# Supplementary material for: JACKS: joint analysis of CRISPR/Cas9 knockout screens
Source: Genome Res. 2019 Mar;29(3):464–71. doi: 10.1101/gr.238923.118 (PMC6396427; doi:10.1101/gr.238923.118)
Supplement: Supplemental Material [file supp_gr.238923.118_Supplemental_Code.zip]

Archive with 54 entries (40 files):
- Supplemental_Code/
- Supplemental_Code/2018_paper_materials/
- Supplemental_Code/2018_paper_materials/README.txt
- Supplemental_Code/2018_paper_materials/scripts/
- Supplemental_Code/2018_paper_materials/scripts/create_random_lines.py
- Supplemental_Code/2018_paper_materials/scripts/bagel/
- Supplemental_Code/2018_paper_materials/scripts/bagel/BAGEL-calc_foldchange.py
- Supplemental_Code/2018_paper_materials/scripts/bagel/collate_bagel_results.py
- Supplemental_Code/2018_paper_materials/scripts/bagel/run_bagel.py
- Supplemental_Code/2018_paper_materials/scripts/ceres/
- Supplemental_Code/2018_paper_materials/scripts/ceres/ceres_avana.R
- Supplemental_Code/2018_paper_materials/scripts/ceres/ceres_avana_col.R
- Supplemental_Code/2018_paper_materials/scripts/ceres/ceres_avana_mel.R
- Supplemental_Code/2018_paper_materials/scripts/ceres/ceres_avana_melcol.R
- Supplemental_Code/2018_paper_materials/scripts/ceres/ceres_avana_rand.R
- Supplemental_Code/2018_paper_materials/scripts/ceres/ceres_gecko2.R
- Supplemental_Code/2018_paper_materials/scripts/ceres/ceres_gecko2_rand.R
- Supplemental_Code/2018_paper_materials/scripts/ceres/make_logfold_gct.py
- Supplemental_Code/2018_paper_materials/scripts/jacks/
- Supplemental_Code/2018_paper_materials/scripts/jacks/combine_single_jacks.py
- Supplemental_Code/2018_paper_materials/scripts/jacks/leaveoneout_reference_test.py
- Supplemental_Code/2018_paper_materials/scripts/jacks/run_JACKS_single.py
- Supplemental_Code/2018_paper_materials/scripts/jacks/sample_jacks_screen.py
- Supplemental_Code/2018_paper_materials/scripts/jacks/sample_jacks_screen_xs.py
- Supplemental_Code/2018_paper_materials/scripts/mageck/
- Supplemental_Code/2018_paper_materials/scripts/mageck/collate_mageck_results.py
- Supplemental_Code/2018_paper_materials/scripts/mageck/run_mageck.py
- Supplemental_Code/2018_paper_materials/scripts/mageck_mle/
- Supplemental_Code/2018_paper_materials/scripts/mageck_mle/run_mageck_mle.py
- Supplemental_Code/2018_paper_materials/scripts/meanfc/
- Supplemental_Code/2018_paper_materials/scripts/meanfc/run_MeanFC.py
- Supplemental_Code/2018_paper_materials/scripts/PBNPA/
- Supplemental_Code/2018_paper_materials/scripts/PBNPA/run_PBNPA_all.py
- Supplemental_Code/2018_paper_materials/scripts/screenBEAM/
- Supplemental_Code/2018_paper_materials/scripts/screenBEAM/run_screenBEAM.R
- Supplemental_Code/2018_paper_materials/scripts/screenBEAM/run_screenbeam_all.py
- Supplemental_Code/jacks/
- Supplemental_Code/jacks/LICENSE.txt
- Supplemental_Code/jacks/plot_heatmap.py
- Supplemental_Code/jacks/README.md
- Supplemental_Code/jacks/run_JACKS.py
- Supplemental_Code/jacks/setup.py
- Supplemental_Code/jacks/jacks/
- Supplemental_Code/jacks/jacks/infer.py
- Supplemental_Code/jacks/jacks/jacks_io.py
- Supplemental_Code/jacks/jacks/plot_infer.py
- Supplemental_Code/jacks/jacks/preprocess.py
- Supplemental_Code/jacks/jacks/__init__.py
- Supplemental_Code/reference_grna_efficacies/
- Supplemental_Code/reference_grna_efficacies/avana_grna_JACKS_results.txt
- Supplemental_Code/reference_grna_efficacies/gecko2_grna_JACKS_results.txt
- Supplemental_Code/reference_grna_efficacies/tko_grna_JACKS_results.txt
- Supplemental_Code/reference_grna_efficacies/whitehead_grna_JACKS_results.txt
- Supplemental_Code/reference_grna_efficacies/yusa_v10_grna_JACKS_results.txt
