# Supplementary material for: JACKS: joint analysis of CRISPR/Cas9 knockout screens
Source: Genome Res. 2019 Mar;29(3):464–71. doi: 10.1101/gr.238923.118 (PMC6396427; doi:10.1101/gr.238923.118)
Supplement: Supplemental Material [file supp_gr.238923.118_Supplemental_Code.zip › Supplemental_Code/2018_paper_materials/scripts/ceres/ceres_gecko2.R]

library(ceres)

### Setup

# Edit this line to point to data directory
data_dir <- "ceres_data"

cn_seg_file <- file.path(data_dir, "CCLE_copynumber_2013-12-03.seg.txt")
gene_annot_file <- file.path(data_dir, "CCDS.current.txt")

# Set bowtie index directory. Not needed if $BOWTIE_INDEXES environmental variable is set and includes hg19 index.
Sys.setenv(BOWTIE_INDEXES = file.path(data_dir, "bowtie_indexes"))


gecko_dep_file <- file.path(data_dir, "Gecko.gct")
gecko_rep_map <- file.path(data_dir, "Gecko_replicate_map.tsv")


### Run CERES on Gecko data

gecko_inputs_dir <- file.path("./data/gecko_ceres_inputs", Sys.Date())

prepare_ceres_inputs(inputs_dir=gecko_inputs_dir,
                     dep_file=gecko_dep_file,
                     cn_seg_file=cn_seg_file,
                     gene_annot_file=gene_annot_file,
                     rep_map_file=gecko_rep_map,
                     chromosomes=paste0("chr", 1:22),
                     dep_normalize="zmad")

gecko_ceres <-
    wrap_ceres(sg_path=file.path(gecko_inputs_dir, "guide_sample_dep.Rds"),
               cn_path=file.path(gecko_inputs_dir, "locus_sample_cn.Rds"),
               guide_locus_path=file.path(gecko_inputs_dir, "guide_locus.Rds"),
               locus_gene_path=file.path(gecko_inputs_dir, "locus_gene.Rds"),
               replicate_map_path=file.path(gecko_inputs_dir, "replicate_map.Rds"),
               run_id="Gecko",
               params=list(lambda_g=0.68129207))

gecko_ceres_scaled <-
    scale_to_essentials(gecko_ceres$gene_essentiality_results$ge_fit)

write.csv(gecko_ceres_scaled, file="gecko2_ceres.csv")
