# Supplementary material for: JACKS: joint analysis of CRISPR/Cas9 knockout screens
Source: Genome Res. 2019 Mar;29(3):464–71. doi: 10.1101/gr.238923.118 (PMC6396427; doi:10.1101/gr.238923.118)
Supplement: Supplemental Material [file supp_gr.238923.118_Supplemental_Code.zip › Supplemental_Code/2018_paper_materials/scripts/mageck/collate_mageck_results.py]

import os
import io
import sys
import random

def readMageckScores(filename):
    f = io.open(filename)
    scores = {row['id']: eval(row['neg|score']) for row in csv.DictReader(f,delimiter='\t')}
    f.close()
    return scores

if len(sys.argv) != 2:
    print 'Usage: collate_mageck_results.py results_dir'
else:

    results_dir = sys.argv[1]
    files = [x for x in os.listdir(results_dir) if x.split('.')[-2] == 'gene_summary']
    all_results = {}
    for filename in results_dir:
        cell_line = filename.split('_')[2]
        all_results[cell_line] = readMageckScores(results_dir + '/' + filename)
    
    fout = io.open(results_dir + '.txt','w')
    cell_lines = all_results.keys()
    fout.write(u'Gene\t%s\n' % '\t'.join(cell_lines))
    genes = all_results[cell_lines[0]].keys()
    for gene in genes:
        fout.write(u'%s\t%s\n' % (gene, '\t'.join([all_results[cellline][gene] for cellline in cell_lines])))
    fout.close()
