# Supplementary material for: JACKS: joint analysis of CRISPR/Cas9 knockout screens
Source: Genome Res. 2019 Mar;29(3):464–71. doi: 10.1101/gr.238923.118 (PMC6396427; doi:10.1101/gr.238923.118)
Supplement: Supplemental Material [file supp_gr.238923.118_Supplemental_Code.zip › Supplemental_Code/jacks/run_JACKS.py]

import logging
from jacks.jacks_io import runJACKSFromArgs 
from jacks.infer import LOG

if __name__ == '__main__':
    LOG.setLevel(logging.INFO)
    runJACKSFromArgs()
