# Supplementary material for: JACKS: joint analysis of CRISPR/Cas9 knockout screens
Source: Genome Res. 2019 Mar;29(3):464–71. doi: 10.1101/gr.238923.118 (PMC6396427; doi:10.1101/gr.238923.118)
Supplement: Supplemental Material [file supp_gr.238923.118_Supplemental_Code.zip › Supplemental_Code/jacks/setup.py]

from setuptools import setup, find_packages

setup(name='jacks',
      version='0.2',
      description='JACKS package for processing CRISPR/Cas9 Screens',
      url='http://github.com/felicityallen/JACKS',
      author='Felicity Allen and Leopold Parts',
      license='MIT',
      include_package_data=True,
      packages=find_packages(),
      install_requires=['scipy','numpy>=1.9.0','matplotlib'],
      zip_safe=False)
      
      
