# Supplementary material for: JACKS: joint analysis of CRISPR/Cas9 knockout screens
Source: Genome Res. 2019 Mar;29(3):464–71. doi: 10.1101/gr.238923.118 (PMC6396427; doi:10.1101/gr.238923.118)
Supplement: Supplemental Material [file supp_gr.238923.118_Supplemental_Code.zip › Supplemental_Code/reference_grna_efficacies/avana_grna_JACKS_results.txt]

sgrna	X1	X2
TGAGAGGAAGAAGTACATGG	1.000000e+00	1.000074e+00
TCGTGTGGTACCGAACCGTG	1.000000e+00	1.000090e+00
TATAGGATTCGTGTTCGCCG	1.000000e+00	1.000134e+00
GAAGAGCAAGAACGACTCGA	9.158978e-01	8.389322e-01
GAGTCGTTCTTGCTCTTCGA	1.084102e+00	1.175336e+00
CGAACTGCAGAAGATCCACA	1.000000e+00	1.000110e+00
CAGACGAAGCAAGTAACCAT	1.000000e+00	1.000162e+00
AGTCAAATGACGTTTCACGA	1.064253e+00	1.132752e+00
GCCGGCCAGGAGAAATTCGG	9.125694e-01	8.328976e-01
TCTGTTGGTGTGGAACACTA	1.005794e+00	1.011737e+00
ATACGTTTCCAAAAGCACCC	9.791603e-01	9.588765e-01
TGAAGGCTACAAGAAGACCA	1.020840e+00	1.042248e+00
TCACTCGGTGTACGTCCTGG	1.000000e+00	1.000166e+00
GATAACGTACCAGACCCAGG	9.876174e-01	9.755085e-01
GGATAACGTACCAGACCCAG	1.100189e+00	1.210509e+00
GGGATAACGTACCAGACCCA	9.493417e-01	9.013736e-01
GAACGACTCGAAGGCTGGAG	1.000000e+00	1.000123e+00
ACTCACCTGTCGAGGCGACG	9.862972e-01	9.729047e-01
GTACAAAGCTGTTTACACAC	1.013703e+00	1.027701e+00
ACTTGTAGTCGATAAAGCCA	1.094023e+00	1.197029e+00
TCTTCTCCACCAGATATTGA	1.031195e+00	1.063446e+00
TGTAAAGTGCCCCCAGCATG	7.811976e-01	6.103858e-01
TTACAGTCTCTCAAGTCCCG	1.000000e+00	1.000157e+00
ATGTACAGCCGGTCACCCAT	1.156024e+00	1.336497e+00
CTATTATGTCCTATAACGGA	7.608496e-01	5.789580e-01
TATTATGTCCTATAACGGAG	1.003008e+00	1.006130e+00
TGTATGAGTTGAAGGAAGGT	1.024701e+00	1.050131e+00
CAATCAAGAGACTATCCAGC	9.252252e-01	8.561692e-01
TCAATCAAGAGACTATCCAG	1.027229e+00	1.055319e+00
TCTGATACTCCACAATACAG	1.011886e+00	1.024039e+00
AATGGTGGCAGACATGTCCA	7.571195e-01	5.733670e-01
CATGTCCAAGGAATATTGCG	1.036347e+00	1.074151e+00
TTAATAGTGAAATTAAATGG	1.097492e+00	1.204623e+00
CTGCAGGCCGAGTACACCGA	9.142068e-01	8.359079e-01
GCTGCAGGCCGAGTACACCG	9.668165e-01	9.348829e-01
TGCAGGCCGAGTACACCGAG	9.954383e-01	9.910372e-01
TTCACTTGTGGCAAGATCGT	1.199029e+00	1.437802e+00
CAGACAGCAGTGGCCCCGAG	9.344646e-01	8.733579e-01
GTATCTTCTCCAGAATGCTG	1.220626e+00	1.490091e+00
GTTTCAGTCCCAGACAGCAG	9.612273e-01	9.240723e-01
AAGAACGGAACACAGGTCCA	8.159095e-01	6.658431e-01
CCGTACCTGTGATTGTTCCA	1.044966e+00	1.092039e+00
GTAACCATTGAATTGAAGAA	1.091518e+00	1.191509e+00
TGAATTGAAGAACGGAACAC	9.858915e-01	9.721459e-01
GATGATGTCCCACTTCTCGG	1.024794e+00	1.050335e+00
GGTTATACTCTGCTGTCGGA	5.644247e-01	3.186921e-01
TCTGCAATACGAGTACAAGG	1.102126e+00	1.214795e+00
TCTGTTCCAGAGGCACTGGA	1.086356e+00	1.180296e+00
ACTTTCTCTTGCGCTTGGCA	1.114448e+00	1.242101e+00
AGGCCTTAGAGCCACAGCGG	1.268972e+00	1.610439e+00
TCCTTTAATGTGCAGACGAA	2.732367e-01	7.478910e-02
ATAGTTGGCTGGTACCACAC	1.091516e+00	1.191551e+00
ATGTGAAGCCGAAGGACCTA	6.722158e-01	4.519965e-01
CACCACACTGAGCAGCACCA	1.264089e+00	1.598050e+00
CCACACTGAGCAGCACCAGG	9.297159e-01	8.645106e-01
GGAGACAAGCAGGAACTGGG	8.608620e-01	7.412236e-01
GTAGAAGGCGCAGTCCAGGA	1.108113e+00	1.228067e+00
GTGCTGGTACTTGAGCCGCA	9.587448e-01	9.193185e-01
GTTGGGGCTGAACTTCACGG	1.051597e+00	1.106000e+00
CCTCGTACAGGAGCTCGCAG	8.030079e-01	6.449819e-01
GCTGCAGCTCCAGCAGGGCG	9.359154e-01	8.760724e-01
GGAGAAGTCGACATGCCCGG	1.207698e+00	1.458715e+00
GTCTACCGTGAAGTTCACCT	1.060516e+00	1.124800e+00
ATAAGCTGACAGCAGATCCC	9.776293e-01	9.558823e-01
ATAGCGTGCCCTCTGTACCT	1.029205e+00	1.059359e+00
GCATACTTACAACAACCAAG	8.475383e-01	7.184630e-01
GTATGGCTATGAGATTCCTG	1.131960e+00	1.281447e+00
AGCTCCGCAACAAGATAGCA	1.000000e+00	1.000152e+00
AGAGTGGCCTCATCCTCCAG	1.026561e+00	1.053996e+00
GCTCATGTAGCCTCACTGGA	9.734394e-01	9.477527e-01
ATAGCATCTTGCAGACAGAG	9.292462e-01	8.636451e-01
GATGAGCTCAATCGGCACTG	1.097659e+00	1.205003e+00
GCCTCTACATTCTCTCCTGA	1.173575e+00	1.377424e+00
TGAAGGCTGTGGAAAATAGT	7.457100e-01	5.562160e-01
ACTGCTCGCAAGTCGACCGG	1.160473e+00	1.346851e+00
CGACCGGCGGCAAGGCCCCG	8.395275e-01	7.049304e-01
ACAAGACGAGACACAGGCAG	9.316014e-01	8.679861e-01
ATAAGGAGACCAACACCATA	4.121355e-01	1.699858e-01
ATATTGGTATCTCAATTGCG	1.347374e+00	1.815553e+00
TGTCACTGTTTGGAGCCCCC	1.148562e+00	1.319305e+00
AGCCATCCTGAAGTGTGACG	9.801048e-01	9.607536e-01
GGATAAAGTTGGAAGCAGAG	1.013802e+00	1.027934e+00
GTTTCGGGTGGATAAAGGAG	7.342307e-01	5.392537e-01
TGTCTGCCCGAAATCTACCT	1.284049e+00	1.648904e+00
TCAGAACGGTGCCAACCTGA	9.774839e-01	9.556601e-01
TCGCGACACCCTGTACGAGG	1.022516e+00	1.045727e+00
ACTAAAGAATGACCTGAGGT	1.100254e+00	1.210717e+00
ATCTCACCTGATCCACAGAA	5.836263e-01	3.407571e-01
CACCTGATCCACAGAATGGA	1.039139e+00	1.079964e+00
GACCACATCCTTGCCCACAA	1.066234e+00	1.137030e+00
GCAATCCTCGCAAAGTTAGG	5.948873e-01	3.540354e-01
GCCTTACCTTGCAATCGTTG	1.175637e+00	1.382290e+00
GGGCCCATCTATCCTGGACA	1.057369e+00	1.118150e+00
CCACTCTTACCTGTTCATAG	1.003512e+00	1.007158e+00
CCTGCAACACAGTATCCCAA	1.044118e+00	1.090291e+00
TCAAGTACTGCATAATAAGG	9.418327e-01	8.871810e-01
ATGAGGTGCATCCTGCAGGA	1.297526e+00	1.683727e+00
CTCGCAGCAGCACCAGACCG	1.101319e+00	1.213052e+00
GGTGCATCCTGCAGGACGGC	1.006008e-01	1.026496e-02
TGAACTCATCACAGTCACAG	1.099306e+00	1.208628e+00
ACACCCCTGCTGCTTTGCAG	9.758901e-01	9.525159e-01
CACACAGTGTCCAGATACGA	1.066161e+00	1.136811e+00
GGAACCCCTGCAAAGCAGCA	7.362369e-01	5.422115e-01
TTCTGACTGCCATAATCCAG	1.137610e+00	1.294318e+00
AAAGCCAACAACCAAAGCCA	9.740444e-01	9.489300e-01
ATATGTTGAAGCAGACAGGA	1.075040e+00	1.155820e+00
CTTCCATTGGAACTCCAGCA	9.498202e-01	9.023047e-01
TCCCTGGCACTGTTAAAAGT	1.017669e+00	1.035753e+00
CTAGTCGACATTACTCTGAA	1.305096e+00	1.703469e+00
TCTTGGAAAGAAAAAAAAGA	6.949037e-01	4.830437e-01
AGAGGGATACTCACACTCCA	1.064218e+00	1.132694e+00
CGAATCTCTTTGAGTGCCCG	5.989745e-01	3.589554e-01
TAGATGGCTCCCGCAAAGAA	1.144153e+00	1.309272e+00
ACAGTCGTGTCTGTTCAAAC	1.013023e+00	1.026310e+00
CACCCGCGAAAATTCGGCCA	7.576772e-01	5.742300e-01
CGTGTCTGTTCAAACCGGCA	1.190232e+00	1.416822e+00
CAGCCACACTTTCAGCTCCA	1.000000e+00	1.000122e+00
AATGAGATCAGGAAACTGGA	9.979425e-01	9.960393e-01
GGCGGCGCAGTACACCAACG	1.002057e+00	1.004326e+00
AATCCAGCAGCACAATGCGA	1.060013e+00	1.123753e+00
GATTCAAGTCCAGCATCCAG	9.472312e-01	8.973624e-01
GGTGATCAGTGCTTACCGCA	1.002102e+00	1.004360e+00
TTACTACCAAAGCCATCAGT	9.954835e-01	9.910525e-01
ACCTCTTGATGGTAACGCCT	7.229820e-01	5.227976e-01
GCTTAATTGGAGTGCCCCAA	8.388179e-01	7.037764e-01
TCGGAAGAACGGGTACCACG	1.302639e+00	1.697016e+00
TTCACTGCCAGTTCTCCGCG	1.152642e+00	1.328723e+00
ATTTCCTTGGGTCTTCCGGT	1.202902e+00	1.447109e+00
CCCTTTATATCCACAGGACG	6.886607e-01	4.744170e-01
GCGTTCAAGATGTCGAAGCG	1.062710e+00	1.129533e+00
TTATATCCACAGGACGTGGT	9.734353e-01	9.477475e-01
CATATCGGTCTGACTGGTGC	1.000000e+00	1.000210e+00
AGCCAGCTCAAACATCACCA	9.707922e-01	9.426209e-01
AGTGCTGGTAGAGCACCAGG	1.203451e+00	1.448464e+00
CCACAGCTTGAACCTGGCTG	6.426473e-01	4.131593e-01
TTTCCGCAAAGAGTTCTACG	1.080509e+00	1.167659e+00
CCTGAGCCTATCAGATACCG	1.010612e+00	1.021505e+00
CTGAGCCTATCAGATACCGG	1.068935e+00	1.142774e+00
GGACACACCCCATAGTACAG	8.067304e-01	6.509748e-01
GGTACAGGTCCACCACGTAA	1.030832e+00	1.062784e+00
ATTCTCTTCCTTACAGGTGA	5.051502e-01	2.553766e-01
CATATGCGCACCAGAGTGCA	8.415203e-01	7.083350e-01
GTAACTATGGATCTTACCAG	1.198529e+00	1.436596e+00
TGTAACTATGGATCTTACCA	1.374701e+00	1.889935e+00
AGGAAAGGTTTGGGATTGAG	1.002900e+00	1.005932e+00
CCTGTTAGTCCATTGAGGAA	8.993144e-01	8.089318e-01
GTGATGGTGAAACTTAAGTG	1.089086e+00	1.186311e+00
CTACATCCATCCACTCTGGA	1.061320e+00	1.126507e+00
GCACTTCCACGGGTAAACCA	9.142156e-01	8.359629e-01
GGACAAGATCTACCTCATCG	1.273561e+00	1.622111e+00
TAACCAGCTCCTTCTCGGCG	7.998333e-01	6.399036e-01
GAAAGCCGTTGAATGTTACA	7.409612e-01	5.491109e-01
TTACTTGGCTTGGCTTACAG	1.259039e+00	1.585264e+00
GTACTTGTCATCAAAGACCC	1.343186e+00	1.804304e+00
GTGTGTGGTTGTCATTAGGG	9.842257e-01	9.688165e-01
TGAGGTGTTAGAATACACCA	9.639205e-01	9.293247e-01
TTATCAACACAAATTTCCTG	8.123751e-01	6.600952e-01
ACACCAAGCTGGGCTGCCAG	7.978857e-01	6.367800e-01
GCAGGAGGTGGGCTACTGCA	1.202114e+00	1.445194e+00
GAAGGGGAAGAACATCCAGG	1.032475e+00	1.066179e+00
GCCCTCCAAGAGAATCCTGG	8.986860e-01	8.078033e-01
GGTGGTGGTGAGATGCAGGT	1.147287e+00	1.316457e+00
TCTTGTGTAGGAGTATACGG	9.522010e-01	9.068528e-01
CCAGATCTCCACGTTCCTGT	8.568206e-01	7.342300e-01
GCTCATTAAGAGCTTGGAGG	1.129925e+00	1.276862e+00
GTGGATCTCCCAAAGAAACA	8.539075e-01	7.293103e-01
TGGCTCCCAGGACTGAAAGG	1.185856e+00	1.406395e+00
ATGCTCCCGCACCTGCACAA	1.006523e+00	1.013266e+00
CCTCTCGGAGGAGGACCGCG	9.323737e-01	8.695023e-01
CGAAGCGGATGACGACCACG	1.112710e+00	1.238307e+00
TCGTCCATCTTCATGCACGT	9.784491e-01	9.575428e-01
ATAGTGAAGCCCATTAGCCG	1.151079e+00	1.325104e+00
CCCCAGATACACTTTCCCGA	1.059234e+00	1.122123e+00
CTGAATTCCTCAATGGAGGG	2.609267e-01	6.816151e-02
GTGTATCTGGGGCAGAAAGG	1.136764e+00	1.292361e+00
AGTACCTTGCCAGTTCCAGG	8.013656e-01	6.423263e-01
ATAGGACTCAAAACAGCCAA	1.106294e+00	1.224072e+00
CCAGCCCCAGCCCTTTCACG	1.064228e+00	1.132702e+00
GCTGATGGAGAACTTCCGCA	9.665523e-01	9.344166e-01
ATCTCTGGCCTTGTAAACGG	1.163987e+00	1.354973e+00
CTTAATGGCGACAATTTGGT	1.895238e-01	3.600757e-02
GCCTCACCTGTCCCTCCCCA	1.040981e+00	1.083804e+00
TGAGAAGCTGGACTTCCTTG	1.195571e+00	1.429571e+00
AGACTGAGTTTCACTCCCGA	8.556637e-01	7.323458e-01
GATGGCTGTGTTATCCACAG	1.098699e+00	1.207319e+00
GCTGAACAAGGAGAACTGGA	9.153583e-01	8.380590e-01
GGACGGTTGTGAAGACTCTG	1.102165e+00	1.214885e+00
ACCAGTTCGAATGCCTACCA	1.333205e+00	1.777630e+00
ACCTTGGTAGGCATTCGAAC	6.822632e-01	4.656329e-01
GTGTGTGCTGACTTGATAAG	9.961330e-01	9.924699e-01
ATTATATTGGAAAAATAAGC	9.651264e-01	9.316508e-01
TGATAAAGTTGGTATCAACG	1.034874e+00	1.071109e+00
ACTCTACTGGACTCACCAGA	5.553656e-01	3.086209e-01
AGCCTTGGAGGACTTCTGGA	1.145249e+00	1.311752e+00
GGAAGGAGCTGCTTACAAAG	9.178266e-01	8.425697e-01
TGTAAGCAGCTCCTTCCACA	1.255409e+00	1.576215e+00
AAGTGTGTGAAGAGGCTGGA	1.048647e+00	1.099826e+00
AGTTCGATATTTCTCTGCGT	1.389551e+00	1.931036e+00
ATACAGAATGAATATTGTAA	8.803654e-01	7.752036e-01
TCTACGACGACACTGTCCTG	8.234128e-01	6.781735e-01
TCATCCACAGATCCAACAGC	1.000000e+00	1.000107e+00
GAATCCCAGGGAGTGATCAG	1.269404e+00	1.611543e+00
GATGCAGGCCAAGTATCGGG	4.293186e-01	1.844289e-01
GGCCACAGCCCAGAATCCCA	9.348877e-01	8.741859e-01
GTACATCATCCGCAAAGCCC	1.165538e+00	1.358654e+00
AGATCTTATCCAGCTCGCCG	1.197314e+00	1.433746e+00
GCTGGTGTGGTAAAATACCG	1.219515e+00	1.487371e+00
GGTGCCACCCAGCCACCATA	7.853515e-01	6.169364e-01
TACCTGATGCTGCATCAAGG	8.010642e-01	6.418835e-01
GCTCCAATACGAGGGAACAG	1.134380e+00	1.287013e+00
GGCTCTGCTGGAAGGTACAA	9.530008e-01	9.083910e-01
GGGCTTCCGAAAGCCGCCCG	4.914655e-01	2.417410e-01
GTGGTAGCCAAGACAAAGCA	1.246392e+00	1.553636e+00
AGAGTCTTACCACAACCTGG	1.069635e+00	1.144306e+00
ATTCTTACAGAGCATGCAAG	9.303648e-01	8.657442e-01
AGTCGGCTTTCCTTTCCAAG	1.000000e+00	1.000157e+00
AGACCCAGACACTCACCACG	7.712180e-01	5.948747e-01
CTAATCATGTTTATGAGCGG	1.136562e+00	1.291908e+00
GCTCATCGAGAAGTACATTG	1.023055e+00	1.046830e+00
AGACCTGTAATTCCATCAAA	4.666275e-01	2.178807e-01
CCATACTCGTAAGTGACCGT	1.173582e+00	1.377414e+00
GCAGGTACCACTGAGGTGCG	1.095588e+00	1.200519e+00
GGAGACCAAAGAAGTCTACA	1.024342e+00	1.049467e+00
AGTTGGGGTTGAATTCCACA	1.170543e+00	1.370301e+00
GGAGGCGCAGGGGGAAGCCA	4.055463e-01	1.645818e-01
GGAGTGGTCGGCGTTCCTGG	1.343478e+00	1.805094e+00
GTATGATACCTAAAGTGGAG	9.131154e-01	8.339563e-01
CTTCACGCTGACAGTCGGCA	1.040939e+00	1.083748e+00
GGAGATCATATCTATTGGCA	9.378230e-01	8.796847e-01
TCACGCTTCACGCTGACAGT	1.239888e+00	1.537515e+00
TCATAGATAACTGGATACAG	8.238263e-01	6.788260e-01
AAGCAAATCTTGTAACCCCG	9.768576e-01	9.544342e-01
ACATACCCCCATCAGAACAA	9.635297e-01	9.285106e-01
ACCAACTCAACAGCTAACCG	1.072404e+00	1.150251e+00
GCATGGACAAAGGAACCCTA	1.011164e+00	1.022580e+00
GCAGATGTATAAGAAGGCAG	1.391133e+00	1.935439e+00
GGAAGATGACAAAGCGGCGG	1.023463e+00	1.047667e+00
GGGAAGATGACAAAGCGGCG	9.318862e-01	8.685978e-01
TCCTGGCCAGCAAGACCGCG	7.428186e-01	5.519705e-01
CCTGCTGCTCCTCCACCACG	1.021702e+00	1.044037e+00
CCTTCCCAGATTTAAAAGAG	1.001832e+00	1.003762e+00
GCTGAAGAAGTGCTTCCCCG	1.070252e+00	1.145651e+00
GTCCTCCCTCAGCAACCTGG	8.591481e-01	7.382925e-01
CAAACTCCCCCAGAACCACG	1.146272e+00	1.314130e+00
CCATGTGTACTACATCCACA	7.740314e-01	5.992656e-01
GGAGGAAATGCGGAGCCGCG	1.057724e+00	1.118973e+00
GTCCCTCTAGAATTTCCGTG	9.688421e-01	9.388126e-01
CTATGACCTCGACTACGACT	1.008323e+00	1.016855e+00
CTTCGGGGAGACAACGACGG	6.931310e-01	4.805549e-01
GGTAGGGGAAGACCACCGAG	1.036452e+00	1.074384e+00
GTATTTCTACTGCGACGAGG	1.172544e+00	1.375030e+00
ACTAAGGGCCGAAGATAACG	9.456839e-01	8.945098e-01
ACTCAAGGACCTCATCAACG	1.072612e+00	1.150685e+00
CTTTGGTGCAGCTCACCCTG	7.271308e-01	5.288994e-01
TGGCCAGGTTGCGGTCGCAG	1.217982e+00	1.483680e+00
CATCATGTGGAAACTGACCA	6.546373e-01	4.287259e-01
CTTGCGTTGTGAGATCCCAG	1.101241e+00	1.212910e+00
GATCATGTCCGGGAACTGCG	9.734545e-01	9.477488e-01
TTAGTCCGTACCTCGAGAGG	1.121275e+00	1.257434e+00
GCTGGTGGCAAGGTGAAAAA	6.502848e-01	4.230615e-01
GTACTCAGCCGCTAAATCCA	1.158670e+00	1.342735e+00
GTTGGTGGTGACAAGAACGG	1.047761e+00	1.098012e+00
GATTCGACTCTCCATCATGA	1.237951e+00	1.532755e+00
GTAGATTCACTCTCGATCCG	7.620495e-01	5.808949e-01
CCTTAAGTACCTGCAGTCCG	1.211994e+00	1.469064e+00
GGAGTTCTAGAAGTTCCCAT	1.016633e+00	1.033656e+00
TGTTATCCAGGTATGCGTGG	8.752660e-01	7.661905e-01
TTGCAGACTTCTTAAAGGCA	9.542802e-01	9.108026e-01
GGCTGACACTCCTCTAACTG	1.171054e+00	1.371506e+00
TAGAACTGTGGCAATGGACG	3.109535e-01	9.682678e-02
TCTATGTATTTGGTAAGCGG	9.824946e-01	9.654624e-01
TGGCTATTGGATCTTCCCGG	1.228399e+00	1.509123e+00
CGAAAAGAGAGGCAAACGCC	9.980610e-01	9.963190e-01
GAGAAACCGGACGATGACTT	1.062333e+00	1.128756e+00
TACTCTTGAGAGCATCTGCC	9.454235e-01	8.939725e-01
CCACTCAGAGCTATGAGCTA	8.801460e-01	7.748326e-01
CGCTACACCAAGGAGTCCCG	1.058134e+00	1.119852e+00
GCACCTCGCCCGACACGCTG	9.598634e-01	9.215327e-01
TCATACCCTCCACATCGGGA	1.065861e+00	1.136236e+00
GCGCGGCACCTGTACCTCCG	8.833361e-01	7.804999e-01
TACCCCCAGCTTCCACAGCG	1.116664e+00	1.247168e+00
CCGATGTTCTTGTAGTACCG	9.370327e-01	8.781921e-01
CCGCGGTACTACAAGAACAT	8.976793e-01	8.060096e-01
GGGCTTCAAGACACCCAAGG	1.089906e+00	1.188099e+00
GTAATGTGTCCATTCGAGGG	1.067105e+00	1.138914e+00
AAGCGACTGCAGAGCCAGAA	9.022192e-01	8.142018e-01
GCAGAGCCAGAAGGGAGTGC	1.092599e+00	1.193934e+00
GGTGGTGGTGGGGTTGTCCA	1.001296e+00	1.002707e+00
GAAAAGTAGAAGAAGCCCAG	1.001581e+00	1.003342e+00
GGAAAAGTAGAAGAAGCCCA	1.020633e+00	1.041815e+00
GTAGAACGTAGGATCAGACG	1.061144e+00	1.126210e+00
TAACTCATCCAACAACTGCG	8.722143e-01	7.609497e-01
ACACAAAGCCCACATTCCCC	1.125148e+00	1.266134e+00
AGACTGCTGCCTCATATCCG	1.188944e+00	1.413791e+00
GCTCCCACAATGAAACATTT	-1.615196e-01	2.616426e-02
TGATGCGCAAGGCCATCCGA	1.219242e+00	1.486775e+00
GCACAAGCGCCGCAAAACCG	8.128595e-01	6.609700e-01
GCTGGTTCGTACCAAGACCC	1.187141e+00	1.409543e+00
CGATGGCGATGAGTTTCGAG	9.047361e-01	8.186857e-01
GCACAAACAGTCCAGCATGA	8.415601e-01	7.084214e-01
GGTGGGAAGCGATACTGCCA	1.040113e+00	1.082029e+00
TCTGAGCCTCACGTAAAGAA	1.323893e+00	1.752862e+00
GAACCGCATTCTGCTCTACG	1.212184e+00	1.469598e+00
GAACTGTGATTACCAGCAGG	6.988230e-01	4.885361e-01
GGTTCTCCTTGTCTTCCTTG	1.146539e+00	1.314665e+00
TCACCGCGTAGAGCAGAATG	8.831250e-01	7.800970e-01
ACCTATCGAAGGCCTTCACG	1.031192e+00	1.063544e+00
CAAGAGTGAGATGACCCCAG	7.179270e-01	5.156189e-01
GAGGAGGAGGAATTTAACAC	1.115044e+00	1.243493e+00
GGAGCTGCAGAAGCGAGAGG	1.024485e+00	1.049740e+00
CCAAGCGCTATGCAGAAAAG	5.060472e-01	2.562958e-01
GCGTAGGTTGAAGGGCCGCG	9.098948e-01	8.281121e-01
GGACGGGCCTTACATCACAG	1.281629e+00	1.642803e+00
TCAGGAGCTGATTAGCCAGG	1.160880e+00	1.347816e+00
CCTGATCCAAAACTTCTCGG	7.908468e-01	6.256099e-01
GCTAGTGGAACAGTACACCA	1.356803e+00	1.841102e+00
TCTGCAGGTGTGTTACCGAG	1.040928e+00	1.083729e+00
TGAACTCGCTGACCTTGTGG	9.098560e-01	8.279732e-01
CCAGCGCGCTACTTACAGTG	1.568045e+00	2.458971e+00
GGCCTTACTCCTTCACAGAT	-7.416425e-02	5.549856e-03
GTAATCCTGAGAGATTCACA	1.126530e+00	1.269268e+00
AGACCACCAGGAATCTACAA	1.099259e+00	1.208558e+00
CTCACAACAAGATCCCGCCG	1.062896e+00	1.129967e+00
GGACAGTTCAGCCACCGCGG	8.970685e-01	8.049487e-01
TCACCCTTGTAGATTCCTGG	9.383288e-01	8.806382e-01
ATAACCAGAAACCATGACGG	1.096447e+00	1.202383e+00
CCAGGATCCATAATGCTCCT	8.410959e-01	7.076448e-01
GGGAGAATACTGTAGTACCA	9.238035e-01	8.535444e-01
TATTGTGCTAGGATTTACCG	1.098153e+00	1.206126e+00
AGTTCTATCTGTCTTCTACG	1.095103e+00	1.199385e+00
CAGCCGCTCTAGGTTCATGG	9.931678e-01	9.865902e-01
GCGCCGCCATGAACCTAGAG	1.068091e+00	1.140996e+00
TTTGTAGCTGTAGGTAGCCA	7.211194e-01	5.202415e-01
CGCGGACCTTCTTCCCCAGA	9.801204e-01	9.608292e-01
GTGGATACTTGCATTTAACG	1.019880e+00	1.040350e+00
GCAAGAAGACAGTTTCGTGG	9.023840e-01	8.144745e-01
GCTCTTCACAAGCGTCCCAG	9.187753e-01	8.442839e-01
GCTGCAATGTGGGTACCAGA	1.020023e+00	1.040610e+00
GGTTATTGTAAGCCACACAG	1.281222e+00	1.641698e+00
AGATAGAGCCCACGTAGACG	1.308099e+00	1.711293e+00
GCAGCAGCTCACCAACCTGC	4.999401e-01	2.501202e-01
GCTCTATCTACTATGAGCTG	9.329846e-01	8.706421e-01
TCAGGCCAAGAAGTACGCCA	1.131002e+00	1.279396e+00
AATCAGACTAGAAAGTGAAG	8.441667e-01	7.127872e-01
AATCCATGTACTGACCAGGA	8.868312e-01	7.866542e-01
ACCCTTATACACAACTCCAT	1.100441e+00	1.211124e+00
GATCTCCAGAAGTATTGCTG	1.194017e+00	1.425899e+00
AGTGTCTTCGATCTCATTGA	7.592293e-01	5.766181e-01
CCGCCATCCCAATTTCCTGG	9.923553e-01	9.848879e-01
GGTAAGCTCATCGCAGTGAT	1.124389e+00	1.264431e+00
GTGACTGGTTTCCTGCTGGG	1.046439e+00	1.095213e+00
CAAGGTTTCCCCATGAAGCA	1.234378e+00	1.523870e+00
CTGACGCTCTGGGTGAAGAA	7.656221e-01	5.863827e-01
GTACTCACGGGAGTTGGCAT	1.027090e+00	1.055159e+00
TCATCTTCTCCACAGGTAAG	9.729102e-01	9.466783e-01
AGACCAACTCCTTACGGAGG	6.709912e-01	4.503842e-01
CCAAGACCAACTCCTTACGG	8.727033e-01	7.618234e-01
GTCGAAGTCTTTCAGAAAGG	1.205790e+00	1.454138e+00
TCTACAACATCGAGATCCTG	1.168370e+00	1.365279e+00
GCCAAGTTAAACTTATTCAG	1.000000e+00	1.000293e+00
CCAAGCATATCCTCAGACAC	8.551422e-01	7.314684e-01
GGATGAACAGTATTGCTAGG	1.298080e+00	1.685148e+00
GTCCATTTGACCTTACCGGA	6.963470e-01	4.851079e-01
TCAATGTCGAATCTACCCAG	1.146715e+00	1.315140e+00
CACGTTCTACAGCCATTCGT	7.282567e-01	5.305065e-01
GCTGCTTCCGAAAAGAGTAC	9.463149e-01	8.956785e-01
GTGAGTGGATCTATTGCCCA	1.088519e+00	1.185004e+00
TGAGTGGATCTATTGCCCAG	1.167240e+00	1.362644e+00
CTACCTGTGCTGCTTGTCCA	1.000000e+00	1.000078e+00
CATCCCCTAGGCGTACACGA	1.043659e+00	1.089418e+00
GATGAATTGCAGTTGTTCCG	1.168396e+00	1.365321e+00
GTTCTGGCAGACTCATGGCG	9.291244e-01	8.634757e-01
TTAGCTCTCACCTTTCCGGA	9.132536e-01	8.342077e-01
GCCGGGGCAGAACAGCAGCA	5.325834e-01	2.837650e-01
GGGTGATGTTGTGCACGTAG	1.095264e+00	1.199817e+00
TCAGCCCGTTCCCGCAGCCG	1.093038e+00	1.194944e+00
ACACGCGATCACTCACCATT	6.201832e-01	3.847876e-01
AGAAAACCCATATATCCGAA	1.454574e+00	2.116033e+00
TGAAACGCATGCGGACTCCA	9.813107e-01	9.631830e-01
CCTGGGTCACCAGATAGCCA	9.300053e-01	8.650642e-01
GCAGGAGGAGAACATCACAC	1.140439e+00	1.300809e+00
GGGACAAGCCGAGTGAGGGG	5.908044e-01	3.491740e-01
TTGGGCTTTGAACTCCTCCA	1.197863e+00	1.434978e+00
CTCACCTTTGGAAAACACAG	1.068011e+00	1.140861e+00
CTTCCTGCTCTCCATCATGG	2.552328e-01	6.525489e-02
TGGCCCCTCGAACTGTGCAG	1.059714e+00	1.123203e+00
TGTGAGCTGCTCCAACACCT	1.361591e+00	1.854097e+00
ACTTCGCTCATCATACAGAA	6.766226e-01	4.579503e-01
GGTTTGGTGTACAGTGGCAT	1.119949e+00	1.254433e+00
GTACACCAAACCTATATGCT	9.484355e-01	8.997128e-01
TTACCTTTAATTCCCACGGA	1.119374e+00	1.253133e+00
CGCGGAACACCTTAGCGACG	7.868269e-01	6.193009e-01
CGTGCTCTATGACTGCCAGG	1.282449e+00	1.644825e+00
GCTGTCGGTCAGCTTCATGG	1.028541e+00	1.058089e+00
TAGGGCCTCATGCATCTGCA	9.483673e-01	8.995845e-01
AGAAGAAGACAGTAATAGCA	4.599577e-01	2.116333e-01
ATATCCGACATATAGCAGGA	1.215627e+00	1.477954e+00
TCTACCCTCCTGCTATATGT	1.081104e+00	1.168901e+00
CGTGACCACCACCCTTTACA	5.501655e-01	3.028612e-01
GCGCGGCTCAATCATCTCCA	1.064764e+00	1.133876e+00
GCTGTGGCGCACTGCAAACG	1.190778e+00	1.418205e+00
CATTTGTGTCGAATGAAACG	1.089507e+00	1.187150e+00
GCATACTGACTATTTGCCAG	8.017557e-01	6.430107e-01
GCGTAGGGAGAAAAGAAGAG	1.147901e+00	1.317906e+00
TGTTCCTTTGAGTAAGAAGG	9.272739e-01	8.599405e-01
AGAGAGAAAAGAAAGATGGT	1.111321e+00	1.235256e+00
CTTCGCTGTGAAGATGGCGT	7.637321e-01	5.834771e-01
GAAGAGAGAGAAAAGAAAGA	1.103227e+00	1.217337e+00
GAAGATGGCGTCGGGCAGCG	9.384223e-01	8.808208e-01
AACTCGTAAGTGCTACCGCA	1.158976e+00	1.343399e+00
CCAGCACTCCTCCAACCATG	1.257297e+00	1.580964e+00
GCGAAGATGGCGGAGAACAG	1.001361e+00	1.002961e+00
GGTCGCGCCGGCAAGAGCAG	2.616932e-01	6.860911e-02
CCTACCTAGAAAGTTGTGGG	1.119706e+00	1.253951e+00
GCGATGCATGTGATCAAGCG	9.615581e-01	9.248064e-01
GTACCAGCATTGAAGAGAGT	1.392082e+00	1.938111e+00
TCTCTTTCTAGACGCTAGAG	3.641248e-01	1.328013e-01
ACTTTCCTCTTTCCCTCATG	7.400460e-01	5.478050e-01
ATCAACTCCCAGCCATCTGG	1.082024e+00	1.170928e+00
GCTGAAACAGAACCGCATGA	9.753133e-01	9.514471e-01
GGAGTTGATTGAGCCAACAC	1.087942e+00	1.183846e+00
TTTGCTATGGCGATGAGCAG	1.000000e+00	1.000177e+00
AGGATCTTCGAATTCCACAA	1.245634e+00	1.551839e+00
CTATCAAAACGTGATCTCCG	9.869093e-01	9.741964e-01
GATGCAGAAGATGCAGTACG	1.189262e+00	1.414590e+00
TCATCATGTCGCGTTACGGG	2.258512e-01	5.113428e-02
CAGGAGCTGGAAGATCTCCA	1.441953e+00	2.079453e+00
CCAGCTCCTGAGGAACATGC	6.753277e-01	4.562607e-01
CGCCGTGTTGACTTCCCGGG	4.458471e-01	1.989090e-01
GGACATCGTGTACCGCACCA	1.362072e+00	1.855478e+00
CCTGTTATCGTCTTCCCGAA	8.754479e-01	7.665653e-01
GAGCCCATCTACAATAGCGA	1.009461e+00	1.019216e+00
GCTATTGTAGATGGGCTCAG	9.954989e-01	9.912548e-01
TGTTCTCGAGTAAGTCCAGG	1.109672e+00	1.231528e+00
ACCAAACCCATTCCAAAGAA	6.822543e-01	4.655884e-01
GCTGATCTTCTTCTTCCCAT	1.097755e+00	1.205184e+00
GTCTGTTAAGAGCTACCGAT	1.054998e+00	1.113251e+00
AGAAGTGGAGGAGCTCGCCG	1.045526e+00	1.093322e+00
AGGAGGTGCTGGCGGACAAG	1.059101e+00	1.121900e+00
CGAGCTCCTCCACTTCTACA	9.487217e-01	9.002284e-01
TCAGAATCGAGAGGGCCTGA	9.518666e-01	9.062438e-01
AGTTATGGTCCCCACAACCA	1.378605e+00	1.900755e+00
GCCTCTGTCCCTTTCCCGGA	9.395815e-01	8.829482e-01
TCCTGGCCGGGAAAACAAGA	8.630685e-01	7.451075e-01
CTTGTCCCCGGAAATATTGG	7.435784e-01	5.530739e-01
GCTGGCCGCCAATATTTCCG	9.004708e-01	8.110501e-01
GTTTCCGTCTGCACAACGAC	1.076036e+00	1.158061e+00
TATCTTCTCAAACATGACAC	1.326901e+00	1.760871e+00
CTTCCATCAACTCATGGCAG	1.059632e+00	1.122966e+00
GTACTTACTGCAATGCTCGC	1.432783e-01	2.063958e-02
TCCATAGGCACCTTCTCCCA	1.407669e+00	1.981677e+00
TCTTCCATCAACTCATGGCA	1.090053e+00	1.188361e+00
AGAGTGGGAGAAGTTCCAAG	1.083366e+00	1.173920e+00
ATATTCTTACCTATAGACTG	9.453199e-01	8.937779e-01
CCTTTGATAGATCTCTGCCG	1.038350e+00	1.078372e+00
TTTGCCTTCCCAGTACGTGG	9.520876e-01	9.066829e-01
CCGAACTGAGTGACCCCCCG	3.496463e-01	1.223369e-01
CCTGGGTTAAGTTCACCACC	1.169395e+00	1.367653e+00
CCTGGTGGTGAACTTAACCC	1.342918e+00	1.803604e+00
GAGCTGTCCTTCTCGTAGAG	9.330839e-01	8.707914e-01
ACCTGTAGACGTCGGCCACG	9.007300e-01	8.114547e-01
CCTCGCTGCGACCCTTGAGG	1.058483e+00	1.120537e+00
GCCGTGTGAGAGTACCTGAG	8.560452e-01	7.330038e-01
GCGGCCTTACCTGTAGACGT	1.266316e+00	1.603784e+00
AGTAGTTTGGGTGTGATGGA	1.038019e+00	1.077666e+00
ATTCGATGCCATCGTGATGG	6.571044e-01	4.319623e-01
CCTCTCATCCGCCATCACGA	1.038800e+00	1.079322e+00
TCTTCTTCACAGGTTTCATG	1.112439e+00	1.237709e+00
CCACAATGTCCTGCACTCCA	1.000000e+00	1.000236e+00
ACAGAGTGGAAATAGCCGAG	1.112982e+00	1.238899e+00
GATGGCACATCAATTACAGG	3.745325e-01	1.403579e-01
GTAATTGATGTGCCATCCAC	1.173538e+00	1.377337e+00
AGGCTCCCTTATCATATGGA	1.000000e+00	1.000323e+00
AGCTGCATCGCGCGCCCGAA	4.485335e-01	2.014072e-01
CAGCTCGCGGATCAGTTCCA	1.091818e+00	1.192269e+00
CATGTTCTGCGAAAAAGCCA	1.143701e+00	1.308253e+00
GTGCTCTGATCCGAAGCAAG	1.044104e+00	1.090383e+00
CGGCTGCTGGAAACGCAAGA	9.216310e-01	8.496206e-01
GCGAAGGAGCAGGTGCACCA	1.239423e+00	1.536403e+00
GCTGGGCGCCAACCGCGCGG	1.013456e+00	1.027317e+00
GTCGCTGCTGCGCCTCCGCG	9.328589e-01	8.704348e-01
CGACATGTCGTACAACTACG	1.029085e+00	1.059221e+00
CTACCAACCTGCGATCACCA	7.456446e-01	5.561459e-01
GAGTCAATCACCTATCACAA	9.258330e-01	8.573786e-01
GGTCACGCAGCCGTTCACGG	1.389602e+00	1.931223e+00
AGAAACAGTTCCCACAGCAG	1.333211e+00	1.777708e+00
ATTCCGCTCGGAGATCGGCC	9.578953e-01	9.177872e-01
CCAGTTACCCTGATTCCGCT	1.049473e+00	1.101521e+00
CTGCCGGGCCGATCTCCGAG	6.446837e-01	4.157549e-01
AATAATAATGCTACTCCAAA	4.559565e-01	2.081401e-01
CTACAATGAGACAATGACAG	1.104262e+00	1.219566e+00
GGAGTAGCATTATTATTTGG	9.400983e-01	8.839652e-01
GTAGAGATTGATGCTCACAT	1.410963e+00	1.991049e+00
AGGAGTTCTCCACAAAGCCA	1.046051e+00	1.094437e+00
CATGTCTACGACCTTTGCAA	1.047080e+00	1.096585e+00
GTACAATGCAGACTTTGACG	1.283778e+00	1.648320e+00
TTCGGTGTGGAACAACCTGA	4.368277e-01	1.909579e-01
GCCTTCCTGAATTTGAAGAG	1.084179e+00	1.175639e+00
GTATAATCTTCTCCATTGAA	9.204258e-01	8.473803e-01
GTTGTGAAGAAGAAGAACAA	8.142430e-01	6.632171e-01
TGAACAAGTAAACCACAGGT	1.171941e+00	1.373683e+00
GCTCAACGACTCCATTGCCG	9.601867e-01	9.222404e-01
GCTGCTGCAGTGACTCTGGG	1.149844e+00	1.322296e+00
GGATGCCTATGTATTCCCTG	7.328337e-01	5.372052e-01
TGTGTGATGCGCCATCCCCA	1.078921e+00	1.164266e+00
AGATCCACCAGGATGGCACG	9.731174e-01	9.471541e-01
ATTCTCTACCAACTGATGGA	1.081124e+00	1.169042e+00
TGTTCCTCGTGCCATCCTGG	9.864396e-01	9.731961e-01
AATCGCCTGCTACAAAAACA	1.036168e+00	1.073872e+00
ACTGAAATCTGTAAGCAGGT	9.398465e-01	8.835361e-01
GGCACGCTTCATCCGTACCA	1.251745e+00	1.567089e+00
GGGTCTGCAGAACTTCATCG	8.202120e-01	6.729516e-01
ACAGCACAAGAAAAGTAAGG	8.488802e-01	7.208153e-01
CCAGCCAATGTATATCCAAG	9.974741e-01	9.951975e-01
GGAGAATCCTACCTCTGCAG	1.008868e+00	1.017991e+00
TCTGCAGCGGAGCCCTTAAG	1.132093e+00	1.281869e+00
AATTGCACGTCAAACTGCCG	6.038491e-02	3.853650e-03
AGAAGTATCATAAAAACCAA	1.049154e+00	1.100964e+00
GGATGAAATTCTGAAAGCAG	1.096207e+00	1.201871e+00
GGGCGTATGGAGGAATACCG	1.503530e+00	2.260849e+00
GGGCGTATCGGACAGCTCGG	1.191707e+00	1.420431e+00
GTAGGCCATGTCAATCCCAT	9.475789e-01	8.980936e-01
TGACACCTATGGGTTTCCAG	9.780965e-01	9.568308e-01
TTATGTTACTTACTTTGGCG	9.754747e-01	9.517269e-01
AATGCTTCGGATAAGATCAT	8.314910e-01	6.915714e-01
GCAAGCCTTGAGGAGAACCA	1.068440e+00	1.141775e+00
TGTACCGGAGGACTGCACAG	9.903579e-01	9.810541e-01
TTCGCCGTAGGTCTTTGCAA	1.042998e+00	1.088051e+00
GCTCTCTCGGAAACCACACG	9.607551e-01	9.232786e-01
GCTGTGCTAAGACAGGCAGT	1.088921e+00	1.185971e+00
GGACCTGGAGGCCATCCTGG	1.063553e+00	1.131378e+00
GGGCTGCACTGACTTCACCG	8.381543e-01	7.027102e-01
GAACAAACGTGAGGTCTGGA	1.400907e+00	1.962757e+00
GATTTCTCGAAGGGTCTCCG	9.735480e-01	9.480208e-01
GCAAAACTTATGTGACCCCG	9.371095e-01	8.784168e-01
TTTCTCGAAGGGTCTCCGCG	8.671202e-01	7.521026e-01
GATGCAGTCCGAGAGCTAGA	8.623404e-01	7.438792e-01
GCAACCCACACACTTCGGAG	1.003709e+00	1.007684e+00
TGGAAACAATGGCAACAAGA	1.122823e+00	1.260962e+00
GATCATTGATTTCTTCCTGG	1.000000e+00	1.000294e+00
ACGCAAAGCTGTCATCGTGA	1.092147e+00	1.193030e+00
ATGGCAGCTGTCACTTTGCG	8.233738e-01	6.781759e-01
ATGGCTGTAGGGGCGATCTG	8.523011e-01	7.266496e-01
TGGCAGCTGTCACTTTGCGG	1.343282e+00	1.804657e+00
CATGTTGGCAAGCAGTTTGG	1.023536e+00	1.047792e+00
CTTCACTGTCCACGTAGTAG	8.090724e-01	6.547652e-01
TCTACTACGTGGACAGTGAA	9.983866e-01	9.969594e-01
TGAAGGGAACCGGATTTCAG	1.125160e+00	1.266118e+00
CGAAAAACGAAGCATACTCG	1.295044e+00	1.677378e+00
GACATGTCCGAGTCCAAGAG	8.186545e-01	6.703890e-01
GCCTATGGCACAGCCAAGAG	9.715753e-01	9.441968e-01
GAAACGCTCGTCGTTCACCA	1.138646e+00	1.296678e+00
GATCATCAACACCTACACAG	1.103193e+00	1.217244e+00
GCTGAGTCCTGAGAGTGCAG	8.798424e-01	7.743528e-01
GGCTCAATCAGCTATACGAG	8.906443e-01	7.933873e-01
CGTCCCATTTATGTACCGCA	6.095113e-01	3.717494e-01
CTTCTCTGCACTATGTCGGG	9.702970e-01	9.416588e-01
GCTGCGCAGCGACTCCTACG	1.016230e+00	1.032884e+00
GTACTGGCTCAGCTCCACGT	1.430908e+00	2.047715e+00
ACACCAGAAGACCTCCAGAG	1.030051e+00	1.061188e+00
ATAGTTGTAGGAATGACCAA	8.498996e-01	7.225265e-01
GACACCAGAAGACCTCCAGA	9.181017e-01	8.430373e-01
GTGTTCTCTCCGTTGAGCAT	1.305643e+00	1.704924e+00
ACAGAACCTCACCTGTTTGG	1.000000e+00	1.000335e+00
CCATTTCCGGAAGATCTGCA	9.689254e-01	9.390118e-01
CCTACCAGAAGGTCTCCAGG	9.868276e-01	9.739915e-01
GGCGGCTCCCACTCACCCAA	1.049291e+00	1.101296e+00
TGCCCATCTACTTCTCCACG	1.007100e+00	1.014469e+00
CTGCTGACAGAGGCTCAACA	1.125594e+00	1.267152e+00
GACAGAGGCTCAACACGGCT	8.532251e-01	7.281521e-01
GATGAAGCTACACTGTGAGG	1.223690e+00	1.497671e+00
TCCACCCTGAAGGACAAGCG	8.398522e-01	7.055753e-01
AATGACTCAGAAATGATGGT	1.257439e+00	1.581374e+00
CCTGATAGGCGCCTTTCCCG	6.958460e-01	4.843556e-01
GAGAGTGATACCTTTGGCGG	9.941566e-01	9.885640e-01
GCTTGGTACAAGAATCTAAG	1.021415e+00	1.043455e+00
ACAGAGAGTCCTCTTCACCG	1.165371e+00	1.358305e+00
CTGAGAGGACCATTGCGAAG	1.173174e+00	1.376564e+00
GGGGCCGGTGAAGGACCGCG	5.792108e-01	3.357158e-01
TGAGCCTCTGGAAGGCCTCG	9.171678e-01	8.414241e-01
GATTAAGTGCTGGAACGGCG	6.185234e-01	3.828179e-01
GTGGCCAACGATGAGAACTG	1.095363e+00	1.200085e+00
GTTGGCCACCCAGAGCCAAG	9.282252e-01	8.618282e-01
TGAAGGTGAAGATTAAGTGC	1.310711e+00	1.718142e+00
CTTCCCCGAGAGCACATCGA	1.004346e+00	1.008790e+00
TAGAGCAGTCGCTCCAGCCG	9.956541e-01	9.914488e-01
AGGCTGCTCCAGGAGCACAG	9.847984e-01	9.700925e-01
GTGCTCTTCCCAGCTCCCGA	1.077855e+00	1.161963e+00
TAGATACCACGAGGAACCCG	1.131265e+00	1.279961e+00
TCTCTCTGCTAGATACCACG	6.807756e-01	4.637102e-01
AGCCAGCTCCAGGATCTCGG	1.504043e+00	2.262379e+00
TCTGGGCGTGGCAAGCAGGG	4.959573e-01	2.461564e-01
ATACTCTGCCCCTATTACAG	9.448872e-01	8.929170e-01
CGTGGAGGCTGATAGAAAAG	3.030868e-01	9.195015e-02
GCAATGCCTTACCTATCGGC	1.221676e+00	1.492687e+00
GTGGATATTGAATATACCCG	1.213525e+00	1.472896e+00
CGTTGTCCTCGAAAAAGCCG	1.011197e+00	1.022758e+00
GCCCCAGCACATCAACCCCG	1.037475e+00	1.076585e+00
GGCCGACCCTGGGAAAGCCG	5.627534e-01	3.169323e-01
GTTGGAGCTCTGCCGCCGGA	1.291232e+00	1.667545e+00
CGGACTCCAGAACAACCACT	1.006876e+00	1.013924e+00
GCTACCTTACTAGCTGCTCG	8.197307e-01	6.721921e-01
GTACCGGAGGAGAAAGATGG	1.015987e+00	1.032477e+00
TCTGTCCTGAGCTCACCCAG	1.111681e+00	1.235967e+00
CTTAGGGGCCACGTGAGCCA	4.988578e-01	2.490080e-01
GCAGACCACCAGCATTACCG	1.219672e+00	1.487890e+00
GTATTCCTGCAGGCAAGCAC	1.070367e+00	1.145898e+00
AGATGTTATTGATCAGAACA	1.107178e+00	1.226069e+00
ATTGATGTCTGCCTTCTGCC	9.644470e-01	9.302770e-01
GTTACCTGTGCGGAAACTTG	4.309679e-01	1.859769e-01
TTAGTGGACAGTTACCTGTG	1.354156e+00	1.833943e+00
GCTCGGCCAGAGGCAATGCA	1.295433e+00	1.678410e+00
GCTTATTGCGGGCCTTACCC	7.109876e-01	5.057368e-01
GGATATGGATGCCTATACCC	1.418925e+00	2.013609e+00
GTCAAAGTAGGCCTTGGCCA	5.618148e-01	3.158575e-01
GGAATGCCCATGAACATCCG	1.000000e+00	1.000144e+00
CGTGCACTGTCCCTGAGAAC	9.140755e-01	8.358095e-01
TTCTTTCCTCCAGGTCACCA	1.085924e+00	1.179463e+00
GCCAGGCACGACCCCCCGCG	2.710859e-01	7.366466e-02
GCTAATGTAGGAGATGCCCA	1.055529e+00	1.114412e+00
TATGGGCCTGGTGATCACCG	1.506800e+00	2.270728e+00
CCTGTGCTTGAACCGCACCA	1.221210e+00	1.491587e+00
CGAGGCTTAGGCGGCAGCGG	4.057202e-01	1.648310e-01
CGTACGGGACACGATCGCCA	1.341955e+00	1.801096e+00
GTACGAGGCTGCTCAGAACT	8.628982e-01	7.447287e-01
CCTTGTCCTGCTCCGTGACG	1.251645e+00	1.566850e+00
GCAGCAACTGAAGCAGCAGC	9.099803e-01	8.283172e-01
GCTCAAGAAGAAGCGATACC	7.094807e-01	5.034804e-01
GGAGCAGCTCCTGGACAGGA	1.102978e+00	1.216809e+00
CTAAGAGTGTATAAAAGATG	1.209902e+00	1.464002e+00
CTGACAGTAATGGATCTCAT	9.150254e-01	8.374315e-01
GGTGGAATAAGTGCTAGTAT	9.687681e-01	9.387296e-01
CAGAGGAGAAAGCAATGCCG	1.052756e+00	1.108545e+00
CGAGACAGAGCAGTTTCCCG	1.229242e+00	1.511267e+00
CTACCGACCAGATCAGCAGG	4.284320e-01	1.837738e-01
GCTGTGATTACCTAGACCGA	1.061353e+00	1.126660e+00
AGGTCACGAAGGAAAGAGCG	9.803659e-01	9.613487e-01
GCACTGTAGCTGCTCAGCCA	4.465984e-01	1.996266e-01
GCTCATACAAGGTTTCACTG	1.253313e+00	1.571035e+00
GTCTCCCTCCAAGTACCCAA	1.119664e+00	1.253892e+00
AATTCGAGACCAAGAGCGCG	8.760593e-01	7.676241e-01
ACTTACATGATGAAAAAACG	9.882454e-01	9.768410e-01
GTAGCACTACTAGCCAAACA	1.082739e+00	1.172576e+00
TCTGCCCCAGATACAATAAG	1.025488e+00	1.051843e+00
CCAGGATATTACGTGTGCAC	1.000000e+00	1.000292e+00
ACATCCGTCCCATTACTACG	4.750923e-01	2.258755e-01
ATGAGCAGTCGATAACGCGG	1.270300e+00	1.613886e+00
GTACCTGGAGCAACTCCCGA	1.138661e+00	1.296788e+00
TGAACACTCTGAAAGACGGA	9.462084e-01	8.955686e-01
CCCCCTATATACTTAAACAG	1.139021e+00	1.297582e+00
CCTCTGTTTAAGTATATAGG	1.051177e+00	1.105149e+00
CTTCACTACAGAGAGCATGT	1.043098e+00	1.088288e+00
GCAGCAGTCTGATTCCCCAA	5.781538e-01	3.344186e-01
ACCAGATCCACATCAAACCG	1.158843e+00	1.343163e+00
CCAGATCCACATCAAACCGG	1.427875e+00	2.038984e+00
CTCCATAAACTGATTCCCCA	1.037698e+00	1.077031e+00
CTCGGCCTCCACGACCACCA	-1.749645e-02	4.619810e-04
GCGATCCATGCCCATCCGAA	1.000000e+00	1.000375e+00
ATATTAATTTGAAGGTGGCG	1.000000e+00	1.000390e+00
ATCTGCATCCTACAGAGCCA	9.222387e-01	8.507605e-01
GATTGTGCTGAATAGTCTGA	1.099096e+00	1.208229e+00
GGAGATGCTGAAATTAAAGA	4.341348e-01	1.886244e-01
TTCCCTTTAGGTATCTACGG	1.501861e+00	2.255780e+00
CCTGTGGGCACCATGCCTGA	8.926269e-01	7.969621e-01
CCTTGGCGAGGGGCGCGCCG	5.023556e-01	2.525995e-01
GTATCGGTTTAAGAAGCGGA	1.413611e+00	1.998602e+00
GTGCCGCTCAGCGAAATCCA	1.135384e+00	1.289353e+00
GAGGCCTCAGAGGGAGGCGG	1.000000e+00	1.000251e+00
GGATGGAGAGAATCACTCAG	1.000000e+00	1.000118e+00
AGATGAGCTGGGATTCCTAG	1.161001e+00	1.348146e+00
GCTGATGAATTGCTTGACTG	8.116893e-01	6.590014e-01
GCTGCCATCCACTTTCACCT	4.692429e-01	2.203081e-01
TATATGTGATGATCTTAGAG	1.612685e+00	2.600991e+00
GAACAACACGGAGATCCAGT	1.245924e+00	1.552543e+00
GCTCCAGGCCAGAGATAGCA	8.525380e-01	7.270812e-01
GTTCCGGCCCATCAGCGCCG	3.541005e-01	1.255179e-01
GTTGTAGTGTGTGATCACCA	1.350514e+00	1.824050e+00
ACTAAATCTCAAACAGACAG	8.729360e-01	7.621583e-01
AGACTTTGCGGTGGAAAAGG	1.338124e+00	1.790813e+00
GAAGCTTGTCGGGATCTCAG	1.225765e+00	1.502676e+00
GCGAATCCACACCAGCGCCG	3.657717e-01	1.339373e-01
TTTGTAGGAGGAAGAGGAAG	1.000000e+00	1.000221e+00
AAGAAGATCTTGGACAGCGT	1.512310e+00	2.287299e+00
CCTACCTGCTGGCTGCCCTA	7.616444e-01	5.803421e-01
GGACAGCGTGGGTATCGAGG	1.357330e+00	1.842590e+00
TGCCCCCTAGGGCAGCCAGC	1.307660e-01	1.723474e-02
GAGTCATATTACAAAACCGA	8.929790e-01	7.976316e-01
GGAGTCATATTACAAAACCG	9.595099e-01	9.208735e-01
GTGATCTCCGAGATACAGGT	1.268981e+00	1.610559e+00
CCAAATCGCAAATATGGCGC	1.141962e+00	1.304357e+00
GGTTCTCACCCTGATGAAAG	8.081068e-01	6.532265e-01
GTAGTACTAGAGGGCTCAGT	1.120294e+00	1.255317e+00
TCAGGGTGAGAACCTATCAC	8.963499e-01	8.036365e-01
ACTTCCAGAAAGCAACGGAG	8.260591e-01	6.826354e-01
GGATTATGTGAACAGAAAAG	1.120467e+00	1.255683e+00
TCTGTTACCTTGAATAACAT	1.203314e+00	1.448177e+00
TTTCTGAACTGGATTCCCCT	8.697419e-01	7.565913e-01
ATAACCCCTCCTTTGCCAAG	7.156142e-01	5.122471e-01
ATAATATTCAAACTCCTGAG	1.280572e+00	1.640132e+00
GCGCCACCATAACCAAAGTA	8.251086e-01	6.810337e-01
TTAGGAAGCATTCAAAGCTG	1.176162e+00	1.383520e+00
CCACCCGGCCCGTACCTCGA	9.830685e-01	9.666249e-01
GGTGATGGTCTTCCCCGTAA	1.016931e+00	1.034401e+00
GGCTACATGAGCAGGAGGAG	1.000000e+00	1.000374e+00
CAAGGATGATGAATGCCCAG	1.118229e+00	1.250645e+00
GCTGAGCCGCACCTACCGCA	8.474187e-01	7.183784e-01
GGCCGGGAGCGCTTACCGTG	1.265781e+00	1.602476e+00
GTTGTTAATGAAGAACACAG	8.372748e-01	7.012606e-01
GCAACGCGCTCGTTCTACCG	1.048537e+00	1.099693e+00
GCTGCTTAAAGAAATCCAGA	8.362848e-01	6.996270e-01
GTAGCCTCAGCGGTGCCCAC	8.907310e-01	7.936095e-01
TGTGTTACCTTGATGACCGG	1.345913e+00	1.811711e+00
GATGGTCAGGGACTACCTCA	1.114570e+00	1.242513e+00
GCTTGGTTCTCAGATGGTCA	1.045943e+00	1.094184e+00
TACAGCGGCAGACTGAAGGA	1.173160e+00	1.376579e+00
TCTGGAGAAAATCAGCAAAG	3.452991e-01	1.193299e-01
AGATTGATCGACCAGCAACA	8.517791e-01	7.257322e-01
CCTGGAGATGAGCAAGACCG	1.186786e+00	1.408718e+00
GATCACCATCGACAAGGCGA	1.000956e+00	1.002159e+00
GGGAAGGGAAGATTGCCGGT	9.861890e-01	9.728261e-01
ACAGCTGTATTCTGTACGGG	7.953204e-01	6.327771e-01
AGCACAGTAGGAGGTTGCCA	6.538836e-01	4.278379e-01
GTGTCCATCTGACTTCACAA	1.207516e+00	1.458352e+00
TGACCTCTTGAGAATGACCC	1.337607e+00	1.789354e+00
AACAACAGAGGAGAAAAGCA	1.082149e+00	1.171314e+00
AATGAAGGAGATGTTTCAGT	9.650994e-01	9.315982e-01
GCACGGAACAATTACTGCCA	1.071165e+00	1.147644e+00
TGCTAAACAGAGAATACAAG	8.090568e-01	6.547313e-01
CCCAATGTTGACGTTGGCCA	7.038742e-01	4.956039e-01
CTCATCGTCGTGCAGAATGA	1.296126e+00	1.680258e+00
AATGTCACTGTATTGCTCCG	9.161657e-01	8.395365e-01
ATATTGACCTGGACTCCCAG	1.098207e+00	1.206332e+00
TTTGGACAAGCAGATCCAGG	9.964068e-01	9.930625e-01
ATGTACCCCCTGGAGAGCAG	7.182048e-01	5.160018e-01
CCATGTGTGTGCTTAAAACA	1.031222e+00	1.063629e+00
GGAGGGTCAGATGGTCCAAG	1.004646e+00	1.009533e+00
TCTTAGCTGTGGATCCCAAA	1.174192e+00	1.378901e+00
GAGCGTGTGGAGGAGAAAGA	1.071213e+00	1.147721e+00
GCATGCATCACCTTGTCTGT	8.297635e-01	6.886263e-01
GCGAATCAAGGAGCGTGTGG	9.358900e-01	8.761166e-01
TGAGCCTCTGCTGTTGTGGG	1.148926e+00	1.320202e+00
AGTTACATGACTGCTGAACG	1.033499e+00	1.068315e+00
CTTCTTGGTGAGGTGGGCAT	1.181903e+00	1.397110e+00
GCCACCAAAACCCTCAACAG	1.626402e+00	2.645405e+00
TATGTCCCCCCCATAGACTG	-2.726082e-01	7.438188e-02
CCAGGAACATCAGAAAGCCT	9.756488e-01	9.521585e-01
GTAACGGCAGGTCTTCCGGC	9.129302e-01	8.336678e-01
TCTGTGGCCTGGATCAAAGA	1.184475e+00	1.403147e+00
ATTCTTCTGTAACTTCAGCT	9.214604e-01	8.492563e-01
CAGTCGGTCTGCAGGCCGGG	5.969321e-01	3.565420e-01
CGGCCTGCAGACCGACTGCG	1.129169e+00	1.275300e+00
GTTCGGGACTATCTTCTGGT	1.251179e+00	1.565657e+00
AATGGCTGAGCTATACACTA	1.386312e+00	1.922069e+00
CAGCAGGCAACAAGGCACCA	8.294491e-01	6.882607e-01
CTCTCACTACTGCAACCTTG	8.839322e-01	7.815100e-01
TCATAGTCAGTATTGAACAG	1.044148e+00	1.090459e+00
ATTAAGGAAAAGTTGAGCCA	7.118318e-01	5.069297e-01
GGAACCGGAGCAGTTCGGCG	1.163866e+00	1.354790e+00
GGGGCTCTCATAGTGCTGGA	1.439522e+00	2.072418e+00
GGTGGAAGCGCTGTGCGCCG	7.856828e-01	6.175226e-01
GCAACATGTGACAACTTTGA	2.282254e-01	5.228238e-02
GGAGCTAATTGGGATTCCAG	1.265102e+00	1.600732e+00
TTAGCTCCCATATTTCCCGA	1.141371e+00	1.302900e+00
TTGGGATTCCAGAGGACCAG	1.027520e+00	1.056071e+00
AATGCGGTAAAACTGTCCTG	7.912830e-01	6.263551e-01
GATGTTGCGGAAACGAGCCA	1.019166e+00	1.038946e+00
GTAGGATCCCAGCATGTCTG	1.655598e+00	2.741250e+00
TTTACAGAGGTCCAATCACG	8.318738e-01	6.921401e-01
CGTGAAGTCCAAGGTTACAG	1.080194e+00	1.167105e+00
GCTGTATGCAAACCCACCAA	1.113509e+00	1.240194e+00
GGTGAGTTACCTCGAAACGG	7.686555e-01	5.910921e-01
TCCACAGCTGTATAAAGCAA	9.590845e-01	9.200807e-01
AGCGGCCTCCTGACGAGCAG	1.539387e-01	2.384925e-02
CTTCAGTTCGAACACCGTGC	1.109910e+00	1.232128e+00
CTTGGCGTCCGTGAAGATGG	1.123908e+00	1.263337e+00
GGACGCCAAGGAGTCCAGCA	1.144609e+00	1.310389e+00
GAGATCACTTCTTTGATAGG	1.158129e+00	1.341404e+00
GGTGCGTTAGAAGGATATAG	9.784771e-01	9.576580e-01
TGAATCCCGGGAAAAGAAAG	9.285445e-01	8.623938e-01
TTATCTTCAGTGTGTCTTGG	9.926319e-01	9.854780e-01
CAACTATGAGATGCTCAAGG	1.104078e+00	1.219230e+00
GATGCTCAAGGAGGAGCACG	5.940816e-01	3.531753e-01
GCTCAAGGAGGAGCACGAGG	1.075460e+00	1.156908e+00
ACAGTCGGTACATATTCCGA	1.056819e+00	1.117137e+00
TCTGTTTGTGGATAACTCAG	9.431813e-01	8.898055e-01
CTTGCAGCTCCACTTTCCCA	1.125513e+00	1.266926e+00
GGAAGGGACACATCAGTGGA	9.220484e-01	8.503685e-01
TTACCCGGAAGGAGCCCCAG	1.144480e+00	1.310053e+00
TTGGTGCTGACACTAGGCCA	7.128344e-01	5.084097e-01
CTACTACAAGGAGATCACCG	1.227941e+00	1.508117e+00
GACAACTCGTGGATGCTCCG	9.473996e-01	8.978303e-01
GAGATAAAGGTACTGAACCG	1.215719e+00	1.478273e+00
TTACTTCTATGAGGAGAAGG	2.827040e-01	8.004817e-02
AGTGCTAGAGAGATTGGCGG	9.546840e-01	9.115498e-01
GCAGGAGGAGAGAGAAACGC	8.404734e-01	7.065950e-01
TCACCTTTCAGAACGCAACA	1.093102e+00	1.195103e+00
TTAATGGTTAGGTTGCTGCG	1.067458e+00	1.139703e+00
ATATGTACCTCTAATAACCG	9.391111e-01	8.821474e-01
ATTAATAAGAAAATTCCCCG	1.316234e+00	1.732720e+00
CATGCATTCTCCTAGCCGAA	3.534926e-01	1.251423e-01
TTCCAGTTAGAAATACAAGG	1.170980e+00	1.371341e+00
ATAGCTGCTGTTCTGACACG	4.924318e-01	2.427662e-01
CAAGGAAGAAGTAGATACCG	1.507568e+00	2.273015e+00
AATCAGGTGCTCCTTCACCA	1.308183e+00	1.711634e+00
GCGGAAGGAGAGGATCCAGG	1.014338e+00	1.029149e+00
GGTCCAGGTTGGGGTCCACG	5.642323e-01	3.186268e-01
GGTGCACAGGATCCTCCCAG	1.028190e+00	1.057442e+00
AGATGAAGACGAGGAGGAGG	1.274671e+00	1.625069e+00
AGCTCTTGGCAAGTTCATGG	6.066674e-03	1.206203e-04
GAGCCGGGCCGCCCAGGCAA	5.497284e-01	3.024688e-01
GGAAGATGAAGACGAGGAGG	1.191024e+00	1.418745e+00
GTACATCGCGCTCATCACCA	1.581038e+00	2.499786e+00
AAGGCCGTGTGCGTGCTGAA	9.332480e-01	8.712029e-01
AATCCTCTATCCAGAAAACA	1.007125e+00	1.014558e+00
CCTCTATCCAGAAAACACGG	9.342805e-01	8.731330e-01
TTGGAGATAATACAGCAGGT	1.242535e+00	1.544122e+00
GGTGGCCAGCTGCTTCCTCG	1.265185e+00	1.600876e+00
GTAGCGCCGGATCTCCCGCA	7.348148e-01	5.401370e-01
CCAAGGAAAAAACTAACGAG	1.192230e+00	1.421730e+00
CGAACCTGCATTCTGAAGGA	1.070385e+00	1.145991e+00
GATAATGGCTACCTACAGCC	9.541047e-01	9.105836e-01
GCTCCTAGACCGGCAGGCGG	7.343013e-01	5.394712e-01
TGAGCCCATTGAAATACCAT	1.000000e+00	1.000195e+00
ACATTGAGAGAATAATCACT	1.116664e+00	1.247195e+00
CTGTGAATAGGCGCATCAGA	1.001030e+00	1.002341e+00
GAGTGGTGAGGCAGTCACAA	5.863059e-01	3.438958e-01
GGATAATACACAATTCCCCA	1.097980e+00	1.205800e+00
GAAATAAGAGAATCAAGCCC	1.468979e+00	2.158188e+00
GAGTCCCTGTTCCAAAGGAT	1.394420e+00	1.944658e+00
GCGTCCGATCCTTTGGAACA	8.066754e-01	6.509831e-01
TTCTGGAATCTTTCTGGCCG	-7.226703e-02	5.287430e-03
CATAGCTTAATAGAAGAAGG	1.095237e+00	1.199809e+00
GATAGAATACAATATCCAAT	6.168723e-01	3.807693e-01
GATGCCGCTGGAGAACCTGG	9.539869e-01	9.102404e-01
TCCTCCTCCAGGTTCTCCAG	1.235457e+00	1.526594e+00
ACTTCTGCAACAGCTGGTGG	8.945677e-02	8.133567e-03
CAGCTCAGCGAGTCGCCCAG	1.174240e+00	1.379041e+00
GAGCTGGGTGGCCAGCCAGG	9.843442e-01	9.691771e-01
GCAGCTGGAGGAGGAGGCGG	1.434790e+00	2.058906e+00
CCAGAAAAAGAAAGATTACG	9.911924e-01	9.827038e-01
GCATGTCTTCCTGGGACCAA	1.175615e+00	1.382273e+00
GGAGCTGCTCCGTTTCCTCG	1.045801e+00	1.093972e+00
TGGCATTCTGGATTAGGTCG	7.134061e-01	5.091146e-01
AATGCAGTCGATATCCTGGG	8.373660e-01	7.013623e-01
GCAAGGTGCTGGCGAACCCG	1.298359e+00	1.686045e+00
GCAGGTCTAGGATAACAGCT	1.175190e+00	1.381286e+00
TCTCAATGTGGCCTATACAG	6.639748e-01	4.411562e-01
GAGTGAAAAGAAGGCACGGA	1.125833e+00	1.267738e+00
GTCGGAGTGAAAAGAAGGCA	6.995406e-01	4.895150e-01
TCCCTTCCTTCAGAAATGCC	1.401503e+00	1.964497e+00
TGAAGAACAGGATTCCACCC	8.404859e-01	7.066130e-01
ATCGGCAGATCGCAGAGCAG	1.082672e+00	1.172410e+00
CATTGCCTGGCCGTATTCTA	6.042467e-01	3.652209e-01
GGCACTCTGCACTACAACCA	9.841173e-01	9.687082e-01
GTCCGAGTGTGCAAGATGGA	1.195385e+00	1.429123e+00
ATGTACAGCAGAGAGCCAGG	1.140300e+00	1.300422e+00
GTGAGCACAGAGAAGAGGAG	-5.638793e-02	3.270195e-03
TTAGGATATGAATGGCTGAG	1.495189e+00	2.235665e+00
GAATGCATCAGAACCATGCA	9.294858e-01	8.642335e-01
GACATTTCATTCGACCACAG	1.479277e+00	2.188497e+00
TCAGTAGCCATCATGCCCAA	8.027793e-01	6.446832e-01
ATTGCCTGGACACTGCACAG	1.000000e+00	1.000276e+00
GCCAAAATTCAAGACAAGGA	9.254857e-01	8.567633e-01
TCAGACTACAACATCCAGAA	1.074514e+00	1.154871e+00
ACTCTTCCATAACACCCAGA	8.485446e-01	7.203204e-01
CCGGCTCTCCGAGCACGCCA	6.405262e-01	4.105710e-01
CCTGTACAGGTCGTAGCCCG	1.541818e+00	2.377437e+00
TTTGCAGCCAAGCCTGACCG	1.090674e+00	1.189846e+00
CATTGACCACAGCTTTGCAG	9.064608e-01	8.219756e-01
GTTTACTCACCAATATTGGC	1.245107e+00	1.550549e+00
TCACCAATATTGGCAGGAAA	5.849200e-01	3.423512e-01
TTATTCATGACCACAATGAA	1.150197e+00	1.323227e+00
TGAGCCTTACTATCTCGCTC	1.106656e+00	1.224948e+00
TGGTGACGTGACTTAGAAGG	5.947888e-01	3.539277e-01
TTAAGAGCAAAGCATATGAG	1.074639e+00	1.155113e+00
AATAGCCACCAGGATCCAAA	8.299127e-01	6.890141e-01
GGATGATGATGAAATCACCC	1.086868e+00	1.181460e+00
GTTTGGCAATATGTACGACG	6.715827e-01	4.511642e-01
TGCTTCTTGCCACAAATCCG	1.578075e+00	2.490520e+00
GATAACAGAAGTACAACCAA	1.474805e+00	2.175330e+00
GTATTTGATACCGAATTGAA	1.030693e-01	1.078461e-02
TCAATGACCCGGTTCATGGA	9.890214e-01	9.783647e-01
TTAAGATTACCTTCTTCAGC	1.151687e+00	1.326577e+00
GCTCTTAGCTGATCTCGAAG	5.325436e-01	2.838078e-01
GGATGCCAACAACCTGACCG	7.650331e-01	5.855537e-01
TCACCGCCTCCACCACCCAG	1.213662e+00	1.473150e+00
TGCACTGGATTACATCCGCA	1.531373e+00	2.345320e+00
GCATGCCTTGCGAAGAACCA	1.021751e+00	1.044199e+00
GCCGATACTTGTCCACCCAG	1.486302e+00	2.209354e+00
GCTGGACTATCACAAGGAGC	8.844853e-01	7.824586e-01
GGACTATCACAAGGAGCAGG	7.949892e-01	6.322622e-01
CATTGACCTGAAGATCCACG	7.737611e-01	5.989449e-01
GGGCAGTCATAATCTCAAGG	1.353253e+00	1.831507e+00
TAATCAGCTGCAGTTCCCCG	1.289761e+00	1.663732e+00
TGTCAAATGCCAAAACCACA	4.561815e-01	2.084068e-01
ATCACCGTCTTCTCGCCCGA	9.613905e-01	9.245496e-01
CGACGGCCACCTCTTCCAAG	9.101061e-01	8.285562e-01
CGTCAAGAAGGGCTCGACCG	1.205585e+00	1.453757e+00
TGGTGTGGAGAAGAAGTCAG	1.000046e+00	1.000296e+00
ACTACTTCAGAGGAAACAAA	9.938311e-01	9.879976e-01
TAGGCACTGTCGCCTTCCCG	1.195726e+00	1.430104e+00
TTTGTTTCCTCTGAAGTAGT	8.289498e-01	6.873356e-01
GAGGACTGAGATACTGAAGG	1.588734e+00	2.524358e+00
GCTCGTTGCTGGATTGCTGA	-2.644288e-01	7.004090e-02
GGAATTCGAGACCAGCGAGG	1.071355e+00	1.148080e+00
GTTGGCTGTGCAGATCCAGA	1.153876e+00	1.331703e+00
ACAGCAGCATCTCCACCCCA	8.007501e-01	6.413616e-01
CATCAAGGAGGAGACTCACA	9.593248e-01	9.205185e-01
GCAGGCAGTAGAGTTCACGG	1.160274e+00	1.346544e+00
TGAGAGAACCACAAGCCCGA	1.053667e+00	1.110376e+00
GCTGTATATGATTTAGGTGG	8.961131e-01	8.032322e-01
GGGTACTACCAACTCCTGCG	1.311775e+00	1.721083e+00
TACAGATCAGAAGCAATCAA	9.941540e-01	9.885865e-01
TCTATCCTGGAAATTCAGAA	9.365501e-01	8.772582e-01
AATCCTGTCGCTTAATCCGC	6.630992e-01	4.398202e-01
CAGGCTGTCCAGAAGTAAAA	1.057325e+00	1.118227e+00
TTGCAGACTGGAAATAGCAA	1.107601e+00	1.227106e+00
AGATAGCTAGGCCAATGCCC	1.494905e+00	2.235032e+00
GGCTGCCCCAACCACAGACA	1.233425e+00	1.521604e+00
GTTCTTGGTCTTGATCCTGG	8.239376e-01	6.791034e-01
TTTCAGTGCCACAGACCCCA	3.330080e-01	1.110621e-01
ATGAAGAAGTCGAGATGACG	1.000735e+00	1.001726e+00
CGTAGCAAAGATCAACCGAG	1.087337e+00	1.182643e+00
TGAATCATCTCGGTGAGAAG	9.097224e-01	8.277488e-01
GAGATGTTGAGAATGACAAG	1.388822e+00	1.929126e+00
GCTCTGATTGGCAAGCAGGA	9.599622e-01	9.218279e-01
TGAGCTGCTGTCCCACACCG	9.652374e-01	9.319178e-01
TTATGGACGTGGATGTCCGA	8.355790e-01	6.983856e-01
ACAGCTTTAGAATTAGTGGC	5.774365e-01	3.336453e-01
CCTGCATGATGAGAAAGTGA	1.290791e+00	1.666415e+00
GATTCAAGTCCTATGCTCAG	1.391360e+00	1.936065e+00
TTATCCTTCAGAAAATAAAG	7.196105e-01	5.180469e-01
AGTACCTCAGTGATGCCAAA	2.235546e-01	5.020826e-02
CGGACTTCGACGAGTTCGAG	7.452851e-01	5.556775e-01
GGGTAGTCTCGTCCACTGAG	1.440518e+00	2.075361e+00
GTGATGTGCTCAAAGCCTGG	1.366691e+00	1.868130e+00
CTTGTCTTACAGGTACACCA	9.440867e-01	8.914502e-01
GGAGTTATTGTTGATTACCA	1.313173e+00	1.724569e+00
TTGTCTTACAGGTACACCAG	9.104804e-01	8.291090e-01
CCTCACTTGTGGAAAGAAAC	1.032152e+00	1.065584e+00
GCGGTTCTTGCAGCCGTAGG	5.721857e-01	3.276032e-01
GTAGCGGTTCTTGCAGCCGT	1.018134e+00	1.036901e+00
GTGCAGTCCTGCTCCGCCTA	1.276959e+00	1.630874e+00
CACGGAGAAGGGACTCCGAG	1.155467e+00	1.335448e+00
GGTTAAGCATATCAAACACA	8.445327e-01	7.135036e-01
CCACCTTCACATCCACCATG	1.025397e+00	1.051660e+00
GCCGACAAGAAGCACCCGAG	9.737502e-01	9.483906e-01
GGGATCTTCTGGAGTTACCT	7.913328e-01	6.263366e-01
TGTCGGCTTGAAAGGACTTG	1.211226e+00	1.467318e+00
CTACCTCTCAGCGATGTAAA	9.426897e-01	8.888862e-01
TCACACGCTGATTTATCACT	9.413262e-01	8.862169e-01
TGTAAAGGGTACCAGTGCCG	1.287915e+00	1.659052e+00
ACTGATATAGGCACTCCAGG	6.717088e-01	4.514258e-01
GAGAATTTGGAATTACCTGG	1.295700e+00	1.679124e+00
GGAAGAATAAGGACATTCAG	7.041509e-01	4.960523e-01
GGTCATAGATCACTCCAGAA	1.328738e+00	1.765736e+00
GATACTGAAAACTCACCTGA	1.003062e+00	1.006393e+00
GGGCGACTCGACCACTGCGG	5.563151e-01	3.097058e-01
TGATGGGAAGGATTTCCGAT	1.050881e+00	1.104598e+00
TTGAGAAGTATGCTTTACAG	1.281857e+00	1.643444e+00
GAAGCAGCAGAAGAAGGAGG	1.293941e+00	1.674624e+00
GCGCAGCTGCGGATCCAGAA	9.791566e-01	9.590430e-01
TTACCCGCATGATCCCCCCA	7.894321e-01	6.234178e-01
AGTCATTGTGGTTACAACCA	1.250616e+00	1.564222e+00
ATTCCTGATGACGCTGACAT	8.819515e-01	7.781144e-01
GTAGTGATGGCAGTAGGTGG	6.975043e-01	4.867199e-01
TTGTTCCCAACTGGAAGCAG	1.135342e+00	1.289245e+00
GCTCTGTGCCCGTTTCCTGG	3.567308e-01	1.274699e-01
GCTGCAGGACTCACTAAGAG	1.032487e+00	1.066292e+00
GCTGCTGGAGCACCTCTCGT	1.231550e+00	1.516936e+00
GCTGGGGCAAGAGACAGGAG	1.104753e+00	1.220758e+00
GCAGCAGAATGAGAGTGCAG	9.029809e-01	8.155597e-01
GCGCGGCGCGGCGATGGCGG	1.137361e+00	1.293924e+00
TCACAGCTCATCTTTCCTAA	7.075555e-01	5.008550e-01
TCCTCTACGTCGCCAGCCCG	1.171418e+00	1.372505e+00
ACTCATGCAGGAACTCACAC	1.299218e+00	1.688290e+00
CGCGCTCACTGTCCATGCCG	1.090883e+00	1.190265e+00
GCGTGGCCTATGCAAGAAAG	8.312269e-01	6.911572e-01
GTTTGACTTGGAGATCGCGG	8.656349e-01	7.495880e-01
AGAGAGATCGACAAGGCGGA	7.617179e-01	5.804745e-01
GCTCGTACGCAGACATGAAG	1.372209e+00	1.883214e+00
GCTGCCGGAGGCGCTCCCTG	8.941587e-01	7.996824e-01
GTTGATGTCGATGGTCTCCA	1.061199e+00	1.126358e+00
AGAAGATGAAGCAGAAAGAG	1.082304e+00	1.171634e+00
CAGAATGGTCAGGAGCCCCA	1.232512e+00	1.519381e+00
GTTCCGCCAGTAGGACCGCA	8.288749e-01	6.872200e-01
TCAAGACCCTGGAGCACCGA	8.972335e-01	8.052840e-01
AACTGGACCAAATTAGACAG	5.717737e-01	3.271883e-01
ACAGAGTTGACTGGATAGCG	1.257796e+00	1.582272e+00
CAGAGAATCAGATATCACCA	1.296632e+00	1.681398e+00
TTCACCTTCCAAATTGGCCA	7.860686e-01	6.180885e-01
AATGATCAGTTCTAGAAGAG	7.265027e-01	5.279448e-01
CGACCAGCTGAACCGCCTCA	5.465287e-01	2.990177e-01
GCTTCAGGAACTGCGCAAGG	1.242022e+00	1.542883e+00
TCAGGAACTGCGCAAGGAGG	1.547896e+00	2.396207e+00
CATGGCGTCGCCCTTCAGCG	1.300420e+00	1.691397e+00
GACGTGGTAGATCTTGTCAG	9.474558e-01	8.979897e-01
GGAGCCCATGACCTGCTGCG	9.741099e-01	9.491787e-01
TATCACCCAGCAGAGCCACG	9.348827e-01	8.742941e-01
ACCAACATTTGAGGATACCG	1.260318e+00	1.588719e+00
CTGTTGGTAGTAGGCAACCG	1.421711e+00	2.021501e+00
GTTAGTCGCAGCCAGCAACG	7.079519e-01	5.014202e-01
TCGGCACTCTGGCATCCGAG	6.734788e-01	4.537349e-01
AGATTCAAGTGGATGAAAAG	1.046973e+00	1.096438e+00
ATGAAAATCCTAGAAACGTG	1.049822e+00	1.102366e+00
TGTTGGAACTGGACTGGTGG	1.005491e+00	1.011261e+00
TTATGAAAATCCTAGAAACG	7.927846e-01	6.287878e-01
GCACAAGCGCACCCACACCG	9.048765e-01	8.191235e-01
GCAGGCGTAAGGCTTCTCCC	1.278955e+00	1.635938e+00
GCTATGACTGTGTCACAGTG	1.136663e+00	1.292341e+00
GTGTGATTACGCTTGTAGAC	5.964255e-01	3.560054e-01
CAGCCCAGCCAACTGTACCA	9.146552e-01	8.367599e-01
CCAACGAGATCAAGGACAAG	1.313088e+00	1.724405e+00
GTGCAGACACGCAAGAAGAA	3.153217e-01	9.965678e-02
TCTTGCGGATGGCGTCAACG	1.209208e+00	1.462397e+00
AGCACCTTCATTCTTCCACA	1.425965e+00	2.033563e+00
CCAAGAACAGAAGTTGCCAG	5.931190e-01	3.519636e-01
GGACAGCCTGGGGAACCCAT	1.090919e+00	1.190382e+00
GTAAGAGGTGAATCACGGCC	9.027194e-01	8.151662e-01
CGTACACGTTCCCCACCAGG	1.072244e+00	1.149906e+00
GGAGAAGTATGGGGAAGTAG	9.490129e-01	9.009080e-01
TCACGGGTGACAGCTCGGCG	8.353786e-01	6.981306e-01
TCGGCTGTCCATTAAACCAA	1.100852e+00	1.212126e+00
AAGGAAGCAGAGCTCTCCAA	1.127204e+00	1.270870e+00
GAATGACCAGTGCCTGCCAC	1.091947e+00	1.192588e+00
GAGGAGGCACACACTTCCGG	8.925783e-01	7.969782e-01
TCTGCTTCCTTGTAGTGAGG	9.014589e-01	8.128151e-01
ACAGGCTCTGGCAATCTGAC	1.084179e+00	1.175704e+00
GATCTCATCCACACAGAAGA	9.828551e-01	9.662767e-01
GCATTGTCCAGGATGGAGCC	7.543690e-01	5.693611e-01
GCGGCAGAGAAGGAGGACCG	1.070962e+00	1.147250e+00
CGGTGCCCGGAATACAGCCG	3.487304e-01	1.218178e-01
CTGTGCCGCCTCCAGCACCG	1.016909e+00	1.034410e+00
GTGAAGATCTCGCTACCCGA	1.117852e+00	1.249902e+00
TCAACACCTGGGCCACTACG	1.246989e+00	1.555249e+00
GCAGCTCATCGAATACCGAC	1.127820e+00	1.272157e+00
GCTGTATCGAGCCTGCGCCG	5.333088e-01	2.847082e-01
GTGCAGGTCCAAGAAGGGGA	1.318744e+00	1.739296e+00
TGGACCTGCACGGGACGCCG	9.214959e-01	8.494483e-01
GAAAAAGCGAAGAAACGGAA	7.028072e-01	4.942506e-01
GCCATGGATGAGGATGGGGA	9.517439e-01	9.061207e-01
GGACGTGCTAGATCTTCACG	1.505943e+00	2.268209e+00
GTATGTCCCTTATAGAAGAG	9.786727e-01	9.580407e-01
AGGACTGTCAAGAAGATCCG	1.168439e+00	1.365540e+00
GCAGTGGCTGAGCTCAGTGG	1.118541e+00	1.251431e+00
GCTGGAGTCTGACTGGTCCG	9.162132e-01	8.397290e-01
TGGGTGTGCTGGTCTCCCAG	7.272981e-01	5.292736e-01
CTCCTGCCTTCAGTTCACAG	9.054058e-01	8.199920e-01
GCCAACCTGCTCACCTACCG	1.230634e+00	1.514763e+00
TGTCTGACTGCATCACCCAA	8.868032e-01	7.866600e-01
TTGCTCCTCTTACCTCCCAC	1.055448e+00	1.114142e+00
GAAAGCCCAGAAACTCCAAG	2.095007e-01	4.400508e-02
GGCACTGAAGAAATATACTG	1.219131e+00	1.486496e+00
TCTGGAGAATGGTACAAGAG	9.614202e-01	9.245429e-01
TTTGAAGGATCAATATACCA	1.248846e+00	1.559889e+00
CGTTAGAGAGAAGAAGAAGG	1.392972e+00	1.940609e+00
CGTTTGTCATCAGAATCAGA	9.485617e-01	8.999694e-01
TTCAGCTTCGAAAGGCAAGG	8.127811e-01	6.607630e-01
GCAGCTGCAGAGATATCAAT	1.015248e+00	1.030990e+00
GTTGTTAATGAACTTATGAG	1.215834e+00	1.478527e+00
TTAGCATCAGCTACTGCCAG	9.638573e-01	9.292469e-01
TTTCACGTGGTTCTACCCCA	8.468512e-01	7.173998e-01
AATCTCACCCAATATCCAGC	1.235008e+00	1.525402e+00
GCTGTGGACCGAGAGATAGA	5.253306e-01	2.762012e-01
GGCGTGAGAATGGCGTCCCG	9.640956e-01	9.297883e-01
TTAGCATTTCTGCTGTGCAG	1.115792e+00	1.245246e+00
GGACGTCGAGAGGCTCCAGG	1.000000e+00	1.000509e+00
ACTGCAGTCTTCAAATCGAA	-1.151711e-01	1.342241e-02
AGAGTGCGAGGATGTCCAAG	1.222274e+00	1.494143e+00
GGTGGAAGTGTAGAATACAA	1.415993e+00	2.005336e+00
TTACACCATAACGCTCCAGG	1.010785e+00	1.021930e+00
ATGCTCTTCCCACTTCCCGA	1.042939e+00	1.087969e+00
CCTGGAGTCCAGTATCACAG	1.126471e+00	1.269270e+00
GGTATTCGCGAATGGCCCCA	1.052912e+00	1.108946e+00
GTGTCATTGTCAAATAGCAG	5.859748e-01	3.436610e-01
AAGTTCGGAACGGACCCCCG	1.050816e+00	1.104546e+00
GGCGGCAGCGTGAAGCCCGG	1.054811e+00	1.112985e+00
GTACGAGTCGAAGTTCGGAA	7.419246e-01	5.507732e-01
AGCCTTCTAGTGGATCAAGG	1.121266e+00	1.257429e+00
ATAAAGCTCATAAAGGCGGA	7.605578e-01	5.786733e-01
CTAACTCACTTACTATAGGT	1.325774e+00	1.757934e+00
TTACAGCACTAGCTGTCCAG	8.499568e-01	7.225893e-01
CGAATCTGTGAATGAATGCA	1.139516e+00	1.298763e+00
GGTAGGCTGTACCAGCAAAA	3.714579e-01	1.382467e-01
TATGTGATAGAGGGACTGTT	9.229812e-01	8.520693e-01
TGCTGGTACAGCCTACCAAG	1.441050e+00	2.076858e+00
GTAAAACTGATTATTATGCT	8.206566e-01	6.735853e-01
GTGAAATTTAGAAGACGACG	1.012015e+00	1.024540e+00
TTATTATGCTCGGAAACGCT	1.131283e+00	1.279949e+00
CACTGCCGCCCGCCTCCAAG	6.653347e-01	4.428820e-01
CTAGTAAAAATGATCTCACG	8.311745e-01	6.911207e-01
GCATGGCATCAAGCACCCGG	1.357696e+00	1.843679e+00
GCTTGCACATCCATATAGAG	1.161149e+00	1.348570e+00
CAAGTTCTCTTCCATCAGGA	7.497578e-01	5.623652e-01
CGGAATCTCGATGAACACAG	9.175816e-01	8.422389e-01
GTAATACTCCAGAGGTTCCA	1.102648e+00	1.216081e+00
TAACACGTGTTTCAGAACCG	1.189553e+00	1.415259e+00
GAACATTTACACCATCCGGG	1.095671e+00	1.200821e+00
GATGACAGCGATGACGACGG	5.053156e-01	2.555721e-01
GCTTGCACTCACATACCAGT	1.112000e+00	1.236831e+00
ATAATGATCATAGGGAACGG	9.859703e-01	9.723923e-01
GGGAAGTTCGTGGTGGTCGG	1.125013e+00	1.265924e+00
GTTGGCTACTCACTTTCCAT	9.311058e-01	8.671062e-01
AATAGTATATGGAATTCGAC	1.072211e+00	1.149896e+00
CCTTAGATAGTGCTGCAAGA	7.454025e-01	5.558770e-01
GCTTTAATAGAAATCCTCTG	1.045597e+00	1.093497e+00
TCTGGGATCTTGTACTGGCG	1.000000e+00	1.000410e+00
AGTCACCTCGGCCCCTCCCG	7.189858e-01	5.171416e-01
GATCGGTTCCGGAGTCGTGG	1.209040e+00	1.462013e+00
GGAAGTCGTGGAGGCCGCCG	3.533643e-01	1.250859e-01
TCTACCTGCTGATATCACGG	1.862557e+00	3.469405e+00
AGTCTGGCTCGTTCTCAGTG	1.632763e+00	2.666175e+00
GGAGGGCTGCGCCTGCACCC	1.158526e+00	1.342478e+00
GGGCAGTCTCACCCGCTCCG	6.284448e-01	3.952765e-01
TCTTGAATGTAGAGATGCGG	7.544051e-01	5.693290e-01
GCTGGGTCACCTGTAATTGT	9.396555e-01	8.831041e-01
TAACACTTGTGCGCGACTGG	9.960062e-01	9.923262e-01
TGCTCTCTCTCAGCATCGCC	1.228152e+00	1.508602e+00
TTAGAACATATGCTGTCAGG	9.480580e-01	8.990367e-01
ATTCTAGAGTATGCCCCCCG	7.499163e-01	5.625601e-01
CCAAACTTGCCTTTGCCCAG	1.153620e+00	1.331084e+00
GCTCCTTGTAGAGCTCCCCG	1.329855e+00	1.768796e+00
TCTAGAGTATGCCCCCCGCG	8.197894e-01	6.723089e-01
GCGTGCAGTTATGTCGGCGT	2.679162e-01	7.196783e-02
GCTGTATATACTGCTGACCG	1.338171e+00	1.791059e+00
GTAACCGAACTGCAGCGCCC	1.362901e+00	1.857806e+00
TGAAGGGGAAGGTCCCCACG	7.848902e-01	6.163660e-01
ATAGTATTCCACACAGGCAC	1.247860e+00	1.557391e+00
GCTGGCCATTCAAATAGACG	8.176510e-01	6.688290e-01
GTTTCGCATGAACAGAGGGA	8.356142e-01	6.984296e-01
TCCGGAACATGTCCTCCAAG	1.142549e+00	1.305660e+00
ACCAATAGCAAACTCCACCA	1.169747e+00	1.368621e+00
AGGTGGACCCCCACGTCGGG	2.741809e-01	7.534324e-02
CCAGCAACTACGAGTATCTG	1.072363e+00	1.150261e+00
GGTCATAAGCGAAGTTGGCG	1.112995e+00	1.239062e+00
AGTTTGTACAGGGAGCGGCG	6.571679e-01	4.320645e-01
GCCCACTGCTTCCAGCCTGG	1.218334e+00	1.484648e+00
GCTCCTAAACAGGTACCGCC	1.030153e+00	1.061530e+00
GGAGAGAATGAGAAACAGCC	1.011347e+00	1.023021e+00
GTTGATGTAGTTCTCCAAAG	9.388076e-01	8.816436e-01
GTTGCCGTTATTACATCAGA	1.123366e+00	1.262202e+00
TCTCCCATCTGATGTAATAA	6.498993e-01	4.226982e-01
TTGCCGTTATTACATCAGAT	1.163580e+00	1.354172e+00
AAGCAGCTCGGGCAGCTCGG	9.221236e-01	8.505349e-01
CCAGCGATAGTACTGAGAGT	1.339957e+00	1.795739e+00
GCGCCTATATCAATCTTGTA	1.171888e+00	1.373583e+00
GTAATAAAGTTTAAGCAGCT	3.780075e-01	1.429977e-01
GTAATAGTGACAAAACTTGA	5.070252e-01	2.573231e-01
GTGTCCATGCCTTAACTCCA	1.185006e+00	1.404455e+00
TAGACCCTGGAGTTAAGGCA	1.092074e+00	1.192864e+00
TTATGTTTGTTGGATTGCAA	1.010582e+00	1.021497e+00
GGTGAAGCAGATCGAGAGCA	7.999551e-01	6.402159e-01
TAGTTGACTTCTCAGCCACG	1.052037e+00	1.107021e+00
TTAATACTCACATGAAAGAA	1.037002e+00	1.075577e+00
CTATGGCAGCTCCTCATACG	1.119017e+00	1.252465e+00
GCGGCTACACGCAGTCCCCG	1.188501e+00	1.412760e+00
GGGCGATCCAAAGCCCCCCG	-1.970378e-01	3.901196e-02
TATGGCAGCTCCTCATACGG	1.274485e+00	1.624548e+00
GCAGGTCTCCAGCCTCAATG	6.183874e-01	3.825639e-01
GTGTCATAACATCGAACCCG	1.014112e+00	1.028682e+00
TCTAAGAAGGAACACCACCG	1.053759e+00	1.110683e+00
TGGCAGTTGGAACAACCACA	1.177999e+00	1.387986e+00
GAGTTTGGCAAGTTCTTCCG	1.104116e+00	1.219283e+00
GCACATCTCTGAGCTCCGGC	8.961496e-01	8.033239e-01
GTATCAGTACCCGAACAGAA	1.161828e+00	1.350121e+00
GTTTGGCAAGTTCTTCCGCG	8.373753e-01	7.014110e-01
ATGGTGGTAGAAAGAGATGA	5.261908e-01	2.770844e-01
CTAATGCTCTGCGTGTTCCG	9.012083e-01	8.123841e-01
GGTGCCTCTGACATGAGAAC	1.423844e+00	2.027540e+00
TCACCTCTAAAAAATGGGAT	1.115447e+00	1.244450e+00
ATCTGCGACAGGATCAGCAG	1.083686e+00	1.174631e+00
GCATGAGGACGATCTGCGAC	5.451704e-01	2.974498e-01
GCCCAGCGAGCCGTAATACA	9.167757e-01	8.407413e-01
TCAGTTCCGCAGCTACGTGT	1.453446e+00	2.112787e+00
CCTCATTCGCTACATCTGTG	1.256072e+00	1.578028e+00
GCAGCCATGGAGTTGCAGAA	9.158690e-01	8.391315e-01
GGAGTTGCAGAAGGGAAAAG	1.030831e+00	1.062885e+00
GTTGCAGAAGGGAAAAGGGG	9.038283e-01	8.172329e-01
ACACACCAAGGAAGACACGA	1.129139e+00	1.275270e+00
CTACTGCATGATGATCCGGG	1.100711e+00	1.211721e+00
GGAGATGTCTTGCATTGCAG	7.655613e-01	5.863000e-01
GGGAAAGAAGACAACTACCG	9.343890e-01	8.733766e-01
ACAGGCAGACGGCTCCCGAG	1.155162e+00	1.334723e+00
AGAGGAGTCCCGGAACACGA	4.550620e-01	2.072817e-01
GCTCCAGCAGAGGAAATGCA	9.651770e-01	9.318425e-01
TGGAGCCTAAGATCCAGTGG	1.183921e+00	1.401978e+00
CCCTGCACAACTTCAGCGCG	7.945413e-01	6.316160e-01
CCTCGCGCTGAAGTTGTGCA	1.046733e+00	1.095947e+00
GCACCTGCGCAACCTCGCCG	9.868356e-01	9.741885e-01
GGCTGCACATGGCCACGGCG	1.104752e+00	1.220754e+00
AGTCCTCCGGGACTTCCCAG	9.754555e-01	9.518276e-01
CAAAGCATCTACATCCCCAG	5.821562e-01	3.390817e-01
GGTTACACAGACATACCCGT	9.691784e-01	9.395930e-01
TGTAAAGGAGAAGTTCACCA	1.583942e+00	2.509200e+00
CAATGAATACCCATCCCGGG	6.044659e-01	3.655866e-01
CAGCGTCCTCTACAAAGGCG	8.025264e-01	6.443239e-01
CCTTGGCCTCGCCTTTGTAG	1.219092e+00	1.486495e+00
GGATCTCTGGAAAAAGCTGA	1.330679e+00	1.770959e+00
GGAAGGGGTTTCAAAGTCCA	3.116621e-01	9.733259e-02
GGGAGTTGTCCGAGGCCGAG	1.023169e+00	1.047200e+00
GTTTGTCAGTGGCTTTCCCA	1.351595e+00	1.827106e+00
TTTGGACTCGATACACCCCA	1.089078e+00	1.186416e+00
ATCCGGGTAAAGTTCCAGGG	1.157370e+00	1.339769e+00
CAAGCCAGTGGAATCCTGAA	1.136048e+00	1.290883e+00
CACACGGCGCGACAAGATGG	1.057872e+00	1.119410e+00
GGATAAGGAGAAGAAGAAAA	2.608696e-01	6.826600e-02
GGACAGCATGTAGTTGGCAA	1.000000e+00	1.000154e+00
CCTCAGAATTGCCAGCTCCG	1.176464e+00	1.384405e+00
GATTCCCCACTGAGGCTGAG	1.121709e+00	1.258523e+00
GCAGCAATGGAAACAGGAGG	3.319643e-01	1.104236e-01
TCGGCAAGAGTAAAAAGCAG	1.042149e+00	1.086364e+00
GCTACCCTCAGAAAAAGCTA	9.973141e-01	9.949442e-01
GTTCTGTTCCAAAGTGGCAG	1.241032e+00	1.540443e+00
TCTGTATCTCAGTCACCAAA	7.697113e-01	5.927293e-01
CTACACCATCCATAGCCAGC	6.394164e-01	4.091222e-01
GCAGTCCAAGTACATCGGCA	8.090876e-01	6.547732e-01
GCCACGCCGACACCACCAAG	9.981870e-01	9.966957e-01
TGTAGGAGCAGTACGAGTCG	1.938760e+00	3.759196e+00
ATGTGTAGCATGTCACCCAA	4.251866e-01	1.810682e-01
GGAGGAGGAGAACATCCGCG	1.030837e+00	1.062893e+00
TCAATAGTAGCTCCTAAACG	1.151911e+00	1.327276e+00
TGCCGCCACAACGAACCACG	1.110130e+00	1.232626e+00
ACTCACCCCTCCGTGGAGAG	8.979843e-01	8.066095e-01
CTACAGGACTCACCCCTCCG	9.753311e-01	9.515616e-01
GTGCGTTTGCATTAGAACGT	1.200691e+00	1.441860e+00
ATTGCCGTTAGCCAGCTCCG	1.000847e+00	1.001974e+00
CATGGGCGCCGCGCTCACCG	1.088047e+00	1.184167e+00
GCTGAGCGCCAGGCACCCGG	8.146256e-01	6.639269e-01
TGTCTCGGCAGATTCCTAAG	1.031596e+00	1.064482e+00
CTTCTGCACGGGCATCCGCG	6.279948e-01	3.947679e-01
TAGGACTCACATGGGCCACG	1.372005e+00	1.882844e+00
ATGTCGAAAGGGAACAACGG	1.153706e+00	1.331371e+00
CTGCCATTGACTGAGTTCAG	9.285812e-01	8.625174e-01
GCATATATCAATGAATCAGG	4.145072e-01	1.719764e-01
TCCATGTCGAAAGGGAACAA	1.338633e+00	1.792280e+00
ACCAGCACCGTGATACTACG	9.200318e-01	8.467591e-01
CCAGCACCGTGATACTACGA	9.537019e-01	9.098894e-01
CCTCGAGGCATGAAAATCCG	9.944339e-01	9.891875e-01
GATACAGCCGCCCTCCTGAG	1.235561e+00	1.526925e+00
CATGGCGCCCGAGGAGAACG	8.233273e-01	6.782079e-01
GGTCACACTCTCCGAGAGCA	-3.283130e-02	1.260260e-03
TGGCGCCCGAGGAGAACGCG	1.759110e+00	3.094841e+00
TTTCGAGCGCCGCTTCCTGG	1.267913e+00	1.607905e+00
ACACTGTTACCTCACACAGA	9.910307e-01	9.823104e-01
CTGTTGCTGAGTTCATCAAG	7.967133e-01	6.350310e-01
CTTACAAATGATGTCTAACA	1.080862e+00	1.168438e+00
GCACTTGATCCATCTGTGTG	1.049778e+00	1.102308e+00
ACCCTGGCCACGGTACGCCA	1.537694e+00	2.364980e+00
CCAGGGTCAGAAAGTGCAGA	9.649565e-01	9.313193e-01
GCACTTTCTGACCCTGGCCA	6.024803e-01	3.632648e-01
CATCGACGATGATAGCGAGG	9.345842e-01	8.737581e-01
GCAGCTGTACTCACTCAGCC	5.594499e-01	3.132180e-01
GTGAAGGTCAAAGGCTCGCA	1.115059e+00	1.243564e+00
TTAACCTCATCCACTCCCTG	1.291621e+00	1.668581e+00
CATATTATCAAGAAGCTAGG	9.570758e-01	9.162841e-01
CTACAGCTAACTTTGTAAAG	3.604846e-01	1.302087e-01
GAAAGGCTCTGGCAACCTGG	1.174586e+00	1.379990e+00
TCATCCACAGACCATCATAG	1.244529e+00	1.549139e+00
ACGCCAACCAGCCTACCGTG	1.138374e+00	1.296194e+00
AGTGAGCTCCGTGATCCGCA	1.615251e+00	2.609407e+00
CCTCATCTCCAACAGCCCCC	6.045030e-01	3.655869e-01
GCACTGACCGGAATGACCCG	7.883747e-01	6.217472e-01
ATTTCCGTAAAAAGTGGCAG	6.750754e-01	4.558703e-01
CTTCACTGAGAATCTCCACC	1.436336e+00	2.063363e+00
GCACGCCACAGAGTAATGGA	9.721471e-01	9.454059e-01
AGAAGGTGCGTTTCTTTACG	8.191352e-01	6.712737e-01
GCTCACGTTCCCATTCAGTG	1.246182e+00	1.553210e+00
GTACACCCTGGTGACCAAGA	6.481356e-01	4.202294e-01
GTATGCCTCAGGTTACAGGT	1.216092e+00	1.479096e+00
CTGAAGGTCCTTTACAGACG	1.073647e+00	1.152936e+00
GTACAGATGCAAAACAAAAG	6.551676e-01	4.294739e-01
GTACTCCAGACACTATCCGT	1.568044e+00	2.458990e+00
GTAGGCCTGTACTTCAGCAA	8.519492e-01	7.261135e-01
CCCGGGTTAAGACATCTGGA	1.051463e+00	1.105905e+00
CCCTCCCCAGATCATCAAGA	9.581813e-01	9.183743e-01
CTAGCGAGAAGCACTCCTAT	6.503030e-01	4.231042e-01
GCTTCGATGGACATTCACGG	1.320766e+00	1.744697e+00
ACCTCCTCCCCAGAAGGCCG	7.197316e-01	5.182657e-01
CAAGCGGCATTACAACCTGG	9.658084e-01	9.330915e-01
CCTCAATCCAGTACTCCCCC	1.357363e+00	1.842582e+00
GACCTCATAGACATTTGGGA	1.008493e+00	1.017332e+00
CCTGGGTGTGGGCAATGACA	1.063998e+00	1.132488e+00
TGCAGAGGTGAACAAGAAGG	9.360019e-01	8.763668e-01
ACCTACTTACCCTGTCCAAG	1.132249e+00	1.282290e+00
CGGCCTCTCCGCACGCACCA	8.297727e-01	6.887032e-01
GATGAAGTGCCCCTTGGACA	1.200021e+00	1.440368e+00
TCAGCATGTCGGGCTCGGCG	8.578193e-01	7.360666e-01
GATGCTCACCAAGAAGTCCA	9.395785e-01	8.830732e-01
GGAATTTGAGGAACTCCTGA	1.104797e+00	1.220823e+00
GGAGGTCAGTGGGAACCTGA	1.222093e+00	1.493886e+00
GTGGAGTTCACAGATGAAGA	6.447817e-01	4.160854e-01
CTGACATGTAAGGATTCGTA	1.081621e+00	1.170146e+00
TTAGGGCTTCCTGATGTTGG	9.183787e-01	8.435923e-01
CCGCAGTTCCAAAAAAGCGA	1.123352e+00	1.262156e+00
CCTGACGTACAAATTCCATG	9.224838e-01	8.511165e-01
GCTAACACCCTGAAGAGCAA	6.876553e-01	4.731902e-01
GGAGATCCTGAAGGAATGCG	1.174838e+00	1.380535e+00
CTCCCTGCTGACTTACACCG	1.177410e+00	1.386579e+00
TCTTTGATGTGCGCAATGGA	9.812700e-01	9.631011e-01
TGATCTTCTTTACTTCCCAT	8.975095e-01	8.056825e-01
GTAACTGGAGTAACTACTGT	1.000000e+00	1.000195e+00
AGGCCTAGATATTTACTGGA	1.053786e+00	1.110650e+00
CACTGCATCTGGGTGATCAA	9.732673e-01	9.474625e-01
GGGCCACTGGAAAGCCACGT	1.022124e+00	1.045061e+00
TCATTGGCTGAAAGTTCCAG	9.600387e-01	9.219366e-01
ACAGAGAGAAATTCAAGAAG	1.111590e+00	1.235944e+00
GAGAGAGAAAAGAACCACAG	1.005374e+00	1.011077e+00
GATGCTCTTTGACTACCTGG	1.002505e+00	1.005313e+00
TTTCAGTTGTGCAACCACTG	8.647748e-01	7.480832e-01
ACAAAGCGTCTGGTACCTGA	1.168927e+00	1.366643e+00
GATACGACAGAGAATCAGAG	7.231605e-01	5.231061e-01
GATCTGGTGGAAGTAAAAGG	1.183455e+00	1.400827e+00
GCAACCAGTTATGATTACAA	8.622009e-01	7.436417e-01
ATCAAGGCTCGAGATCTTCG	6.863255e-01	4.712999e-01
TCAAGGCTCGAGATCTTCGC	1.101458e+00	1.213459e+00
TTACATCTTAGAGAGCTTGG	1.053054e+00	1.109226e+00
AGATCTCGTCCACCACCTCG	1.423744e+00	2.027413e+00
CGAGCTCAAGACCTACCACG	1.567150e+00	2.456330e+00
GCGAGTTGCCTGTCAGCGCG	6.135153e-01	3.767055e-01
GGAGATCTCTGAGTCCACGG	3.210702e-01	1.034117e-01
GATCCAATCTGCTCCCAAAT	-1.986186e-01	3.959833e-02
GTAGTAATGTTGAATGAAGC	1.075466e+00	1.156914e+00
TGACGCGTCATGCCTTACGT	1.896755e+00	3.598048e+00
AGAAGGGTTCGGTCGCCCCG	7.868411e-01	6.194394e-01
GCAGCCGCTTGCGATATCAA	7.425012e-01	5.515540e-01
GCTTACTGCTGAGGAGAAAG	9.775782e-01	9.559998e-01
GGACTTGCTGAAGTACTTCG	1.964241e+00	3.858560e+00
GTAGAAGCGCCGGTTCTCCT	1.172578e+00	1.375181e+00
TCCCAGGGAGCATTGCCAAG	9.773944e-01	9.555523e-01
TGACCCCAACAGGTAGACAA	9.921900e-01	9.847220e-01
TGAGACACTCTACCAGAAGG	9.186686e-01	8.441978e-01
CCTGCAGCATCTAGTCCAAG	5.853592e-01	3.428746e-01
GCTGCTTCTCTCCCACCACC	1.594206e+00	2.541805e+00
TGTCTGGCATGGAGACCAGA	1.604836e+00	2.575801e+00
TTAAAATTGCTCGAGTCACA	-1.435312e-01	2.070056e-02
AGAAAATCAGCAAAACCCGC	1.019924e+00	1.040541e+00
GCGGTCTGTAAACTTCCCGG	9.992141e-01	9.986526e-01
GTAAATCCATTACATCACCA	1.032427e+00	1.066175e+00
TCCGGGAAGTTTACAGACCG	9.101579e-01	8.286011e-01
ATTCTTTCTCCCTCTGCAGG	1.033308e+00	1.067999e+00
CCATGGCTAGTCAGTCTCAG	3.613432e-01	1.307415e-01
TGAAAACAGGAAAGAACCGG	1.040180e+00	1.082276e+00
TGAACAGTACCGCCTGCAGA	1.418192e+00	2.011568e+00
CCTCCATGTTGACCTCAAAG	1.086580e+00	1.180915e+00
CTGCCAGTCCCAGAACCAGG	6.919235e-01	4.789701e-01
GGAGAGTCCAGGCAAAGTGG	1.048158e+00	1.098963e+00
TGTCATCCTAGCCAACCACG	1.025675e+00	1.052326e+00
AGAACTGGTCTGACACGCTG	1.607194e+00	2.583334e+00
GCACTCACCATTGTATGTGG	1.116872e+00	1.247670e+00
GGAAGCTCAAAGGCGTCGAA	2.500062e-01	6.269034e-02
TTATTACCTTGGCAATCAGA	9.307278e-01	8.665826e-01
AATGCTTCCCCAGAACCACT	6.645648e-01	4.418085e-01
GGGCGACATGAAAATGGCAA	1.250261e+00	1.563406e+00
GTGACATTGGTCCATCACAT	1.285816e+00	1.653618e+00
GTGCATCTTTCATCTCCAAG	7.662786e-01	5.874717e-01
ATGAACTCCCTCTTGAAACG	1.289091e+00	1.662077e+00
CTAGTCATCCCGGAGAAGCA	5.352399e-02	2.947954e-03
GGAGAAAAACCCAAATGCCG	9.639102e-01	9.294597e-01
GGTTGCTACTCACGTCACCA	1.255218e+00	1.575870e+00
AATCGTAGCAAACAGAGCAG	1.230273e+00	1.513885e+00
CAGCATTCCATCATTCCGAG	9.564170e-01	9.149512e-01
CCTCTACGACCACATCCAGC	1.021488e+00	1.043594e+00
GTTCTTGGCGAAGAGCTGGA	8.360125e-01	6.992423e-01
ACTCCAATGTTAAAGCCCCT	1.239315e+00	1.536196e+00
CCATGACTTTCGGGAAACTG	8.731714e-01	7.626903e-01
GTTCCACAAAGTCCACCAAG	9.962351e-01	9.926857e-01
TGGCTCGGTCAAATGTTGGG	9.662693e-01	9.338559e-01
AAGCGCAGTTCAGTTTCCAG	1.087086e+00	1.181938e+00
GTGTATTCGACAACTCTGTG	1.322744e+00	1.750010e+00
GTTTATACTCAACTTTCCAA	6.368185e-01	4.057754e-01
TCTTCAGTTTCTTCTCCCCA	9.263933e-01	8.583836e-01
CATTCCCTAGATATACCCCA	1.265670e+00	1.602213e+00
CTAGATATACCCCATGGCTG	1.069103e+00	1.143219e+00
TCATCTCCTGATGATAGCAT	8.986966e-01	8.078873e-01
TTAGCCCACCAACCTTGCCG	8.309329e-01	6.906761e-01
AACCTTTCAGAGGAGAAAGG	6.215948e-01	3.866360e-01
ACTCACCCACGAGTTCCTGG	7.510469e-01	5.643201e-01
GCTGTGGGAATAAGATGGCG	1.269636e+00	1.612353e+00
TATGAACGAAAGATAAAGGA	1.316356e+00	1.733013e+00
ATAATACTCTGCCTTCACCC	1.214146e+00	1.474428e+00
GAGCTGCTCCATCAGAGACA	3.364219e-01	1.134856e-01
GTATGTGCGGAGTCACCCCT	8.735597e-01	7.633768e-01
GTGACTCCGCACATACTCAA	1.400460e+00	1.961666e+00
AAGAACATCTGGATCAAGAG	9.480726e-01	8.991197e-01
ACCAGGTACTCAGGACCCCA	9.521106e-01	9.068836e-01
ATGAGGTGGAGACAGCCCAA	1.299010e+00	1.687803e+00
GCATGTCTCAGGCCACCAAG	9.655286e-01	9.324578e-01
CCGCACCGAGAAGGCCACCG	4.885698e-01	2.388403e-01
CCTCTGTTCAGTTCATGCCG	5.875487e-01	3.453309e-01
GGAAGTGGTGAAGGAGGTGG	1.238114e+00	1.533060e+00
GGAGGAAGTGGTGAAGGAGG	2.034443e+00	4.139142e+00
AGATATTGATACTAGACGCA	1.343782e+00	1.806074e+00
ATAATGAATGTGCTGTACGG	1.446253e+00	2.091943e+00
CGTTTGACTTAAATTCATGA	-6.869189e-02	4.859767e-03
GCTGCTTGTGATCTGGTACG	8.636976e-01	7.462111e-01
ACGTTGGTCAAAGCATCGGG	1.162121e+00	1.350772e+00
CTAACTCCAGAATCCCCCAT	7.438991e-01	5.535639e-01
GCAGTGAAACACATACTCTG	1.333581e+00	1.778827e+00
GCGACTGGCCCAAATCAGAG	8.120525e-01	6.597785e-01
ACATCGAGATGGCCTATGCG	1.421040e+00	2.019685e+00
ATTTCCAAAGACAGTCACAA	7.994065e-01	6.393384e-01
CTTATCATCGAGCTCTGCGA	9.210791e-01	8.486190e-01
TGACTTTACTCAAGAAAGCG	1.005439e+00	1.011120e+00
GCCGGGGACTGGCTGCCGCG	5.820477e-01	3.390880e-01
GCGCACGTAGGCGCAGACGG	1.163379e+00	1.353792e+00
GCTACCGGTGCGCTGTGCCG	9.937870e-01	9.879295e-01
TGTTCAGGCTGGCTAGACGG	1.091071e+00	1.190634e+00
AAGATCATGTCCAAACAACG	1.379997e+00	1.904750e+00
CTAACCGGACCAGAGCAGAA	1.181148e+00	1.395483e+00
GCTGGACTCACGATTCAAAT	1.874087e-01	3.534979e-02
GTTCAGCTTCATACTCCTGA	9.630499e-01	9.277193e-01
AAAGCCAGCAGCCATAGCCA	7.673273e-01	5.891148e-01
ACAGCAGCAAGAAATCCTGG	1.090901e+00	1.190329e+00
GCCTTGAAAATGCAATCGGG	1.210169e+00	1.464876e+00
GGAACTGGCCAACAACATGC	9.166004e-01	8.404329e-01
CAGTGGTGACCATCATCAAG	1.236947e+00	1.530271e+00
CATGTTTGCTGCCAAGGCCG	4.870750e-01	2.374420e-01
CCTTGGCAGCAAACATGCAG	1.010270e+00	1.020903e+00
CGCACACTTTGGCATCCACG	1.081723e+00	1.170473e+00
GCTGGAGCGGGTCAGTGCCG	7.323062e-01	5.365758e-01
GGTAGAAGAACCTTTGCACG	3.710629e-01	1.379893e-01
TACGCAGGTAGGGATCCAGG	1.413325e+00	1.997870e+00
TCACCTTGTGGAACTCACGC	1.339564e+00	1.794784e+00
AGACTGAGACATATCCTCAG	8.571549e-01	7.350573e-01
CAGATTCTGGCAATTAACCG	1.302912e+00	1.697792e+00
GGGCACTGCTTGAGAAACCA	1.017413e+00	1.035434e+00
GGTTTGATAGAATAGCTCTG	9.292314e-01	8.637450e-01
GCAGGTCTCCTGCTACTCAG	1.000000e+00	1.000093e+00
ACAGTTACTTGCACAACCAA	1.549952e+00	2.402658e+00
ACCTATCCCAAACATCCAGA	9.994299e-01	9.990837e-01
AGTGAAACTGGGAAGCACAG	8.951379e-01	8.014787e-01
AGTGAAGCTGTATTGCCACG	7.663448e-01	5.875189e-01
AGTGGTCCAAGGCAAGAAGG	9.285010e-01	8.623510e-01
GCTCCACCTGGCAAAGACAT	1.280617e+00	1.640359e+00
TCTCCACTAGTGCAATCTGC	4.795668e-01	2.303542e-01
TGACAGCCCTTCCCTCAGCG	1.151438e+00	1.326100e+00
AGTGGCTTCCAGATGTAACC	1.012459e+00	1.025241e+00
GGTTACATCTGGAAGCCACT	9.875409e-01	9.756062e-01
ATGACCAGCTGCGCATACCG	1.638844e+00	2.686132e+00
ATTCACCTGGACAATCAAAA	-1.470835e-01	2.181809e-02
GCAGCTGGTCATGGGCCCCG	1.372542e+00	1.884234e+00
TCTCTGCGATTCGGTCCCAA	7.968713e-01	6.354146e-01
AGACTATTATCAGAAATGGA	1.275343e+00	1.626821e+00
GCAGGAGGAGGAGCAGAGAA	8.139342e-01	6.627903e-01
GTGAGAAAGACACACTGCAG	1.373374e+00	1.886537e+00
TCTCTGCTCCTCCTCCTGCA	3.587946e-01	1.290130e-01
CCAAGAAGCAAGCAGCAGAG	7.379232e-01	5.447419e-01
CCAAGGCCTGAGAAAGCTGG	1.262077e+00	1.593232e+00
AGTAAACCCACTTACCAACA	9.027422e-01	8.151151e-01
TTATAGGTGAAAAACTGCAA	1.097258e+00	1.204312e+00
GAGGAAGGACCAGCATCGCA	1.211438e+00	1.467870e+00
GCAGCTCCGAGTCTTCCAAG	1.091546e+00	1.191750e+00
GCTCCGAAACCTGGACAACG	1.034039e+00	1.069604e+00
GCTGCAGCTCCACAGCTTCA	4.118073e-01	1.697632e-01
ATGTCGTCCTCATCTCCCCG	5.553671e-01	3.085532e-01
GACATGCTCAGAACATAACG	1.439374e+00	2.072156e+00
GGCCAGCCTATCTTACCGAG	1.478346e+00	2.185908e+00
TTACCCTTCTCAAAGCGCGA	5.374322e-01	2.890823e-01
CTATGCCAAGAAGTGCCAGG	8.011673e-01	6.420884e-01
GAGAGCTGTCACTTTGGGAG	9.203129e-01	8.472221e-01
GGCACTTCTTGGCATAGCGA	1.414321e+00	2.000636e+00
TTTGAACCTGGGCATCCTAG	1.007858e+00	1.016088e+00
TCCTTCCAGCTGCTGAACTG	1.000000e+00	1.000451e+00
CATCATCCTGAGCTTTGCAG	8.663788e-01	7.508449e-01
GATTATAGTCATCCTCCAGA	1.142756e+00	1.306186e+00
GCATCATCCTGAGCTTTGCA	9.975455e-01	9.953805e-01
TTAACACAAGTGTCACCAAG	9.994097e-01	9.991186e-01
GCAGCTGGAAACACAGCAGG	9.046003e-01	8.185158e-01
GCAGGTGGTCCTGCAGCAGG	1.095400e+00	1.200148e+00
CTATGCTTCTACCATAGTGT	1.189464e+00	1.415058e+00
GATTTCTGTGAAAGTGACCA	4.566804e-01	2.087986e-01
GCTGGCATCACTTTGAGGGA	9.025734e-01	8.148733e-01
TTTGCTAGCTGACTGAACAA	1.267206e+00	1.606017e+00
GATTCCGTGCTGTTCCGGCG	1.188758e+00	1.413332e+00
GCAACCGTCTTCTGACCAAA	5.792805e-03	1.467879e-04
GCTATGGCGATGAGCAGCGG	1.239175e+00	1.535778e+00
ACTCGCTTTAGAAAGCCACG	8.528238e-01	7.276761e-01
ATAAAGCGGAAGGCTCCCCG	1.602123e+00	2.567162e+00
GAGGAAGCAGATAAAGCGGA	9.125657e-01	8.330924e-01
TGTCGACCATAGTCTCCCAG	9.357852e-01	8.759171e-01
GCCACAGCACAGTTACAAGT	8.171642e-01	6.680346e-01
TGAACTTCAGTGCCTAACAG	1.420442e+00	2.017923e+00
TTAAACACATTACTAAGCTG	1.079970e+00	1.166530e+00
TTAGGTACTGGGCCACTCAG	8.408274e-01	7.071364e-01
CATCCCCCGTAATTTCCACT	7.513697e-01	5.646773e-01
GACCCTAGTGGAAATTACGG	1.751408e+00	3.067851e+00
GGTGTTTCATTGCTGTACAT	1.134142e+00	1.286483e+00
TACAGCAATGAAACACCAAA	5.920577e-01	3.508027e-01
GACTGCTGTGGAGATCCAGC	1.251037e+00	1.565383e+00
GAGTGAAGAGCGGCTCACGG	7.923418e-01	6.281012e-01
TCTCCACAGCAGTCACAGGC	7.216252e-01	5.211312e-01
TGGTGGAAGAGAGTGAAGAG	1.216771e+00	1.480840e+00
AATAGGGTGAATGATCCGGG	1.194949e+00	1.428197e+00
CTGAAGACTGAGCAGAACCA	9.132301e-01	8.342737e-01
GTAGCACCTCAAGCAAAGTA	1.125022e+00	1.265881e+00
TGTCACCATGGAACTCCGAG	6.902941e-01	4.767395e-01
AAGGTGTGAGGTGAACCGAA	1.308518e+00	1.712445e+00
AGACATAAGCCACCTCAGTG	1.472850e+00	2.169637e+00
GCGGAAAAGGAAGAAGAGCG	8.369014e-01	7.007068e-01
GGCTGTTCTGTGCAACTGAG	9.089214e-02	8.461180e-03
AATGTTGCCAACAAAAACAG	1.078301e+00	1.163082e+00
AGGAAATCCTGGAAACTGCG	6.861957e-01	4.710994e-01
GTAATAATCTGAGTGCACGG	1.582820e+00	2.505715e+00
GTATCAACAAACTTACCTGG	8.320271e-01	6.925732e-01
AACGGCAGTTGGAGGCTGCG	1.431759e+00	2.050246e+00
CTGCTCCGCCGGAGTCCAAA	1.859828e-01	3.487732e-02
GGGGTCCTTAAAAAGCCAGA	6.414479e-01	4.118247e-01
GTGGTACTGAGTTCATACCG	1.594397e+00	2.542489e+00
AGGCCAGCAGGGTCCCCGCG	7.198246e-01	5.184849e-01
GGACCAGGCTACCTTCCGCA	1.626579e+00	2.646083e+00
GGTAGCATCAAAGCTGGCAG	1.054913e+00	1.113110e+00
GTTCCTGGCCTGGAACCCCG	8.296196e-01	6.885777e-01
ACTCAAGTCCAACAACTCGA	8.536436e-01	7.290309e-01
GCTACTGCGGCAGAACCAGA	8.365451e-01	6.999948e-01
GGGCCCTGAACCGTGCCATG	1.096005e+00	1.201552e+00
TCGATGGCACAAGCCATGAA	1.314508e+00	1.728224e+00
AGAGTGGCTGAGCATCCCCG	1.471688e+00	2.166155e+00
GCAAGGTCTTGAACAAGGCG	8.546366e-01	7.307376e-01
GCGCCACTGGCTTCACCACG	1.146836e+00	1.315577e+00
GTGCATGGCGATCATCCACA	5.238923e-01	2.746999e-01
AGAAGAGGAAGATGCAGCGG	1.230523e+00	1.514505e+00
AGCAGAAGAGGAAGATGCAG	1.139635e+00	1.299086e+00
AGCGGTGGAAGGCGTCCGGG	8.523705e-01	7.268170e-01
GCTGCTCGCGGCAGCAGAAG	7.934608e-01	6.299221e-01
AATCCAGTGGAAATCAGGAG	1.031197e+00	1.063686e+00
ACTGGCACGCTCTATAGCCA	1.559543e+00	2.432584e+00
CTACCTCTCCTGATTTCCAC	8.993060e-01	8.090486e-01
GCAAACGGAGACAAAGAAAT	6.489470e-01	4.213386e-01
CTTGCTGGAGAAGGACCGGT	9.718914e-01	9.450202e-01
GGGATGCAGGAGCTGTTCCG	1.028109e+00	1.057410e+00
ACATACTCTAAGTCAGGCAG	5.433709e-01	2.954948e-01
GAGTAGTTCGAATCTATCAC	1.704993e+00	2.907354e+00
GGTTAGCTTCTTATCCCAAT	2.056270e-01	4.242090e-02
GTGTAATTTAGAGAGCAGCG	1.486422e+00	2.209821e+00
CTTCACGTGCAGCAGAACCA	1.315031e+00	1.729661e+00
GGTGAAAAATGCGTACCCAG	4.770117e-01	2.277933e-01
GTTCTGCTGCACGTGAAGCG	1.399850e+00	1.959956e+00
TTAAACACTGCACCTCCGCT	7.260153e-01	5.273606e-01
AGAAGTACCGAAAAGAACAG	9.445936e-01	8.925399e-01
CTTCCTATCAAAGATAAAAG	6.643340e-01	4.417118e-01
TCAGATCCAGAAAATAATGT	1.045213e+00	1.092759e+00
TTAAGGCCTAAGGATGAAGG	1.366246e+00	1.866945e+00
CACCCCGGAAGAAGCCCACG	4.887907e-01	2.391499e-01
GAGGGCCTTGAACATCCGAG	1.524016e+00	2.322995e+00
GGACCTGGTTACATACACCT	1.747617e+00	3.054448e+00
GGAGAAGTTTGAATTAGACG	2.139635e-01	4.596715e-02
GAAAAGGTAGAACTGATACA	9.357439e-01	8.759878e-01
GTAGGTCTAGGAGCACTTGT	9.936330e-01	9.875563e-01
TGTCACTGATTCCAATGCAG	1.230918e+00	1.515485e+00
TTAAGTAGTGCAGCACAAAA	9.508130e-01	9.043948e-01
CGAATGGACGAGTTCTCCCG	1.200688e+00	1.441995e+00
GGAGTCGCGCGTTACCCAGG	1.011555e+00	1.023536e+00
TGAAGACCCGTAGCAACAGT	1.542315e+00	2.379109e+00
TTCACCTTCTCGCGGTCGAT	-1.790419e-01	3.217377e-02
CTACAAGGTCTAGGGCCCGG	1.042964e+00	1.088082e+00
GGATGTGGAGATGAAAGAGG	1.263172e+00	1.595956e+00
GTTTCGCCTTGTCCGCGCCG	8.738178e-01	7.639070e-01
TTTCATCTCCACATCCTGGG	9.113727e-01	8.307415e-01
ACAGGGAGAAAAGATCCATG	6.741574e-01	4.546588e-01
ATTCACTCCTCACACTCAAG	1.124507e+00	1.264755e+00
TGTCATTCAGCCGTTCTAAG	9.310663e-01	8.670245e-01
TGTGTCACTCCATTGCTGGG	1.159124e+00	1.343880e+00
GACCCAGTGAACAAATCCGG	1.474351e+00	2.174161e+00
TTCCTTACAGAGTTTATCAT	1.000583e+00	1.001459e+00
TTCTTCTTGTCGTCCTTAGG	5.233172e-01	2.740032e-01
ACATCTTGCTGACAAACGAG	1.127796e+00	1.272233e+00
CGTAGTAATGGAGTTTGTAA	1.110832e+00	1.234173e+00
CTCCGCGTACATGTCTAGCG	8.257354e-01	6.821300e-01
GACTCCGCGTACATGTCTAG	9.046578e-01	8.185847e-01
ATTGTGGATGAGGAGCTGGA	1.392170e+00	1.938362e+00
CCTGAAGTAATCGTTGCACA	5.598795e-01	3.137296e-01
TAGCTGCTCACAGATGACCA	1.509772e+00	2.279791e+00
TCTCCAGGTCCAGGTCCCTG	5.846123e-01	3.421497e-01
ATGGCTCTCAAGGCTCCCAG	7.343290e-01	5.395934e-01
CCTGGGCTGTGAAGTGAGCG	1.020828e+00	1.042455e+00
GCAGATTCCGTGGAGTGGGA	1.133042e+00	1.284054e+00
GCTGAGTGAATCGAGAGCAA	1.023381e+00	1.047624e+00
ACACGGTCTTTGACGCCAAG	7.894582e-02	6.470304e-03
CGTGTTCAAGAACGGCCGCG	5.801352e-01	3.369065e-01
CGTTGGCGATGATCTCCACG	1.708811e+00	2.920417e+00
GATGCTGCTGCTGCTCAGCG	1.490613e+00	2.222294e+00
GCTGCAATGAATGTTGCAGG	1.000000e+00	1.000407e+00
CGCTACATCCTTACCAACCG	1.206152e+00	1.454965e+00
CGTGAAGATGAGCAGCTCAG	9.634028e-01	9.283554e-01
CTAGAGCTTGTCGATAGTGA	7.413343e-01	5.498200e-01
TCACCATCTGGGCGATGCCA	1.054102e+00	1.111408e+00
ATACAGCTTGTCCAGCAGCG	1.540613e+00	2.373766e+00
CTCGGCTTGGTGCCCACGCG	-1.191602e-01	1.453245e-02
GCGCCGCGCCAGCTCACGCA	1.279951e+00	1.638651e+00
GGTGGACTTCCTGAACTGGG	9.128981e-01	8.336008e-01
ACTGGCACGAGGAATGTGAG	1.256684e+00	1.579646e+00
GTGACCATCTTGGTGCTGCA	1.201636e+00	1.444216e+00
GTGCGAGGTGGACAGTTTGT	7.961928e-01	6.341405e-01
TCAAGAGAGACTCCAGGTGA	7.498294e-01	5.625746e-01
CAGAAGCCGATCCTACTGCA	9.933043e-01	9.869970e-01
GCGATGATGCACTCCCCCAG	9.971307e-01	9.946172e-01
GGTACTCTGTGAATGGTGAG	6.557060e-01	4.302708e-01
GTAGCCCATCTGCTTGTCCG	1.372989e+00	1.885448e+00
ACAAGCCTGTCTGCTTCGTA	1.379563e+00	1.903481e+00
TACGGGTTCCATCAACTCGA	1.198951e+00	1.437835e+00
TCAGATGGAGAAGGAAAAAA	4.258789e-01	1.816491e-01
TGGACATGATGGACTTGCCC	8.659021e-01	7.499374e-01
CCAGTTGTTACAGATCCGGC	1.277794e+00	1.633122e+00
GACTGCCTATCATATGGCCG	2.650966e-01	7.048573e-02
TACCACGACCCAGATCCCAG	1.235790e+00	1.527503e+00
TTACATGGTCTGGTTCCAGC	9.165801e-01	8.403845e-01
TGAGTCTTCTCTTCTATACG	1.000000e+00	1.000313e+00
AAGTTATCTCCACATGGGCA	9.064415e-01	8.219276e-01
CATGGCAGTGTTTCATGACG	1.364394e+00	1.861932e+00
CGAGGACTTCCAATATGACG	1.309021e+00	1.713856e+00
TGGAGAAGTTATCTCCACAT	-1.077988e-02	2.373248e-04
CATACAGGACCGCAGCACGG	3.818745e-01	1.462472e-01
TCACATACAGGACCGCAGCA	7.489618e-01	5.612878e-01
TGGGTACCCACACAAAAGCA	1.420249e+00	2.017487e+00
TGGTGTTCCTATCCTCCAGA	1.316997e+00	1.734790e+00
ATAGTAGAATGGTCCCCAAG	1.026284e+00	1.053614e+00
CGAGGCTTGCGGCGACCACG	4.949945e-01	2.452593e-01
CTACGCGGTATCTCACCTCG	1.091830e+00	1.192505e+00
GGGGCTCTAGTGCATCACAG	1.150663e+00	1.324227e+00
GGAGCACGTGTCCTGCCGCA	8.867642e-01	7.865839e-01
GGTGGTCCTGCCCTTCCGCA	9.871960e-01	9.747725e-01
GTACATGGAGAACTCCAGAC	2.007706e+00	4.031296e+00
TGACAGGAGGACAATCCCAA	3.704137e-01	1.374407e-01
ATTCTTACAGACAGGTCCGG	9.407064e-01	8.851174e-01
GCGTGTACCTGAAGGAGCCG	1.375849e+00	1.893309e+00
GCTGTTGCTCCATAGGAAGG	8.613256e-01	7.421245e-01
CATCCATTCCTTCTAGGCCA	1.154766e+00	1.333655e+00
CTAATGTGTTTGAAAACAAA	-1.564624e-01	2.462077e-02
CTTGTCTTCTGTAGAAACCA	1.164098e+00	1.355500e+00
GAGCTCCACAGTGATCCAAA	1.199871e+00	1.439993e+00
ACTACTGTCAACACTGGCCG	1.167415e-02	2.832641e-04
CTGGCTTCTGAATTTCCGGC	1.116591e+00	1.246968e+00
GCACACTAAGAAGATAAAGA	1.521961e+00	2.316711e+00
AAGCTGCTCGATGAGAACAG	1.091791e+00	1.192416e+00
AGAACCTGCCCAACTCACTG	9.417915e-01	8.872266e-01
GCAGACTCTTGACATTGCCA	4.918380e-01	2.421109e-01
TATTCCATCGGGGATCCAGA	1.407416e+00	1.981195e+00
CCACGGGCTGCTTACCCACG	1.002853e+00	1.006064e+00
CTTCGTGGCCACAAACACCA	9.423850e-01	8.884371e-01
GAATTATTGCCACGCCCGGA	9.014990e-01	8.130515e-01
GCAGACCCTGAAGTTCACTA	1.262788e+00	1.594858e+00
GATCGCTCTCTTCTGCACTG	1.082401e+00	1.171769e+00
GTGGCCCGCCGGGCTCAGGT	9.175991e-01	8.423564e-01
GCAGCCGCCCGGCCTCACCG	1.606216e+00	2.580323e+00
GCATCTTTCACAGAATCCGG	7.807178e-01	6.098661e-01
GGCTCAGGCTGACTATCGCG	1.177252e+00	1.386267e+00
TGTGAAAGATGCCTCCGCCG	5.198734e-01	2.704291e-01
CAAGTCTGAGTACATCGAGA	1.272966e+00	1.620824e+00
GAACATCGTTCTCAATGGCA	1.138663e+00	1.296834e+00
GAGCAGCTCGCCCAACTCCA	5.767866e-01	3.329388e-01
GGAGGCGGCGGCCATGGAGT	9.114193e-01	8.308822e-01
GCCAAGCTCGACCCCCTCCG	8.668137e-01	7.517064e-01
GCTGCCGTACGAGTGTGCCG	6.009821e-01	3.615788e-01
GTACTGAAATGAACTTGGCA	9.800788e-01	9.609417e-01
TGCAGTAGTGAGAATCCACG	1.858341e+00	3.453799e+00
CCGCAGATAGAACAGCACGT	1.520063e+00	2.310823e+00
GGAGGGTATCTCAGATCACG	1.388437e+00	1.928058e+00
TGTGGAGTCCTGCGCCCACG	6.480125e-01	4.201972e-01
TTTCCCCCAGAACTGCTCAG	3.705881e-01	1.375086e-01
GATGACGGAGACCAAAACAC	1.529724e+00	2.340455e+00
GATGGACCTCCTTATGCAAA	-2.846499e-01	8.116251e-02
GCTCATGGTATGGAAGACTA	1.134173e+00	1.286552e+00
TATCTGCCGCCAGTACGTAG	1.117469e+00	1.249057e+00
GGCAATGATGAAGTAAAACG	1.349144e+00	1.820465e+00
GTTCACCCAGAGCTTGTGAG	1.445277e+00	2.089116e+00
TCAAGGCCCGACACAGGTAA	-4.744341e-01	2.253074e-01
TGTTGCGCCAACCAACCCAA	9.939081e-01	9.882055e-01
CAGCTCATGACCGTGCCGTA	1.433154e+00	2.054149e+00
CCTCTTTGCGCCCTACGGCA	1.195633e+00	1.429770e+00
CGTGCCGTAGGGCGCAAAGA	7.487130e-02	5.749645e-03
GCAGCCCTCTTTGCGCCCTA	9.683589e-01	9.379259e-01
CCACCTGTATGAGCTCATCT	4.123685e-01	1.704583e-01
CTAGATGAGCTCATACAGGT	1.613605e+00	2.603960e+00
GAGCCTAGATGAGCTCATAC	5.937905e-01	3.528640e-01
TCTGTATAACTGATATGCCA	1.397552e+00	1.953381e+00
ACACTGCTCGACATGGACAC	7.479541e-01	5.596713e-01
GTAGACCCCCGGTCACCCTG	1.419891e+00	2.016537e+00
TCCATGCATAAGTAGCCGGA	9.580388e-01	9.180615e-01
AATTCAGCCCGAATGGAGAG	1.493474e+00	2.230880e+00
ATATCTGGTCACAAGCTGGT	1.100460e+00	1.211326e+00
GCTCACGTCCCATATCTTCA	1.046848e-01	1.116800e-02
AGCAGCCTGAAGCATCCACA	1.558416e+00	2.428927e+00
GAGGGCATCGACCAAACCAG	1.300901e+00	1.692748e+00
TTACCCGTTTGAAAACAAGA	3.971109e-01	1.578865e-01
TTTCTCGTAGATGTTGCCAG	7.139233e-01	5.099378e-01
CATGAAGCGAGTCTGCCGTG	7.795038e-01	6.079616e-01
GCACCTGGTGGACTTCCTGG	1.355033e+00	1.836594e+00
GCGCGCCTGGGAGACCCGAG	9.596486e-01	9.212815e-01
GCTGCGGCTCAAGAGCCCCG	9.955057e-01	9.914179e-01
ACTGTGAGCCATCCAAAGAG	8.351127e-01	6.977599e-01
ATGTGGATGAGGAGAAGCAG	8.356868e-01	6.985398e-01
GGAAGACCATGGCTACCTAG	1.123139e+00	1.261838e+00
GTATCCAGCCTGGAAGACCA	1.288409e+00	1.660386e+00
GCAGGGCAAGATCCTCAGCG	1.384186e+00	1.916415e+00
GCTGGGGGCTTAGATCACGG	6.696710e-01	4.487317e-01
GTATGAGGACGAGGACCAGT	6.897477e-01	4.759904e-01
TGTAGGTAGACGAAGAGCGG	1.292300e+00	1.670397e+00
CGAACCAGCGATTGAAGCAC	1.097317e+00	1.204463e+00
TCTCAAGGGGGACAGCTCCG	8.166419e-01	6.673052e-01
TGTCGCCATGAACAGTGTGG	1.499231e+00	2.248108e+00
TTCGCCGAGAAATTTCTCAA	7.588918e-01	5.762592e-01
GACCAACTACCTCTTCATGG	1.476566e+00	2.180568e+00
GATCGCATCACACTGATCCG	7.895656e-02	6.537662e-03
TGAGAGTCGCCAGATCACGC	1.172224e+00	1.374424e+00
TTTCGACGCTATAGAAGCCA	9.759352e-01	9.527820e-01
ATAAGAGCCAAAACCTCCGG	1.316202e+00	1.732679e+00
GGTGACACCCAATTGCCGGG	1.088682e+00	1.185474e+00
TCTTGGACAGATAATATTGG	8.770648e-01	7.695386e-01
TGTCATTCCTTAGAGCCACC	7.865576e-01	6.188610e-01
GACGCACCCCAACATCGACA	9.564555e-01	9.151646e-01
GAGAAGGAGGAACTGGACAG	1.397956e+00	1.954677e+00
GCTGGAGCGCCTGCAGGCCG	2.782391e-01	7.766989e-02
GGAGGACTCAGAGGAGGTGA	1.151480e+00	1.326284e+00
AAGATCGCCAAGACTCACGA	1.795085e+00	3.222759e+00
GGAGTGGGCCTCGATTCTAC	1.128452e-01	1.289346e-02
TATGACCAGGAAATTTATGG	1.389398e+00	1.930626e+00
TCTTGATGAAGCTCAAGGAG	6.412921e-01	4.116079e-01
CTCACTGCCTCCTCGCGCCG	5.092732e-01	2.595569e-01
GGTGAAGCACTTCAGCACCG	1.658332e+00	2.750556e+00
TCACGGCCGGAGGACAGCCG	5.789492e-01	3.355689e-01
TCTTTGCCGCAGATGCTGGT	1.365182e+00	1.864111e+00
AGGTGCAGTATGCTGTAGGG	9.714451e-01	9.440474e-01
CTACAATGACAAGTTCTACA	1.015936e+00	1.032420e+00
GTTCTACAAGGATGTGCTGG	4.985369e-01	2.487690e-01
TGTAGGTGCAGTATGCTGTA	1.539321e+00	2.369859e+00
AGACCTATGCAGATATTGGG	1.307569e+00	1.709985e+00
GAAGCCATGTCATTACCCAG	1.160497e+00	1.347115e+00
GCTGCCAGCAAACTGCCACT	5.044152e-02	2.697323e-03
ACAATTGTAGATCCCAAGGG	6.495589e-01	4.222368e-01
ATATTGATGGTGGAGATGCA	7.551975e-01	5.704813e-01
GCTGGCTTCTTAATAGGTGA	1.410655e+00	1.990312e+00
TTATTCAAGCAGTAGAACGG	1.224731e+00	1.500303e+00
AATGAGATCCTACAGGCACG	9.256356e-01	8.570434e-01
ACTGCTGGTTCAGATTGCAG	1.145707e+00	1.312827e+00
AGATGCTGAGAAAAATGAGG	5.518154e-01	3.048243e-01
AGCTTTGGGAAGATAAGGAA	6.244485e-01	3.902297e-01
CCTGGATGAGGAGGAGGAGG	1.134614e+00	1.287714e+00
GATGAGGATGAGGATGAGGA	1.727126e+00	2.983151e+00
AGAAGAAGAGCAAATCCAAG	4.804130e-01	2.310050e-01
CCACTTCCAGAGATCCCCAA	9.933661e-01	9.869674e-01
GCTATGGGATAAAACCCGAG	1.388430e+00	1.928051e+00
TGATGTTCCGAAACTATCAG	1.050353e+00	1.103564e+00
TGAATCATACAGATGCTCCG	1.000000e+00	1.000423e+00
CCAGGCTGAGAAGCTCCTGG	6.084513e-01	3.704039e-01
CCATGGAGCATGGAGCCACG	8.432462e-01	7.114316e-01
CTCAGCCTGGAAATTCCGCG	9.673920e-01	9.361527e-01
TTGATGGGTCAAAGTCCGGC	1.959634e+00	3.840438e+00
CCACACCTTGAACTCAGCGA	1.658715e+00	2.751587e+00
CCAGTTCCATGCAGGAAGCA	9.432298e-01	8.898921e-01
GCTGATGAAAACGGTCACCG	9.524269e-01	9.074721e-01
GTATGAGGACGTGTCCCGGG	6.543148e-01	4.284083e-01
CATGAAGAATGATTTCCACG	8.333265e-01	6.946484e-01
CCATCTCCTTGGGCAAAGCA	9.464277e-01	8.961001e-01
GGAGCTCTAAAATTAAACAT	1.031312e+00	1.063836e+00
TCGTGTAGAGCTCCTCCAGA	1.233454e+00	1.521660e+00
GCAGGTACACCCGGACCGGG	1.070068e+00	1.145306e+00
GGTCCGACGAGGCTACCACA	9.225266e-01	8.513105e-01
GTACGATGAGCAGGGAACAG	1.001851e+00	1.003990e+00
AAATGTCTCCCAATGAGTGA	1.045542e+00	1.093502e+00
AGCGGCTGCAGAAGACAGCG	7.142433e-01	5.105128e-01
TTACTGATGCCAGAATTAGG	1.307757e+00	1.710535e+00
TTTGCAGGTTAGAAAGGCAG	9.471249e-01	8.972989e-01
AGTAGAATATGAACAGAAGA	9.648638e-01	9.312472e-01
GACACTGCTTCCTTACCCAT	1.786398e+00	3.191545e+00
GCTTCCTTACCCATAGGCTG	8.123761e-01	6.601295e-01
TCTTCATCTCGCCTACGAGG	8.355449e-01	6.983945e-01
AATCCAGTACCTCAGACAGA	9.751645e-01	9.511531e-01
AGATGGTATGGTGAACCACG	1.055831e+00	1.115023e+00
TAAGTGACGAAAATTCCAAG	1.052266e+00	1.107476e+00
TTTCAAGGTATTGGTCCGGA	8.618782e-01	7.431012e-01
AAACTTTCGGAACACACCCA	8.168646e-01	6.675703e-01
ATAGCAGTAGGGTCCTGCAA	1.974979e+00	3.900987e+00
TCCTTCACCAGAGTGAGCAG	7.575630e-01	5.741435e-01
AGTTCCCCATTACAGCCTTG	9.096801e-01	8.277365e-01
CACGCTGTCTGAGATCAAGA	1.214452e+00	1.475271e+00
CGAGTCGTACTGCTTTGCCA	1.083228e+00	1.173585e+00
GGTATATACTACCCTTGCAG	8.068239e-01	6.512350e-01
ATTAAAGGAAGAAGAACGAA	1.255643e+00	1.577070e+00
ATTGTCCTACATAATGGTAG	1.018603e+00	1.037816e+00
GGACACCTCCTGTCAGATGG	7.556833e-01	5.712958e-01
TAGTCCCGCCATCTGACAGG	9.776215e-01	9.560542e-01
GGATGACATGAAACACCTGT	1.099589e+00	1.209432e+00
GGGCGGACGATGGACAGCCA	3.804716e-01	1.450241e-01
GGTGTGCGACAACGGCACCG	1.054859e+00	1.113091e+00
GTAGTGGTAGACTCTGGAGA	1.156186e+00	1.337139e+00
AGATGAATCAGAACTCCTTA	2.123201e-01	4.529038e-02
GCAACCCTGGACCTGATCGA	1.465473e+00	2.148024e+00
GCTGCCTTCGATCAGGTCCA	1.277983e+00	1.633547e+00
TCCAAAGAGGACAATCCCAG	8.294197e-01	6.883112e-01
ACAGAGATGGGGACTCCTAT	5.652325e-01	3.196824e-01
AGCCATGATCCAGATCCCAG	1.379063e+00	1.902214e+00
GGAGATCCTCACATAGACTG	9.503889e-01	9.035413e-01
GTGTGACTACAACAGAGATG	1.068179e+00	1.141373e+00
GGGGAGAGTTCGACTCCACG	1.044593e+00	1.091531e+00
TCTGTGGTAGAGGCTCTCAT	4.712678e-01	2.222628e-01
TGAAGTAGAGAGCGATGCCG	9.582591e-01	9.184576e-01
TGTCCTCTTCCTTATCCCCG	1.520177e+00	2.311175e+00
AATGATGAAAAGACACCACA	7.501100e-01	5.629453e-01
GAGAAAGAAGGAAAGTCGAG	1.213527e+00	1.473050e+00
TAAACGCTATGGATACCGTT	1.009091e+00	1.018482e+00
ACACCAAGCTGAAACAGTGG	1.356920e+00	1.841647e+00
AGTCGGCAAGGACAACCCGG	8.045835e-01	6.477505e-01
GGTGCTCTCGAAGTTTACTG	1.625046e+00	2.641050e+00
GTAGCCACAGATTCTCCTTT	-1.095577e-01	1.212435e-02
CACTGGGTAGAAGATCTGAT	9.250758e-01	8.559379e-01
CCTGTATTAACAGAACTAGG	1.034170e+00	1.069861e+00
GTATTAACAGAACTAGGCGG	8.150256e-01	6.645971e-01
TCTGACGTGTACTCTCCTAA	1.307237e+00	1.709089e+00
CTAATAAATGTCTCACCCAG	1.054064e+00	1.111207e+00
CTTCCCATACAGCAGCTGTT	2.487872e-01	6.211062e-02
CTTTCGACTTCCACGGGCGG	1.173740e+00	1.377930e+00
TGTGGCTCGCAGCATCGCGG	1.138427e+00	1.296389e+00
AGTTCAACATAGAGAAAGGT	1.064806e+00	1.134050e+00
GAAGAGTTCAACATAGAGAA	9.351943e-01	8.749450e-01
GCAGCCTGTGGGGATGACAA	1.266821e+00	1.605159e+00
GGTCCTATAGAATAGCACCC	-9.120383e-02	8.450517e-03
TGTCTCTGATGATACCACAA	1.103766e+00	1.218661e+00
TTACACTGACACATATACAG	1.171028e+00	1.371477e+00
CGAAGAGATGCAGAGAGACA	1.130502e+00	1.278398e+00
CTAAGGCTCGGCAATATTCA	6.651098e-01	4.426194e-01
TACCTTTCCATATTAATGGG	9.478643e-01	8.986570e-01
TGAGATGCGTCGTAAAGCAA	1.120265e+00	1.255351e+00
CCAGTGCTCTTCTCGCCGGT	7.401293e-01	5.480257e-01
GTAGAATGTGCTTCACCTGA	7.639953e-01	5.839019e-01
GTTTCTTACCCAAATAGCAT	1.189831e+00	1.415904e+00
TCCCAGCCGCCCCTTCTCCG	1.398391e+00	1.955847e+00
AGCTGCGCAAGATCCAGGCG	9.355537e-01	8.756934e-01
CATTGAGCAGGGCAACACCA	1.297320e+00	1.683457e+00
GCACAGGTGAGCGCAAGCGA	5.240379e-01	2.750023e-01
TCTGTCCTCTTCCAGATCCG	1.123994e+00	1.263739e+00
CACCATTGTGACCTACCAGA	1.025599e+00	1.052208e+00
CTATGGCAGACAAAGTTAGG	9.046413e-01	8.185828e-01
GGAATCTCGGAGGAAAACAC	1.595253e+00	2.545245e+00
TGTGTAGGTGGAGTTCACGA	6.140255e-01	3.772638e-01
GAAAGCTTATGGCCATGCAG	7.405125e-01	5.486478e-01
GCTCGGCCGATGAAGTGCAG	1.171029e+00	1.371566e+00
TCATCGGCCGAGCAAGACCA	1.148059e+00	1.318444e+00
TCTTCCTTGCTACATCCAAA	8.814266e-01	7.771667e-01
GAACAGGATCTCGCTGACCG	1.104677e+00	1.220704e+00
TCAACCGGCGTGTAGAACTC	1.332106e+00	1.774882e+00
TGAGCAGTGCCCCCATCAAC	2.491862e-01	6.220785e-02
AGTCTTCCTTTCCTTCCAGT	1.117448e+00	1.248895e+00
CGGCACAGCGACGAGAACGA	8.824680e-01	7.790306e-01
TCCAGGGTCCTGTCATGCCA	8.228331e-01	6.773466e-01
TTCAGTGTACCCAATGCCAA	1.177418e+00	1.386511e+00
CTAACGATGGCAAATGAGGG	9.900487e-01	9.805466e-01
GGTTTGCCAAGAGAAAAGAA	8.757075e-01	7.672225e-01
GTCCATCATAGTCAACTGCG	9.631472e-01	9.279274e-01
TGAACCAGCAGCGTTCAAGG	1.264705e+00	1.599922e+00
ACTCACTCAAAGTCTCCAGT	1.555586e+00	2.420278e+00
CCAGGACCTGAACTGCCAGG	8.686978e-01	7.549403e-01
GAGCCAGAGCTACTGCCGGG	9.278618e-01	8.612992e-01
GCACCTTCAGGATTGAGACC	9.307104e-01	8.665126e-01
CTTCCTGTAGAAAGGCCTCG	9.303112e-01	8.658704e-01
GCACCTCTCTCTAGGCCCCG	5.612254e-01	3.153758e-01
GCTGCACACCTACTTGGCCG	1.141742e+00	1.304025e+00
GTTGGACAAGGACAGCCGCC	1.222614e+00	1.495127e+00
AATTTAGCAGATGGTCCGTG	1.094211e+00	1.197692e+00
AGTCATCTTCAGTTCAGCGA	9.902798e-01	9.810208e-01
CAGTCATCTTCAGTTCAGCG	1.116395e+00	1.246716e+00
GCAACCAAGAGGAAACGGCG	6.301319e-01	3.974419e-01
ACTAGTATATCAAATCATAG	1.272446e+00	1.619337e+00
ACTTGGTCTGTGATTCCATG	9.980956e-01	9.964248e-01
CTTGGTCTGTGATTCCATGA	1.072921e+00	1.151436e+00
TCGACCGGATCCGCGTCAGG	5.145048e-01	2.649085e-01
CGTGGATGATGAATACCGAT	1.325327e+00	1.756851e+00
GACAGGTGTGACCAGCCACG	8.793566e-01	7.735183e-01
GATCCTCGACTCCTGCCCAT	8.490911e-01	7.210847e-01
GTAACTCAGTGGGAATCAGG	1.062504e+00	1.129183e+00
AATCAGGAAGAACGAGACAA	8.529324e-01	7.279377e-01
ATAAGTGAAGCAGAGCCAGG	1.029007e+00	1.059215e+00
GTAGTATTCATTGGGCACGT	1.771825e+00	3.139718e+00
TCTTTCTTAGGAGCACCTGG	5.823582e-01	3.394209e-01
AATGCAGCTGGACCACCAGG	1.218987e+00	1.486233e+00
GCACTGGCTGAAGTGACGCT	9.492349e-01	9.014159e-01
GTATTGCTGGAAGAAGAGCG	1.190876e+00	1.418539e+00
TCTCCAGCATCGCCAGTGAG	3.606791e-01	1.304914e-01
CCTCATCTACCAGCGCTCTG	2.731543e-02	9.216099e-04
GATTCGCTCCATCAATGACC	1.458103e+00	2.126442e+00
GGTTCCGCGATGGTAGGCGG	7.582437e-01	5.752536e-01
TAGCGACCCCGAGAGTACAG	1.413284e+00	1.997796e+00
AAATATCAACAGCTACAGAA	9.308252e-01	8.667718e-01
ACTTAAGTAAATCCATGTCG	1.172290e+00	1.374529e+00
CCTGCTGGATGGGTCCAACG	1.320113e+00	1.743144e+00
GCTGATCCAGAAGAAGCTAC	3.705406e-01	1.375046e-01
ACTGGAGGCCTCGGTCCCCG	7.117914e-01	5.070135e-01
GCAGGACGCGGAGAACGTGG	1.223874e+00	1.498278e+00
GGCGCTGGAGAACGGCGACG	5.158625e-01	2.663841e-01
TATGTGCGTTGGTCTCCTAA	1.677141e+00	2.813183e+00
ATGAGTCTCCTGCAACTTGG	4.491691e-01	2.018591e-01
GAGATGGTCAACAAAGTGGT	1.291309e+00	1.667754e+00
GCATTAGTTACAGAAGCCAG	7.904815e-01	6.251403e-01
TATGGAGATGGTCAACAAAG	1.305461e+00	1.704573e+00
ATTCAGAAAGTGCATCCGGG	6.033525e-01	3.643203e-01
GAGCTGGCCCGGGAGCTGCG	1.160257e+00	1.346644e+00
GCATGAAGCCACCTCCCAGG	1.431411e+00	2.049371e+00
GTCTTCCTCCAGCAGCTCAA	8.281555e-01	6.862013e-01
GTTTCTGGAAGATGCCCACG	9.917370e-01	9.838140e-01
TATACTGATTCAGCTCCGGG	1.138892e+00	1.297404e+00
TGTGCTCTGCGAGTTCCTGG	8.941603e-01	7.997558e-01
ACTAGGGCAAACAAACGCTG	1.087979e+00	1.184127e+00
GACCACTTGGAAAATACGAA	7.178587e-01	5.155567e-01
GCTTCAATCTGGATCTTGGT	9.620740e-01	9.260164e-01
GGAGACCTCACACAAGATGG	1.131981e+00	1.281661e+00
GGAAGATACCCAAAAAGGGG	9.074469e-01	8.237409e-01
GTATCTTCCCGGACAGCAAG	1.047405e+00	1.097350e+00
GTTACACCTTTACAAATGCA	9.145767e-01	8.367521e-01
TGTGTCATCGTAGAATACAG	1.206608e+00	1.456192e+00
ACTTCAGCCCTGATGCCAAG	1.165024e+00	1.357651e+00
CAGAGACTCTCACCTCTAGA	9.876803e-01	9.757321e-01
CTTGCAGCTGATGTTCTCCA	1.236712e+00	1.529756e+00
GTACAGATGCCATTCGGCCA	3.051741e-01	9.326664e-02
AGGAGGAGATGGAGGCCGGG	1.148797e+00	1.320129e+00
CATACGGGCAGCACGACGCG	1.192378e+00	1.422175e+00
GCGATTGCAGAAGATGACCT	1.295274e+00	1.678078e+00
GGAGAACTGGGACGAGGCCG	-3.187995e-01	1.018240e-01
AGTAGCTGCTGAGGACGTAG	1.343276e+00	1.804657e+00
CTTGCTCTCCAGCAGCTCAG	1.627470e+00	2.649173e+00
GAAGGTCAGCATCCACCAAA	7.941626e-01	6.310406e-01
TTTCCTTCTCAAGGACATGA	-3.978634e-02	1.866930e-03
AGCTCTGGCAGAATTCACAG	3.252778e-01	1.060578e-01
ATACCACTACAGATTCCATG	1.313383e+00	1.725391e+00
GCCTTGATACAGTCTAGACG	1.065324e+00	1.135191e+00
GTATTCCAATGACTGCCAGA	1.055123e+00	1.113614e+00
CCAGTCATTGACCTGAAGCG	1.101193e+00	1.213006e+00
GAGAGGAACGACAGAGACAG	3.210096e-01	1.033880e-01
TCCCCTGCAGAAAACCCACT	9.365481e-01	8.773603e-01
TCTTCATAAGGAAAATCTCG	1.565767e+00	2.451938e+00
AGACATGGCGGCCTCCACCG	1.014759e+00	1.030081e+00
AGTTATCTGTACCTCAGCCG	8.778675e-01	7.709749e-01
CTTTGAGCTGAGATACAAAG	9.036325e-01	8.169024e-01
GTACAAGTACACGTACATGG	1.366960e+00	1.869020e+00
CATGTTCTAGATGTGGAGCA	9.186717e-01	8.443195e-01
CCACGTCCCCTGCAGCCAGT	1.117360e+00	1.248829e+00
GCAGCCAGTAGGTCACGGGC	9.695045e-01	9.403999e-01
GTATCTGTCTCTGGGACCAG	1.018485e+00	1.037529e+00
CTCGACGGAAGGCAGCGCCG	9.536350e-01	9.098452e-01
GGGACCACGCTAAATCGGTA	1.462122e+00	2.138250e+00
GTCTGAACCGGAATGCTCGA	1.799573e-01	3.264256e-02
TCTGCCGTACCGATTTAGCG	1.165672e+00	1.359161e+00
AGGTTCAGAACATACCTACA	1.305532e+00	1.704704e+00
AGTAAAGTGGACATCAGCCA	6.190865e-01	3.835510e-01
CACTGTATCCAAGTTCCTGG	7.904812e-01	6.250125e-01
TTAACTTACCTTACTCAGAG	1.234646e+00	1.524539e+00
AAAGCCATGTTGAGTGGCCC	7.444877e-01	5.546503e-01
AGAGAACATGCATTAACATC	1.255512e+00	1.576712e+00
AGAGATCCGCGAGAGTACGG	1.282034e+00	1.644043e+00
CTCCATGACCAACAGTACCG	4.939240e-01	2.442054e-01
GTCGGTTAAGAGGATCCGCG	1.485491e+00	2.207017e+00
TCCGTGCATAAGAAGCCGAA	7.248278e-01	5.256925e-01
GGAGGCTCTGAAAGGTCTGG	9.292121e-01	8.637765e-01
GGATAAGTCATCCCCAGTGG	1.070788e+00	1.147011e+00
ACAGGCACATGGTGGAGCAG	1.092940e+00	1.194777e+00
CGTGGCTCCAGGGTACAGCA	1.059916e+00	1.123643e+00
CTGTTCGTGCCCAACCTCAT	4.512745e-01	2.038893e-01
GCTGATTTGGAAGAACAGCG	1.092013e+00	1.192930e+00
CATGGTGGAATGTATCCGGG	1.317441e+00	1.735879e+00
CTACAACTACGAGTTCGACG	5.849817e-01	3.423738e-01
GCAGATTCTACAACACATGG	1.423685e+00	2.027116e+00
GGAGGAGGATTACCGCTACG	6.796696e-01	4.622886e-01
CACAACCTGCCAGCTAGCCG	9.439412e-01	8.914549e-01
GCCGGTAGCGAACCAAGCCA	9.027852e-01	8.154401e-01
GCTAGCTGGCAGGTTGTGCG	1.905053e+00	3.629654e+00
TGGCCTTTAGGCCCATACAA	5.547681e-01	3.080923e-01
GAAGATAAAGAAATCCACCC	8.805559e-01	7.756594e-01
GCACTCACCATGGCTCCTCA	8.656464e-01	7.495481e-01
GGCCTCCTACCGCTTCCGCC	1.300043e+00	1.690406e+00
TTATCTTCTGGCCCGGAGAA	1.064214e+00	1.132993e+00
CCCCACTGAGACATGCTCTG	1.032673e+00	1.066737e+00
GCTTGTGCCAAGACCCAAAA	-2.277629e-01	5.204966e-02
GGAGGCTATGGGCAGCCAGG	1.350050e+00	1.823084e+00
GGTGATTGCAGAGAGCCTGT	1.259898e+00	1.587719e+00
AGCGAGAGTCTTCTAATCCG	9.479591e-01	8.989127e-01
CCAGAGCCGCCGCCGCGCCG	7.244615e-01	5.251984e-01
GTATACAGTCTGCTCTCTGG	1.579037e+00	2.493725e+00
TCGAGTGGTGTTGTCATCCG	9.508748e-01	9.042990e-01
AACATGGCTGAAGGAAGCCG	5.301908e-01	2.814773e-01
AGGTGGCCCTACGTGTAGCG	1.174528e+00	1.379986e+00
TGATAAACTGAAATGCCTTG	7.100745e-01	5.044255e-01
TTACCTTATGAAATATAACA	1.816003e+00	3.298313e+00
ACTCTGGGTCCCAGGAAGAG	5.506950e-01	3.035446e-01
CAGCACCATCTCCATCAATG	1.148328e+00	1.318869e+00
GAGATGGTGCTGGAGATGAT	8.242607e-01	6.796809e-01
GCCATGGGAGCCGTGACTGA	1.531540e+00	2.345980e+00
CTGACCTGAGAAACTGCAGG	8.987661e-01	8.080759e-01
GACTGACCTGAGAAACTGCA	5.322882e-01	2.835952e-01
GTGTCAGCCTGACCATGGCG	1.139441e+00	1.298557e+00
TTAGGGTGTCAGCCTGACCA	1.353089e+00	1.831240e+00
GATCTCAGTCAACTTCTGCC	9.923305e-01	9.849797e-01
GTTGTTCAGGAAGAGCGCAA	9.577721e-01	9.177051e-01
TGACCTTGAGAGGAGCTCAG	1.072906e+00	1.151525e+00
CAGCGCCCGTCCAACAACCG	8.476093e-01	7.188594e-01
CTTCAACTAACCAGTCCACG	1.253457e+00	1.571573e+00
GGACCAGGAGAATATCAACC	1.030921e+00	1.063102e+00
TGTTGGGCAACTCTGCGCCG	9.353901e-01	8.751854e-01
GACAGTGCAGAACCCCGGCG	7.081654e-01	5.018317e-01
GCAGTGACAGTGCAGAACCC	1.172086e+00	1.374197e+00
GGGATTCTCACACGGTTCCA	1.020525e+00	1.041932e+00
TCTGCACTGTCACTGCGCTG	1.019391e+00	1.039369e+00
[truncated: 68,303 more rows]
