# Supplementary material for: JACKS: joint analysis of CRISPR/Cas9 knockout screens
Source: Genome Res. 2019 Mar;29(3):464–71. doi: 10.1101/gr.238923.118 (PMC6396427; doi:10.1101/gr.238923.118)
Supplement: Supplemental Material [file supp_gr.238923.118_Supplemental_Code.zip › Supplemental_Code/reference_grna_efficacies/gecko2_grna_JACKS_results.txt]

sgrna	X1	X2
ACTTACCTTAATGGCAGTGA	1.160268e+00	1.350324e+00
TGAATCCAGGTCCTAGCCAA	1.080284e+00	1.172112e+00
TTTCCGCCGCCCATCGATGT	5.185939e-01	2.707744e-01
CCCGGTGGTCCCTCCCGGAC	1.222171e+00	1.499412e+00
CGCGCGCGTGCGCCCGAGCG	5.449506e-01	3.020834e-01
CGCGGCCCGGTGGTCCCTCC	8.532201e-01	7.314645e-01
TGCGCCCGAGCGCGGCCCGG	1.228877e+00	1.515854e+00
AGACCGATATGTCAAAATTA	2.439064e-01	6.339782e-02
GCGCAGTGAAGAAAATGAGT	1.167155e+00	1.367219e+00
GTTGCTTCCATAACCAATGT	1.147235e+00	1.319918e+00
AGCTGAAACAGAACCGCATG	1.068615e+00	1.145966e+00
ATCATCGAGTGCACACACTG	1.007736e+00	1.017958e+00
GATGCAGTTCGTCCCGAAGT	9.336110e-01	8.751624e-01
GGAGTTGATTGAGCCAACAC	9.915218e-01	9.882479e-01
ACGCGTCATCGAGTGTGACG	1.442384e+00	2.085221e+00
CACACTCGATGACGCGTCCG	7.283915e-01	5.322259e-01
TCCACCACGAGCGCGCGCCC	9.573061e-01	9.207363e-01
AGATGGCTACATGAACATGC	8.868735e-01	7.917040e-01
CCTGTTAGTCCATTGAGGAA	1.273056e+00	1.627451e+00
TAAGTGGGGAATGGAGTACA	9.600177e-01	9.276177e-01
ATTGACATGTCCATAGTATG	9.808884e-01	9.655765e-01
CAGCGCCCGTCCAACAACCG	7.345085e-01	5.434253e-01
CAGTATGAGAGCTATCCTCG	1.214436e+00	1.479884e+00
CTTCAACTAACCAGTCCACG	7.836553e-01	6.204934e-01
TGAAGTACCAGACTACCATG	1.345756e+00	1.814993e+00
ACTGAAAGCTGCGCTTTGTC	4.222604e-01	1.816428e-01
AGACCATTGCCAGTGTTCGT	1.034795e+00	1.074053e+00
AGTCCAAGGCTCTAATCCCA	1.392614e+00	1.944387e+00
TAGCACTCACCTACGAACAC	9.366878e-01	8.802391e-01
TCCGCGGGCTGGCGACGTAG	1.378803e+00	1.907347e+00
TCCTCTACGTCGCCAGCCCG	7.565354e-01	5.759564e-01
ACCGCTCTTGGCTGTGCCAT	7.870864e-01	6.227479e-01
CAAGAGCGGTACCGGCATTG	9.952661e-01	9.947349e-01
CCTGATTCTCATCTTCGCCG	4.136480e-01	1.742090e-01
GCGCTCACCGCTGAAGACCA	1.595398e+00	2.552520e+00
GGGCGACGATGAGACCGTAG	1.217858e+00	1.489638e+00
AACGTTGAGGGGCATCGTCG	6.999230e-01	4.939531e-01
ACAACGTCTTGGAGCGCCAG	1.136182e+00	1.297161e+00
CGCCGTCGTTGTCTCCCCGA	1.040376e+00	1.087538e+00
GCCGTATTTCTACTGCGACG	1.639298e+00	2.693899e+00
TCGCTTACCAGAGTCGCTGC	6.235954e-01	3.920909e-01
TGCGTAGTTGTGCTGATGTG	9.812558e-01	9.663546e-01
AGCCACCCGGTTGTCATGAA	7.819550e-01	6.175159e-01
CAGCACCGAGCCGATGCGCA	1.098391e+00	1.211365e+00
CGTGCGCATCGGCTCGGTGC	5.610801e-01	3.207258e-01
GTCCATGGTGCACAGCGTGC	1.018941e+00	1.042845e+00
TCGGAGCTCACCATCAACTC	1.121019e+00	1.263372e+00
TTTGTAGAGCGGTTCTGGTG	1.280978e+00	1.646801e+00
TACTCACCGCAGGTCTAAAT	-1.019611e-01	1.517986e-02
TCTGAAGCGAGCGTCTTCGA	1.216484e+00	1.487740e+00
TGTCGCAGACAAAGAAAAGA	1.236024e+00	1.535667e+00
ATCCTGCAAAGCTTTCAGAA	1.160403e+00	1.351382e+00
CGGCAGTTGCTCACCCAATC	-2.388878e-01	5.923189e-02
GAGACGGGCAATGACACGGC	1.364514e+00	1.867671e+00
GCTCATCGAGAAGTACATTG	9.431508e-01	8.952915e-01
TACAGTCTCTAACGAAGTGC	7.755262e-01	6.031316e-01
TGTCATTGCCCGTCTCACCA	1.648148e+00	2.722549e+00
ACACCCACCATTCAGCACAT	9.843914e-01	9.728748e-01
AGAGGCCTAAAGAGCTTGTA	4.801814e-01	2.355312e-01
TAAATCGGTACGGCAGAACC	1.058138e+00	1.124354e+00
TCACCTTATAGTCCTCCCCG	1.004767e+00	1.013354e+00
TCTGCCGTACCGATTTAGCG	9.865728e-01	9.758807e-01
TGTAGCGTACATAGTCAATG	1.460741e+00	2.139355e+00
ACATCAGTGATGAATGCAAG	9.939415e-01	9.914426e-01
CATTGTAGAGACACCACCCA	8.495623e-01	7.263035e-01
CCGTGTCATTGCCCACACCC	8.756061e-01	7.717017e-01
CCTGGGTGTGGGCAATGACA	1.541795e+00	2.383039e+00
CGGCCGCAAACTGACACCTC	5.973384e-01	3.589871e-01
CTGACGTCCCCCATAGATCT	8.192513e-01	6.752915e-01
GTAGAACCAGTTCTCATCGT	1.482983e+00	2.204969e+00
TACCCCCAGCTTCCACAGCG	1.531527e+00	2.352898e+00
TCCAGATCTCTTTGTCCCTG	1.001064e+00	1.006573e+00
TGTAAAAGACGTGAACCAGC	7.221113e-01	5.277310e-01
GTGTTCTAGGCTTTGGTCGA	3.733589e-01	1.428313e-01
GTTACCTGTGCGGAAACTTG	1.378681e+00	1.908093e+00
TCATCCTCAAGTTTCCGCAC	1.061990e+00	1.131084e+00
AGGGCCTTGTACAGCCGCTT	1.244547e+00	1.555854e+00
ATTGCCGTTAGCCAGCTCCG	1.147206e+00	1.321022e+00
CAAGCTGCGCATGATCGTCA	2.468780e-01	6.325627e-02
GAGTACTTCCGCTTCAGCGT	9.381971e-01	8.854661e-01
TCTGGGCAAACGTCCCCGTG	8.410398e-01	7.121970e-01
TGTCTCGGCAGATTCCTAAG	1.325739e+00	1.763201e+00
CAACTTGGATGTGCGCCTGC	5.842952e-01	3.440948e-01
CATTAAAAGCGCCACAGTGA	8.203030e-01	6.778053e-01
CCACTATGGGTATATCGACC	1.006091e+00	1.016475e+00
CCAGGTCGATATACCCATAG	1.297498e+00	1.689240e+00
CTGACCTACCTTCAGAAGCG	1.210366e+00	1.470507e+00
GTCGAGCACCCCATATAGCA	1.012865e+00	1.032753e+00
ACTCACCCCAGCCTTCTCCA	1.321252e+00	1.751491e+00
CACTGGCGTCTTCACCACCA	1.212603e+00	1.475577e+00
TCTGCTGTAGGCTCATTTGC	-1.266346e-01	1.799995e-02
TTCCAATATGATTCCACCCA	9.893250e-01	9.835907e-01
TTCCACTCACTCCTGGAAGA	1.162307e+00	1.355425e+00
TTCCTCACCTGATGATCTTG	9.626399e-01	9.293196e-01
AAAAGACCACGAGAAGATCA	1.127383e+00	1.277738e+00
GACATACATGAAGTTCGTAT	1.033648e+00	1.071647e+00
GCATCCTATGGTGTGTCAAA	5.823888e-01	3.438205e-01
TGAACACTTCGATGACACAG	1.561795e+00	2.447307e+00
TTGAAGAGAACAAGTATAGC	7.332284e-01	5.445948e-01
AAAGGGTCTCACTGTTGCCC	1.670374e+00	2.803339e+00
GATTGCCTGAGCCTGGAAGC	3.296258e-01	1.124436e-01
AGTGGCTGCTTTACAGAATC	6.810044e-01	4.682100e-01
ATACTTACTGCAAAAAGAGC	8.286956e-01	6.894162e-01
ATCTTGGCAAATATAACCGA	1.492089e+00	2.234038e+00
CAGAGATCCCAGTAAACCAG	1.637206e+00	2.687784e+00
GATTCTGACTGCCATAATCC	5.209356e-01	2.737721e-01
GCTAGCTTCACATTATTACT	1.003195e+00	1.009372e+00
ATGACCATAGATTTGTTTCG	4.569862e-01	2.154687e-01
CACACTGACTTCGCCAGCTA	8.665765e-01	7.554564e-01
CCACTCTTACCTGTTCATAG	1.201430e+00	1.447570e+00
CCTCATTGACCTCTATGAAC	1.000479e+00	1.005349e+00
CTTAGCTGGCGAAGTCAGTG	1.370047e+00	1.884002e+00
CTTGCCTCGAAACAAATCTA	1.011838e+00	1.030638e+00
CATCCCACCGCCCTACGACA	1.366420e+00	1.874499e+00
CCACAGGTCCTGGTGCTTGA	1.068962e+00	1.148357e+00
CCTCCCTCTAGGCCGGAAGG	7.413474e-01	5.545601e-01
CCTCTCCCTAGTGAAGTACC	4.618799e-01	2.157219e-01
GCATAGCTCACCTTGTCGTA	1.206580e+00	1.461535e+00
ACAGATCCTATTAGGAATAC	8.104866e-01	6.614841e-01
ACAGGCACACTGTCCCCGAA	1.203271e+00	1.453937e+00
CACGATGAACCTCATGAACT	8.461510e-01	7.184069e-01
TACTAACCAGTAAATCGTGT	6.624263e-01	4.435422e-01
TCACCCGAATGTGTACCCTT	1.358786e+00	1.850475e+00
TGGCGCACTCCCAGTTCATG	1.137606e+00	1.297932e+00
ATGTGATGGTGGAGCCGCAT	1.221622e+00	1.498438e+00
CCTGTACACTCCCACGACCA	1.891381e+00	3.581864e+00
GGCAAACACGGCCTCGGCTG	1.477221e+00	2.190335e+00
TAAAGCCTCCGCCTCGACCT	3.091657e-02	2.512749e-03
TGGCAACCGGGGTCGTGGTC	1.183870e-01	1.632554e-02
AACCCGCACATCATCAGTTA	9.100290e-01	8.323182e-01
AGCCACTCACCATCCGGGAA	1.016492e+00	1.040779e+00
AGTGGACATCCGCCATAACA	1.076540e+00	1.163355e+00
CCGGGAAAACAAGACGGCCG	1.301741e+00	1.703061e+00
CCTCCAGTTATACAGGTTTC	1.585989e-01	3.180797e-02
CTACCTGAGGCTGTTGGTCA	1.220253e+00	1.495630e+00
AGAGCTCTGCATCAATGCGC	1.440187e+00	2.082110e+00
CAGGTGAATGTGTACGTGCT	1.158265e+00	1.345433e+00
CTACCTGGAGCAGGTCGCTG	9.509999e-01	9.101318e-01
TACGCGGCGTGCCCTCCGTA	1.362973e+00	1.862365e+00
TCCTGCTGCAGACATGCTCC	5.331176e-01	2.873477e-01
TCTTCAAGATGGCCGTGAGC	4.398375e-01	2.005828e-01
CAGCAGATACCTTTACACCC	1.149613e+00	1.327077e+00
CCCTCTAGGTTTGGCAGTGA	6.414930e-01	4.144273e-01
CCTGCTCACAGCCCGACGAA	1.153493e+00	1.337064e+00
GTTGCAGCCTCGGAAAATTG	1.197895e+00	1.442731e+00
TACATTTGGCATCCTTTCGT	6.136822e-01	3.805264e-01
AAAAATATATCCGCAGGGTT	1.016446e-02	5.423610e-03
AGGGCTTCCGTTACAAGATG	1.347999e+00	1.823715e+00
ATTGAGCTTGTTTCAAATTC	1.746320e-01	3.217883e-02
TACAGCTCCGGGTTGACAAA	1.775814e+00	3.161296e+00
TCTAGTCGACATTACTCTGA	1.292190e+00	1.675234e+00
GCACCACAGCCTTCCCGCGA	1.031642e+00	1.071488e+00
GCAGACTGCTGCCTCATATC	-5.182914e-03	2.676665e-03
GGAACTGACTTCTCCAGAGC	1.192792e+00	1.426965e+00
TCCACTCACCAGGATTTCAA	1.207602e+00	1.466123e+00
TGAAGTGCTTGATATCACAG	1.905423e+00	3.639302e+00
TGCCATTGTCGAACACCTGC	5.056269e-01	2.587522e-01
ACTGCGCTCACCTGAAGCAG	1.091334e+00	1.199403e+00
AGTGCGCTTCAACGTGCTCA	2.135712e-01	5.438233e-02
CCGATGTTCTTGTAGTACCG	6.237842e-01	3.957800e-01
CCGCGGTACTACAAGAACAT	1.612722e+00	2.608625e+00
CTCCACAGGGACGTCCAGAT	9.111111e-01	8.380338e-01
TGTAGTGCAGATAGTCTCGG	1.459401e+00	2.138415e+00
AATGGCTGCGAGTACCTCCA	9.864665e-01	9.783310e-01
ACCGCCTCCGCCTATTACAG	1.251182e+00	1.571363e+00
GCCTACTACACAGTAGCAAA	1.494212e+00	2.239008e+00
GTGTTCCAGGTCGGCGGAGT	6.710432e-01	4.562963e-01
TAACCAGGCTCCCCAATGCA	1.307348e+00	1.714279e+00
TGGTGTGGTGCTTCGAAAAC	-1.639401e-01	2.974945e-02
CCGCTAGGATGAAGCTCGTG	9.399914e-01	8.917951e-01
CCGTACCTGTGATTGTTCCA	1.533506e+00	2.359941e+00
CTTGAGAGACATTATCGCCT	1.222669e+00	1.502435e+00
TGTTCCGTTCTTCAATTCAA	8.237806e-01	6.859890e-01
TTTCCTTCAGTTGCAGGAAG	6.136298e-01	3.815349e-01
ACTATTAAGTCCTTTACTCG	8.575914e-01	7.403745e-01
ATACGATATCAACATTACAT	7.430232e-01	5.579848e-01
GCACAGAGGTTGTACTGACC	1.448465e+00	2.107042e+00
GCCTCTTTGGCTTCGCCGCG	-2.108193e-01	4.860519e-02
TGGTGAGTTACCTCGAAACG	1.539864e+00	2.380106e+00
TGTGCCACCAGCTCCGACGA	1.238402e+00	1.540345e+00
AGTACATTCTGAGGCCAGAA	1.000000e+00	1.015243e+00
ACGATCCAGACAATGCCCTG	1.504120e+00	2.269048e+00
ATCAATCTGAACCCAGTCAA	1.098750e+00	1.213975e+00
ATCGCTGAGGTTCCCATAAT	2.892756e-01	8.638436e-02
CCACAATGTCATCACTAATG	3.040359e-01	9.761113e-02
CCTTTCTCAACTTGACGATG	1.341754e+00	1.805184e+00
TCAGGGTGGCCAATTCGATT	1.206258e+00	1.461275e+00
AGTGTCACCGTTGAAGAGAG	1.277041e+00	1.639244e+00
CATAGTCTGAAACTTTCTCC	6.519197e-01	4.320980e-01
CGAAGATAACGCGGATACCT	1.505155e+00	2.273195e+00
GACAAGTAATGTCGATAAAG	7.166977e-01	5.220104e-01
TGCTTCAAATACTAGCGCCA	9.638620e-01	9.366536e-01
ACTCCTGAAGCAGTACATCC	1.193964e+00	1.428522e+00
AGCCTTCCCCTCCGAAGCGA	7.626537e-01	5.891608e-01
AGTGCACATTCCGCGTGCGC	1.479379e-01	2.578647e-02
GAACGTGAAGCTGTACGACA	1.493130e+00	2.237722e+00
GCAGCTCATCGAATACCGAC	1.352977e+00	1.838334e+00
GCTGTATCGAGCCTGCGCCG	8.485927e-01	7.287984e-01
CAAGTCCGAAAAACCCGCGC	5.256256e-01	2.837445e-01
CATGGCGCTTGCCAGCGTGT	3.375873e-01	1.183118e-01
CTTATCCCAGCCACAGATCA	1.304602e+00	1.706082e+00
CTTCACTGTCCACGTAGTAG	1.043121e+00	1.093123e+00
CTTTCCAGGCCTCTACTACG	1.114359e+00	1.249477e+00
TTTGTACTGATACACCATGT	1.529517e+00	2.347467e+00
AGCTCAGTGCCTCTAGCAAT	1.125884e+00	1.275255e+00
AGTCGAGATCGAAGATTTAG	5.255504e-01	2.800792e-01
ATAACTGAAGATATGCTTCG	9.833463e-01	9.726603e-01
CATACTAAGGACTTCTGTAG	1.172211e+00	1.380615e+00
CTTTCTAGGTTCGAGATGTG	9.897621e-01	9.835593e-01
GAGCCCACATAAAGCCTCAT	1.038164e+00	1.084187e+00
ATTAATGAAGAAGAACTGAC	1.069147e+00	1.150785e+00
CAAGGTCGGCCTGAGTGAAA	1.589089e+00	2.530280e+00
GTGTTGCTTACTAGTTTGAA	6.861912e-01	4.763973e-01
TCTGGCAGGTGTATACAGCC	3.597758e-01	1.337324e-01
TGTAGCACAGCACCCACAAG	1.483312e+00	2.206063e+00
TTCAAACTAGTAAGCAACAC	8.348963e-01	7.006473e-01
AAGACGGGAGGAGAGGAGTG	1.159501e+00	1.354171e+00
AAGGGCAGGAGAGGAGAAGA	1.169777e+00	1.378587e+00
AGAGGAGAAGACGGGAGGAG	1.647892e-01	3.497949e-02
GCAGGAGAGGAGAAGACGGG	1.062310e+00	1.137176e+00
AGCGTTTGACATACCGACGT	2.063534e+00	4.266438e+00
CTTACCCCTCGAAGTCTGCC	3.524878e-01	1.258191e-01
CTTTCTAGGTCCCGAACCCC	8.959945e-01	8.102634e-01
CAACCTCCACTATCCCCCGA	9.750519e-01	9.558837e-01
CTCACCGTTCCTTGATGATG	1.396408e+00	1.955898e+00
CTCCCAGTATGAACGAGGCT	1.289680e+00	1.668498e+00
CTTTCTTCCAGGTGTTCGTC	4.205658e-01	1.804197e-01
GCTTCTTCCGGGCTTTGTTC	7.733449e-01	6.055518e-01
GTCCTACCTTCGGGGGATAG	1.043941e+00	1.095974e+00
AGGTCACGCACGTTGAACCA	1.612313e+00	2.608175e+00
CCCCTAAAGGTTCGAGGTGT	4.427621e-01	2.024729e-01
CCCCTCCGCACATCCCTGTC	2.022933e-01	4.327364e-02
GGAGGCTGTGTAATGACCAT	9.888256e-01	9.861075e-01
TCTCCATATATTAGAGCGCT	1.798841e+00	3.244301e+00
TCTGTAGGACCTAGATGTGA	9.740796e-01	9.514429e-01
CCCAGCACGGATGATACCAT	1.206295e+00	1.463521e+00
CCTTCAGATGAAATCCACGA	8.498498e-01	7.294564e-01
GTGGATACTTGCATTTAACG	1.184427e+00	1.411223e+00
TACAGTCCCCCAGAGACACG	1.526814e+00	2.339654e+00
TCTATTGATAATAAAGCTCC	3.763210e-01	1.461631e-01
TGTTCCAACGGGTACCAGTT	7.907214e-01	6.279255e-01
AAAGAAGTTTGCCCAAAAGA	9.299567e-01	8.742588e-01
ACTTACCCCCATGCAATATA	1.128959e+00	1.281626e+00
CGTTTGTCATCAGAATCAGA	1.421686e+00	2.031341e+00
TAACGTTAGAGAGAAGAAGA	4.015650e-01	1.689428e-01
AACATGCCAGAAGATATCTC	1.110366e+00	1.238271e+00
ATATTACTTACAGGATTACT	3.138007e-01	1.010571e-01
CATGTCGTTACCTTGCAGCT	1.967442e+00	3.878655e+00
TTACATGGCACCTAGCTGCA	1.350192e+00	1.832314e+00
TTAGGTGTCTTGGTTTGCAG	1.232849e+00	1.524582e+00
TTTCTATCTTTCTCATAAAC	-3.250737e-01	1.078076e-01
ACAAGACTGCAAAAGATGAC	6.681835e-01	4.548617e-01
GATCAGACAGATCACAGCTA	1.724501e+00	2.983865e+00
TATCAAACTGCCATCTTTCC	-2.173617e-01	4.902676e-02
TTACAAGAAACTTCCAACAG	1.024143e+00	1.054139e+00
TTGTAGTAGTAAATGAACGA	1.529960e+00	2.349071e+00
CAGGTATGCTGCCACCATAG	9.866208e-01	9.798058e-01
GCCTGATGTGGATGTATGAC	5.337645e-01	2.898424e-01
GTACAGGACGAGAACGTGCG	1.229911e+00	1.519439e+00
GTTGCGGAGCTTGACGCGCC	1.809399e-01	3.690130e-02
TGAACGAGGAGTACGAGACG	1.168312e+00	1.373366e+00
TGGCGCGTCAAGCTCCGCAA	1.826912e+00	3.344434e+00
ACGGAGCTGACTTCGCCAAG	1.172557e+00	1.381360e+00
CCAACAGGTAGACAAGGGCG	9.418405e-01	8.961422e-01
CCTTGCCAGGTGCCACGATG	8.520370e-01	7.306829e-01
CTTCAGCACACAACGCCACT	5.296211e-01	2.848528e-01
GGTCAGTGCTGGATATTGGT	1.063206e+00	1.136134e+00
TGTGCGGCGCAGCGCTGTGA	1.406051e+00	1.985516e+00
CAGTACCACTTCCGCTGTCA	1.010127e+00	1.025198e+00
CTAGACTCACTTGTACGTCC	1.271207e+00	1.620265e+00
CTTTACCGTGACAGCGGAAG	4.318473e-01	1.947790e-01
GCCAAACGTACCAAGAAAGT	1.088855e+00	1.192983e+00
CTATGACTACAACTGCCATG	1.487099e+00	2.218499e+00
CTGAAGCTTACCTTCAGTCA	1.546867e+00	2.402006e+00
GGCCGCCTTTACTCGTGCCT	-1.628971e-01	3.387181e-02
GTTAGACTCCAGTAAAGAGC	9.641452e-01	9.388103e-01
TAAACCCTATGAAGAAGCAC	1.262931e+00	1.602336e+00
TAGTTCTGAATTACTGACTC	4.803013e-01	2.334843e-01
GAGTACATGCGATCATTACC	3.657170e-01	1.369741e-01
GAGTTGCCTGTACCCAACCC	1.451452e+00	2.112742e+00
GGAGTATAGAAGATCTCAAC	1.017198e+00	1.040736e+00
GTGTACGCCCAGGAATAGTT	9.640915e-01	9.392638e-01
TGGTGTAATAATTCTTGATG	1.348923e+00	1.826208e+00
TTATTACACCATAACGCTCC	7.705591e-01	5.960391e-01
CATGCAGGTCGTGTACAACG	1.329409e+00	1.774212e+00
CTGTTACCGTGCACTCCTTC	-4.429049e-02	3.055412e-03
GAAACACCACGCAGCGAAAA	2.023691e-01	4.777407e-02
GATGGCGCATCACACACCAA	1.300999e+00	1.697583e+00
GCTCAACGACTCCATTGCCG	1.776739e+00	3.167079e+00
ACCTGTTATCGTCTTCCCGA	1.421035e+00	2.026924e+00
ATGCCTACAGTTATTCCCCC	8.611659e-01	7.441131e-01
CCCTTCGGGAAGACGATAAC	-1.161083e-01	1.885120e-02
TCCACACTTGGTACACACTG	1.284361e+00	1.655957e+00
TCTTGTTCTCGAGTAAGTCC	8.938786e-01	8.050295e-01
TTAATAGGATCTTAAGACCC	1.240795e+00	1.546062e+00
AGTACGAATATTCTCAGCGA	2.066191e+00	4.278362e+00
CGTACTCAAACGTGCCATGC	4.853300e-01	2.384925e-01
TCATCCTCCGTGATATCAGC	5.772172e-01	3.404990e-01
TGAAATTGCCAAAGCCGAAC	7.099890e-01	5.098445e-01
TGTATCATCCAGTTCGGCTT	1.381753e+00	1.912724e+00
TTCAGATCTGATGAGACGAC	1.133524e+00	1.291196e+00
AATATCTCTAAGATCTACAC	1.185299e+00	1.411532e+00
ACACTTACCATTCTGGCTGC	5.830821e-01	3.430026e-01
ACATCAGTAGTCATCATTGC	7.562898e-01	5.752183e-01
ATTACATCCAGCAGCCAGAA	1.402441e+00	1.973736e+00
GATGCTATTAGAACAAGCCT	9.604827e-01	9.286577e-01
TTAGCTGGTGGAGCTGTCTA	1.083284e+00	1.181431e+00
ACCTTTCCGTACTCCATGAG	3.821084e-01	1.516256e-01
CCATGACTCACCTCACTATG	9.696215e-01	9.429673e-01
CCCAGTCTGGCAGCGGTATC	-2.916145e-01	8.747975e-02
GAAGCAGACTCCCCATAGTG	1.336815e+00	1.793635e+00
GCTCTACCTCACCCAACTGT	1.562583e+00	2.448660e+00
GGTGAGGTAGAGCTGCAATG	1.522753e+00	2.325893e+00
AGTGGGCTGATGGTCCTGCG	1.920383e+00	3.694430e+00
GAATGGGAGACAAGCCAATT	1.180352e-01	2.104188e-02
TACAGACAACTTCTCCACAA	1.694661e+00	2.878114e+00
TCAGCACAGCATCACCGCGC	6.215203e-01	3.891959e-01
TTACGTAAATTGCGCCTAGT	-7.037187e-02	6.500630e-03
TTGACGCGTCATGCCTTACG	1.553345e+00	2.418233e+00
ACACAGAGCATCCACGTCCG	1.247544e+00	1.567166e+00
AGCCTTCTGAGAAGCGCACA	1.003838e+00	1.015891e+00
CCGCCTATGAAGACATCTTC	-1.902929e-01	4.052213e-02
GTGTGCGTGCAAGATCCTTC	6.985021e-01	4.928868e-01
TATATTGCACGTGGTCACAC	1.345361e+00	1.816686e+00
TGACCACGTGCAATATACGC	1.348422e+00	1.823531e+00
CAACTCCGACGCCCTCAAGC	1.001330e+00	1.011814e+00
CAGCTCATCTTCTCAAAAAC	1.686024e-01	3.492263e-02
CGTGTGGCGAGTAGACTCGA	1.619225e+00	2.631197e+00
CTTCGAGTCTACTCGCCACA	5.446248e-01	2.999095e-01
GGGTGACGATTCCTGAACCG	1.558802e+00	2.439649e+00
ACTCACCCGGAATGTGACAA	1.899126e+00	3.616616e+00
GAATCCAGATGAAGCCGAGA	1.322542e+00	1.759440e+00
TCCTCACCTTTGTCACATTC	-3.255644e-01	1.073832e-01
TCCTCAGCATCCAGCCGCTC	4.587571e-01	2.132040e-01
TTCCCTCTAGGATCACATCA	1.215960e+00	1.485099e+00
AATCATGTCCCGCACGAACT	1.386647e+00	1.927908e+00
CCACGGCCATAGGGTAGCGT	1.487348e+00	2.221757e+00
CCCGTACGAGCGGCGCGCCA	1.117253e+00	1.258288e+00
CCGCACTCACCCCGCGGCGT	-4.342843e-01	1.947148e-01
GGACGCACATCCGCGCCAAG	1.436219e+00	2.072925e+00
GGGAGGGGCTCAGTCTTTCT	2.813986e-01	8.493902e-02
AAACATGATTGAACGATCTG	1.244812e+00	1.555330e+00
ATTAGAGCTTGAAGATAAAC	3.113550e-01	1.048767e-01
CAACAGACTGACTGCATTCC	4.627546e-01	2.163505e-01
TAGACTGAAGAGCTTCTGTG	1.494783e+00	2.243733e+00
TCGCAAATATGGCGCCGGAG	1.194682e+00	1.437820e+00
AAGATCGCCAAGACTCACGA	1.928955e+00	3.730322e+00
ATCACCTGTTCTGTTGACTG	1.115650e+00	1.252682e+00
CCGCTTACCTTCGTGAGTCT	8.162870e-01	6.705356e-01
CTGATCCTAAAATGAATGCT	8.245082e-01	6.864671e-01
TATACCACAGTCAACAGAAC	1.034122e+00	1.076281e+00
TCATCATCTACGAGTTTGCT	6.312821e-01	4.016872e-01
AAGCCCGTCTACCTCACTCT	1.177592e+00	1.389983e+00
ATGCGTAGACTGTCACCTCT	8.987315e-01	8.145011e-01
CGATCTGCACTTGTTGCCCT	-2.736521e-02	3.647060e-03
GCAACAAGTGCAGATCGCCC	1.291383e+00	1.673099e+00
GCGGCAGGAAGGCCACTCAC	9.968925e-01	9.985778e-01
GCTTGTTGAAGCCCTGTGAG	1.207533e+00	1.467771e+00
AAACGCATTGCCAAAGCTTC	2.224964e-01	5.783785e-02
AATATTGTAAAAAGTTCTCT	4.526170e-01	2.129552e-01
ACAGGCAGAAGAAGTGGTAC	1.046908e+00	1.102373e+00
AGACATACCTCCAGAAGCTT	1.457500e+00	2.131981e+00
GATGTAACCATTACTAACGA	1.998531e+00	4.004234e+00
GGTTGCACCATCGTTAGTAA	9.393379e-01	8.912936e-01
AGCTGGTGTACCTTGATGTC	1.135495e+00	1.294228e+00
AGGTCGCGTTATACATCCAG	1.416598e+00	2.015661e+00
GCGAAGCCCATTATCCAATG	1.652391e-01	3.123427e-02
TATGAAGCGAAATACCTTAG	1.430367e+00	2.051709e+00
TGAAACCAAAGTAACCACAT	1.198981e+00	1.445043e+00
TGCCAGCGCCGACCCAAGAC	2.838841e-01	8.619950e-02
AACACCGGAGCGCCCGCTCC	-2.700461e-02	7.671352e-03
AAGCATCGAAGCTGTCCATG	9.203776e-01	8.515620e-01
AGAGCACGCGGATGTCCTCA	1.456866e+00	2.131286e+00
ATGCGTATCTGTCCACGACG	1.107578e+00	1.233416e+00
CCAGGGCGTGACCCTCGTCG	1.229273e+00	1.518968e+00
GCTGCCAAGCGGGGAGCGTT	9.827007e-01	9.736922e-01
CTGCATGAGTGTATCTGATG	1.294301e+00	1.682216e+00
GGTACCATTACCTGGCAGTT	6.041135e-01	3.704577e-01
TACAGCTCTAACAAAATAGA	1.122416e+00	1.267826e+00
TACCATGTTGGAACACGCAC	1.466061e+00	2.153900e+00
TCTCCGGTCTCCTAACTGCC	5.425190e-01	2.990945e-01
TGCCAGTGCGTGTTCCAACA	9.424480e-01	8.958272e-01
ACTTACATGATGAAAAAACG	1.349423e+00	1.831508e+00
AGGTTTGGAATTACAAGCTT	1.018232e+00	1.044459e+00
ATCGGAGGCACTCAGAATCC	1.322910e-02	5.389484e-03
ATGATCAGACCATCCGAGTG	5.615920e-01	3.234769e-01
CTCTTGGCGAGGGTGGAAGA	1.425577e+00	2.041680e+00
GAGTCTGGGATATGTCTAAG	1.228156e+00	1.517303e+00
ACCTCACCCGGAATTCCTTG	1.278055e+00	1.638138e+00
AGACACCGACTCGCACTCCC	4.029372e-01	1.657094e-01
GCGCTGTAAGATCCTGATGA	1.172081e+00	1.384229e+00
GGCACTGGCTGGTGACGCTC	4.339469e-01	1.940265e-01
GGTAGAGCTCGTCCCCGATG	1.484737e+00	2.215190e+00
ACAGGTCGGAAAACGCAACA	1.482433e+00	2.205756e+00
CAAAGCAATGAGATCCCGCT	1.205388e+00	1.461085e+00
CACTTCCATCCAATGCATAC	-2.530687e-02	2.911263e-03
CGACCTGTTTCCCATCCTTC	-4.794825e-02	3.870278e-03
CTCCAGTTTCCTGTATGCAT	1.637535e+00	2.690926e+00
TCCTGGTCTGGTCGCCCAAG	1.293333e+00	1.681295e+00
AATCCGCAAGACCATCATGC	1.497903e+00	2.249855e+00
CATCAACATCACGGAGCACG	1.130567e+00	1.285405e+00
CATCACACGGGCTCTCATCG	1.207859e+00	1.466403e+00
CATGACACCCTCCGCCAAGC	8.013643e-02	1.440459e-02
GGACGAGCTTGACCAGACCC	7.419878e-01	5.606130e-01
AGCCACTTACTTATTTCCGA	1.018177e+00	1.043260e+00
CCCGCCGTAGATCACCAGCT	1.035247e+00	1.075946e+00
CCGGGAGTCACATACTGCCG	9.754462e-01	9.605485e-01
GAGAAGCTGTGCCCGAGTCG	6.883697e-01	4.803034e-01
GGGTCTGGCCAATGATAGCG	8.507490e-01	7.333167e-01
GTTGCCGAGTGGAGACTGCG	1.558769e+00	2.437829e+00
GCTTCTCGATCTTCTTACGC	-2.683757e-01	7.662704e-02
TCATACCTGCCTTCCAGAAG	1.508938e+00	2.286702e+00
TGCGTAAGAAGATCGAGAAG	1.189859e+00	1.428248e+00
CCATATAGAAAATAATCCTG	1.140781e+00	1.309626e+00
CTTTGAAATTGGTCGCCCTC	2.468203e-01	6.489102e-02
GCTAGTTTACCAGGTGCCGA	1.098248e+00	1.216866e+00
TCTGAGCTGATGCTCCACTC	1.353679e+00	1.843709e+00
TGAGTCACGAGAACACGTTT	8.624744e-01	7.485098e-01
AACCCACAGTAGTAACCTGC	5.157235e-01	2.723569e-01
AGATTAATTACCTGTCATTC	3.046260e-01	9.888191e-02
ATAAGCTGACAGCAGATCCC	1.093168e+00	1.201766e+00
GCATACTTACAACAACCAAG	1.555841e+00	2.429386e+00
TGTGTGATGACCGGAATGAC	1.038934e+00	1.086213e+00
TTGTTTAACTCCCGCTGCAG	1.355890e+00	1.845274e+00
AAGCTAAATTTATAATGAAC	5.535106e-01	3.155583e-01
ACGAACATCATGCCGTGTCC	9.142831e-01	8.393753e-01
GCCTTACCTTGCAATCGTTG	1.789357e+00	3.209038e+00
AACATCCCCATTGTGTTGTG	1.129060e+00	1.278135e+00
AGAGATGGCTATTATATCCA	2.414962e+00	5.842535e+00
AGTCAAATGACGTTTCACGA	1.738250e+00	3.032648e+00
CCACCGAAAGAAGAATCTTC	1.807320e-01	3.725039e-02
TCAGTCCACCGAATTTCTCC	3.093691e-01	1.008515e-01
TTTCAACAGCTTGTATTGGT	6.406290e-01	4.133766e-01
AGACCTGCTTGCCGCTTCAC	4.583809e-01	2.126859e-01
CACTCAGACTCTCCAATCGC	5.325942e-01	2.930690e-01
CCTCTTCCGGGACTCTTCGA	7.905957e-01	6.343039e-01
TCGATTAACTACCTGTGAAG	2.165542e+00	4.700890e+00
TGTCAAGTCCCCGAGACCCG	1.266086e+00	1.610571e+00
TGTCTGCCATCGAAGAGTCC	1.135643e+00	1.300149e+00
AAAAGAAGCCCATGAACCGC	1.089716e+00	1.197115e+00
AAAAGCATTCACAGCTCTGA	1.027907e+00	1.066534e+00
GTAGCTGATGCTAAACTAGG	1.249806e+00	1.572122e+00
TACAGCCTTGTTAGATGACT	1.517870e-01	2.811909e-02
TTAGCATCAGCTACTGCCAG	1.456984e+00	2.131885e+00
TTTATCCAAGTCATCTAACA	7.693740e-01	5.997466e-01
CCCGCGGGACCGCTACACCA	1.312554e+00	1.731424e+00
CCTGGACCGCGAACGAGATC	5.094150e-01	2.654405e-01
CCTTCGTGCGGATCTGGACT	7.497335e-01	5.684147e-01
CTTGTCGTGAAAGCGAACGA	2.107814e+00	4.453200e+00
TCACGACAAGCGCGACGCTG	1.493806e+00	2.241727e+00
TCGAGCGGCTGTAGCGAGAT	-3.011179e-01	9.571607e-02
AAGGGTTCATCTTCGAGCGC	7.555470e-01	5.755943e-01
AGTCCTCGGCGTTAAGTTCG	1.589976e+00	2.538643e+00
ATCGCCACTGTCACCGAAAA	5.560820e-01	3.152867e-01
TGCAGCGTTCTACTAAGTCG	1.195767e+00	1.435816e+00
TAATCACTACAAATCCAATG	8.319195e-01	6.982545e-01
TGCATTGCTATCTCTTAACA	1.168080e+00	1.370655e+00
ACCCCATTTGGCCCTCAAAC	1.432888e-01	2.365548e-02
AGTTTGACTGTGAAACATCT	5.204676e-01	2.751451e-01
CAAGTTGTTGCTCCGCTTGT	-3.846040e-02	3.339070e-03
TCACCAGCCCAACCATCACA	1.588108e+00	2.526327e+00
TCAGCGACAGTATGACGAGA	1.622887e+00	2.643987e+00
TGCAGCAGCAGTCCAACAAG	2.180383e+00	4.765360e+00
ACTCTTCCATAACACCCAGA	1.311873e+00	1.731651e+00
ATTCAGATAGCGCTCCCTTC	2.086234e-01	4.995404e-02
CCGCGGGCTACGACCTGTAC	5.695580e-01	3.307283e-01
GTCATAGATGAAGATTATAG	1.406774e+00	1.988287e+00
TTTGCAGCCAAGCCTGACCG	1.155435e+00	1.343639e+00
CAAGATCGGCCCCCTGGGTC	2.506803e-02	6.639478e-03
GGATAACGTACCAGACCCAG	2.435608e+00	5.945337e+00
TCTTCTGCAGTTAAACACAG	1.203962e+00	1.455513e+00
TTCTAGTCTCCAAAAAAAGT	6.424796e-01	4.199661e-01
AGCCCTACGCATGTCTCCAC	5.359493e-01	2.911100e-01
ATTCTGGGCGTCCTGAGTCA	1.634252e+00	2.678597e+00
GCACTAGTCACTCTTTCCAG	1.076307e+00	1.165251e+00
GCCCAGAATGCCTTGAGAAG	1.604116e+00	2.580417e+00
GTAGATGTCTTGCCTGTCCC	7.764039e-01	6.064224e-01
TTTATATAGCTGTTTCGCAC	5.274835e-01	2.825607e-01
ATCACACTCACCATGGCACC	3.943962e-01	1.577773e-01
ATCAGCAATTAGCCCACTCA	1.336893e+00	1.797757e+00
CTATACCTTGATAGCCTCAA	6.740423e-01	4.636449e-01
GACCCAAGCTGTGTCCAATC	1.286311e-01	2.272584e-02
GTAGAGATTGATGCTCACAT	1.774661e+00	3.161281e+00
TCAAGTGGAATATGCCATTG	1.637555e+00	2.689429e+00
ACTCACCATGGTTGCGCATG	9.277866e-01	8.677628e-01
CACTGTGACGAAAGCGCATG	5.810793e-01	3.417946e-01
CATGCGCTTTCGTCACAGTG	8.553431e-01	7.390900e-01
CGGGACCACATGCGCAACCA	1.068570e+00	1.149127e+00
GACAACCCGGTGGTGCTGTG	1.233240e+00	1.531675e+00
GGATATCAGGGATGACGTTC	1.252685e+00	1.579228e+00
ACGGCGTCGCTGTGCCGCAT	1.004755e+00	1.014999e+00
AGACCGGTTAACAAAGCTAC	8.976121e-01	8.112788e-01
CCAGCAACTTATTCCATATG	7.447598e-01	5.583396e-01
CTCTCTTCACTAGCAAAACG	4.924506e-01	2.515844e-01
GATGGATCCCATTCCAGTCG	1.006742e+00	1.024388e+00
GGACATCGTGTACCGCACCA	2.297444e+00	5.290691e+00
ACCCACACCACGTGCACGAG	1.310931e+00	1.728903e+00
CGATCATGCTCTCCTCGAAC	-2.554343e-01	6.980330e-02
GCAGACGGTGGACCCCTTCA	1.269981e+00	1.616728e+00
GGCGCAGCAAGACGCTGTTG	1.467199e+00	2.162713e+00
TCCGTTGTCCTCATAAAACT	5.683704e-01	3.276497e-01
TGACAGCTACGCCCAGTTCG	1.073230e+00	1.155873e+00
CATTGGACACAGAATCCGAG	1.726045e+00	2.991931e+00
GGAAAAGTAACTCGGGCCCA	7.806226e-01	6.208992e-01
GTGTCTTAGGCTGTGGTCCA	1.057562e+00	1.129315e+00
TAAAAGGAACTATGTCTGGA	1.397475e+00	1.963778e+00
TGCAGATGCTGTACCCCTCA	-3.124891e-01	9.976314e-02
AGGCACTCACGCGGAACTTG	9.482453e-01	9.049479e-01
CCACTCACCTCATACAGCTC	7.942526e-01	6.347333e-01
GGTGAAGACAATGCAAGCCC	1.686117e+00	2.854811e+00
TGAAGTTGTACAAGAACGCC	9.603530e-01	9.304384e-01
TGCAGCCCCTGGGAACAAGC	5.226780e-01	2.788117e-01
TGTCCTCAGGTACGACAACA	1.238452e+00	1.539932e+00
GGAAAGGAGGGGAAGATGAG	1.639955e+00	2.700898e+00
TATCTCTTCTCAGGGAAAGC	3.600445e-01	1.382769e-01
AAGCTATCAAAGCTCGAGTC	9.814576e-01	9.675984e-01
ACGTACATTGCCAACATAGA	7.100369e-01	5.086107e-01
ACTAAATTTGTCACACAGTA	2.869435e-01	8.643765e-02
AGTTACTCACCATTGCCTGG	1.635833e+00	2.679814e+00
CCCGGTGATCATGTCCATTG	1.195545e+00	1.436084e+00
CCTTTACTTACCCTTTGGGA	1.107229e+00	1.230547e+00
CACATTGCACAGCGTGAAGT	9.016724e-01	8.193610e-01
CCGCGAGTACCTGTACCGCA	1.307206e+00	1.717413e+00
CCTTGCGGTACAGGTACTCG	1.147186e+00	1.325898e+00
CTACTTCACGCTGTGCAATG	9.668609e-01	9.400639e-01
GATCCTCGACTCCTGCCCAT	9.419826e-01	8.935634e-01
TCCCACTGAGTTACGCCGAG	8.685468e-01	7.636851e-01
CAGGTGTGCGGCGACATCCA	1.639797e+00	2.699293e+00
CGAAACGTTCCTCCTGCTGC	3.626306e-01	1.347260e-01
CTCCAGAGAGATCTTGGTAG	1.295687e+00	1.687646e+00
TCACCGAGCCGTACTTGCGC	1.051729e+00	1.110455e+00
TGAGAGTCGCCAGATCACGC	7.820313e-01	6.164506e-01
TTTCGACGCTATAGAAGCCA	8.956497e-01	8.120620e-01
AAAGGTCTTCGGGTCCAACC	8.911452e-01	8.027906e-01
ACCTGCGCCGAACAAATGTA	1.303383e+00	1.708692e+00
ACCTTATACCCTCATGAGCA	1.467510e+00	2.162689e+00
CGGCCAGACCGATGTACAGC	4.993038e-01	2.556784e-01
CTCACCGTTTCTCATACAAG	9.224111e-01	8.606386e-01
TGACCGGCTGTACATCGGTC	9.589656e-01	9.251818e-01
ATACAGTGAGGTCATAGCGA	1.501088e+00	2.263606e+00
ATCCGTTGCTTCAAGCGCCA	5.809584e-01	3.428227e-01
CAAGCTTATCTATGACCTGA	9.718692e-01	9.553698e-01
CACAAGCACCTGTGTCTCCG	1.658448e+00	2.762024e+00
CCCTCCACAGATCGAGGAGG	5.396381e-01	2.998838e-01
GCACAAGAGACTATAGTCCC	9.074045e-01	8.325532e-01
CACACTCACGGGACTCCGGG	6.943624e-01	4.909033e-01
CCCCAAGCTGCAGTAGCCGT	1.536827e+00	2.370154e+00
CCCTACTCACTTGGCGTATG	1.024317e+00	1.054242e+00
GAATCTGATTAACGAGCCCC	9.861504e-01	9.794943e-01
GTCCCACAAGTCTCGCAGCC	-2.030975e-01	4.525231e-02
TCCGGCTGTAGAACTTCTGG	1.709317e+00	2.933941e+00
AATGAGGTGATCATGACCAT	1.764397e+00	3.121770e+00
CAGCGACGAGAGTGATCAGC	1.018723e+00	1.047704e+00
CGGATGTCAACAGTTTGTGC	7.749821e-01	6.049597e-01
CGTTATGTCAAGAGTCAACA	1.159390e+00	1.349235e+00
TCAGCCCTCCGAGACCACCG	7.459134e-01	5.663395e-01
TCTCCGCACCATGTTGCCCA	8.549250e-01	7.343208e-01
ATCTCACCTGATCCACAGAA	1.129444e+00	1.281818e+00
CACACAGTTGCTACAGGATG	7.998651e-02	1.334634e-02
CGACCACATCCTTGCCCACA	1.370079e+00	1.887964e+00
TGGAACTAAAGAATGACCTG	1.780265e+00	3.181568e+00
TGTGTGTCGACCTCATCTGC	4.409073e-01	1.977317e-01
AGCGCGCAAAGAGTCTGCCA	1.048148e+00	1.107845e+00
CAATGCAGAGGGCGCAGCGC	1.251023e+00	1.572517e+00
CGAAGCCCATGTCGATCATG	9.607389e-01	9.302800e-01
CTGCGCTGCGCCCTCTGCAT	9.420632e-01	8.933120e-01
GGCTGACCGCATGATCGACA	-8.398527e-03	4.139081e-03
TACAACCATACCTCGGCCCT	1.595566e+00	2.551881e+00
ACTCTTACCTATGTTAATTG	9.395387e-01	8.899804e-01
AGAATGGTGGGGCAAGTACT	8.954419e-01	8.067775e-01
AGACAAGCCACAATTAACAT	2.192636e+00	4.820053e+00
CTATCACTTACCAATAAGCC	4.988347e-01	2.587554e-01
TCATATAGGTACAGTAGCAG	9.096421e-01	8.347941e-01
GCGAGAGTCAAAGATCTCCC	8.686113e-01	7.620574e-01
TGACAAACTGATGATCGAGA	1.131389e+00	1.291558e+00
GATATTCCTTGAAGTAGATG	9.656342e-01	9.410058e-01
TTAATACTCACATGAAAGAA	1.265914e+00	1.613669e+00
TTTATCACCTGCAGCGTCCA	8.715486e-01	7.655074e-01
AGTGGAGCTGGGCAAGAAGT	1.543669e+00	2.395768e+00
CTACAGAAGACAAGTTTCAA	1.265845e+00	1.613218e+00
GAGCTCCACAGTGATCCAAA	1.283708e+00	1.659367e+00
GCATCCATTCCTTCTAGGCC	2.624691e-01	7.309349e-02
GTTTCTTTCAGCTCGACTGT	8.354872e-01	7.048126e-01
TGTATTATTCTCGAGTTCAA	6.612240e-01	4.478824e-01
AACCTGACGAGCACGTTCCA	1.357290e+00	1.847148e+00
AGACCGTGCTCCTCAGTCTG	8.443724e-01	7.164931e-01
AGTGCTGCGACCTCTCTATA	1.431929e+00	2.058229e+00
ATCCAACAACATAGCAATTA	3.937110e-01	1.587666e-01
CACTCCCGGACACATGCTTA	1.426442e+00	2.042110e+00
CAGCAAGTAGCATCTCTGAT	3.227768e-01	1.087488e-01
ACCAGCCTTATAACAAAGAC	1.286835e-01	2.395169e-02
AGATCTACGTGCTCCTTCGT	1.501423e+00	2.258738e+00
ATACTTACACCAGGCAGCTG	1.286878e+00	1.668107e+00
CAGCCTACCAAGAGGCCAGA	1.683544e+00	2.847073e+00
GTTTGATTTCATCGATGATC	-9.126778e-02	1.237279e-02
ATGGTATCCTGACCGTGCAA	1.218078e+00	1.494686e+00
GCCCGGTGACATATGTTCAA	7.819222e-01	6.226258e-01
CAGGATAAACGTCTTGTACC	1.033146e+00	1.071393e+00
CTTTATGCAGTACATCAAGA	1.015552e+00	1.037973e+00
TGAAGCTATTCCCCGCGCAC	1.306151e+00	1.713841e+00
TGATGTTATCAACATTGAAA	2.157610e-01	5.162158e-02
TGGTCCATATGCTGTACGAG	1.157198e+00	1.346599e+00
AATCTCCATGTCCCATGAAG	1.151760e+00	1.331374e+00
CTCTACTGACCTGTCCCCAA	1.870758e+00	3.509578e+00
GTGCCGGTGGAACTGCACCA	1.193351e+00	1.435258e+00
GTTCCACCGGCACCATGGCC	3.516070e-01	1.329726e-01
TTCGGGGTGCTCAGCGTCAG	3.919458e-01	1.628634e-01
ACCTACCGAAAACCTGTCCT	1.187006e+00	1.413068e+00
ACTCCATCGCTGTATCCGTG	9.941402e-01	9.932975e-01
ATTCGCGTGAGCACGTTGCG	1.918361e+00	3.686259e+00
CGGAGTACGAGAGCTTCCTC	7.217241e-01	5.282264e-01
TGTGTCGAGTGAATACCTGC	1.254908e+00	1.581605e+00
TGTTCACATCCGCACTTTCA	-4.150645e-01	1.750747e-01
CGCCAACGCCAAGCAGTCCC	1.039801e+00	1.087716e+00
GCTTCGGATGCCTTCGAGAG	7.882700e-01	6.313410e-01
TTGCAGGCCTATGTTGTCCT	1.052525e+00	1.112760e+00
ACCCAACAATACCACCGACC	1.386183e+00	1.928236e+00
AGTAGCTTCCTACTAGCACC	7.924292e-01	6.377998e-01
CACACATGCGCCCGATGATG	9.521255e-01	9.168818e-01
CAGGCGGGGACTGTGAACCG	8.830026e-01	7.891576e-01
CGGTGGTATTGTTGGGTACC	4.674499e-01	2.237059e-01
GGCGATAGACGCGTGCACCA	1.669942e+00	2.800636e+00
CACCTCCTCTATGTCGCGGA	8.024605e-01	6.495624e-01
CACGACAGTCACAATCCCCT	1.220099e+00	1.494929e+00
CCAGAGCCTTCTCAATGCGA	9.329934e-01	8.758717e-01
CCTGCTCCTTCGCATTGAGA	9.587617e-01	9.240381e-01
GCAGAACCTACACGGCCGAG	7.738902e-01	6.059269e-01
GGCCGCCTTCCGCGACATAG	1.505726e+00	2.279038e+00
ACTCTTTACATTAGATGATG	1.120246e+00	1.260122e+00
CCCAACTTTCCGACAGCATA	4.561336e-01	2.118767e-01
CCCGTATGCTGTCGGAAAGT	2.855395e-01	8.474745e-02
CGACAGTTGATCATCGTCCA	1.433265e+00	2.060637e+00
TGGACGATGATCAACTGTCG	1.454680e+00	2.123316e+00
AGCCAAGCACAATTTGCCGT	1.369820e+00	1.882368e+00
CAACCAAAGTCGAATATGAC	6.333758e-01	4.101618e-01
CTCCCCGTCATATTCGACTT	1.646981e-01	2.909835e-02
GCCTAAAAGAGACCTACCTC	9.147485e-01	8.430928e-01
GTCATTAAGCAGCTCGTTAA	1.170490e+00	1.374006e+00
TACCTACGGCAAATTGTGCT	1.573195e+00	2.479885e+00
AACCCTATCATCGTCTCCTG	2.970923e-01	9.142226e-02
ATGGCCCACAAATCGCCTCG	1.802221e+00	3.258368e+00
CCGTGTTCAGATAGCCTGTG	9.369450e-01	8.867171e-01
CTTGCGTTGTGAGATCCCAG	1.740922e+00	3.042433e+00
GTCTATGCAGGTATGGAACC	9.785417e-01	9.669054e-01
TCCATAGTTGGTCTCATCCC	3.361916e-01	1.176185e-01
AGTGGACCAGATGTTGGATA	1.092807e+00	1.205683e+00
CAACATTAAATACCCAATGA	1.589895e+00	2.537777e+00
CTAGTTTGCCATTCTGTATG	-1.408851e-01	2.205151e-02
GTACTCACATTGACCTCCAT	1.376509e+00	1.902550e+00
TCTTGCACCTACAAGAGAGT	2.120053e+00	4.504420e+00
TTTCTGCAACTTGCCCTCAT	-4.260212e-01	1.830366e-01
AAAATTCTTATTGCAAATAC	-1.138568e-01	1.734035e-02
ATCATTGGTTACCATAAGAG	1.723706e+00	2.983880e+00
ATTTATTGTAGGCTTCCTGT	1.054572e+00	1.116692e+00
CCTGCCTTAAAGATGTTAAC	6.971484e-01	4.951642e-01
GAGAGCAGAGACAGCTCGTC	7.555519e-01	5.825738e-01
TCTCTTATGGTAACCAATGA	1.841778e+00	3.404367e+00
ACCCACTGCTACAAAGATCT	9.872511e-01	9.832823e-01
AGATGGCTCACCAATGGCGA	1.615057e+00	2.621229e+00
AGTAAGGCGACAAGTGAATA	1.573710e+00	2.488275e+00
TAAGCCAGCACAGAAGTGTC	6.521155e-01	4.287673e-01
TCGATTGTGGCCGCTTCCTT	7.233090e-01	5.277023e-01
TCTGGAGTGCCGTTAGCTAA	7.256790e-01	5.340908e-01
ATTGTCCGTTGTGAGCACGA	2.003896e+00	4.024896e+00
CAAATCTCATTCGATTCCGC	6.123635e-01	3.795304e-01
CCCTACCAGCCGTTCAGCAA	4.869850e-01	2.441404e-01
GTTCATGACACCCGTGATCC	5.866047e-01	3.487202e-01
GTTCTTCGTAGGTTGCAGAC	9.495037e-01	9.126158e-01
TGACGCCATCGTGCTCACAA	1.825154e+00	3.337527e+00
CATTAAACTGCTGCTGACGT	1.535238e+00	2.362137e+00
CCAATGCCTCCACCAGCATG	2.248859e+00	5.065238e+00
GTTCATACAAGCAGAGCTAA	7.893955e-01	6.303166e-01
TAACCATCTGCTTGCTTGCA	5.450418e-01	3.006251e-01
TACATTGATTCCTTCCGCTT	1.000059e+00	1.007708e+00
TGTTATTACAGATCGAGTTT	2.222188e-01	5.351079e-02
ATCCCACGATCGCTCCGTGA	1.162343e+00	1.358587e+00
CACTTACCACATCCTCCTTC	-2.153958e-01	4.824364e-02
CTAGAGCAGCTCCGTCAGCA	1.002008e+00	1.015989e+00
CTTGCTGACGGAGCTGCTCT	1.457976e+00	2.137366e+00
TAGGGTCTGGCATTCCGCAG	1.590835e+00	2.543665e+00
TGAGGCCCGTGCATTTGAGG	6.077774e-01	3.795111e-01
ACGGTCACCTGTATTCGCTG	1.369286e+00	1.886686e+00
ATTCCTTCATGACCACATCG	1.256537e+00	1.585905e+00
CAGATGCGTTCAGCCGATGA	7.998032e-01	6.511764e-01
GACAGCCATGCCTATGTCGG	8.893775e-01	8.001430e-01
GTTGAAGCCACAGCGAATAC	1.109326e+00	1.239848e+00
TTCGGTTGTGTTCCACCAAC	5.219235e-01	2.765136e-01
AAACACTCACCGATCTGTGA	1.431110e+00	2.058954e+00
AGTGGGGACGCTGCGTCGAT	1.071914e+00	1.163032e+00
CAACACCATGTGAATCTCTC	5.744934e-02	9.705355e-03
GTAATCCTGAGAGATTCACA	1.712938e+00	2.943726e+00
GTCTGATTCTAATAGAGAGC	1.343723e+00	1.817061e+00
TGATACTTACTATTTCCAAT	6.023948e-02	7.064972e-03
AAGCCGCAACGTAAAATCCT	1.969009e+00	3.885032e+00
ACCAGTTCGAATGCCTACCA	2.194295e+00	4.827397e+00
ACCTTGGTAGGCATTCGAAC	1.076032e+00	1.163348e+00
CACTTCTCAAAGTGTACTGC	-3.357340e-01	1.143841e-01
GAGAAGTGTATTCGAATCCC	-5.035409e-02	1.060211e-02
CTTCACTGTATTGTGTTGAT	-1.002316e-01	1.257906e-02
GCGCCTATATCAATCTTGTA	1.657055e+00	2.759495e+00
TGACAGACTATGACGATGTG	1.646455e+00	2.718755e+00
TTCCAACAGACCTGATAAAA	5.012706e-01	2.573132e-01
AAATACCGAGGTGTAAGGAT	2.128547e+00	4.545901e+00
AAATCTCATGACTATCGAAA	9.022786e-01	8.256061e-01
CCAATGAAGAGCGTGAGAAC	1.231311e+00	1.525752e+00
CCAGTTCTCACGCTCTTCAT	5.839485e-01	3.446979e-01
CTTATAATTCATCTACAATC	1.002826e+00	1.012561e+00
TGCCGCCTTGATGCAGCATC	5.256211e-01	2.878902e-01
ACTGACTATGCCCTGCGCAC	1.088691e+00	1.190962e+00
ATCACTCACAGGATCCTTGG	1.093073e+00	1.203208e+00
CAGGATGGCGGCAGCAGTGC	1.031808e-01	1.412638e-02
TCACCCGCACGAGGTTGTAT	4.884836e-01	2.424895e-01
TGAGCCGATACAACCTCGTG	1.456855e+00	2.128676e+00
TTCAAAGGCCCCAGTGCGCA	1.460853e+00	2.142594e+00
CAACTGACCTTGAAACGCTG	1.047597e+00	1.102816e+00
GATGGACGTGCACATTACTC	8.758359e-01	7.712684e-01
GATTCGCTCCATCAATGACC	4.066979e-01	1.732044e-01
TAGCGACCCCGAGAGTACAG	1.823003e+00	3.337000e+00
ACTACTTACCAGGGACACCT	1.915904e+00	3.683759e+00
CAAGTTTCCTGGCCGCCAGA	9.190392e-01	8.570002e-01
CTACATACCTTCTGGCGGCC	-2.057754e-01	4.660173e-02
GTGGATGAGTTTCCGCTTTG	-1.435331e-01	3.006828e-02
TATGAGCAGCTGTCCTCTGA	1.924709e+00	3.713802e+00
TCACCTGTCAGCCCCAGCAC	1.326403e+00	1.767821e+00
ACGTTCTTGGCCCTGAACAC	1.108196e+00	1.234164e+00
ATTGGTCTTACCCGTCGGCC	2.495247e-01	6.960516e-02
GGTAAATCTTCAGCGAAAAC	5.706160e-01	3.366574e-01
GGTGAAGCACTTCAGCACCG	1.839921e+00	3.400472e+00
TGGCGCATCCTACACACCCC	1.168270e+00	1.370555e+00
AAACTCACCTCTCGTTTGAT	-8.033252e-02	8.414203e-03
AATAACCTTCGTGTACGCCT	1.149559e+00	1.327071e+00
ATACCTTAAGCCGTACTTCC	7.001011e-02	1.061664e-02
GACACAGTGATCCACTGCGA	2.079928e+00	4.339074e+00
GATGAATTGCAGTTGTTCCG	1.492027e+00	2.237584e+00
GCGTATCGACCCATCCGGAA	1.142551e+00	1.317298e+00
CACAAACAGTCCAGTATCCA	1.404287e+00	1.978240e+00
CTACAATTCTCCTGAGTATG	6.323809e-01	4.077696e-01
GACTGCTGAAGAGTTACACC	3.146704e-01	1.037454e-01
GCTCGCGGAAGTCAGACACG	1.456062e+00	2.133296e+00
GGATACCACCGAATGGTCTA	1.730332e+00	3.005198e+00
GTGCCCAAAGTGCTGCTCGT	4.664358e-01	2.209010e-01
ATCCGCAGAGATGCCCCTGC	1.512576e+00	2.297293e+00
CAGCACACGATTGTACCCTC	9.873012e-01	9.855683e-01
CAGCCTGTGGAGCATCCTTT	-1.070561e-01	1.399784e-02
CTTGCAGCCCAGCTCAACAT	1.912353e+00	3.668730e+00
GTCCGCTTCTTAAACCGATA	6.145484e-01	3.881852e-01
TGGTCTTCCGGGATCCGTAT	9.928503e-01	9.974865e-01
GCTGAATCACTTGAGCCCAG	1.491605e+00	2.238094e+00
TTCGAGGCTACAGTGAGATG	9.795963e-01	9.663139e-01
TTGCTGAATCACTTGAGCCC	5.900094e-01	3.509834e-01
ATTATGAGAAGCCATGCCGC	9.904924e-01	9.890824e-01
CAATGAGCCCATCCATAGTG	6.414068e-01	4.152036e-01
GATGGTACAGGAAGGGAACG	1.749383e+00	3.073724e+00
TTTATACAGAATCCTCACTA	7.321754e-01	5.488149e-01
TTTCCATGTTGTAGATCCGC	1.091445e+00	1.196866e+00
TTGTGTCCAGCCCCATTGCT	1.600389e+00	2.565089e+00
TTTCTAGCATGCAAATCAAG	3.996113e-01	1.677464e-01
ACGAGGCAGAAGATGCCATA	1.725633e+00	2.987021e+00
CAACCCAGGTCGAGACTGCT	8.500768e-01	7.276883e-01
CAGCCGCCAGGATGGCCTCC	4.197310e-02	7.125665e-03
GCTCTCTCGGAAACCACACG	1.362514e+00	1.869803e+00
GGCGTGGCGATGACCACGTG	2.155870e-01	5.362575e-02
GGGCTGCACTGACTTCACCG	1.581724e+00	2.515219e+00
ACATAGATGCGTGAAGTATC	5.225428e-01	2.786366e-01
AGATACTTCACGCATCTATG	1.850447e+00	3.437766e+00
CTCTCACCTCTAGCAACATG	1.166082e+00	1.368780e+00
GCTCATATACCTTGTCTCGA	1.074423e+00	1.161310e+00
GGTGCTGGACCATCGAGACA	6.581671e-01	4.456780e-01
GTTATATATGCAGGTGGATT	9.184137e-01	8.508187e-01
CAGATTAAGTATAACCGCGA	2.088157e+00	4.372974e+00
GACACCAAGCATGTCCTCAC	1.068588e+00	1.146460e+00
GGCCTCAAACTTGCCAATCC	8.294670e-01	6.964052e-01
GTTATACTTAATCTGCGTAA	8.102162e-01	6.676469e-01
TCCATTCAGGTGGTCCTGGG	9.409047e-01	8.962981e-01
TGGGCCATACCGGAGCTGTG	8.266676e-01	6.915932e-01
ACGAAGGGAACGTCATCGTT	5.229930e-01	2.775185e-01
AGACGAAATACCACCGGAAC	1.016101e+00	1.042965e+00
CACACGTTGTGCCGCCGCTG	8.484003e-01	7.275145e-01
TGCAGGCATGGATTCCGTGA	1.111072e+00	1.239199e+00
TTTAGATAACTGGAGTGCCA	1.493661e+00	2.238094e+00
CCGCGGGGATCGCCGAGGGC	1.213159e+00	1.485781e+00
CGGGGGACCGGCCGCGACTG	7.868411e-01	6.342772e-01
AAAGTTTGGGGATAACATTG	1.155860e+00	1.343184e+00
AGAGTGGTGAGGCAGTCACA	9.188131e-01	8.525679e-01
CTATACGAGCTGCTGTGAAT	1.039612e+00	1.086813e+00
GGATAATACACAATTCCCCA	1.986549e+00	3.960174e+00
GTCACGCCAAACATATGAGC	8.777322e-01	7.753317e-01
TTGTGACTGCCTCACCACTC	7.099109e-02	8.088535e-03
ATGCACTGCGACTTAAACTG	1.007054e+00	1.027287e+00
CATATCCAACTTGCAAACGA	1.281208e+00	1.654088e+00
CGTATCGTCCGATCCTCCCC	3.985379e-01	1.651167e-01
CTATATTCTAGGTACTAACT	1.332228e+00	1.786931e+00
GTAGGGTTCGGACAGATCTT	6.822264e-01	4.721184e-01
TTATATAGCCATGTTAGCCG	1.107068e+00	1.236016e+00
CCAGGCTCACCTGGTTCACA	3.669385e-01	1.471800e-01
CCCCCTGCGCCGTGTGAACC	-1.029994e-01	1.405167e-02
CCTGTCCCAGGATGACCGAG	1.762399e+00	3.118602e+00
GCATACCGCCCTGCACTGTG	1.974774e+00	3.914374e+00
GCCCTACCTCGCCTGTGAGC	4.749405e-01	2.299508e-01
TGAGCTCATCAATGCTGCCA	1.481577e+00	2.204736e+00
AACACCGCTGTTCCGTAACC	8.582972e-02	1.138219e-02
ACACCAGAGGAATGATGACC	5.185582e-01	2.718814e-01
ACGACAGATGCTGCCCGCAT	8.652526e-01	7.542771e-01
CTGATCTGAAGAACTCTCTG	1.757412e+00	3.099235e+00
GTAACTCTTACCAGGTCAGC	1.076789e+00	1.167094e+00
GTGTTACAGCGGCAGACTGA	1.646759e+00	2.725989e+00
AATCGATTCCATATGATGAA	1.146992e+00	1.322742e+00
CAACCCATGACAATCCCAGC	9.176805e-01	8.489464e-01
CATAAGGAGGTCCATCATGA	1.417080e+00	2.022023e+00
GATCTTACAAACCTGTGTTT	9.786561e-02	2.223288e-02
GATGACGGAGACCAAAACAC	5.426130e-01	3.081246e-01
GCAAACGGTGACCCTCATGT	1.788732e+00	3.212128e+00
ACAGGGTGATCTGGACCCTC	1.052822e+00	1.118479e+00
CAGTTCCACGAGACTATTAT	-4.340767e-01	1.906415e-01
TAGTGAACAACAACAGAATA	1.064890e+00	1.140713e+00
TCAAATCGCTGACTTACCTA	1.287169e+00	1.662423e+00
TCTCACCAATAATAGTCTCG	1.765585e+00	3.126127e+00
TTGTAGTATCCTAAGAAATC	8.705074e-01	7.654606e-01
CCAATGGAGCATCCTACGCA	1.098096e+00	1.211854e+00
CCCCTCCTTCGAGCGCTACA	4.629452e-01	2.196147e-01
CGCACCTGATAGTGTCGAGC	3.378663e-01	1.166112e-01
GCAGCCGCTCCAACTCCGTG	1.166824e+00	1.371600e+00
GCTTCTGCAGTACCTGATGG	1.258921e+00	1.596787e+00
GGCTGAGTTCCACACGGAGT	1.423642e+00	2.040442e+00
AAAACTTATGTCCACATTCA	5.011587e-01	2.592783e-01
AAGATATCACAACCATGAGC	1.168697e+00	1.373954e+00
AATAACAAATAGCTTTGTAG	1.373731e+00	1.898054e+00
ACTATTTCGTGTCCTGCTCA	1.018247e+00	1.047247e+00
CATGCCTTCTTCCATTATTT	-3.362431e-01	1.166251e-01
TATTTCACTGGCCTTGAATG	2.025631e+00	4.117163e+00
ACTCCGCGTACATGTCTAGC	-2.243966e-01	5.273225e-02
CACTGACCGCACTGTAGATG	1.067478e+00	1.146116e+00
CAGGAGTATAAGCTGATGTA	2.339261e+00	5.487036e+00
CATTACTACGAGACGCCCAC	9.932272e-01	9.919339e-01
TGAGCTCTTTCGCTCCCGAC	-4.682597e-01	2.222903e-01
TGTGTCTGCACTACAGCGAA	2.197838e+00	4.842909e+00
AATGCCGCCCCTTCTAGAAT	7.610599e-01	5.869292e-01
CATCAGCAAGAATATCAGTG	1.762012e+00	3.118631e+00
CCAGTTATTGAATATGCCAG	1.393323e+00	1.949418e+00
CTAAGGATTATTCTACTCAT	1.290221e+00	1.672453e+00
GTCCACATCCTTATTCCGTT	6.614499e-01	4.410058e-01
TGATTTGAAGACACCTAGAC	-2.540132e-02	5.682019e-03
ATCAAGTCGGCCCGCTACCG	1.105614e+00	1.231786e+00
GCTGAATGCCTTCCATACGA	1.095596e+00	1.211976e+00
TCATCACATACACGATAGAC	3.311530e-01	1.128895e-01
TCGGCCAGTGTTGACAGTAG	1.148547e+00	1.332740e+00
TCTATCGTGTATGTGATGAC	1.411718e+00	2.004706e+00
TGTTGTACTGGCCACGGTAG	6.782014e-01	4.726546e-01
CGATGGCGATGAGTTTCGAG	1.455631e+00	2.128636e+00
GAGCCTCACGTAAAGAAGGG	1.607097e+00	2.597463e+00
GTCGATCCAGATTGTATTAG	9.339729e-01	8.785591e-01
TGCTCTTATCCAACCACTCG	5.986413e-01	3.649251e-01
TTCTGCCGAGTGTCCACATT	5.484665e-01	3.035077e-01
ACTTACATGGGGTCGTCATC	4.156395e-01	1.819639e-01
CAAGTCTGGCTCGTTCTCAG	2.120923e+00	4.512208e+00
CAGTTTGAAGAATTAACCCT	1.558462e+00	2.440163e+00
CATGGCAGCCAGCTGCTCGA	1.030398e+00	1.070424e+00
GAACATAAAAAGCATTCGTC	1.050602e+00	1.110218e+00
GCGCCGTGCCATCGAGCAGC	-3.121262e-01	1.015609e-01
AACTCACCTCTACGAGGAAC	9.950111e-01	1.001853e+00
ATAGCTTACCGAAAGAGTGG	1.043352e+00	1.097921e+00
ATCCAGAACCTCCACTCTTT	-2.452173e-01	6.512492e-02
CATATGCCAGTTCCTCGTAG	1.182622e+00	1.406157e+00
CGTAATCATCAGCGATCCCT	1.716544e+00	2.956188e+00
AGGATGAACTCCTGGGGCAC	2.858744e-02	4.680218e-03
GCACAGGGAGGAGAGGCTGG	1.358983e+00	1.864734e+00
TCCTGGGGCACAGGGAGGAG	1.153107e+00	1.344095e+00
ACCCTTACAGGCTTCCGATA	5.728289e-01	3.397460e-01
CTGTGCTAGGTGGAAACCTA	1.172809e+00	1.385905e+00
GAATGTAATCCTTCACAGCT	9.043011e-01	8.250182e-01
TCACTACTGCAACTAAGATA	1.635556e+00	2.682558e+00
TCCCCAGAATATTAGAATAA	7.684490e-01	6.011727e-01
TGTTATCCGAGTATAATACT	1.065398e+00	1.141702e+00
CGATGGATTGGAAGCCGTAG	1.813773e+00	3.304105e+00
GAGCTGGTGGTCTCATTGAC	1.974294e-01	4.726303e-02
GCTGATGAAACAGATCCACA	1.406916e+00	1.988494e+00
TAATCATGTTGACGAGTGCC	-3.584508e-02	5.500103e-03
TGACGTCAACTATTCTGATG	7.874605e-01	6.234473e-01
TGCTGGACCAAGTAGAGCAC	1.622042e+00	2.643232e+00
AGCAATTGCCCCCGTAGTCA	9.234387e-01	8.611739e-01
AGTACTATACTGGCAATTGC	1.091271e+00	1.198688e+00
GATTATTGAAGCAAGACTAA	1.594364e+00	2.553077e+00
GCGAAAATCGCAGCTGCAAA	-2.975524e-01	9.797878e-02
TCTGATACTCGATTGAGTGA	1.138204e+00	1.306837e+00
TTACCCTCCGTTGAAAACGT	1.102030e+00	1.219977e+00
AGTGTGCGCCCTGAAGCCGA	1.152413e+00	1.336605e+00
CAGGGCGCACACTGACGTCT	1.546953e+00	2.400375e+00
CGGCAAGCGTCCAGCGTGGC	-3.518599e-01	1.285993e-01
CGGCTATGAGGATGGATCGG	1.424342e+00	2.041577e+00
TAACCGCTCTCCGCGTCTGC	9.016136e-01	8.166659e-01
TCTGCTCAGAGACGTCCCAC	8.970718e-01	8.142398e-01
AAGTGGCAATGACAAATTTC	-9.922490e-02	1.488027e-02
GATCTTCGACACAGAAAAAG	1.222769e+00	1.508323e+00
GTACTCTCACCTTGCCCCTG	8.599227e-01	7.447366e-01
GTAGGTTGAAAAGAAAAAGA	1.851151e+00	3.443915e+00
AGGACAGGGCAGGAGAGGAC	1.069176e+00	1.157293e+00
AGGGCAGGAGAGGACAGGAC	1.691795e+00	2.879965e+00
TCAGCAGGAGGTGAGGGGAG	1.085162e+00	1.191949e+00
TGTCCTCTCCTGCCCTGTCC	-1.548104e-01	2.587120e-02
AGAGAGATCAATGACTGTAT	1.118992e+00	1.263422e+00
AGATATCTGTTTATTTACGA	1.204540e+00	1.460359e+00
CGGCTCTTACCCTCACTCAT	3.755433e-01	1.446235e-01
GAAATGTCTCCCAATGAGTG	1.193854e+00	1.437062e+00
GAATCTGATCGAATACTATG	1.977395e+00	3.925392e+00
GATCTCTCTTGATAAATTCT	-7.609831e-02	1.299998e-02
ACAGAGAAATGATATCGCCA	1.703966e+00	2.918630e+00
AGCGCCTGTACTCTTTGCCA	1.391279e+00	1.950619e+00
CAGGACTCACCGGGATCTGC	5.755274e-01	3.351456e-01
GCAATAATACCTGTAGAGTC	1.440329e+00	2.086210e+00
TCACAGCTCACCTGACGCTT	3.253121e-01	1.101635e-01
TCAGAAAGACTTCCGAGTGC	5.883907e-01	3.530173e-01
AAGAACCCAGTTTATACCAC	4.193359e-01	1.819300e-01
CCCAAATAAAAGCCCTCAAC	8.986282e-01	8.142786e-01
TACCGTAGGTTTCCTTCCAG	1.132542e+00	1.292577e+00
TACTTACCTCTGTAACATTG	1.236491e+00	1.536208e+00
TTCTTGCCACAATGTTACAG	1.070458e+00	1.153894e+00
AACGGCTAGGCCGGTCCAGG	2.762089e-01	8.855528e-02
ATGCGGTACAGGGCCTTGAT	1.244951e+00	1.561588e+00
GCTTCCACCATTGTACAGCG	1.390462e+00	1.945467e+00
GGGCTCATGCCGCTACTTTA	1.088773e-01	2.012436e-02
GTTGTTGGACGAAGTCGCTC	1.248017e+00	1.568624e+00
TGAAGTAGCAATGGACGCGC	1.239119e+00	1.541582e+00
GAAGATGCTAATTAAAGTGA	1.310121e+00	1.729296e+00
GAATCCCCCCACAACAGCAG	1.725063e+00	2.991407e+00
GTCAATCTCAATCTCCTTTC	-3.385345e-01	1.194057e-01
GTTTCAGACGCTGACCGGAA	8.943698e-01	8.123793e-01
ACAGCTAGATGAGACCCTGT	1.977326e+00	3.919262e+00
ATACTTCTAGGACCTAACAC	1.505814e+00	2.280525e+00
ATCAAAAGTGGCTCCGGCCG	-2.361227e-01	6.325304e-02
ATTGCTCCCGAAAGGCGACG	1.360901e+00	1.860183e+00
CCTTTCGGGAGCAATTCGTC	-1.561203e-01	2.850289e-02
TCTTCCCGTTGTCTTTGAGA	1.158902e+00	1.354714e+00
ACTAAGCGAGCCCCCAGTTG	9.937882e-01	9.973790e-01
AGGAACGGCTTAAGAACCTG	1.390116e+00	1.943511e+00
CAAAAGACTTGGTGCGCACC	1.008832e+00	1.025770e+00
CAAACTCCATCATGATCTTC	-1.948192e-01	4.026920e-02
CAAACTTGCGCACATAGCGC	9.895853e-01	9.864503e-01
CACTCGACAGCTCATCTGTT	1.427557e+00	2.044658e+00
CCAACTTACACACTTAACTG	7.086732e-01	5.094703e-01
GTGTTGCCTTTATGTTAAAC	-2.449598e-01	7.133960e-02
TAATACAGTCCGTGATATAC	1.497837e+00	2.249286e+00
TCAGCTATAACTTGACGAAG	1.318606e+00	1.749381e+00
TCTTCGTCAAGTTATAGCTG	1.135032e+00	1.295087e+00
TTCTGCCTTCCAGTATATCA	1.095822e+00	1.210511e+00
CGACTACGACAAGAAGCTGA	1.006110e+00	1.022970e+00
CGCATTGAAAACGTTTGCCG	1.261491e+00	1.597720e+00
GGCCCGGTACCGCTTCTCGT	1.172899e+00	1.387011e+00
GGTAGGCGTCCTCGTACCGC	8.711229e-01	7.681559e-01
TGATTACGTCCTCCACCTCG	1.182309e+00	1.405270e+00
TGTCGTCTGCCGACGAGAAG	9.461826e-02	1.689473e-02
AGGTTGATGTCTCGAACAAG	1.127158e+00	1.277140e+00
CCAGGGAATCTCATTGACGA	1.792555e+00	3.225807e+00
CTGCGTGGGGCATGTACTTT	-2.521616e-01	6.783267e-02
GATGTCGACTCTCTACCGCC	1.038534e+00	1.084299e+00
TCATAGAACCAGTCCAACAC	8.039314e-01	6.576611e-01
TCTATGACCACCAGCCGTTG	1.177335e+00	1.393562e+00
CTACCGGCACCCGGCGCTGG	1.591570e+00	2.547528e+00
GCGGGCTCCTCGCCATCGGC	1.924656e-01	4.479863e-02
GGCGGCCAGAGCTACTACGC	5.522712e-01	3.114491e-01
GGGAGTAGACCTCTATGTCC	1.039161e+00	1.093167e+00
TTAGATGAAGTGCGCCTGAG	1.477389e+00	2.198659e+00
AGTACATCGACAAGACGATC	1.278565e+00	1.646443e+00
CGTGGTGCTAATCTGCCCGC	1.128477e+00	1.280106e+00
CTCACCTCGCATGTACTCAA	1.400069e+00	1.965729e+00
GATCGTCTTGTCGATGTACT	5.958975e-01	3.586990e-01
TGCCGTCCAGCACAAGGTTG	9.259950e-01	8.647871e-01
TGTCCTCCGTGAGCTTGTAC	6.417430e-01	4.183013e-01
AAACATATTGACTTAACATC	3.401157e-01	1.196646e-01
AATGGATGGGGTGTCTTCAG	1.346199e+00	1.825586e+00
ATCGAACCAAGATAAGCTGT	1.526457e+00	2.340130e+00
GAGACACTGCTCTGACAAAG	1.216321e+00	1.491008e+00
GATTTATAGAGAAGATTGTG	9.471074e-01	9.051141e-01
TATCAACCAACAGCTTATCT	4.753715e-01	2.315626e-01
CCAGGCCAGCGATGAGGGAC	4.253009e-01	1.897253e-01
GCGCGACCAGGCCAGCGATG	1.574699e+00	2.492622e+00
GCCTGGCTCCGACCCGATTA	1.152894e+00	1.339933e+00
GCCTTAATCGGGTCGGAGCC	2.377833e-01	6.592505e-02
GCGAAGCCTTCCACTAGCAA	1.173462e+00	1.391318e+00
TGCGTCTCATACAAACCATG	1.374174e+00	1.897117e+00
TTGTCCGGTTGGCAAAGGAC	7.147722e-01	5.215726e-01
ACATACTCTAAGTCAGGCAG	1.199667e+00	1.448403e+00
AGGTGTGGTTGACCTGCCTG	5.036990e-01	2.669820e-01
CAGCTTGAATCAGAGTAGAG	1.390908e+00	1.949644e+00
CTTCATTACAGTCTGCAAGA	9.490289e-01	9.119172e-01
GATCGTGAGATAATGAGAGA	1.588378e+00	2.538968e+00
TCTGATTCAAGCTGAACTGC	1.763190e-01	3.579616e-02
CAAACTGCTGCTCGTGCATG	-3.657479e-01	1.390309e-01
CACTCGTTCGTGTTCACGCG	1.241572e+00	1.545725e+00
CGCGTGAACACGAACGAGTG	1.495719e+00	2.243319e+00
GGCCAAAGCTGTTGAGTACC	4.038233e-01	1.704736e-01
TCAGAAAGTGTGTGACCCCG	1.188760e+00	1.420920e+00
TCGTAAGAAGAACTCGCTGA	1.385692e+00	1.927573e+00
CCAGGCGCTCTCCGATCTTG	-3.265215e-01	1.125629e-01
CCGCCTAGGCCGCTACGCCG	1.762089e+00	3.121881e+00
GAGCGCGCTGACGACCCTCT	1.354680e+00	1.845280e+00
GGCCGCGCTGTGCCACCAGC	1.329333e+00	1.776227e+00
TACGGCGAAGCTCGCGCTCC	2.688697e-01	7.709427e-02
AAGTGCTGCAATGCTCAGTG	9.911571e-01	9.919083e-01
AGTAGAGTCAACATTCTCCC	4.019893e-01	1.675396e-01
CCTGGCCCTAATCCCTCCAG	8.411040e-01	7.181692e-01
CTGCGGGAACGGGCTGATCG	1.397350e+00	1.968927e+00
GAGAATGTTGACTCTACTGC	7.393841e-01	5.517022e-01
GCGGGTGATGTTGTGCACGT	1.827759e+00	3.355008e+00
ACCTCAGGTGGACCTCTCCA	2.083004e+00	4.354588e+00
CAGCTGCTGCGGGTCCGTGA	9.731327e-01	9.589844e-01
CCGCCACTCACCGGCTCCGT	-5.452229e-02	9.127642e-03
CTCCTGGAAGATCCTCCTCG	7.317265e-01	5.425694e-01
CTGGGAATCCCTGAAACCCG	1.940517e+00	3.780852e+00
TGTCCCGCTCGCGCCCATCA	4.879529e-01	2.503786e-01
GAATTGCCCGCATATCTCTC	9.720093e-01	9.585467e-01
GTGACCAAGCGTCTTCCTTC	7.770218e-01	6.161830e-01
TCATTGTAATAACCTGCATC	8.442831e-01	7.194623e-01
TTATTCAACATTCCTATAGG	9.918916e-01	9.941877e-01
TTGGTCACTGGAGCTTCTAG	1.297589e+00	1.696412e+00
TTGTAGCTGGTCCCACCTAT	1.172560e+00	1.384848e+00
CAGGCTGTCAAAATTCGAGC	1.193087e+00	1.436680e+00
CATTCTTCGTCATGTTGCTG	1.016647e+00	1.043580e+00
GACCAGAGACCCATCTATTT	-2.415510e-01	6.185869e-02
GTAAAAGAAGCCCTAAGAGC	1.711662e+00	2.945120e+00
GTACTTGTCATCAAAGACCC	2.451455e+00	6.025205e+00
TACAGAAAACATGCCCATTA	-1.312148e-01	1.962863e-02
AAAACTGGCACGACCATCGC	3.567491e-01	1.302183e-01
CATCTGCTTCAGCATCCGAT	7.459490e-01	5.632027e-01
CCAGCTCATTTCTTCCAACC	8.210933e-01	6.786579e-01
CTTATAGACCACCCCAGCGA	1.978011e+00	3.926985e+00
GCAGATACAAGAGCAACTGA	1.170820e+00	1.382320e+00
TAATAGGATGGCATAGTTCT	1.122807e+00	1.267691e+00
CCCACAGTTGCGTCTGATCC	7.568147e-02	9.258257e-03
CCCGCAGGTGGAAGTGATAG	1.887238e+00	3.573049e+00
CGCTTCTCACCTCCAGCAGC	9.760419e-01	9.619092e-01
CGGCGGGTACCTGGAGGCGC	1.409029e+00	2.000471e+00
TCACGTTATCGGCCGCCTCC	6.574277e-01	4.403958e-01
AGAGTGATACTCCTCACTAT	1.169209e+00	1.374222e+00
CATCACAGACCAAAAGTAGT	5.840280e-01	3.454648e-01
CCAAAAATCCCTACTACTTT	-3.691587e-01	1.404970e-01
CGCTTGTCATCATGGCGACG	1.098087e+00	1.209724e+00
GAAGAAAGTTCCCAATAGTG	1.643306e+00	2.713454e+00
GACACTCACCGTAAATGGGC	1.377955e+00	1.912865e+00
ACAGATGCCAAACGTCTGAT	3.039297e-01	9.729095e-02
ACCATAGAAGACACCTCCTC	9.000574e-01	8.176420e-01
ATGCCTGGGGGATTTCCTGG	1.347508e+00	1.830119e+00
CTAGACTGTTACCAATGCTG	1.748081e+00	3.065926e+00
GAGATCGATTCTCTCTATGA	8.268014e-01	6.940708e-01
GTTTAAGCGCAAGCATAAGA	9.663991e-01	9.419991e-01
ACTGTAAGATTTGCTAACTG	1.449596e+00	2.110577e+00
CAGAGCATCTCTAGCTAACG	8.406411e-01	7.206339e-01
CAGTTAGCAAATCTTACAGT	9.872783e-01	9.804681e-01
CTTCAACACGAAACTTCACC	3.335710e-01	1.199274e-01
GCCATTGATGTACTAACTAC	7.522300e-01	5.727109e-01
TCTAGCTTGAGAAGACGCCA	1.779019e+00	3.177774e+00
AGAACTATTTGAGCAAGCTG	1.865591e+00	3.495986e+00
CTGGGCGTCGTGCCCCCTCG	-5.179722e-01	2.716791e-01
GAAGCTGTCCTGCAAAAGAA	1.211013e+00	1.481394e+00
GAGAGTGATATGAAACGGAA	9.528525e-01	9.196892e-01
GAGATTGTGTCTGGAGTATC	1.296218e+00	1.689909e+00
GCTCATACACATGCGTCACC	7.841745e-01	6.203607e-01
AAAGAAGCCTCAACTTCGTC	2.157000e-01	5.440540e-02
ACTCGCACAAGCGTTTGTCC	2.349964e-01	6.084334e-02
ATAAAGCGGAAGGCTCCCCG	1.965559e+00	3.880323e+00
GCATGTACTGGCCGCAGCAA	1.086173e+00	1.192044e+00
GTAATTCTAAAGAAGAGCAG	1.082318e+00	1.180844e+00
TGTCGACCATAGTCTCCCAG	1.421638e+00	2.029974e+00
AAAGAACCAACCCCCTAGCA	3.386344e-01	1.235185e-01
AACCAACTTATATAGCTCCA	1.627393e+00	2.659898e+00
CACCATGGAGCTATATAAGT	1.748854e+00	3.066715e+00
CCCATATCCCCCCCCTCAAC	-9.021250e-02	1.596820e-02
TCTCCGGGCAGTCAGCCTTC	-2.781278e-01	8.181618e-02
TGGTTCGGTAGTCCACAATG	3.062762e+00	9.395667e+00
CGTAGTCGACGGGGTCGGTG	1.141463e+00	1.317621e+00
CTTTGTGCGACAGCGTTACC	-5.218079e-02	1.443186e-02
GAGCGCCTCCAGTACGTCTT	1.124239e-01	2.104283e-02
GCCTCCTGATGATCGTCTTA	1.702853e+00	2.914321e+00
GCTCGGCGGCCCGTTTGAAG	1.086125e+00	1.193418e+00
GCTTATACCCGAAGACGTAC	1.738862e+00	3.040501e+00
AACACTAGCATCCCCACCCG	5.544775e-01	3.130398e-01
CAGATCCCGACTGGATTAAG	1.026245e+00	1.065844e+00
CAGTAACCTCTTAATCCAGT	7.863892e-01	6.226489e-01
GCCATTAGCATCGCAACCCA	1.262303e+00	1.605387e+00
GCCATTCACAGATCGCAAAC	1.252731e+00	1.578948e+00
AGCCGCAGCTATGGAGCCGC	5.167881e-01	2.752611e-01
CCCGCCAATCTCTCTAGCAC	9.865983e-01	9.782244e-01
GCAAGTGAATACGAGTCAGA	1.695273e+00	2.890713e+00
TAAGAATTACCTAGCTAGCG	9.008259e-01	8.264759e-01
TGCGTTTCTCTCTCCTCCTG	2.043683e-01	5.006833e-02
TTAATGGTTAGGTTGCTGCG	1.709236e+00	2.935346e+00
ACAGCTGATTGGGCAGAAAG	1.148090e+00	1.331352e+00
GAACGGGCGGAAGCAGAGTC	3.410190e-01	1.254483e-01
TGTCTTTGGGGAGTCAGATG	1.127723e+00	1.282819e+00
AGGTTAGTGAACCGCTGCTG	1.900882e+00	3.625599e+00
CCAGGTCCTATGCCTCCGCA	6.219576e-01	3.928941e-01
CCAGTTACCCTGATTCCGCT	1.571438e+00	2.479886e+00
CCGATCTCCGAGCGGAATCA	7.985594e-01	6.500253e-01
TCTATAGGCATGCCTCCTCC	5.180891e-01	2.712412e-01
AATCTCTGAGCATCTGGTTC	9.270289e-01	8.687974e-01
AGTCATGGCAGTGCCCTTTG	1.180547e+00	1.399703e+00
CCCTCTTAGGTTTATCTGCA	7.265835e-01	5.333576e-01
CTGGGACTTGGTGCAAACCC	2.337570e+00	5.480201e+00
GAGATTCTTCCATCAACTCA	5.749203e-01	3.380884e-01
TAAACCAGAAAATCTTCTGT	8.307204e-01	7.027268e-01
AATCCGGAATTTCGCACCAG	7.696463e-01	6.072159e-01
CAATTGATTACAGCTCCTAC	5.029281e-01	2.596330e-01
CGTTGTCGAATGACCACTGC	3.802381e-01	1.504661e-01
GCGTTCAAGATGTCGAAGCG	1.714152e+00	2.956074e+00
TCTCTCAGTACATCCAGCAG	2.107016e+00	4.451415e+00
CATGCGCTGGTTCCAGCAGA	9.118205e-01	8.471477e-01
GCAGCAGGATCAAGGTGAAA	1.437918e+00	2.080377e+00
GCATCGCAGACAAGAAGCGC	3.969570e-01	1.632406e-01
GCTGTCCACTGCACAGTTCG	1.217961e+00	1.495593e+00
TACTCACCTTTGGAAAACAC	5.579095e-01	3.202300e-01
TTCATACCACATAGAAGTCC	1.329980e+00	1.779645e+00
ATGTCCAGTGTGTTACACCC	1.111480e+00	1.241915e+00
CTACATGACAATGAGCTGTC	8.453652e-01	7.227640e-01
GATGTGAGCACATCTTCTGT	1.815342e+00	3.311447e+00
GCGGGACGATGCCGGATAAT	-4.997781e-02	6.531987e-03
GGTCGAGCGCGGCGCGACTG	1.437345e+00	2.082190e+00
TCACATCCTCCTAAACACAC	7.447050e-01	5.596637e-01
AATGCCAACGCCGTGTCTGA	1.322012e+00	1.759757e+00
ATTCCACAGCATCGTTCGTC	9.724050e-01	9.501046e-01
CCACCAGACGAACGATGCTG	8.329819e-01	7.049983e-01
GATCAGTCTGCTGCAGCCGC	9.345574e-01	8.808014e-01
GCACGTGCTGTTTGAGCACG	-3.061785e-01	1.022440e-01
GGCCGACTTACCTTCAGACA	2.275303e+00	5.194187e+00
ATGTAGATTCCTCTCGACTG	1.615513e+00	2.625380e+00
CCATCAGCGACACCATAGCA	1.200947e+00	1.457695e+00
CCGTGCTATGGTGTCGCTGA	8.487166e-01	7.351544e-01
CTGAAAATGCCGCAGTCGAG	7.324012e-01	5.465235e-01
GCATCAACGAATAAAAGAAC	1.040561e+00	1.096337e+00
TGGGCCAGATGTCATCAAGT	7.911797e-01	6.318312e-01
ACAGTTGTCTGACAAGTGAC	1.121701e+00	1.271489e+00
CAGGCAGAAATTCATGTGTG	1.160850e+00	1.358986e+00
CCCCACTGCTCTAATTTCAT	6.967771e-01	4.931376e-01
GGAAGAACAAGAAGTGCAAG	9.257565e-01	8.702868e-01
ACCGATCCGATTGAAGAAGA	1.405602e+00	1.991063e+00
AGGTATCCCTGTTGATCCGC	8.744715e-01	7.698740e-01
CCCGCCATTACCTGAAGTGA	9.646204e-01	9.404393e-01
GTTGCCGTCCATTGTCAACG	1.231807e+00	1.527861e+00
GTTGTCTCGACCCAATGCTC	1.013190e+00	1.035400e+00
TTGCGACTCACCCACTTGTT	4.484095e-01	2.061587e-01
ACACTTCAACTACTCCGTGA	1.742946e+00	3.047372e+00
AGACATCCGGGAACTGATCG	2.168996e+00	4.721213e+00
CAGCACATTTGCAAATCGCG	-2.819548e-01	8.425906e-02
CATCCTTGCGCCACGTGCTT	-3.675427e-01	1.378539e-01
GCAAAATACCAATCCTCCGT	1.420211e+00	2.030310e+00
GGTTTACAACTTGGACAGAC	1.005310e+00	1.021906e+00
ATGACCGGTTACTTAATGTC	1.388746e+00	1.943876e+00
CAAGAGCCAATAAGTCAGTC	8.999875e-01	8.164535e-01
CTGGTCGAACAATCAAACTA	1.698362e+00	2.898522e+00
GAGTAACCAGACTGACTTAT	3.144388e-01	1.071664e-01
GTGAACATCAGTGACGAAAC	3.254837e-01	1.132374e-01
TGGAGACCAAAGAAGTCTAC	1.286259e+00	1.667899e+00
CAATGATCAGAAAGAGCCGT	1.618794e+00	2.631128e+00
CTACCTGCAAGTTCTACACC	1.467473e-01	2.628779e-02
GCCACCGCTCTTACAAAGCT	1.491750e+00	2.239302e+00
TATATATGACCCCACCTACA	1.085643e+00	1.187133e+00
TCACATCGTCCTGCAGCAAG	4.541927e-01	2.120984e-01
AGGCTGTGAAGCGTTCCCAC	4.087230e-01	1.698421e-01
ATGAAATACTACTTCTACCA	2.053000e+00	4.226529e+00
CCAATGAGGTGATATGTCCA	1.421170e+00	2.027954e+00
CGGTCTGGCTCAGAAACTGA	1.127804e+00	1.284026e+00
GACCCAGATGATGTGCCCCA	1.030976e+00	1.072105e+00
TGCAGTGCTGCATGTTCATT	-1.891274e-01	3.773142e-02
AGAGTGTGGGATGTTGAGTC	1.800878e+00	3.256076e+00
CCAGTTTCTGCGAATGCCCT	1.112582e+00	1.249810e+00
CCCAACCAGTATGTGACGTT	9.535472e-01	9.136084e-01
GCTTTGTTCAGATGGTTCTT	-5.343417e-01	2.900473e-01
TGAGAAGGGAACATCATCTA	1.188021e+00	1.418385e+00
AGAGGCTCGGTGGACGTACC	7.263717e-01	5.365713e-01
CTTCAGCCACTACAGTATCG	1.297074e+00	1.694530e+00
TCTGTCCCACGATACTGTAG	1.470879e+00	2.174975e+00
TGCAGTGGACGTCGTCTTCC	-1.680145e-01	3.295520e-02
TGGGCAGCTTGTGTTCCTTG	1.162561e+00	1.365922e+00
AGCACGACTAGACAGCCTCT	5.986191e-01	3.649049e-01
CTCCGAGGACGATGCTGATA	7.503042e-01	5.706177e-01
GCGTCGGGTAGAACGCAGAC	1.197789e+00	1.445998e+00
GGAAGCGCCTTTCTCGAAAG	1.148859e+00	1.332408e+00
TACCGTATCAGCATCGTCCT	8.565580e-01	7.374280e-01
TGTCTAGTCGTGCTCGAAAG	1.488942e+00	2.227920e+00
ACAGCATAAGTGTTACATTG	1.615060e+00	2.618378e+00
AGGGGAAGCAAAAGAAAACA	4.300784e-01	2.011946e-01
TCATGTACATTTCTAACCAT	9.887155e-01	9.816083e-01
AACACGACAGGTGTGTCCAT	8.606850e-01	7.473938e-01
ACTTACAAAGATCCATAATG	1.367248e+00	1.876034e+00
ACTTCCACTGCATCTCTCGC	1.296165e+00	1.686563e+00
CAGAAGAGTGTACTGTCGCA	1.106382e+00	1.240967e+00
GTCTTTCAGGTATGGGCACT	4.984797e-01	2.607270e-01
GTTATCAACCACAATATCCC	8.203710e-01	6.794740e-01
ACTTTATCTTCAACTACCAA	1.260580e+00	1.598853e+00
ATACGTTTCCAAAAGCACCC	8.308055e-01	6.998237e-01
ATCAGACTAGTGCTGAGTCT	1.196704e+00	1.448280e+00
GAAAAATAGATGTGTCGTGG	2.043316e+00	4.194508e+00
GTGTGCTCGCCCACTGATAT	6.381056e-01	4.168741e-01
TTTGTTAGGTCATCGTATTG	7.678538e-02	9.136760e-03
CGCCTCGAAGTCCACAGCAA	1.204074e+00	1.460208e+00
GCTGACTGCATACCAGTCGA	1.424795e+00	2.043916e+00
GGCTGCTGACATACTCGCAG	1.861540e+00	3.479584e+00
GGTAGAGAGCTGCAAGTCGC	1.060576e+00	1.138227e+00
TACCTACTTAGATCCCGCCC	4.720171e-01	2.261231e-01
TGGTGCTTCCTGCCGTCGAC	-4.491160e-01	2.042461e-01
AAGGTGTGTTTCCTCGCCAC	1.407849e+00	1.993575e+00
AATTCGGGGCCGATTCACAC	1.234890e+00	1.541300e+00
CCAAGATGGTGGCCGTGTTC	2.806387e-01	8.956738e-02
CGGCTGTGATGTCGGTGTTG	9.555821e-01	9.276202e-01
CGTACTTACCACCTGTGGCG	1.138627e+00	1.311304e+00
GATTAACCACAAACACGATC	7.795529e-01	6.179678e-01
AGGAGATTCGTAAGAAACTC	8.313970e-01	7.064007e-01
GAATCCACACCTTGTGGCGC	8.504102e-01	7.278962e-01
GCTGGCATAGGTCAATGAGG	2.087942e+00	4.373981e+00
GTATCAGATTGCTGTAACCA	1.473725e+00	2.183990e+00
GTCATTCACTTCCGACTTCT	-7.045757e-01	4.989337e-01
TGCCCTTGTCTGTGACAACG	1.151720e+00	1.332794e+00
ACATCGAACCTCTTGCACGT	9.972544e-01	1.001462e+00
CAAGCAGCTGTCCGAGTCCC	8.837513e-01	7.888331e-01
GAGCTCTAGACACCAACGTG	1.505717e+00	2.280792e+00
GGTATATCTCCTCGAGGAGC	8.889928e-01	8.001314e-01
TACACTGCTTGTAGCTCTTA	-8.442955e-02	1.232034e-02
TACAGCTCACCTTCTCGCAG	1.646751e+00	2.718735e+00
AGATCACATTCTCGATCCAG	9.341933e-01	8.803182e-01
ATCTTGATCTTGACCTCGAC	-4.766394e-01	2.294634e-01
CTATTTCACGACCAAGAAGC	2.117550e-01	5.672272e-02
GTGAGGGTTGAACTATCGAC	1.429964e+00	2.057115e+00
TCGATAGTTCAACCCTCACT	1.661067e+00	2.770087e+00
TGGATTGCGAGAAATCCTCC	1.649795e+00	2.732787e+00
ACGTACCATCTGACCTCTGC	7.526098e-01	5.736023e-01
ATGGTACGTCCTCCACACGT	2.272086e+00	5.172469e+00
GACGGTCCGAGTGTGCAAGA	2.184999e+00	4.791614e+00
GAGATACGTGCAGCTCAAGC	7.474124e-01	5.660570e-01
GCTTGAGCTGCACGTATCTC	4.766346e-01	2.315936e-01
TCATTGCCTGGCCGTATTCT	-9.541986e-02	1.358843e-02
AATATCTCATCACAATTGCT	2.352893e+00	5.550681e+00
AGATTGACATATGCACAAGC	6.918360e-01	4.912338e-01
ATGCAGTCTGTGATTGAACT	5.073224e-01	2.662714e-01
CCGAAAAACTATTCCCATAA	-3.061962e-01	1.018169e-01
GCAACTGGACTGCCTCACTA	1.282604e+00	1.656531e+00
GCAAGTATATGTCCATAGTG	1.507670e+00	2.284917e+00
ACCGTGTGTCTAAGCAAAAG	1.170446e+00	1.385053e+00
AGACACGGCCATCATCGGTG	1.353745e+00	1.848968e+00
CATTCCGGAGGATGTTGTGC	6.031293e-01	3.694597e-01
CCTGAGGCCACCTTTACCAC	4.897719e-01	2.451165e-01
TAGGACAATAACGGTGTGAT	7.889390e-01	6.284092e-01
TGGGCACAGGTCTATTCCTT	1.718323e+00	2.967749e+00
AGAACAAATTAAAAGTCAAA	-1.836608e-01	4.508033e-02
GAAGTAGTTGACATGTGATA	5.555296e-01	3.237620e-01
GAATATAGTCTGTGCCGAGC	1.629009e+00	2.669408e+00
GTGTCCTGAATCGACTCTGC	8.354150e-01	7.060928e-01
TGTCAACTACTTCCTAGACC	9.600982e-01	9.280237e-01
TTCTACTACAACCATCACAG	2.428043e+00	5.907269e+00
ATGGACAATTTCAGCATACC	-3.057130e-01	9.846689e-02
CTTCATTAACCGTGATAGTG	1.008962e+00	1.022829e+00
GTAATGTAGCCAGTCAAGTC	1.527410e+00	2.340576e+00
TACAGAGGGGCAGATCTATG	8.261162e-01	6.987816e-01
TACTAGCTGGTTAGATACAT	2.362553e+00	5.591977e+00
TGGTTCCAAGGCAGTAGTTC	6.915533e-01	4.839930e-01
ACGAACCTTAAAGACCCAGT	1.416085e+00	2.014107e+00
CAACCGAAATGGAGACTATA	9.995175e-01	1.015114e+00
TCGTACTCACGCTGACTTCA	2.034061e+00	4.149523e+00
TCTATGCAACACTCTTGATC	5.225294e-01	2.770552e-01
TGTTCAGCTTCATACTCCTG	1.213582e+00	1.478022e+00
TTACCCCAACTGGGTCTTTA	-5.505876e-01	3.086973e-01
AAAAGAAGATGATGAACCAG	6.790197e-01	4.681237e-01
CTACAGCATCTGGATGACGT	1.227253e+00	1.513993e+00
GGATAAACGACATGAAGATG	4.216424e-01	1.867303e-01
GTTATCAGCATTGCAGCTTG	1.420884e+00	2.033494e+00
TATTGGCATGTATTCTGCAT	1.409540e+00	1.994315e+00
TCCTCAGCTGATGTAAGCAA	7.661978e-01	5.946430e-01
ATCGACCTCAAGAATCGCCG	7.064859e-01	5.055996e-01
CGCGACGGCTATGATTACGA	2.069556e+00	4.300691e+00
CGGGTCCTCGAACTCAACGA	1.855048e+00	3.458990e+00
GACCTATGCAGTTCGAAAAC	2.695767e-01	8.604727e-02
TGGGCCCATCAACTTTAACC	5.624139e-01	3.214346e-01
ACCTGGGGGAGGAGAGAAGG	1.883957e+00	3.578407e+00
AGAAGGCGGTCAGGCAGTCA	1.160427e-01	2.213108e-02
ACAGAATAATGTACAAGAAA	1.543863e+00	2.399196e+00
CAACCAATGATATATATCTG	2.017835e+00	4.086768e+00
CCAATCAGATGCAGAGAATG	1.348975e+00	1.835674e+00
CCACATTCTCTGCATCTGAT	2.480757e-01	6.966636e-02
GCTAACAATGGACACCCAGA	7.966930e-01	6.451665e-01
TTGGAGGTTGAACGTCCTTC	-3.871697e-02	1.094500e-02
AACACTGCCCGTCTAACTTC	1.751949e-01	3.359743e-02
AGTCCCACCAGTTCACTGAG	1.384548e+00	1.928365e+00
ATATCTTAGAGTTGCTCCAT	1.666761e+00	2.792056e+00
CTATAAACGTGAACCAGCTG	6.361293e-01	4.117078e-01
CTCATTTCACCAATCAGATA	2.377867e-01	6.574431e-02
GCGCACCAAGGATGTGAAAG	1.953680e+00	3.831720e+00
ACAGAGTTACCGGCTGAAGA	1.564037e+00	2.460986e+00
AGTTTGAAGACTTGCTAGTT	-4.244114e-01	1.868374e-01
ATTAGTAGCCAATGCAATTG	9.903003e-01	9.933849e-01
CCATACACCCACAATTGCAT	1.369615e+00	1.881804e+00
CTCAATCACAAGTTCCAGCA	1.147704e+00	1.324746e+00
TTAAGATTACCTTCTTCAGC	8.535651e-01	7.346330e-01
CTTCCGGGTGAAGGCGCTGC	8.452092e-01	7.213963e-01
GCAGCGCCTTCACCCGGAAG	1.332669e+00	1.794665e+00
GCAGCTTCTGCGACCGCGAG	-8.195159e-03	6.178937e-03
GGCCTGAGCTGCCGAGCCGT	9.249623e-01	8.673032e-01
TGGCAGATACCTGGTACTGC	1.494953e+00	2.244629e+00
TGTGGTCGGTCAGCAGCAGC	1.127533e+00	1.282597e+00
AAGACAGCTGATGATCTCGA	7.290827e-01	5.410777e-01
AATTGATGCGATCCCTAAAA	1.242344e-01	2.633716e-02
CTGTGTTCTGTAGACAGACG	1.861141e+00	3.478501e+00
GTTCATGACAACGTGCACAG	1.804890e+00	3.271070e+00
TATGTACCGAAATTTCCAAA	7.366700e-01	5.527893e-01
CTCAAGTACCTGCGACGAGG	1.918728e+00	3.692358e+00
GCTTCTCTCGCAGCCGGAGC	3.195444e-02	1.534843e-02
GGAGTCCTCCACCTCGTCGC	8.503841e-01	7.291964e-01
GTCGATCTAGGTCAAATGAA	4.648834e-01	2.285772e-01
TTACCTACGAGACCTAGAGA	1.472217e+00	2.184804e+00
TTAGGTCCCTTTCTAGAGAT	1.207988e+00	1.472889e+00
AGAACAAGCATTTGACGGAA	1.250225e+00	1.572597e+00
ATTGTCACACCTTTGAAACC	2.482794e-01	7.192414e-02
CACAGAGGAGAAGGCCAATT	9.164395e-01	8.483285e-01
TGAAAAATTGATGAAATCCG	9.857896e-01	9.868696e-01
TGACAACACTTACTACAAAG	1.613975e+00	2.613393e+00
TTATTCCTATGATGCCCCCT	9.490160e-01	9.135228e-01
CTCGCTCTGGGGAGATGCCT	-5.316020e-01	2.877412e-01
GCGTGCAGTTATGTCGGCGT	6.903806e-01	4.838929e-01
GTAACCGAACTGCAGCGCCC	1.205222e+00	1.468415e+00
GTGGGTTGATCTGTATTCTC	1.056494e+00	1.126466e+00
GTTCGGTTACTGTCTCCTCG	1.797771e+00	3.243123e+00
TGTGGGGAGTTTCATCCTAG	1.283962e+00	1.665877e+00
CCTCCAGGTCACCAAGGTCC	8.324218e-01	7.010144e-01
CTCACCCTGGCCAGCTTGAT	9.160389e-01	8.444789e-01
GTAGGTGCGCGTGGAATTCA	1.503423e+00	2.276736e+00
AACTGGATCTGGCAAGACTC	8.722624e-01	7.748677e-01
CCTCATGCAGAACTATGAAA	8.054008e-01	6.594822e-01
TCTGTATCTCAGTCACCAAA	1.130987e+00	1.286832e+00
TTGCAAGGTAAAGATGTACT	1.184852e+00	1.412144e+00
CACTTACAGAGTCATGGGTG	1.173522e+00	1.384608e+00
CAGTGTGTCTTTCTCACAGA	1.386560e+00	1.934323e+00
TGAAAGACTATTATCAGAAA	-8.064851e-02	1.414990e-02
CGCCGCGTTCACGTAGAAAA	-2.403496e-02	8.548482e-03
CGGCCCACGCTACTACAGTT	6.403433e-01	4.146082e-01
GAGGACGGACGTTCGCAGCA	1.298468e+00	1.699759e+00
GTCCCGCGGTCTGCTCTACA	1.533489e+00	2.368008e+00
TACTTCTGCGAGACACGGAC	6.360460e-01	4.135159e-01
TTGCCTTAACCGCTATACCG	1.868531e+00	3.500959e+00
AGCGTTATCTCATGCGAGTC	9.573027e-02	2.013349e-02
ATGACTATGATGTTAAGTTT	1.149865e-01	1.719969e-02
CATGAGATAACGCTGAAGCA	2.391516e+00	5.739367e+00
GATCCCTTCAGCCCTGTGAG	1.686374e+00	2.861272e+00
TCATTACAGTATAGTAACAC	1.832943e+00	3.370008e+00
TGGCCATGTCCACAATATAC	1.859238e-01	4.816344e-02
ACTACATACTGCTCTCCTCT	6.813197e-01	4.685993e-01
ATTTACAGCTACTGCTGACA	1.702436e+00	2.912471e+00
CATGAGCTTTAAATTCGCAG	1.067700e+00	1.153492e+00
CTTGACACTGCATCCATTAG	5.389437e-01	2.960011e-01
TCAGCAGCAATGGACTCTTG	1.370052e+00	1.887547e+00
TGCCAGATGGGTGAATAGAA	8.175921e-01	6.838022e-01
AAATGGAACCATCGAGTTGA	-2.020047e-01	4.468159e-02
ATAAGATGTACACAAGATGG	1.658750e+00	2.769585e+00
GACAAGCCTGTCTGCTTCGT	9.962670e-01	1.001259e+00
GATGAATTGAGCTAGCATGC	9.008187e-01	8.207197e-01
GGTTGGAAGAGTAACCGCCA	1.548380e+00	2.413462e+00
TACGGGTTCCATCAACTCGA	8.776189e-01	7.816109e-01
CGCAAGTCGCCCAAAATGTG	8.876488e-01	8.000826e-01
CTCTCCGCTACTTCCCGCAC	7.337203e-01	5.441126e-01
GCAACTTCATCCACACATTT	-1.835645e-01	3.674933e-02
GGTCCGTAAAACAAGAGATT	1.637017e+00	2.697132e+00
TACTAAACCCCCGCTGACCA	1.203162e+00	1.463085e+00
TCTAGCTGCTGCCAAAATAG	1.403337e+00	1.978468e+00
CATCGAAGGTTCCGCCACCC	1.105032e+00	1.229745e+00
CCAATCAGACGTTCCCCTTC	-1.227354e-01	1.771871e-02
CGCCAAGCAACCAAAGACGC	1.545649e+00	2.405726e+00
GCGTTGGGCATCATTAAAAT	3.568368e-01	1.366587e-01
TAAAATGAAAGAAACCGCTG	1.897636e+00	3.621465e+00
ACGACACAACAAGCCGGAAG	1.196718e+00	1.444497e+00
GTTTCACAGCAATGCTGACC	9.925565e-01	9.900277e-01
TCATGAAGCGCATGAACTTG	1.202275e+00	1.459197e+00
TGTTGTGTCGTTCCACAACC	2.299026e-01	5.520275e-02
ATCAGGAATGAAGCAAAGTC	1.032991e+00	1.082312e+00
ATGAAACTTACACATCAGAC	8.883819e-01	8.039813e-01
CAGTGTCGAAATTTGATAGT	4.101862e-01	1.768697e-01
GATCTCTTGCTACTTATATG	2.120026e+00	4.515240e+00
GGATGGACTCAGACAAGTTC	4.406071e-01	2.031207e-01
GTCCGGTGTCTAAAAGACTA	1.412228e+00	2.012176e+00
ACCATACACTTTCTCAGATC	7.979216e-01	6.444988e-01
ACCTGATCTGAGAAAGTGTA	1.543221e+00	2.391166e+00
CATAGAGATGACATTATTGC	4.100653e-01	1.716846e-01
CTCTGACTGCCAGCAAACCT	7.581016e-01	5.843259e-01
GGAGCATGCAAAGTTCCCCA	1.254956e+00	1.585163e+00
TATGTAGCTATGAAAACAAA	1.208945e+00	1.474851e+00
ACCCTGTTAGGATCCTATAA	9.047581e-01	8.361455e-01
CCATCTTGAGAATATGTAGC	1.190174e+00	1.427847e+00
GATTCCATACCTCCCCAAAC	2.458086e-01	6.632644e-02
GCAGTGGTCTTGTCAAATTG	1.370151e+00	1.893649e+00
GGTTGATGCCGCCTTACCTT	1.048544e+00	1.110314e+00
CAACTTTATAAGATGCGAAA	-6.175827e-01	3.926827e-01
TAACTTCACACGCCGAAACC	7.699369e-01	6.019715e-01
TAGTCCATGTAATACAGCGC	1.285221e+00	1.661940e+00
TGTGAAGTTAGCTGCTGCCG	1.461242e+00	2.152212e+00
TTTCAGCTATCTCACGTGAG	1.261506e+00	1.606555e+00
AACAAGTGTGACCACGATAT	1.158855e+00	1.356575e+00
CCCTGCCGATAACTATCATC	2.365508e-01	5.944779e-02
CCTTACCGTTCCGGAGCCAC	1.391762e+00	1.950602e+00
GCCAGATGATAGTTATCGGC	3.439241e-01	1.260014e-01
GCCCACACTGTCCGATATCG	1.656659e+00	2.755959e+00
AGTTACATGACTGCTGAACG	1.226411e+00	1.513711e+00
CAGCCACCAAAACCCTCAAC	1.300326e+00	1.707792e+00
CATGTAACTATAAGCAGCTT	2.125128e+00	4.531244e+00
CGTGTTTGTGCGCTCCAAGC	5.765629e-02	9.997859e-03
CTTGGAGCGCACAAACACGT	1.357358e+00	1.857544e+00
TCGGCAAGGGGATAGGCCTT	-5.353704e-01	2.922213e-01
AATATTCGAGCATAATCTTG	1.149705e+00	1.335225e+00
CCCAGCCTTCTAGTGGATCA	1.388564e+00	1.941336e+00
CTCACTTACTATAGGTCGGA	1.323739e+00	1.765920e+00
GAATTCGAGCAGCCACATCA	7.304273e-01	5.492903e-01
GCTGGCTGGCGCGATGCCTC	9.633392e-01	9.411811e-01
GTGATGTGGCTGCTCGAATT	1.639725e-01	3.979576e-02
ATCTACGTGCCACCGTGCGC	7.196114e-01	5.233367e-01
ATTGCCCATAGACGTATCCT	9.491916e-01	9.063977e-01
CACGTAGATGCTCGGGCGCT	8.863514e-01	7.968287e-01
GGTTTATAAATCCACCCGTT	5.993546e-01	3.736653e-01
TAGCGACGAAGGCTGCACTG	2.517634e+00	6.357241e+00
ACTTGTCAAAATCCGTAAAG	1.456951e+00	2.132091e+00
CCCTCTTCTTGTGCCCCGTA	-1.366411e-01	2.781523e-02
CTTGTCAAGCTTGTAGCCGT	1.110859e+00	1.240016e+00
GGAAGCAGATGGAATCGATT	1.509961e+00	2.293745e+00
TCCTTACGGGGCACAAGAAG	1.038316e-02	1.509052e-02
TGTAGTGGACAATGTCCCTC	1.453145e+00	2.118894e+00
ATACTAACCTGGCCCAGTCC	8.748770e-01	7.770000e-01
ATCAAACCCATAACTTCCAT	1.245036e+00	1.561737e+00
ATGGACAGACTTCTTAGACT	3.314457e-01	1.139119e-01
GTGTTTGCTATGCCACAGTC	8.648083e-01	7.594206e-01
TGCCACAGCTCTCTCCGACA	1.131715e+00	1.298186e+00
TTCAGGCCGGAGATGGTTGT	1.429091e+00	2.049331e+00
AAAGTAATGACTGATGAAAG	1.749392e+00	3.070688e+00
AAGGCTGTGGATGAGATGAA	1.419352e+00	2.031485e+00
AGTCATTACTTTCACACTTA	5.704527e-01	3.326843e-01
CATGATCACCCGCCGCTCCT	5.903058e-01	3.544143e-01
GAGCTCAGAAAAAGGTGGAA	1.422892e+00	2.039996e+00
GCTCACCGTCCGCCGGCTGC	2.349457e-01	6.392067e-02
CACCACGACACCTTTGCCGT	1.029517e+00	1.066699e+00
CCAGCTCACCATGCGCAGGT	1.895537e+00	3.611492e+00
CGCAATTCCTTCCGCTACAA	-4.293309e-03	5.904569e-03
GCCCCCAGGCAGCCATCCGC	7.515603e-01	5.786136e-01
GCGCAGCCAGAAGCCTGTGA	1.243784e+00	1.564341e+00
ACTTTAGCACCTTATTCCTT	5.473439e-02	8.140687e-03
AGATCTACAGACAGTCAATG	2.529828e+00	6.413667e+00
GCTTCAAGAAGCGTGCACCT	1.223516e+00	1.503824e+00
GGGCTCCCTTTATGGGCTCT	-2.282709e-01	5.995003e-02
TGCCATACCGAATCCGTGTG	1.347455e+00	1.821949e+00
AATCTATATGCTGTTTCACA	-4.021520e-01	1.673533e-01
ACAATTACCTTTAAAAATGC	4.019169e-01	1.701624e-01
CAAGTGACGCTGACCCTATG	1.815486e+00	3.305705e+00
CCTTACTTTAAGTACCACAT	1.508693e+00	2.285562e+00
TAACTATTTCATTAATGTAG	1.312898e+00	1.735552e+00
TTGGCTCACAGGAAAAATGG	9.422507e-01	9.044552e-01
ACTCACCCCTCCGTGGAGAG	1.719995e+00	2.970991e+00
CATTAGAACGTAGGCGTTCC	7.268069e-01	5.407552e-01
CCCCGCACCGAAGACGCTCC	8.071489e-01	6.570140e-01
GCAGTCGCAGCCGCTCTCCA	1.612792e+00	2.615668e+00
GCCCTTACCGGGAGCGTCTT	3.722118e-01	1.486039e-01
ACGTCTGCCTCAACATCCTC	9.710344e-01	9.507027e-01
AGATGACCAGCTTGAAGTTG	1.702074e+00	2.909168e+00
CGACCTCCTCAACTTCAAGC	9.540441e-01	9.200613e-01
GTTGCCCTCGAGGTCAATGT	9.802268e-01	9.781198e-01
TCACCAAGAAGAGATACTGC	7.433680e-01	5.637445e-01
TCCCAGGGCTTCTACAAGAG	9.094343e-01	8.411596e-01
ATCAGAGCTCTATCGATCAC	2.513006e-01	6.825918e-02
CCACTACCACATTGTCTTCG	5.366539e-01	2.940162e-01
CCGCCCTACATCTCTCAATG	1.476327e+00	2.186787e+00
GGCATTAATTGACTACACTC	1.559201e+00	2.444787e+00
TCGTTGCCACGAAGACAATG	1.383018e+00	1.923418e+00
TTCTTGTGACAATCTCGTCC	6.714941e-01	4.573556e-01
ATTATATCCAGAAGTCGCCC	1.413011e+00	2.014563e+00
GACTTAACGGGCTCTTCAGA	7.412702e-01	5.602654e-01
GCCTCCAGTGTTAGTATTTG	6.199304e-01	3.927876e-01
GGTGTAAGAATGAGCGCAGA	1.574078e+00	2.498071e+00
TATCATGCGAGCTTTATTCG	1.615703e+00	2.622782e+00
TCGTCTGCAACAACATGTTA	-4.665644e-01	2.311498e-01
AACTGCAGCAGATCAAAACA	1.620988e+00	2.639536e+00
AACTTTGAGTTTGTCTATTA	-3.674399e-01	1.414843e-01
ACTGAAGAAGACACCTACTG	1.389883e+00	1.941498e+00
CTGCCAGTATTCCATCGAAG	1.464922e+00	2.164082e+00
GACCTGTTGGACCGCTTCGA	1.035220e+00	1.081345e+00
TTGAAATCATGAAAGTAGAC	2.706492e-01	8.095081e-02
AGAGCAGTTGCTACTAATAG	1.650056e+00	2.737369e+00
CAGCAACACATCAGCATAGA	5.857583e-01	3.537077e-01
GTACTCACAGCTCTCATAGT	1.978275e+00	3.925318e+00
TATAGAGTTACCATACACAC	1.435194e+00	2.068758e+00
TCTAATGTCAACTTTGTTGT	-2.511089e-01	6.720478e-02
TTCATGTGTCATTCAATGCT	4.549333e-01	2.122127e-01
ACCCATGTGTCCTCCCCGTG	9.902932e-01	9.914501e-01
AGCCAGAGACATGAATGGAA	1.965753e+00	3.882957e+00
CACCTTTCCATTCATGTCTC	1.023931e-01	1.764183e-02
CCTTAAGCTCCTGTATCACG	9.869915e-01	9.817616e-01
ATGCAGTTGTTAATGACTTC	2.722401e-01	8.592680e-02
TCAATTCATACCTTAAGCTG	1.710681e+00	2.941860e+00
TCACTACACCAAACAATGTG	1.269731e+00	1.623385e+00
TGAAGATGAACCACAGCTTA	1.462676e+00	2.150212e+00
TGTGATCATCTAGACATCGC	9.986055e-01	1.002799e+00
TTACGATGCCTTCCAATCTC	1.447875e-02	3.539401e-03
AGATCCTCTAATGCATTATC	5.726652e-01	3.372122e-01
AGGCGCGGCCATGGCGCAGC	-1.254014e-01	2.175239e-02
ATGGACTAGTTGGTTATATG	1.996998e+00	4.006222e+00
TACGCTTAGCAGATGTCCTC	7.044056e-01	5.003572e-01
TCAAGGAGCAGAAGTACGAC	2.090737e+00	4.391218e+00
TCATCCAGATAATGCATTAG	9.273736e-01	8.748919e-01
ATATAATAACACATTCCAGT	1.129358e+00	1.292851e+00
GACAATATGGAAACCGAACA	1.089050e+00	1.200211e+00
GTTTGTACAAGCCGTGTCTA	1.243717e-01	2.423384e-02
TCCAACCAGCTCCTTAGACA	9.399131e-01	8.981149e-01
TGTGTTGTTAGAAAGCCCAG	1.380888e+00	1.927190e+00
AAAGGATACATGCTAAATAG	1.888506e+00	3.583123e+00
ATCTAGTGAAGCTGAACCTG	9.537256e-01	9.164693e-01
GTGATTATTCCTACCCCAAG	9.736894e-01	9.610435e-01
GTTACATACCACTGATGTTA	2.503009e-01	6.842573e-02
TCTTCAGTCGATGCCAGCAT	1.500107e+00	2.255211e+00
TTAGCTACTAATCCTTCTGC	5.393665e-01	2.944191e-01
CGACTCGTACTGCTCCTACA	2.086032e+00	4.366972e+00
GCGAGTCCGCTTCAACTTGA	-5.920202e-01	3.540762e-01
GTGGCCCGTGCCGATGTACT	2.887105e-01	9.009651e-02
TCTCAACTACTTCGCCATTG	8.986919e-01	8.196721e-01
TGTAGGAGCAGTACGAGTCG	3.127469e+00	9.792572e+00
TTGTCGGCTGGCGGTCCACA	6.729967e-01	4.627898e-01
AACTTCTCACCCTTATATCC	4.204100e-01	1.793773e-01
CTACCTGACACAATCGTCAC	1.291362e+00	1.672561e+00
GTGATGGGACCTCCAAAAGT	1.037790e+00	1.091568e+00
TGAGAAGTTTGCCATGTGAG	1.058286e+00	1.134462e+00
CAACAAGATCACGCACGAAG	1.173957e+00	1.387081e+00
CCGGAACTGTGATTACCAGC	-1.529963e-01	2.750111e-02
CGGCCCGCGCACTGTGTGAC	2.069212e-01	5.003991e-02
GAACCGCATTCTGCTCTACG	1.619191e+00	2.641570e+00
TCACCGCGTAGAGCAGAATG	1.804945e+00	3.278200e+00
AGAGGCTGAGATCCTTCTGC	6.955208e-01	4.931411e-01
CAATACCTTGGGCCTCAAAA	4.477101e-01	2.167147e-01
GATGCCTCACCCTGAGACAA	1.048036e+00	1.111760e+00
GCTGCGGTACCTTGTAGAAG	1.945276e+00	3.800498e+00
GGGCGCTATGCTATCACCCG	1.641918e+00	2.713633e+00
TAAAAGGAATCAGAATCGAG	5.462546e-01	3.072466e-01
ACAGCAGACAGTGCAACAGT	1.071365e+00	1.155222e+00
ACTGTTGCACTGTCTGCTGT	4.766195e-01	2.320848e-01
ATATCCGCACATCGCCGTCA	9.758625e-01	9.615535e-01
ATGTGCGGATATGGGATAAG	1.096638e+00	1.213057e+00
CGGGGGAGATGGCGGCGCGA	1.003247e+00	1.023848e+00
TCTAGCTCACCTGGGAGTCA	1.154542e+00	1.347077e+00
CAAGTGGAGTTTGCAGACAT	1.513222e+00	2.301792e+00
CACCCCAACTCTTAGCACGT	6.961933e-01	4.920490e-01
CTCCTCACTAGCGCAGCGTG	9.597611e-01	9.332093e-01
TATGCCTACGTGCTAAGAGT	1.911700e+00	3.664249e+00
TCCGGCCACGTTCCGAGTCT	9.656231e-01	9.361556e-01
TGTGGCTATGGTGGCCTGTT	-1.066832e-01	1.820765e-02
AGATACACCTTTAGATATTG	8.376199e-01	7.098976e-01
GGTATCCAGCCTTCATTATC	-4.375396e-01	1.986625e-01
GTGGTCATATAAATGATGTC	1.142710e+00	1.316818e+00
TCCTCCTCCGCAATATCTAA	1.123298e+00	1.276627e+00
TGATATAGAAGCAGCTCGAA	1.329361e+00	1.785730e+00
TGCAATATCAAGATATCCAC	1.317457e+00	1.748005e+00
ATCTACGAAGCTATTTACCA	1.000000e+00	1.018768e+00
AACGCTTTACCGCATAGAGC	1.059378e+00	1.133597e+00
CAACTTGCGGGCCCGGTCCT	5.111643e-01	2.744301e-01
CAAGGACCGGGCCCGCAAGT	1.284805e+00	1.665680e+00
CACCTTGAAGACCTCTCCGT	1.877357e+00	3.535465e+00
CGCCCCGGAATGACACCCGC	-2.881428e-01	9.555400e-02
TCCCTTCCAGGTGCGCTCCA	1.213571e+00	1.482792e+00
AGCGGTAGCGATGGACACTC	1.242210e+00	1.556713e+00
TGTCTCTCTAAAAGACATTA	7.577901e-01	5.914254e-01
AATCGTCAGACGTCTACAAA	3.299914e-01	1.175265e-01
AGATCTGGGTTTCGTCAAGT	1.984177e+00	3.956887e+00
CATTGTTTCAGCAACTATTT	-5.212995e-01	2.797906e-01
CGATTATACCGTTTCACTGA	6.119310e-01	3.797454e-01
TCAGGCTGTCCAGAAGTAAA	1.163033e+00	1.371280e+00
TTGCAGACTGGAAATAGCAA	2.568072e+00	6.613747e+00
CAACAGCTCCGGCTGGAGGC	4.491450e-01	2.158527e-01
GACGCTGGAGGAGCCAGACA	1.550855e+00	2.436851e+00
AACAAAATGGTAGCCACATC	1.387887e-01	2.409099e-02
CAAGATCCACTTGCTGTGTC	-2.238918e-01	5.434705e-02
CGGCCTCTCCGCACGCACCA	1.419004e+00	2.029808e+00
TACAGCTAAACTGTACAGCT	2.205865e+00	4.878690e+00
TCTCCGTGGTGCGTGCGGAG	1.461512e+00	2.152470e+00
TGTAAACAACTAGAGAAGAT	8.534710e-01	7.444159e-01
ACAAAGATTCCACCAACCCC	3.987487e-01	1.696436e-01
AGTCCCTCTGTAACACTGTC	5.183075e-01	2.731487e-01
CAGCATCATATACTTCCATT	1.213398e+00	1.482102e+00
TGCACAAAGTGTTGCATTTG	8.139411e-02	9.662126e-03
TGGACTCTGTAGCTTCCCGT	2.069445e+00	4.296592e+00
TTGACCTGACAGTGTTACAG	1.928273e+00	3.731492e+00
ACCAACAAGGTTGAGACGCA	1.443078e+00	2.097918e+00
ATGCTTGTGAACTAATTGAA	8.878640e-01	8.036534e-01
GACCGTCATCAAGCAGACGA	1.302061e+00	1.713867e+00
GCGGGAGCGACAGCAGTTTG	3.989292e-01	1.676728e-01
TCAAAGATTGAAGAATGAAA	-4.757067e-02	1.120963e-02
TTATAGGTGAAAAACTGCAA	1.793782e+00	3.234285e+00
CGTATAAGTACCCAAAATGC	1.767374e+00	3.141155e+00
GATAATTCGTGTCCAGTCCC	-9.463356e-02	1.557983e-02
GTGATCCGCTTCACTCCATC	3.731860e-01	1.464363e-01
TGTCCTTCCACGCCTACATC	1.250471e+00	1.572626e+00
TTTAGATAGTCCTCATCGAA	1.289503e+00	1.671074e+00
AAATCAGATGGCCTCTCCAG	1.192359e+00	1.435095e+00
ACTTGTTGACACTTCTCCTC	3.226837e-02	5.106603e-03
CAAAGGATATTGGACTATCA	1.641519e+00	2.705050e+00
CTCCAGGTGCACTTATGCAG	1.702808e+00	2.918805e+00
CTTTCACCTACTTGAAGTCG	1.421427e-01	2.427216e-02
TGCTCCATCTCTGCTGTCGA	1.040174e+00	1.091484e+00
AAAGATCACAGTGCTCAAAC	5.444707e-01	3.028830e-01
AGACGTCCGCTTCCTCATCC	9.051041e-01	8.277896e-01
CACTGTGATCTTTGAGTCAT	-1.130578e-01	1.571217e-02
CATCAAACTCAACCCCATCG	1.252427e+00	1.575129e+00
GAAGACTTCCTTCACCACGA	1.632675e+00	2.681295e+00
GGACGTCTGGCAGTCGCTTG	1.459424e+00	2.141184e+00
AAGCATAGAATCAATAACAT	2.056290e+00	4.242900e+00
AGCTATCGAATTTCTTACCT	3.809618e-01	1.528022e-01
AGTTATGGATAGCCTTAAAC	5.074132e-01	2.688506e-01
CAGAAACAATGCCCTCGAGA	1.116092e+00	1.261445e+00
GCCATTTGGCCCGATAATAC	6.499047e-02	1.173547e-02
GTAGTTAAACAGGGTAAAGA	2.189990e+00	4.814960e+00
ACACTCTCTCTTCGCAAGTG	6.626276e-01	4.453080e-01
CACAGATGAGAAACGCCCCC	1.700474e+00	2.906554e+00
CCATGCCGTCGTCCCCGCTG	1.172183e+00	1.381606e+00
GGATTCAGCGTCCGATCCTT	1.057534e+00	1.135722e+00
TAAGAAGATCATTGTACATC	-1.395981e-01	2.227214e-02
TGTGCTCGAGCAACCAGAAC	1.212358e+00	1.481546e+00
ATATAGATAAAGGGGCAACT	1.324254e+00	1.761620e+00
ATCAGTCATCAGAGCATGTA	4.619763e-01	2.249555e-01
CTTTATCTATATCATCCGTA	8.871178e-01	7.970210e-01
TACATGCTCTGATGACTGAT	1.700242e+00	2.907563e+00
TCACATACCAGCATCTCCCC	8.204018e-01	6.778113e-01
ACAGAAGAGATCCTGTACTC	5.929014e-01	3.576560e-01
ATTGAATATGAAACCTCCAG	2.131334e+00	4.561551e+00
CCCTCACTTTCTCATCATGC	9.076455e-01	8.340843e-01
TCCAGCTGCTTCTTCTATCA	2.851392e-01	8.675859e-02
TCCATGATAGAAGAAGCAGC	1.658440e+00	2.766076e+00
TGCCAACAACACCAGAGTAC	7.859689e-01	6.228347e-01
AACTACTTTGAGAGCACCGA	5.912661e-01	3.563144e-01
ACCTGCTGCCGGGCATCGAC	7.579223e-01	5.814203e-01
ATCAAGACCCTGGAGCACCG	1.782896e+00	3.193170e+00
CACCTCGCGGATGGCGTTAG	9.897062e-01	9.954061e-01
CAGCAGGTTCTCCCCGGTGA	1.737815e+00	3.037512e+00
GTCCTCTAACGCCATCCGCG	3.160566e-01	1.066074e-01
ATTGGCATTGTACTGCTAGC	-1.855525e-01	4.252804e-02
CATTCCCCCATGATCGCCGT	1.050498e+00	1.113252e+00
GAATCAAATGATAAACTGCG	1.514713e+00	2.312793e+00
TGACAGTAGCCCCAACGCAA	1.219468e+00	1.506144e+00
TTAGCAACCTGTTCCGCAGA	1.116201e+00	1.264465e+00
TTGACCGAACAGCTGCTGTA	8.659038e-01	7.575645e-01
AGACCCAAACGCTCTTATCT	1.313916e+00	1.743838e+00
AGAGGCCAGGTAATTACCGC	8.542358e-01	7.398245e-01
CACTACAAGACGCCAGGCGC	3.339659e-01	1.186658e-01
GACGCCAGATACGCACAGTA	1.907131e+00	3.651512e+00
GCAGCCGAGATAAGAGCGTT	1.440846e+00	2.094499e+00
GTCCCCCTGCGGTAATTACC	3.878881e-02	1.557733e-02
ACACTGAGAACTTACGGCAG	1.987858e+00	3.964401e+00
CTTGTTCCACACACCGGTTG	2.838541e-01	9.964995e-02
GCGGCGCAGTCTTCCTGCTT	4.042716e-02	7.470615e-03
GTGCACAACAACCGGGGAGA	1.047643e+00	1.112945e+00
GTTCGACCCTTATGAACATG	1.190784e+00	1.437033e+00
TCATGGCGGCTCAGTGCGTG	1.344363e+00	1.821771e+00
ACAGCGAACTGAAATCGCCT	1.347359e+00	1.833536e+00
CACTCAGGTCTGGACGGATC	1.314518e+00	1.737264e+00
CTACGCGGCCCTTGAGCTGC	-2.706957e-01	8.468978e-02
GACCGGTTCCGTGGCCGCGA	1.064705e+00	1.145718e+00
TCCATCACTAGAGTCCGCTG	1.337167e+00	1.798692e+00
TGAGAAACCTTCTGAGTCGT	5.556669e-01	3.132048e-01
AACGTCGGGGCATTCCGGAT	4.492015e-01	2.205348e-01
GGATAGTCCGAGTAACGTCG	1.550799e+00	2.427947e+00
CAAGCGCATAGCCAAGCGCG	2.397272e+00	5.763839e+00
CGAGCCCGTTCACGTCCCCC	5.270189e-02	7.462082e-03
GACGCGTCCGACCTCGCCAT	1.622129e+00	2.644375e+00
GGGACGTGAACGGGCTCGCC	6.370626e-02	1.476089e-02
GGTCGGACGCGTCTTCTTTC	3.832667e-01	1.544367e-01
TAGACTGGCCGCCACGCGCT	1.703214e+00	2.919832e+00
CAACCATTGATCCGAATACC	6.465049e-01	4.247060e-01
CTGGTATTCGGATCAATGGT	2.327476e+00	5.437803e+00
TATGTGCGACTGATGAAGTA	1.335439e+00	1.803192e+00
TCACTGTGCACATCCGTCCC	7.742102e-01	6.040467e-01
TTACAACTTCAAGAAAATTA	6.117957e-01	3.907130e-01
AACGACGTCTTCACAACCAG	8.720953e-01	7.674626e-01
ACAACCCATACATCATCCGC	7.627349e-01	5.904283e-01
GGGCGATTCTCTCACTGAGC	9.899218e-01	9.975438e-01
GGTAACTTCGTTAACGCCAA	1.644433e+00	2.719696e+00
TCTCCGTAAGACGAGACCTC	1.264822e+00	1.615297e+00
TTACGGAGAGATCCCCGCCC	7.144019e-01	5.157455e-01
ACCCTACGAGAAAGATGATG	1.881205e+00	3.555189e+00
AGAAATAGAGAAATATCGTA	2.099588e+00	4.428233e+00
ATGCCAGAAATAAACGTCAG	4.696096e-01	2.311441e-01
GTTCCGCTGACGTTTATTTC	-6.392185e-01	4.117981e-01
TCTCAGTTTAATGGCTATGC	1.609713e-01	2.960286e-02
TGAGGTCTGAGAACTGCTGT	1.682150e+00	2.837022e+00
AGCAGTTAGAATTGAGAATC	1.306463e-01	2.300500e-02
TAGCTCAGGTAGTTCTTAGT	1.791494e+00	3.219807e+00
TATGATTGAACACGCACAGA	1.464455e+00	2.153794e+00
TCTTTCTTAGGCTGCAGCGC	1.127880e+00	1.279423e+00
TTACTCATTGTATACTTTCC	8.590245e-02	1.496184e-02
TTGAATTGCTCAGTATGAAA	1.182921e+00	1.411417e+00
ACAAACTTTGCAGCTCGAAC	-3.160609e-01	1.058573e-01
ATCTGATCGAGTTAAGAGTG	1.162793e+00	1.359396e+00
GAGCTGCAAAGTTTGTTGCA	2.181046e-01	5.385388e-02
TAAAGACTTGCCAACATCCA	2.593766e+00	6.747459e+00
TGTCCTTCCAAAGTGAAGTT	9.734570e-01	9.609530e-01
TTCGTCACCAAACTTCACTT	1.438668e+00	2.079200e+00
AAATCCGTCTCTTCTTCCGT	9.899515e-01	9.958285e-01
AGGCCGAGCGCATGTTCACC	8.320833e-01	7.002246e-01
CACCTTCTCAGAAGAACCGA	1.347638e+00	1.834190e+00
CTCGTGGCCCCACAATGACA	-1.619942e-01	4.132134e-02
TCACCTGGTGAACATGCGCT	1.842745e+00	3.419049e+00
CCTATAGAACTCCTCTTGAA	1.255062e+00	1.594345e+00
GAGTTTACCCTTACCTGTGT	2.151332e+00	4.646287e+00
GCGAGTGAGCAAACCAATTC	-1.734904e-01	4.345061e-02
GCTCACTCGCATCAGTGGGC	-1.766869e-02	1.051543e-02
GTTTCTTACTTGTGTCTGGT	1.049201e+00	1.120278e+00
TCGTCCTGAGAGAAACACAT	1.572353e+00	2.486825e+00
ACTAGGGGTTCATGTTAACC	1.686395e-01	4.104322e-02
AGTAGTGAGAGAAGATAAAT	1.667264e+00	2.794872e+00
ATTGGACTTACTGTTTGGCC	5.497566e-01	3.110103e-01
CTCTCACTACTGCAACCTTG	1.554262e+00	2.425506e+00
GCTGGCAGTCACAGCTAGCT	-2.369464e-01	6.364310e-02
TCATAGTCAGTATTGAACAG	2.253082e+00	5.095182e+00
GAAAAAGATACACGGCTTTG	4.728737e-01	2.369058e-01
GAAGGTTGACGCTCTCCACC	6.188546e-01	3.930980e-01
GATCTACGAACTGCGTGTGA	2.422370e+00	5.883031e+00
GTTCATGTCACACTCAATGA	1.702787e+00	2.913860e+00
TGTTCGACCACCCTATTCCC	-2.181660e-01	5.065690e-02
TTACTGTCGACTCCTCATGC	1.195971e+00	1.435416e+00
AAAGTTCAAGCAACCGTCAT	4.682747e-01	2.242900e-01
ACAGCCTTTGTACCCAATGA	2.095970e+00	4.411834e+00
ACTGTTTATCATGCCACTTC	6.745439e-01	4.652119e-01
CCAGGAAAATGATGAAGTTC	4.248498e-01	1.883327e-01
GTCACCGACGAGACCAGAAG	1.922228e+00	3.716412e+00
AGGTACTTACGATGACTTGG	2.211132e+00	4.903030e+00
CGGACTATTCCCCGTAGTAA	2.345745e-01	6.350434e-02
CTCATGAGCAGTCGATAACG	2.136340e+00	4.575813e+00
GCTGGCAATGGGCACCACTT	1.124092e+00	1.275681e+00
TAAAGGTTCTACTGTTTCTA	-1.046873e-01	2.228210e-02
TGTATCCCCCTTCTGCATGA	5.931501e-01	3.678953e-01
CAGCTAAAGCGTCTGCAGTA	1.594288e+00	2.561411e+00
CCGTACCATCTGCGCCATCC	1.291341e-01	2.472756e-02
CTCCGATTGTCTTGCTGCAT	8.098625e-01	6.634665e-01
GTTCTCCAGGATGGCGCAGA	1.660436e+00	2.774604e+00
TCCGCTCCGCGTCACACTTC	-4.623188e-01	2.175451e-01
TGTACCCATCAGTAACGATG	1.670728e+00	2.802870e+00
AGAACACGCCCCTGCGCCAC	3.599317e-01	1.420156e-01
AGATGAATATACTACTCGTG	1.497292e+00	2.253328e+00
AGTAGTATATTCATCTAACG	2.216238e+00	4.932836e+00
ATCACTCCGGACATTTGCCC	1.116199e+00	1.255695e+00
CTGCCGCCTCTCACCATCGA	7.932007e-01	6.367092e-01
GAGATGCTCAAGTACTCTAC	3.411152e-01	1.218494e-01
AACAAAGCAGATAATGATGC	7.283942e-01	5.380033e-01
CACCTTGTTTACTCTACTCA	4.156807e-01	1.778226e-01
CTGTATTTGGTGCATCACTC	1.370301e+00	1.888184e+00
GCTGAATTATGAAACTGTGA	1.768358e+00	3.146857e+00
TCAGCATGTTTCCCGACATC	4.278030e-01	1.869935e-01
TTACTAGATCTCCAACAGTA	1.344857e+00	1.828083e+00
AATAGAGTACTATGCTATGT	1.188531e+00	1.420951e+00
CTCACTCACCGTCTTCTTTG	4.019124e-02	8.034444e-03
GATGGTGGCCGCAAAGAAGA	1.176300e+00	1.403490e+00
TCTTCGATTACCTCAAAGCT	2.877527e+00	8.295433e+00
TGCTTTGTAGAAAAAGTCGC	-4.017089e-02	1.197117e-02
AAGCAGCTGAGATATAGTAC	1.264156e+00	1.610534e+00
ACTTTACCTGAAAAGATCTC	8.239072e-01	6.883354e-01
GAACACTTCATCAACCAAAG	1.406890e+00	1.999193e+00
GCCGCCGGCTCCCCCGTATG	1.008665e+00	1.030227e+00
GCGGGCGATCCAAAGCCCCC	1.180637e-01	2.684577e-02
TCTAACCTAGGTCACTATTG	1.090975e+00	1.200576e+00
ACAGAGGATATATATTCCCC	1.012650e+00	1.038971e+00
GCCAGGAACATCAGAAAGCC	-1.741800e-01	3.514124e-02
TCTGACAGACCTGAACCTTG	2.017695e+00	4.089068e+00
TTCCCTGCCAGACCGTATCC	1.059359e-01	1.636343e-02
TTTCAGGCGCATCCAGGATA	1.947006e+00	3.809292e+00
GACTGTTTGGGGCAGAGGAG	8.652597e-02	2.483405e-02
GGAGAGGTGGGATGGAGAGA	1.343927e+00	1.827622e+00
TGTTTGGGGCAGAGGAGAGG	1.142387e+00	1.320567e+00
AAGAACCCAGATTCACAGTA	1.140106e+00	1.313333e+00
GAAGCAGCTCTCCTGCAGAA	1.239435e+00	1.551978e+00
GAATTTATTCTTCTGAGCAT	4.764167e-01	2.357841e-01
GTATTGAACGATGTCTTGAG	1.333025e+00	1.791284e+00
TACATCTGCCTTCCCATCCA	1.267293e+00	1.612460e+00
TCTTCATATAAGTCAATAAT	4.093263e-02	4.784512e-03
CCTTGTTTAGCCTGCCTGTG	6.154589e-01	3.849431e-01
GGCCAACTTACCCAAACTGG	1.865072e+00	3.496555e+00
TACTCTTGAGAGCATCTGCC	8.798672e-01	7.822745e-01
CGATTTCATTGGTCTCATTG	1.833400e+00	3.372938e+00
CTTACGCCAGGAGCTTCTTG	6.729777e-01	4.643049e-01
CTTCTCCACAGGTAAGCGGA	1.376462e+00	1.912313e+00
CTTTCCCAGGTCAGCAGATC	3.564453e-01	1.378471e-01
GCCCATCTTTGATGAGCTTC	-3.943539e-01	1.616986e-01
GTACTCACGGGAGTTGGCAT	1.866346e+00	3.498614e+00
CCAAAACGGTAGTGTCCAGC	6.590020e-01	4.430261e-01
CCTCACCTTACGGTTCCAGC	1.195779e-01	2.068239e-02
TAATGTTGCTGCGACACCCA	2.024672e+00	4.114037e+00
TCATACTCATCGCCAAACTG	1.103360e+00	1.230663e+00
TCGAAGTAAAGTGACTGAGC	1.687485e+00	2.862011e+00
TGCCTTGGTGACTGCCACCA	5.968467e-01	3.656692e-01
AATATTGCTGCATTCACATT	4.859527e-01	2.439472e-01
AATGAACTTACCTTCCAACA	1.126019e+00	1.277569e+00
GAACAGATGATATCCCTGTT	5.549596e-01	3.147425e-01
GAATGCAGCAATATTAAAAA	8.119802e-01	6.780812e-01
TGTGACTATTAAGACCATGT	2.675353e+00	7.170217e+00
TGTTGTTGTAGGTCATTCAG	1.013599e+00	1.034205e+00
AGCCTATCCGCCGCTACCTG	2.000424e+00	4.015015e+00
AGGAGCGCTCGTACTCGCCC	8.454458e-01	7.289783e-01
ATGCCCGTCGCCGGTACTAC	2.470044e-02	6.131109e-03
GCGCGTGCTGGACCCTTCCA	1.507859e+00	2.290316e+00
GGTAGAAGAACCTTTGCACG	7.886876e-01	6.402183e-01
ACTTACTCTTTCGATCCCCC	1.334836e-01	2.260830e-02
AGTTATTTACCTATCATTGT	5.819526e-01	3.427390e-01
CGGCGAGTGTAGAAATCAAG	1.779378e+00	3.187101e+00
CTAGAAGCCGAAGTTATGAA	9.567598e-01	9.266432e-01
TTCTACACTCGCCGTCCAAG	1.548097e+00	2.411757e+00
AACCAGCACTTCAAAAGCAA	-3.109294e-01	1.091835e-01
ACTGCACGCACTCGTTCCCG	1.417216e+00	2.031021e+00
AGTATCAGAACAAGGGCCGC	1.733560e+00	3.023185e+00
GATGTCGGTGGCCTTCGTAC	1.983137e+00	3.955265e+00
GATTTCTATGTAACACATGC	6.401933e-01	4.178301e-01
GCCTTGCCCCTCAGCCAGTC	3.442229e-01	1.233148e-01
AAAATCTTGTTCGAACTTTC	-4.421425e-01	2.030965e-01
TAACACATACACACTCCATT	1.386721e+00	1.929321e+00
TATTACAGAAGAGTTCCTAA	1.681606e+00	2.844437e+00
TCTCCCAATGTAATCTGAAG	8.667913e-01	7.616211e-01
AAGGAAGATGGCTTGAGCCT	1.061116e+00	1.132127e+00
GAAGATGGCTTGAGCCTCGG	2.141199e+00	4.608221e+00
GCAACATTTCTCAGGCTCAG	-3.856647e-01	1.615897e-01
AAACTTACACTGGTTGTGTG	1.138502e-01	2.220758e-02
ACGTACCCAGGCCCCTACAA	1.229504e+00	1.528068e+00
AGGTGGACCCCAAGTTCCTG	1.153851e+00	1.348602e+00
GCCCGAAAATGGCACAGAAA	9.698106e-01	9.561051e-01
GTACGTTTGGGAGCCTGAGC	1.102331e+00	1.224625e+00
ATGGCGGTCTCCGTGCGCAC	1.100708e+00	1.221111e+00
CAACGAAGACACTTCAGCCC	5.039657e-01	2.588459e-01
CCAAGCTTGAACTACCCTTG	1.762405e+00	3.124534e+00
GACTGACAACGCGGTCCCAC	1.266901e+00	1.612190e+00
GGGAGCCAAACCCGTAGAAA	7.771971e-01	6.236766e-01
TCTTCTTGTAATTCTGAACG	7.811030e-01	6.198472e-01
AACCACACCACCTTCTGTCA	8.292337e-01	6.954125e-01
CTACCAACCAACCCCGTGGG	1.005981e+00	1.030839e+00
TCCACTTCAGGTTTCGCTGC	4.819840e-01	2.405466e-01
TCGTCTCAGCGATGGCGCTT	1.238787e+00	1.544719e+00
TGAGAGTATAGGACGAGTGC	1.358052e+00	1.855690e+00
CACTTACACTGTTGAGAAAG	-4.380015e-01	2.014855e-01
TCCTTGTAACCTGAGTAAAG	2.022047e+00	4.100256e+00
TGAAGTATGGGTTCTGTAAC	4.450525e-01	2.046825e-01
TGCTTGTAACTGAACTGATG	1.104169e+00	1.226071e+00
TTACAAGCAGCCGCTGTTCA	9.854068e-01	9.913878e-01
TTTCTCAACAGTGTAAGTGT	1.628561e+00	2.674760e+00
AGAAATTGTCCGATGACCAG	2.211186e+00	4.906598e+00
ATCGGCATCGATCCCCCCCG	4.139716e-01	1.815834e-01
CAGGATGCGCACATAATAGT	9.820817e-01	9.779961e-01
CTTGAGCAGCTCCCGATCGA	1.756131e+00	3.104416e+00
GCGAATCCAAAGCATCCCGC	7.232331e-01	5.341920e-01
GTACCTTGTAGCGGCTGTAC	3.326656e-01	1.246942e-01
ATCAAACTGCATGTACCACT	8.678204e-01	7.570862e-01
ATCATTTACCGCCGCTATGC	2.618368e-01	7.249234e-02
CACACAGGTTTACACGGTCG	1.420674e+00	2.031288e+00
CCGAGAGACCAGCCAGACGA	1.365119e+00	1.876649e+00
GGCCATTCACAACTTCGTGG	1.437611e+00	2.080522e+00
GGCGTCTCGGACGGTGACCA	3.801940e-01	1.584173e-01
AAGTGGTCTGTACCGTCTAA	9.042716e-01	8.246508e-01
ACAGCTAAGTGTAGCCCATC	4.978986e-01	2.528880e-01
CATCCTTGTGCCCCTTTAGA	5.967690e-01	3.655980e-01
CTACACTTACCTCAGTCCGG	1.730974e+00	3.017255e+00
TAAAGCAGTGCTGAGTATCA	1.581103e+00	2.514717e+00
TCCTAGCTGATCATACTTCA	9.008564e-01	8.180203e-01
AGTCATCCGAGTCCCCAGGG	1.406895e+00	1.994321e+00
CACCTCAAAGAAGTTCTCCT	1.431110e+00	2.056122e+00
CTTCCACCACACCGTCAATC	4.861263e-02	7.398680e-03
GACCGAGGAGAACTTCTTTG	1.419894e+00	2.027867e+00
TACCGTGGTGATCGAATAAA	7.676227e-02	1.516500e-02
TGCAGGAGTTTGGACCCATC	1.102093e+00	1.225604e+00
AGATGTTTCGGGCTGGACAC	8.030492e-01	6.648393e-01
ATGCAATGCAGTCGATATCC	1.315624e-01	3.537710e-02
CGACTGCATTGCATACACCA	2.294570e+00	5.286322e+00
GTGATTCTGGGGTTACACAG	2.022803e+00	4.112760e+00
TCCATCCCCTTTACAGTGTA	2.740723e-01	8.959701e-02
TGTAGGTAATGTGAGGCTAC	8.569901e-01	7.406324e-01
ATGACAAAGACGATTCTGTA	3.927342e-01	1.616279e-01
CTAGCCAGGGAAAGAATAGT	1.531520e+00	2.362377e+00
GCACACCAACAACACGCTTC	6.439156e-01	4.245834e-01
GTGTGGTGGATCATTTCAAC	1.075480e+00	1.170122e+00
GTGTGTCGCGATGCCGGAGC	8.231449e-01	6.911596e-01
TCATTCAGAATCGGCAAGGT	1.560521e+00	2.452879e+00
AAAACGTGATATCACTGTTT	-2.309824e-01	5.679818e-02
ATTAACAAGCTAGTTTGTAC	1.241468e+00	1.552390e+00
CTCATTTGAGTCTTATGAGC	1.885207e-02	8.894911e-03
CTGTCAAACAGTGTCAGCAG	2.073035e+00	4.317128e+00
GTACCAATAAAATAGCCCCC	5.774596e-01	3.448911e-01
TATAACTGCTGACAGCTCAA	2.590427e+00	6.728431e+00
ATCATCGATTCTGCCATACA	1.050902e+00	1.124818e+00
CAAACCATTGTAGCCTTGTA	-2.924294e-01	9.663433e-02
CACTCGCACGCAGACGGCCA	2.104779e+00	4.453713e+00
TATAAGCTTACCAAAATTGA	1.115122e+00	1.262048e+00
TGGCCGTCTGCGTGCGAGTG	8.769005e-01	7.890463e-01
ACTTACTTGACCAATATTTC	-1.916560e-01	4.243801e-02
CAGGCCCTTGAGAAGTTCTT	2.972330e-01	9.591647e-02
CAGTGAGCGGTAGATGCTGC	1.836148e+00	3.387837e+00
GACAGCTTCCTTAACCGAGA	1.541605e+00	2.390583e+00
GACCCGTTCACCAGAAATAT	4.095810e-01	1.773205e-01
GCCTGCAGATTTATTGACGT	2.071336e+00	4.305738e+00
ATGAGCGCTGGCGCGACGGC	5.269180e-01	2.938267e-01
CAATGAAGTGAACCGCAAGC	8.133658e-01	6.719694e-01
CCACGTCTTGAAGTCGACGC	1.054709e+00	1.121063e+00
CCTGCGTCGACTTCAAGACG	2.343225e+00	5.511685e+00
CGCAGCGGGACACCAAGTTT	5.040717e-01	2.601362e-01
GGACTGCCCGCCGGATCGCG	1.247322e+00	1.575183e+00
AGAGCTGACCGCCACGCCCG	3.061137e-01	1.048370e-01
ATTCCGTGACCAGCGCCTGC	4.686996e-01	2.328555e-01
CCAGCAACTACGAGTATCTG	2.647862e+00	7.033231e+00
CCGCAGATACTCGTAGTTGC	1.026304e+00	1.066586e+00
TATCCCAGCCGCCCGACGTG	1.506534e+00	2.281686e+00
TCCATGGATCAGCGCTGCCG	6.722156e-01	4.715561e-01
ATATGTACCTCTAATAACCG	1.799801e+00	3.261039e+00
CAGCCTTTCCGGTATCCGTA	7.680761e-01	6.015700e-01
CGATGAAGAAGCTATTAAAG	1.288418e+00	1.680170e+00
GAAAAAAATGTCGAATGCGC	-2.711950e-01	8.074281e-02
TATGATGCAATTGCTCGACA	1.719814e+00	2.969001e+00
TTATAGCAAATACACTGACC	4.311417e-01	1.915711e-01
AACGACTCATGCTCCAGATA	1.340962e+00	1.816281e+00
AGTTATTGCTATGCCATATC	1.237683e+00	1.540066e+00
ATATTCCCGTACTTCTTGAA	1.974295e+00	3.912490e+00
GAATTCCCTGAGTATTGTCC	1.709032e-01	3.845067e-02
TTGAAACGCATTCATCAGTT	5.124233e-02	8.404978e-03
AAACTGATCAGACACTCCGA	1.315170e+00	1.741783e+00
CCTGTCGAAGCAATTTCCAT	-1.931047e-02	6.458580e-03
CTCTTGAGACCTGTTTACAG	1.293460e+00	1.691770e+00
TCCGAGTCCAGCATGTGCTT	6.103768e-01	3.795155e-01
TTGTCTGAGATACAATCCTT	1.224117e+00	1.503577e+00
AAGTAAAACTGAAGGCAATG	2.260385e+00	5.128887e+00
GAAATATGATCTCTTCTTCG	9.520530e-01	9.186947e-01
GCTCACTCTCCAACTTACTC	2.978545e-01	9.377924e-02
TCCTTCTAAGGTGACCAAGA	4.002095e-01	1.754887e-01
TCTTCCAGAAAACTCCATCT	8.690532e-01	7.642196e-01
TGAACAATACCAGAGTAAGT	1.589011e+00	2.539850e+00
ATTCTCTCCAGGTGAGGAAG	3.156129e-01	1.094029e-01
CTCACAGCATTCCCGTTAGC	-1.519476e-02	5.135911e-03
GAAGGACTTAAAGGAGAAGA	1.460124e+00	2.153433e+00
GACGAAGAAGAGGAAGAAGG	2.687985e+00	7.251390e+00
AGCCAGCAGCAATGCCCGAC	1.431992e+00	2.062044e+00
CAAAATTGAGCCTTTCTACA	7.985806e-01	6.499513e-01
CCGTGTGTATCGCCTTCCAC	7.278315e-01	5.400278e-01
GCCCCACATACCTCGTTGTC	-1.596834e-01	3.125048e-02
GGCGATACACACGGCCCCCG	1.119386e+00	1.269934e+00
TGACCTCAGCCCTGACAACG	2.086138e+00	4.371988e+00
AGTCCATAGAAAGCTCGATC	4.498967e-01	2.107533e-01
CTGTTCATAGAACCGCTCCA	1.257306e+00	1.594604e+00
GGCTTACCACACCATCGAGC	1.737890e+00	3.033365e+00
GGCTTGAGAGTCGAAGTCGA	8.479944e-01	7.309587e-01
TGGCAGCTACCCCAGTCAAC	1.180587e+00	1.404277e+00
TGGTCCCCTTAACCCGCAGC	6.059291e-01	3.741339e-01
ACACGTGGCTGGCAAGGAGA	1.919058e+00	3.717521e+00
CTGGCAAGGAGACGGGAACA	8.094247e-02	2.059192e-02
AAACCCTATGAACCCAAGTG	1.645295e+00	2.731499e+00
GTAGATTTCATTTACAAACA	9.648754e-01	9.500551e-01
GTGCCGGCACCATGAAGATC	4.952033e-01	2.666983e-01
ACTCCTCTCTTGTAAATCAG	1.166577e+00	1.368235e+00
AGAGTACCAGAGTCGACTGA	1.386747e+00	1.944144e+00
CGTAATGTCTGAACGTGTGC	5.663229e-01	3.288175e-01
GCTCAATATCTAGAGCCCGC	1.593431e+00	2.559367e+00
TAATGCTTTCATTCGCTGTA	1.792943e-02	1.423154e-02
TCTAAGCCTTCAGTCGACTC	9.942568e-01	9.940993e-01
AACAGATTCTGCGCTTGATT	-1.702825e-01	3.671853e-02
AAGAGCTGAATACTCGTTCA	1.268301e+00	1.619462e+00
ACGAGTATTCAGCTCTTCAC	2.957855e-01	9.142002e-02
GAACAGCATGACGTCCGCTT	1.348494e+00	1.825599e+00
GTTGCCGTTATTACATCAGA	1.071642e+00	1.160265e+00
TCTCCCATCTGATGTAATAA	1.861893e+00	3.480461e+00
AATTGAGCAGCTTCTCGATC	8.896612e-02	1.365463e-02
CAAGATCGTCGGCAACAAGT	3.455054e+00	1.196076e+01
CCACAAGTGAAGCAGCGTAC	1.864114e+00	3.495898e+00
CCTGTACGCTGCTTCACTTG	1.322194e+00	1.760138e+00
GCCTCACCCCTCGGTGTACT	2.046699e-01	5.671326e-02
GCTGCTCAATTATGCACCCC	5.819445e-02	9.548439e-03
CTGTACACACCTATGAGACT	2.007840e+00	4.047060e+00
GCAGCTCAAGGCCATCCCGT	5.861056e-01	3.723396e-01
GGCTTCAAATGCCGCCGCCA	3.942129e-01	1.705057e-01
TACTGCCAGCATCTGTTTAC	3.145312e-01	1.054152e-01
TCTTGAAAACTTAAGTACCC	8.899305e-01	8.007631e-01
TGTGTTCTCCACCATAGCTT	2.453255e+00	6.034295e+00
ACAGCCTGAGACAGTTCTTA	6.777120e-01	4.699803e-01
AGACACTTACAATTGTGTCC	-3.087021e-01	9.852997e-02
CTGCGAGGAAAACCGCATCT	2.297451e+00	5.297425e+00
CTGTTATTACCGCTCAGGAA	1.722444e+00	2.981732e+00
CTTTATATGCCTTTCCTGAG	1.774610e+00	3.171093e+00
GCAGAACGCCTTTATGCAGA	-4.297360e-01	1.934620e-01
CAACGGAAACACGTGTAAGA	1.272239e+00	1.631762e+00
CATACTTACGCATCTATAGT	1.419831e+00	2.022162e+00
CCTAGGATTAAAAAGAGCAC	2.110926e+00	4.476220e+00
GTAGATTTAACACCTCCAAT	8.220071e-01	6.841325e-01
TACCTGTCGTAAAAATTTAT	-2.798463e-01	8.302883e-02
TCTTACACGTGTTTCCGTTG	5.232596e-01	2.800855e-01
CAGAATTCGTCGAAAAGCAT	7.795758e-01	6.128620e-01
CCCCACTTACCTTCTCGAAG	1.213240e+00	1.483268e+00
GAACTGTACGTGAACCACAA	9.964393e-01	1.004975e+00
GTCCCTCTAGAATTTCCGTG	1.533565e+00	2.366881e+00
GTGGTTCACGTACAGTTCGT	9.315046e-01	8.833810e-01
TGAGATTCTTGCTCACCGTC	6.969704e-01	4.932758e-01
AAGGTGTTACTGTGCTGACG	2.415257e+00	5.850360e+00
AGACAACCAATGCTATCATC	5.476594e-01	3.059831e-01
CGTACCGCATAAATGTCCTG	1.286456e+00	1.663352e+00
TCGATCGTCAAATCCTATGA	1.443263e+00	2.092589e+00
TGTTACTACAGGTTCGCTGC	7.268837e-01	5.314526e-01
TTTAAATGTCATCGATCTAA	-4.371222e-01	1.935913e-01
ATGGACACCGGTGTGATTGA	1.159618e+00	1.353951e+00
CAGGAAGTTGGCAGTATCAT	1.067288e+00	1.152767e+00
TAAATGTCACTCTCACCATC	4.664206e-01	2.215404e-01
TCCTGAGAGAATTATCACTT	7.824803e-01	6.206807e-01
TTTGTCAATGATCATAGCAA	1.380233e+00	1.914050e+00
ACACCTCTCGCGCGTTCTCC	5.447473e-02	7.421443e-03
ACTACTTACCAATGGCCCTG	1.852779e+00	3.445660e+00
ATGAGTACCTTGCCAGTTCC	1.195961e-01	1.911306e-02
GCCTCCCACAGCCACGTGAA	1.007515e+00	1.030523e+00
GGAAGAGCTGTCTTGTTGGC	6.505522e-01	4.439067e-01
TCCCCTTCTGCCCAATGGTG	3.026574e+00	9.182876e+00
ATACTTACATAATCGCAAAG	1.343796e+00	1.824882e+00
[truncated: 107,572 more rows]
