# Supplementary material for: JACKS: joint analysis of CRISPR/Cas9 knockout screens
Source: Genome Res. 2019 Mar;29(3):464–71. doi: 10.1101/gr.238923.118 (PMC6396427; doi:10.1101/gr.238923.118)
Supplement: Supplemental Material [file supp_gr.238923.118_Supplemental_Code.zip › Supplemental_Code/reference_grna_efficacies/tko_grna_JACKS_results.txt]

sgrna	X1	X2
TBCA_TCCTTACCGCTTCACCACGC	1.000000e+00	1.009866e+00
UBL5_CCTTCAGATGAAATCCACGA	1.000000e+00	1.010556e+00
RPL31_TAGATGGCTCCCGCAAAGAA	9.275290e-01	8.703382e-01
RPL31_TTAGATGGCTCCCGCAAAGA	1.072471e+00	1.160657e+00
TCP1_CCAAATCCCAAACCTTACCC	9.172631e-01	8.570745e-01
TCP1_TCGCTGCCGTCAAGATGGAG	1.082737e+00	1.187961e+00
RPS11_AACTCCCGCACTTACCAGAG	1.000000e+00	1.018882e+00
RPS13_TCCCAGCGCGCTACTTACAG	1.000000e+00	1.016922e+00
GTF2A2_CCTAGATGAGCTCATACAGG	1.000000e+00	1.020789e+00
SLMO2_TTCACATCGGCAGCCACCCG	1.000000e+00	1.006340e+00
NSA2_CCGAGGCATCCTCCTTACCA	1.000000e+00	1.017161e+00
RPL9_TACAGCTCCGGGTTGACAAA	1.000000e+00	1.017335e+00
RBM17_CCAGTCATTGACCTGAAGCG	1.000000e+00	1.027905e+00
SNRPF_CCTGTTAGTCCATTGAGGAA	1.000000e+00	1.019706e+00
XRN2_AGTTCGGTTCATGTGTGGCA	9.093353e-01	8.344068e-01
XRN2_CACGAAGAACATTAAGCCGA	9.049943e-01	8.288499e-01
XRN2_CTACATGGCAATAGATGGAG	1.203424e+00	1.462354e+00
XRN2_CTGAGCCAGCGGAAGAACGC	7.152828e-01	5.226482e-01
XRN2_CTTCAGGATGAGTACAGGGA	1.145809e+00	1.323686e+00
XRN2_TGAACCAGCAGCGTTCAAGG	1.083894e+00	1.184795e+00
PRPF6_CGTAGGGTCCACTTGAGAAG	1.419875e+00	2.027048e+00
PRPF6_CTCGGAACCTTATCATGAAG	1.055126e+00	1.126776e+00
PRPF6_GGACTGATGACACCTGGCAC	3.916518e-01	1.668057e-01
PRPF6_GGCGCGGGCATCCCTAGGAA	1.075116e+00	1.166354e+00
PRPF6_TCCATGATCCCGACACACGG	6.698144e-01	4.605208e-01
PRPF6_TGACCGCGTGGTGAAGCCAG	1.229059e+00	1.525571e+00
NHP2_TGCTCCTTACCGTCTTAGAG	1.000000e+00	1.011963e+00
HNRNPK_ATCCCACTGGGCGTCCGCGA	1.000000e+00	1.033248e+00
POLR2D_TAGCACTCACCTACGAACAC	1.008897e+00	1.035303e+00
POLR2D_TCACCTACGAACACTGGCAA	9.911033e-01	9.991536e-01
RPLP2_CGGCCGCTACCTTGTTGAGC	1.000000e+00	1.015717e+00
BRIX1_AGTCATCTTCAGTTCAGCGA	9.996400e-01	1.014668e+00
BRIX1_CAGTCATCTTCAGTTCAGCG	1.000360e+00	1.015610e+00
RPL18_AGTGGACATCCGCCATAACA	4.775636e-01	2.367538e-01
RPL18_CCTTCCCTAGGTCCTCGCAA	1.035340e+00	1.084907e+00
RPL18_CGTATCACTCACCGGAGAGC	1.086215e+00	1.193279e+00
RPL18_GCCACTCACCATCCGGGAAA	1.157771e+00	1.356566e+00
HSPA9_CGCTGATGGTCAAACGCAAG	1.283885e-01	2.430225e-02
HSPA9_TGAAGAAGACCGGCGAAAGA	1.075720e+00	1.172544e+00
HSPA9_TGGAATGCCGGCCAAGCGAC	1.568730e+00	2.477876e+00
RPL19_TTCTCCACAGGTAAGCGGAA	1.000000e+00	1.026607e+00
PHB_TCTCCCGAAGGATCTTACCA	1.000000e+00	1.018549e+00
PSMC6_TGCACTCACACTCCTTAAGA	1.000000e+00	1.021694e+00
PGK1_AGAGTTCTTCATACCCGCCC	1.000000e+00	1.031419e+00
VARS_ACAGCCAGGGTTCCACAGGG	8.348048e-01	7.220598e-01
VARS_CGGCTGTCCTTGTCCAACAG	1.151916e+00	1.340779e+00
VARS_GGATCGAGCCTGTTTCACCA	1.121939e+00	1.275557e+00
VARS_TAGAACCACTTCTCCTAGCA	9.848531e-01	9.844113e-01
VARS_TGGTGACTCACGTATCGGAA	1.197690e+00	1.449148e+00
VARS_TGTGACAGGCTCCCTGCACC	5.084912e-01	2.747172e-01
ATP6V1E1_CTCCTTACATGTCTTCAGGC	1.000000e+00	1.025228e+00
IMP3_CGTGCTCCTCAAGCTGCGCA	1.049820e+00	1.115078e+00
IMP3_CTTCCTTGTCACGCGCAGCA	1.041517e+00	1.096501e+00
IMP3_GCGCAGCTTGAGGAGCACGG	9.701806e-01	9.533833e-01
IMP3_TGCGCGTGACAAGGAAGGCG	1.232373e+00	1.532401e+00
IMP3_TGGACTCGTCCAAGATCAAG	5.615593e-01	3.295626e-01
PNPT1_ATTAGACCGCTCTTTCCAGC	3.457080e-01	1.345842e-01
PNPT1_CACTGCAGTAATGGTCACAG	1.489591e+00	2.232731e+00
PNPT1_TCCCGCCGTGGCAGAAGGAA	1.041175e+00	1.096228e+00
CENPA_AGGGCAGCTTCCTTATCAAG	1.102787e+00	1.228868e+00
CENPA_CAACACAGTCGGCGGAGACA	3.129045e-01	1.091901e-01
CENPA_CCGAGTTACTCTCTTCCCAA	1.183279e+00	1.412090e+00
CENPA_CCGCGGCCGGTTACCTAAGG	1.300484e+00	1.704001e+00
CENPA_GCGGCCGGTTACCTAAGGAG	1.115369e+00	1.256371e+00
CENPA_GGACTTCAATTGGCAAGCCC	6.827917e-01	4.812222e-01
CSTF1_CTATAGGTAGCTACACGGCA	1.012770e+00	1.038042e+00
CSTF1_GCAGCGATGACTTCAGAGCG	1.325145e+00	1.768065e+00
CSTF1_GGCACGTGACTTCATCCACA	1.766474e-01	4.642854e-02
CSTF1_GGCTACATCAGCATCGCCAA	1.137327e+00	1.308828e+00
CSTF1_GGCTGCATCAAATTATGGGA	6.880813e-01	4.896980e-01
CSTF1_TACGTAACTGGAAGCAAGGA	1.346607e+00	1.831501e+00
C1orf109_AGCAGAAGATGACTCAAGAC	8.449196e-01	7.230108e-01
C1orf109_CCATGTCTCGCACCTTGAGG	1.132261e+00	1.294329e+00
C1orf109_CCTCCTCAAGGTGCGAGACA	4.733949e-01	2.387096e-01
C1orf109_TACAAGCTTTGCCCAAGGCC	5.695848e-01	3.442169e-01
C1orf109_TCTGAAACACTCGCTCCACA	1.197978e+00	1.448617e+00
C1orf109_TTGCTGAGGGAGGACAGGAG	2.059937e+00	4.261703e+00
WDR70_ACCTACCTCCACGAGAGGCA	1.010446e+00	1.041056e+00
WDR70_CATGAGATAACGCTGAAGCA	1.252134e+00	1.587292e+00
WDR70_GGCCGAGTTGGAACCCACGG	7.060818e-01	5.136781e-01
UTP6_AAAGATCCAGCTCACTGACC	5.033381e-01	2.737859e-01
UTP6_AGTGGAGGTCGGCCGGAAGG	6.014765e-01	3.816694e-01
UTP6_CCAAAGCAGTGGAGGTCGGC	9.786128e-01	9.777203e-01
UTP6_GCGATTCATTCCAACAAACC	1.588216e+00	2.538686e+00
UTP6_TCTGCCCAGGAAATCCACAA	1.207963e+00	1.474401e+00
UTP6_TGTGGATTTCCTGGGCAGAG	1.117910e+00	1.262432e+00
AASDHPPT_AGTGCGATCGATTCAGCCCG	9.846543e-01	9.851752e-01
AASDHPPT_CCGGGACGCTAAGGCAGCCA	1.902381e+00	3.634539e+00
AASDHPPT_CGTCCCGGGCAAAGACGAAC	8.128850e-01	6.729088e-01
AASDHPPT_TAAGGATGAGTGGACTCAGC	7.050009e-01	5.141834e-01
KPNB1_AACTTGCTGGTGTGCTCAGG	9.254538e-01	8.731287e-01
KPNB1_AGATCGGCTGGAGCTGGAAG	9.897269e-01	9.970949e-01
KPNB1_CACACAGTGTCCAGATACGA	1.438026e+00	2.082746e+00
KPNB1_CTGCGTCCTACCGGGAGACA	1.166289e+00	1.377853e+00
KPNB1_GGACAGTTCCACAAGGAAAG	6.079126e-01	3.819595e-01
KPNB1_TTCTGACTGCCATAATCCAG	9.337983e-01	8.871935e-01
POLR3K_ATCAGCCCGTTCCCGCAGCC	9.524874e-01	9.271705e-01
POLR3K_CGTGCACAACATCACCCGCA	1.603974e+00	2.590463e+00
POLR3K_GATCAGCCCGTTCCCGCAGC	5.860761e-01	3.624112e-01
CCT6A_CGGTCAACATCAGCGCAGCG	1.384132e+00	1.938928e+00
CCT6A_GGTCAACATCAGCGCAGCGC	6.158685e-01	4.042638e-01
LSM7_AAGTTCCAGGGAGGCCGCGA	9.945473e-01	1.004766e+00
LSM7_ACAAGCTCACGGAGGACACC	2.608791e-01	8.092164e-02
LSM7_ATCCGGGTAAAGTTCCAGGG	8.437370e-01	7.270622e-01
LSM7_CGGTGATTTCTCCAAGCCAG	1.064286e+00	1.144817e+00
LSM7_CGTCCTGCTGCTGGATGAAG	1.253127e+00	1.581575e+00
LSM7_CTGCGGGCAGATTAGCACCA	1.368892e+00	1.887846e+00
ATP6V0C_GACATGTCCGAGTCCAAGAG	5.991865e-01	3.825624e-01
ATP6V0C_GCGCTCACCGCTGAAGACCA	1.400813e+00	1.993023e+00
SUDS3_CCGTGGTACTTACTTCCAGC	1.000000e+00	1.036453e+00
TOP1_AGAAGTCCGGCATGATAACA	1.329334e+00	1.780559e+00
TOP1_AGCCCTGTACTTCATCGACA	8.834700e-01	7.918518e-01
TOP1_AGCTCGGAAACAGATGAGCA	8.834373e-01	7.963458e-01
TOP1_ATCTGATGGAGTCCTTCCCG	1.126736e+00	1.288107e+00
TOP1_CCGGCACAAAGAACACAAGA	1.154233e+00	1.345027e+00
TOP1_GCTATCCTGAAGGCATCAAG	5.647065e-01	3.353151e-01
YARS_AGAAACTGCACCTTATCACC	8.634265e-01	7.645871e-01
YARS_AGCCACATGTGGTTTGCCCG	1.228624e+00	1.527380e+00
YARS_AGCTTACGTGGACCTGGAAA	9.705080e-01	9.537939e-01
YARS_CGGAGTTCTAGAAGTTCCCA	8.063750e-01	6.700977e-01
YARS_TGATCTCCTTGATCGGAAGG	1.157681e+00	1.357277e+00
YARS_TTGAATAGCCAAGTGCAGGG	1.003754e+00	1.024351e+00
DHX15_AGTCTCACCAACCAGTACAA	1.330320e+00	1.784681e+00
DHX15_CGAGCTGGACGTACCAGACC	1.296169e+00	1.693332e+00
DHX15_CGAGGATGTCCAAGCGGCAC	-2.533211e-02	1.907803e-02
DHX15_CGCCCAGGAATAGTTAGGAG	1.255568e+00	1.591924e+00
DHX15_TCATTACCAGGACCCAAGAG	7.443132e-01	5.758765e-01
DHX15_TTACACCATAACGCTCCAGG	9.491145e-01	9.186903e-01
NHP2L1_AGTTACATGACTGCTGAACG	1.000000e+00	1.025734e+00
DBR1_AGTCGCCGCAGCACAGCAAG	1.498632e+00	2.266079e+00
DBR1_CCAATGAAGAGCGTGAGAAC	1.723236e+00	2.982726e+00
DBR1_CGGCAAACTTCACATGAAGG	1.343310e+00	1.818698e+00
DBR1_GATCTATGAGACGCTGGCGC	7.087627e-02	2.479838e-02
DBR1_TGATCAGAAGGTTCTACCGA	2.958615e-01	1.001126e-01
DBR1_TTCCAAGTAATCAGGAGCAC	8.623234e-01	7.634874e-01
SNRPE_ACATCCTGCGTAGGATACGA	1.000000e+00	1.023008e+00
ALG1_CCCTCGTTCTGCTGGCCAAG	1.029633e-01	1.679309e-02
ALG1_GCATAGCATTGGTAACACAC	1.714120e+00	2.954416e+00
ALG1_GCATGGCCAACGACAGCGCG	1.062878e+00	1.148395e+00
ALG1_GGCCCGGCATGTAGTAGCGG	1.032202e+00	1.084090e+00
ALG1_TGACGAGCTTGCTTCCACAA	1.480352e+00	2.205123e+00
ALG1_TGGTAACACACAGGTTCAGG	4.684859e-01	2.332812e-01
PNO1_ATAGGAAGAATCGCTGGCAA	1.000000e+00	1.032296e+00
SNRPD2_ACCTATCGAAGGCCTTCACG	1.000000e+00	1.020651e+00
SSU72_CCAGCCGGGTACTTACACAC	1.705834e+00	2.925406e+00
SSU72_CGAAGAGAGAGTGTATGACC	8.869375e-01	8.030208e-01
SSU72_GACAAAGAACTGTATCCCAG	4.845841e-01	2.636537e-01
SSU72_GAGCAACCAGAACCGGAGCA	1.252931e+00	1.586346e+00
SSU72_GATCCAGCACACGGAAGACA	1.217674e+00	1.504991e+00
SSU72_TGTGCTCGAGCAACCAGAAC	4.949434e-01	2.550871e-01
PRMT1_CCATACACGTTCTCCCACCC	1.107429e+00	1.238162e+00
PRMT1_CCGGCACCTCTTCAAGGACA	1.107671e+00	1.239421e+00
PRMT1_CGCACACTTTGGCATCCACG	1.800482e+00	3.254407e+00
PRMT1_CGCCTCACTGGTGGAGAAGC	2.303802e-01	6.575942e-02
PRMT1_CTTGTCCCGGGCATAGAGCA	1.616972e+00	2.628925e+00
PRMT1_GCTCATCCCATTAGCCAAGG	-1.404887e-01	3.314963e-02
FAM96B_AACCATTCCGCACTGCAGCA	1.640993e+00	2.708658e+00
FAM96B_ACTTGCAGATAAGGAGCGGG	7.985918e-01	6.543400e-01
FAM96B_CAGAGCGCTGGTAGATGAGG	8.414147e-01	7.227342e-01
FAM96B_GATTCGCTCCATCAATGACC	6.213263e-01	4.028430e-01
FAM96B_GCAACTTGCAGATAAGGAGC	1.047576e+00	1.113228e+00
FAM96B_GGAGTTGAACGTAGTAGAGC	1.236763e+00	1.546567e+00
TRMT6_ACCTCAGGCTGTCTGAAACC	1.360631e+00	1.863335e+00
TRMT6_ACTGCATTTGAAGTGACCAG	1.325373e+00	1.771596e+00
TRMT6_ATTCAGCTATACCCTGGAGG	6.540264e-01	4.424852e-01
TRMT6_GCTTGCATTAGATTTGAGGC	-1.633809e-01	3.854072e-02
TRMT6_GGAGACCACCGCATCCGCGA	8.943250e-01	8.184772e-01
TRMT6_GGTCTACTGTCAGTACAAAG	1.474970e+00	2.192874e+00
POLR2L_AGCAGTAGCGCTTCAGGCCC	4.097538e-01	1.853049e-01
POLR2L_CTGCAGGCCGAGTACACCGA	1.508472e+00	2.292249e+00
POLR2L_GCAAGATCGTCGGCAACAAG	1.307129e+00	1.725629e+00
POLR2L_GCTTCTCGATCAGGTCCACG	8.076864e-01	6.681061e-01
POLR2L_TGAAGCGCTACTGCTGCCGC	4.235762e-01	1.987777e-01
POLR2L_TGCAGGCCGAGTACACCGAG	1.445087e+00	2.107095e+00
SS18L2_ACTGCACGCACTCGTTCCCG	1.127604e+00	1.295270e+00
SS18L2_AGTATCAGAACAAGGGCCGC	9.098998e-02	3.177609e-02
SS18L2_CGGTGGCCTTCGTACCGGAC	1.398593e+00	1.981686e+00
PSMG1_ATACAAGTCCCACCTACCGA	1.021765e+00	1.059283e+00
PSMG1_CACCACCTCTCCGAAGAACG	1.479150e+00	2.201107e+00
PSMG1_CACGACCTTCCTGCAGCAGG	1.077214e+00	1.178591e+00
PSMG1_GGCGGCCACGTTCTTCGGAG	6.570500e-01	4.437464e-01
PSMG1_TCCTCAGTCCCAGCTCGGCA	8.111550e-01	6.735721e-01
WDR43_CCGAGCAAGTAGAGAGCAAG	5.335288e-02	1.272298e-02
WDR43_CTCTCCCTTAGCTTACAAAG	1.347756e+00	1.840403e+00
WDR43_TATGGGAGACGGCCAACAAC	1.084395e+00	1.198293e+00
WDR43_TCAGCCTACTATTGAGCGAG	1.093332e+00	1.216410e+00
WDR43_TCCCTATGTATCAGCCCAGA	9.436945e-01	9.139608e-01
WDR43_TTGATAGCTGCATGATGACC	1.090551e+00	1.210489e+00
ORC5_ATCCAGCAAGAACTGACAAG	1.051531e+00	1.120203e+00
ORC5_CTGATCGTCATGGCCAACCA	1.296277e+00	1.692428e+00
ORC5_CTTGCAGTCCTTGTTTGGAG	1.727563e+00	3.004691e+00
ORC5_GACCCTTCAGCTGTTAACCC	5.088638e-01	2.822684e-01
ORC5_TCCAAACAAGGACTGCAAGA	4.560307e-01	2.183961e-01
NAA38_CGAGTATTCAGCTCTTCACA	1.000000e+00	1.030425e+00
C14orf178_AGAAGATGGCGCTCACCAGG	1.000000e+00	1.045650e+00
RRS1_AAGATGAATTCTGGGCCGCC	-4.889414e-02	2.174585e-02
RRS1_CAAGCGGATTCAGGCCAAGA	1.222506e+00	1.513679e+00
RRS1_GACCGCGGCCACTTACACGC	8.810402e-01	8.003776e-01
RRS1_TGGAGGACCAGTTCGCCAAG	1.126133e+00	1.285587e+00
RRS1_TGGCGAACTGGTCCTCCAAG	1.337271e+00	1.808311e+00
LUC7L3_CATCAAATGGTCATCTACCC	1.433801e+00	2.077386e+00
LUC7L3_CCGGGACCGAAACCTAGCCC	1.366695e+00	1.890078e+00
LUC7L3_GAGATAATGCCAAACGAGCA	1.102527e+00	1.239147e+00
LUC7L3_TATTGTCTTCAATAGGCCGC	-2.082095e-01	6.819261e-02
LUC7L3_TGTTGGATGAGTTAATGGGC	8.154557e-01	6.935021e-01
CDC16_CCGACCTCATGCATAACAAA	-1.285259e-02	7.616295e-03
CDC16_CTATGGACATTCATTTGCGG	1.215955e+00	1.497480e+00
CDC16_GCGCCGCCATGAACCTAGAG	1.225209e+00	1.520908e+00
CDC16_GGCCCTTGATGTTCTTGACA	7.005362e-01	5.168214e-01
CDC16_TCAACACCAGTGCCTGACGG	1.155231e+00	1.358735e+00
CDC16_TGCTCTAGATAACCGAACCC	1.162990e+00	1.373400e+00
RPL4_ACTTTACCGTGGTGCTCGAA	1.000000e+00	1.028974e+00
BUD31_CCCGTGTCTGAATGCACCGC	1.108181e+00	1.249530e+00
BUD31_GCCTGCGGTGCATTCAGACA	1.053590e+00	1.125503e+00
BUD31_GGAGTTGATTGAGCCAACAC	1.228150e+00	1.529529e+00
BUD31_TCATGCGGTTCTGTTTCAGC	2.865380e-01	1.005385e-01
POLR2A_AGGAAGCCCACGTGAAACAC	7.580848e-01	5.923597e-01
POLR2A_AGTCCTGAGTCCGGATGAAC	1.179808e+00	1.412065e+00
POLR2A_CATCACAACAGCAGGCCGCA	1.035747e+00	1.091842e+00
POLR2A_CATGTCTACGACCTTTGCAA	1.250574e+00	1.583698e+00
POLR2A_CCAGTTCCATGTGGCCACCA	1.256151e+00	1.597253e+00
POLR2A_CGAATGTCTGTGACGGAGGG	7.986617e-02	2.530307e-02
TTC27_AAGTACTCGCCGAGTGGAAC	1.025077e+00	1.068876e+00
TTC27_ACCTGAATGGCCCAGTGAGG	1.537388e+00	2.386887e+00
TTC27_CAGATTTGGACACAACGGAA	8.460162e-01	7.313741e-01
TTC27_CCTGAGGGTGTAAGTCAACA	8.871685e-01	8.002914e-01
TTC27_CGGCAGCAATGGAAACAGGA	1.233490e+00	1.537781e+00
TTC27_GGTTAAATGTTCCTGAGGAG	5.668638e-01	3.357490e-01
MRTO4_AAATCCAAGCGCGACAAGAA	9.085481e-01	8.423301e-01
MRTO4_TCCAAGCGCGACAAGAAAGG	9.995902e-01	1.017064e+00
MRTO4_TGACTACGAGGTGTGCAAGG	1.093091e+00	1.212911e+00
UPF2_ACCGTCCACATGTCTCCAGC	8.931551e-01	8.232826e-01
UPF2_AGGACTAGTGCTCTACCAAG	7.932049e-01	6.513821e-01
UPF2_ATCTTTGTTCCATGCTGAGG	2.872847e-01	1.062080e-01
UPF2_CAACCGAGATCTGATAGACA	1.202609e+00	1.466480e+00
UPF2_GGGCAAAGTCAGCATAACGC	1.518036e+00	2.325866e+00
UPF2_TTCCGGACATATTCCTGGAG	1.174529e+00	1.401985e+00
DOLK_AATACCAGCAGTGCCTCACC	5.670714e-01	3.464188e-01
DOLK_AGCAATATCAGGAGGTAGAG	1.464865e+00	2.165321e+00
DOLK_CAAAGGCATGACCATGGAGG	1.305512e+00	1.719300e+00
DOLK_CATCAAGCGCTCTCTGACAC	-4.385672e-01	2.130977e-01
DOLK_TGGGACCGGCTGCTACAGCA	1.115895e+00	1.266040e+00
DOLK_TGTAGTGTATGCTTCCAGGA	1.293617e+00	1.695192e+00
PCNA_ACTAAGGGCCGAAGATAACG	8.907007e-01	8.131015e-01
PCNA_CCATGGGCGTGAACCTCACC	-3.755731e-02	2.443544e-02
PCNA_CCTGGTGAGGTTCACGCCCA	1.316870e+00	1.756208e+00
PCNA_TGAGCTGCACCAAAGAGACG	1.414844e+00	2.026012e+00
MRPS14_CCCGTCCGCGTGGTGTGAAG	1.594610e+00	2.557450e+00
MRPS14_CTGGGATCCAGCGAGCGACA	1.091503e-01	2.455167e-02
MRPS14_GCCGCTTCACACCACGCGGA	1.123625e+00	1.277373e+00
MRPS14_GCTGCTGCGGACGTTCAAGC	1.276807e+00	1.649776e+00
MRPS14_TAACAGGACAGCTATCCCGG	1.460557e+00	2.147075e+00
MRPS14_TCCTCACCGAGCACTACAGG	6.467913e-02	1.356599e-02
NOP2_AAGATGGTATGGTGAACCAC	6.178091e-01	4.125660e-01
NOP2_CAATCCAGTACCTCAGACAG	1.599706e+00	2.581797e+00
NOP2_CTGCTCGGAAGCAGAAGGCC	1.823485e-01	5.374950e-02
NOP2_GCGCAAGTTGGACCCTACGA	1.020749e+00	1.059998e+00
NOP2_TGTCTAGTCGTGCTCGAAAG	1.257163e+00	1.610716e+00
NOP2_TTGCCTGGAAAGCTACCAAA	1.135252e+00	1.308603e+00
RPS29_ACAGTCGTGTCTGTTCAAAC	1.000000e+00	1.019776e+00
NARS_ATGGTTATGGCGTGCAACGC	2.431915e-01	8.061867e-02
NARS_ATGTTTCTGGTGTTGCGAGA	7.348450e-01	5.650828e-01
NARS_CATAGTGCATGAGCTCAACC	1.317673e+00	1.763711e+00
NARS_CGAGAGGGAAGCGATGCCAC	1.242165e+00	1.572559e+00
NARS_CGTATACCAGTAATAGGGAG	8.657115e-01	7.752499e-01
NARS_GGTTGTCAGCTCCTCCAGCA	1.328142e+00	1.792606e+00
TIMM44_AATTCCGTGACGAGGCCAGA	4.788534e-01	2.569968e-01
TIMM44_ACAGCGTCCTGGGACAGACC	1.200842e+00	1.466482e+00
TIMM44_ACGATTCTCCAACATGGCGG	1.034299e+00	1.092212e+00
TIMM44_CGAGTCGGTATCCAAAGGCG	1.502518e+00	2.277726e+00
TIMM44_GAAATTGGATTCCACTGCCG	8.148538e-02	2.737783e-02
TIMM44_GCTGACGGGCACCGTGAAGG	1.376432e+00	1.919664e+00
ISG20L2_ACATTGTGGACTACCGAACC	1.585857e+00	2.540977e+00
ISG20L2_CGGAGGCTCTTAGAACGGAG	6.544669e-01	4.418636e-01
ISG20L2_GACTACCGAACCAGGTGGAG	9.209211e-01	8.701952e-01
ISG20L2_TTGTGGACTACCGAACCAGG	9.989710e-01	1.027118e+00
OIP5_ACCTTCAATGCCAACTAGGA	1.429119e+00	2.067528e+00
OIP5_AGTGACCTCTCAAGGCAGCC	-6.369979e-01	4.399740e-01
OIP5_CACGTTGTGCAACGCCGCCC	2.079767e-01	7.002598e-02
OIP5_CATGGAGTGGGATACGCAGG	7.713762e-01	6.178021e-01
OIP5_CCTTCAATGCCAACTAGGAA	1.783668e+00	3.202909e+00
OIP5_TTGAAGGTTCACTCAAAGGC	2.052221e+00	4.237183e+00
TXNL4A_CATCGAGACGGTGTACCGCG	1.547352e+00	2.434794e+00
TXNL4A_CCTGCACAACGGCTGGCAGG	7.291293e-01	5.598944e-01
TXNL4A_GATCCCAGTCGTGGCCGAAG	1.003305e+00	1.032610e+00
TXNL4A_GCGGTCCTCCTCCGAGAGGA	5.797796e-01	3.767223e-01
TXNL4A_TCATCGAGACGGTGTACCGC	1.200695e+00	1.466693e+00
POP5_ATCGAGGCTTAGGCGGCAGC	-1.479532e-01	4.940819e-02
POP5_CAGACACCAGTTCGCAGAGC	1.165416e+00	1.373372e+00
POP5_CCATGGTGCGGTTCAAGCAC	1.233127e+00	1.544307e+00
POP5_CCTGTGCTTGAACCGCACCA	1.181739e+00	1.416214e+00
POP5_CGTACGGGACACGATCGCCA	1.433140e+00	2.074863e+00
POP5_TCGTACGGGACACGATCGCC	6.035454e-01	3.884590e-01
ATP6V1A_ACTCTCTGGCCAGTCAACAG	1.402845e+00	1.988421e+00
ATP6V1A_AGACGGGCACCAAGATAGGC	1.181040e+00	1.408151e+00
ATP6V1A_CAGGACCAAGCTCTACAGAG	1.616506e+00	2.625988e+00
ATP6V1A_GAGGCTTCTCTAGCAGCAAC	2.611539e-01	7.889122e-02
ATP6V1A_TATTCGATTGGAGGGTGACA	5.103756e-01	2.802866e-01
ATP6V1A_TTGTTTAGGTGTGTCCAGGG	9.175928e-01	8.526759e-01
PAFAH1B1_ATGGTACGGCCAAATCAAGA	4.983546e-01	2.651933e-01
PAFAH1B1_TCAGTAGCCATCATGCCCAA	1.019748e+00	1.059845e+00
PAFAH1B1_TCGCGAGGCGTACATACCCA	1.422653e+00	2.050118e+00
ELP6_AAGTGAAGCTCTGATCCCGG	5.289569e-01	3.071753e-01
ELP6_CAGTATCGTGGGACAGAAGC	1.347359e+00	1.836905e+00
ELP6_CTGCAGGGATGTGCACGGGC	8.905041e-01	8.088235e-01
ELP6_TACCTTTAGTTCCCAGCACA	1.066099e+00	1.162115e+00
ELP6_TACTGTAGTGGCTGAAGGAC	5.214040e-01	2.909023e-01
ELP6_TGTCAGCCTGACCATGGCGC	1.856156e+00	3.462580e+00
PSMC2_AGGCAAGACACTCTGTGCGC	1.539774e+00	2.403289e+00
PSMC2_AGTGTCTTGCCTGTACCGGG	9.126462e-01	8.614489e-01
PSMC2_CCATGTCAACTGACCTCGGA	4.917355e-02	1.724236e-02
PSMC2_TCTTTCAGCTCTGGATGAGG	8.470684e-01	7.451250e-01
PSMC2_TGTCTCTATCACAGCCAGAG	1.533165e+00	2.381682e+00
CENPQ_TCTCTGGTACTCTTTGACAG	1.000000e+00	1.025963e+00
PELO_CAGCTTTAGTGTCTGAAAGG	1.050498e+00	1.124229e+00
PELO_CATGACCCTCACTCGGGCCA	8.602453e-01	7.697255e-01
PELO_GCCCAACCGCCAGTTCACCC	1.268710e+00	1.633086e+00
PELO_GCGGCTGTGGTCATGCAGGA	1.306082e+00	1.735798e+00
PELO_GGAGTACTTGTGTCCGGAGG	1.011148e+00	1.048715e+00
PELO_TGGTCAGAAAGTTCGGGAAC	2.510711e-01	7.447349e-02
LSM12_CCTAGCTTGCCAGCAAAGCA	1.000000e+00	1.060463e+00
UTP23_AAGTGTCACAGGTTACCCAC	-1.865534e-01	4.944892e-02
UTP23_AGACGCAGCTGTGCACCACA	1.266346e+00	1.617641e+00
UTP23_AGCCAGGCATGAAGATCACA	1.125002e+00	1.281828e+00
UTP23_AGGATTTCCCTCTTCAACCA	1.254495e+00	1.588598e+00
UTP23_CGCAGCTGTGCACCACAAGG	9.556055e-01	9.325279e-01
NDOR1_CGGCAAAGTCCATCTGACAG	1.843346e+00	3.409809e+00
NDOR1_CTTCGGCAGCCAGACAGGCA	1.376248e+00	1.911031e+00
NDOR1_GAGATCATGGGTGCTAGGAA	6.880670e-01	4.860346e-01
NDOR1_GGAGGGATCTCAGTGAGGCC	4.048009e-01	1.830065e-01
NDOR1_GGGCGATGACCAGCATGAGC	2.813566e-01	1.025071e-01
NDOR1_TTACCTTCATGTTGTCAGGG	1.436375e+00	2.079698e+00
WDR82_CGCGGAACACCTTAGCGACG	1.000000e+00	1.027096e+00
ANAPC5_CAGGGCGGCAAGATTCAGAG	1.476035e+00	2.208065e+00
ANAPC5_CCGTCAGCCTCATGGAGCGG	9.415387e-01	9.108903e-01
ANAPC5_CGCAGAGCTACACGCGGAGC	6.790314e-01	4.925970e-01
ANAPC5_GGCCTTAAGTCTTCTCCACA	8.280060e-02	3.078049e-02
ANAPC5_TCGCCAGTACAGCTCTGCCA	1.554217e+00	2.449595e+00
ANAPC5_TCTGGAGGCTGTATGGCCGC	1.076078e+00	1.190104e+00
CPSF2_AACTTTAGGGCTAGGTACAC	2.151187e-01	7.090825e-02
CPSF2_AGTTTCCAAAGTGGACACAG	7.472762e-01	5.838984e-01
CPSF2_CATACGGGAGGGCACCAAGG	1.671836e+00	2.820258e+00
CPSF2_CATCGTCCATGGCCCACCAG	9.597373e-01	9.374572e-01
CPSF2_CCACCTATCATATGACCAGC	1.286358e+00	1.685213e+00
CPSF2_TTAATAGCAGTGGACACAGC	1.055521e+00	1.142719e+00
NOP56_AGATAAAGACACCACACGAC	1.230722e+00	1.529227e+00
NOP56_CGGGTATCACTTTCCGGAGC	1.252455e+00	1.583600e+00
NOP56_GATCAGTCTGCTGCAGCCGC	4.105481e-02	1.940128e-02
NOP56_GGCCGACTTACCTTCAGACA	1.319004e+00	1.757740e+00
NOP56_TTACCTGACACGCATAGAGA	8.964579e-01	8.215252e-01
NOP56_TTAGGGTACAACTGCCAGAC	8.767451e-01	7.886752e-01
DONSON_AGTGGTAGCCAAGACAAAGC	1.067925e+00	1.164175e+00
DONSON_CCAGGTAAAGGGTTGAGAAG	1.455341e+00	2.144085e+00
DONSON_CTAATCCTGCTGCTCGGAAC	1.621367e+00	2.654419e+00
DONSON_GGCTCTGCTGGAAGGTACAA	1.008947e+00	1.045946e+00
DONSON_TACAAGACACTCACCGGGAC	-8.933215e-02	2.258803e-02
DONSON_TAGTGCGGCTCCGACGGAAA	6.633342e-01	4.598090e-01
XPO1_ACTGTGTAGGTGGAATAGCA	1.160084e+00	1.369275e+00
XPO1_CTTCCAAGGAACCAGTGCGA	1.500901e+00	2.278819e+00
XPO1_GAGAACTGCATCCAACAGAG	9.936597e-01	1.012836e+00
XPO1_GAGAGAAATAGCCCTACGGC	1.928278e-01	6.783748e-02
XPO1_TAGTCGAATGGCTAAACCAG	9.554383e-01	9.374522e-01
XPO1_TAGTGGAGCAATGCATGAAG	1.031416e+00	1.088382e+00
PDCD11_AAATACGCATTCCCTCACAC	1.536819e+00	2.382248e+00
PDCD11_AGACCCAAACATGGCAAACC	6.210723e-01	3.965376e-01
PDCD11_CACCTGGATCCCAAGAAAGC	1.043929e+00	1.105033e+00
PDCD11_GCACAACTCTGGTTCGAGGA	9.839232e-01	9.945174e-01
PDCD11_TCTGCCACTGCTGAAAGCCC	1.111782e+00	1.259368e+00
PDCD11_TTGCTACTGAACAGCAGAGC	7.674945e-01	6.075012e-01
MRPL45_AAGCCACCTTACCTTAAGGA	1.025720e+00	1.073550e+00
MRPL45_CGTACGCATGCACACCCGGC	1.362197e+00	1.880081e+00
MRPL45_TCTGGCCGTACACGTTGCCC	5.349235e-01	3.147474e-01
LRR1_ACTGGTGTGAGCGTTGAAAC	1.471305e-02	1.223194e-02
LRR1_AGGCTCCTTTAACCGAACAG	9.395786e-01	9.074418e-01
LRR1_ATGAGCAGGAAGGCTCGGAC	8.078496e-01	6.735374e-01
LRR1_CCACCCTGAAGGACAAGCGC	1.457733e+00	2.154544e+00
LRR1_CTGCTGACAGAGGCTCAACA	1.695808e+00	2.903052e+00
C18orf21_ACTACCTTGAGGCTGCAGCG	1.401995e+00	1.998418e+00
C18orf21_AGTTATCCAGAACCAACAGC	6.418522e-01	4.431525e-01
C18orf21_CATGACATGTCTGGCTCGAA	2.081660e-01	5.636851e-02
C18orf21_CCCTCCAGTCCTCTTACAGG	1.148654e+00	1.342712e+00
C18orf21_TGCGTCTCAAACCCAAAGCC	8.899949e-01	8.105542e-01
C18orf21_TGGGCCTACACTTCGTCGCA	1.588194e+00	2.550105e+00
PSMA1_AGTACGAGCTGATTGGGAAC	1.208146e+00	1.491886e+00
PSMA1_GATCGGGATTCAACGTACCA	1.044557e+00	1.117264e+00
PSMA1_GGAACGGGCTCCAATGGACA	1.070854e+00	1.173080e+00
PSMA1_TGATTGGGAACGGGCTCCAA	4.456214e-01	2.231852e-01
IARS_AACATACCACAGGTAAGCCA	9.359460e-01	8.952118e-01
IARS_AAGCGCCATTCTCTTTACAC	9.705948e-01	9.614932e-01
IARS_AAGTCATCGCTGACCCACAG	1.455355e+00	2.138459e+00
IARS_AGTGTTACATGCCGTAGAGA	9.186778e-01	8.642624e-01
IARS_CTGTTAGCAGACTTGGCCGA	1.234347e+00	1.545305e+00
IARS_TTTCTCGTAGATGTTGCCAG	5.189735e-01	2.897334e-01
SMC5_ACGATAGAGCCTTCCACGAA	7.790301e-01	6.241445e-01
SMC5_ATCGTTGGAGCCAATGGAAC	-1.445537e-01	3.221777e-02
SMC5_ATGAAGAGCTTGACCGACAG	1.444318e+00	2.105035e+00
SMC5_GAAGAGTCTGCTCTGCACCC	5.579818e-01	3.351705e-01
SMC5_GAGAGGATGTTCTAGAGGCA	1.516455e+00	2.323537e+00
SMC5_TCGTGACCGAGTGAAGGAAG	1.428803e+00	2.066164e+00
CIRH1A_AGTGATGAGCAAACTGGAAG	1.143982e+00	1.338629e+00
CIRH1A_CGTACCATTAAGAGGAGGAC	-3.138666e-01	1.411059e-01
CIRH1A_GCTCCAAATAGGTCCTCCAA	1.096256e+00	1.232453e+00
CIRH1A_GGTGTCGCCTTCTTGTCCGA	7.782134e-01	6.327711e-01
CIRH1A_TCGTCCTCTCATGGAGAAGG	1.385593e+00	1.948178e+00
CIRH1A_TTCGTGGTGGGCACAGCCGA	1.325567e+00	1.790370e+00
PSMA4_GACCCTAGTGGAAATTACGG	1.000000e+00	1.076231e+00
SAE1_AGAAACGGTCAGGGCCGGCG	3.908989e-01	1.680562e-01
SAE1_CACCTGTTCGTGATCCAGCA	-2.201611e-02	1.511116e-02
SAE1_CGGCGGCATTAGCGAGGAGG	1.557615e+00	2.450569e+00
SAE1_GCCGACAAGAAGCACCCGAG	1.626110e+00	2.670674e+00
SAE1_TAGGTACTGCTTCTCCGAGA	9.896495e-01	1.004912e+00
SAE1_TGGCGGCGGCATTAGCGAGG	1.176643e+00	1.408667e+00
BUB3_ACGAGCGTTTCCAAACAAGC	-6.724500e-02	2.758366e-02
BUB3_CGGCACATCGTAGAGACGCA	1.524912e+00	2.361123e+00
BUB3_CGGCTCAAGTACCAGCACAC	1.840806e+00	3.419402e+00
BUB3_CTGAACCAGCCACCCGAGGA	-2.621557e-01	8.522623e-02
BUB3_TGTCCCAGGAGGAGACAAGC	1.376504e+00	1.928633e+00
NUDC_ACTCACGTCCAGCTCCGACA	1.587009e+00	2.540042e+00
NUDC_CACTCACGTCCAGCTCCGAC	-1.449249e-01	4.335797e-02
NUDC_CGGATGTTGATCCATGAACC	1.139479e+00	1.312311e+00
DLST_AGACCGTACCTTCTGGAAGG	8.011284e-01	6.654364e-01
DLST_AGGGCAGAACTTACCAGGCA	1.636799e+00	2.708446e+00
DLST_CCAGGATGGCAGACTGAGGG	1.328589e+00	1.796831e+00
DLST_CTACCAGGTTTGCCAGAAGG	9.402841e-02	2.759738e-02
DLST_GAACGCCCGAGACACACAGC	5.355983e-01	3.250882e-01
DLST_TGACGACACAACCAAAGAGG	1.404412e+00	2.002437e+00
COX6B1_CGGTCATTGCCTTCTGACAG	1.000000e+00	1.029621e+00
VHL_CATACGGGCAGCACGACGCG	1.198984e+00	1.461373e+00
VHL_CGCTCTTTCAGAGTATACAC	1.098871e+00	1.224003e+00
VHL_CTCGGTAGCTGTGGATGCGG	1.117669e+00	1.265092e+00
VHL_GCGCATTGCACATCAACGGA	-5.835005e-02	1.611125e-02
VHL_TGCGATTGCAGAAGATGACC	1.124910e+00	1.288628e+00
VHL_TGTCCGTCAACATTGAGAGA	9.799629e-01	9.837170e-01
RNPC3_AATTACTGCGCGACCTCCCA	2.008280e-01	8.000073e-02
RNPC3_CACCTTTGTGTCCTTCACAC	1.341827e+00	1.834217e+00
RNPC3_CAGCCGCTTGCGATATCAAG	1.190517e+00	1.449981e+00
RNPC3_CTGATGATGAGGACCGACAG	1.480667e+00	2.227100e+00
RNPC3_GGAACCTCCTTTGCCAGACG	9.736671e-01	9.791158e-01
RNPC3_TTCGACAGGGTCATCAGACC	5.711491e-01	3.496765e-01
CCT4_CCTGATAGGCGCCTTTCCCG	8.828867e-01	8.071841e-01
CCT4_CGGCGGAAATGTTGCTGAAG	9.821666e-01	9.861803e-01
CCT4_CTAAGAAACCGGCATGCCCA	1.264223e+00	1.627331e+00
CCT4_CTGTGAGTTGGTGGAAGGGC	9.062973e-01	8.462208e-01
CCT4_GCACTGACTGATACCAACAG	1.807460e+00	3.300635e+00
CCT4_TTCAGGGCTCTTATTGCAGG	2.329286e-01	8.538353e-02
TNPO3_ATTGTTTGTACTCCAGGCCA	-1.694584e-01	5.703118e-02
TNPO3_GACTGCCTATCATATGGCCG	1.763381e-01	5.555264e-02
TNPO3_TACCACGACCCAGATCCCAG	1.239383e+00	1.569675e+00
TNPO3_TAGCAATGAGTCCCGTAAAG	1.953575e+00	3.847046e+00
TNPO3_TGCACACATCCCTTCCAGGA	1.472862e+00	2.197294e+00
TNPO3_TTACATGGTCTGGTTCCAGC	1.066445e+00	1.170171e+00
MYC_CAAGCTCGTCTCAGAGAAGC	6.977186e-01	5.168597e-01
MYC_CAGGCTGCGCGCAAAGACAG	1.237007e+00	1.556017e+00
MYC_CTCTGAGACGAGCTTGGCGG	1.036707e+00	1.102787e+00
MYC_CTTCTCCACGGCCGACCAGC	9.233951e-01	8.979407e-01
MYC_GCCGTATTTCTACTGCGACG	1.036268e+00	1.101759e+00
DDX21_CCATCATGTTTACAGCGGGA	9.371275e-01	8.976006e-01
DDX21_CCTACATTCATCGATCCGGG	1.139034e+00	1.319251e+00
DDX21_GAACTGGAAGGACCACGGGA	2.720923e-01	9.370079e-02
DDX21_GCATGTTGTCCTGGATGAAG	1.529042e+00	2.358123e+00
DDX21_TTAATTGCACAGGCACGGAC	1.302893e+00	1.714333e+00
DDX21_TTGAGTTGATCAAGGAGCGC	6.822965e-01	4.814760e-01
RPS5_CCTGTCCCAGGATGACCGAG	1.105179e+00	1.252901e+00
RPS5_CTGGTTCACACGGCGCAGGG	1.179099e+00	1.422863e+00
RPS5_GAGAGGACTCCTTCACCAGA	-8.337765e-04	2.822041e-02
RPS5_GCCCTACCTCGCCTGTGAGC	7.878093e-01	6.530888e-01
RPS5_TCACCTGGTTCACACGGCGC	1.646300e+00	2.743852e+00
PSMA3_ACGATGAGCTCAATCGGCAC	1.000000e+00	1.059385e+00
CHD4_ATCAGTCACTCACCGTACAA	1.197815e+00	1.456609e+00
CHD4_CAGACCATGTGGTAAGCACG	1.016651e+00	1.058084e+00
CHD4_GCCGGCATAAGAGCATACGC	1.779295e-01	5.574913e-02
CHD4_GCGGATAGGCACCTCCACAG	1.083348e+00	1.200929e+00
CHD4_TCTTGGCATCAGGTACACGA	9.500132e-01	9.264226e-01
CHD4_TGACCACGTGTTCTCAGAGG	1.226418e+00	1.524727e+00
ORAOV1_CCTCTCATCCGCCATCACGA	-5.829781e-01	3.701414e-01
ORAOV1_GCACAGTTGCACCACTGAGA	7.386820e-01	5.652397e-01
ORAOV1_TATCGGGAAGGCTATGAAGA	1.515087e+00	2.328828e+00
ORAOV1_TCACAGATCGGGTGCTACCA	1.821672e+00	3.344802e+00
VCP_CACAGTGATCCACTGCGAAG	1.390891e+00	1.964303e+00
VCP_CCAATTGCCTTAAAGAGGGC	5.843057e-01	3.655942e-01
VCP_CCTTCGTAAAGCCTTTGAGG	6.925233e-01	5.024657e-01
VCP_CTGGCAGACTCATGGCGAGG	1.408944e+00	2.020160e+00
VCP_GCTGCCCATTGATGACACAG	1.212494e+00	1.500065e+00
VCP_TTCCAGGAGGTCCGTAAAGC	7.341461e-01	5.558986e-01
RCC1_ACAGTCTGCATGGATTCGGA	1.058312e+00	1.145637e+00
RCC1_ACCAACTACCAGCTGGGCAC	1.089866e+00	1.219900e+00
RCC1_CAAGCCACCGAGGAGACAGC	9.679745e-01	9.649689e-01
RCC1_GGTGAAATAGGCACCACAAA	1.613405e-01	5.834058e-02
RCC1_TCCGGAATGGATACCAGGGC	1.337095e+00	1.813775e+00
RCC1_TTCACCCTTCAGTCTCACAC	1.070315e+00	1.172457e+00
UPF1_ACCCGGAGGCACCATGAGCG	1.923754e+00	3.724393e+00
UPF1_AGTTCAACTCAGCCAACAAC	9.158090e-02	2.858141e-02
UPF1_CAAAGAGGTGACCCTGCACA	3.187243e-01	1.397693e-01
UPF1_GGATCTTGACCAGCCAGGAC	1.536938e+00	2.389746e+00
UPF1_GGTATTACAGTAAACCACGC	5.366445e-01	3.167278e-01
UPF1_TCGGCCTCCAGCTTGACCAG	1.563234e+00	2.470681e+00
MCM3_AGCTGAGACTTGGCAACGGA	1.319874e+00	1.764330e+00
MCM3_AGGAGCTGGTTGCCTTCCAG	9.784674e-01	9.781388e-01
MCM3_CAGCTCTGTCTATCCTACCA	1.243249e+00	1.563376e+00
MCM3_CCTGGACTTCCTGGACGACG	5.239554e-01	3.026095e-01
MCM3_TAAAGCGAAGCCTGGTGACC	1.159589e+00	1.367518e+00
MCM3_TCTTGACATAGTCATGCCCA	6.277517e-01	4.174144e-01
TARS2_AAGCAGAATTGCGGGACCAC	1.139859e+00	1.318054e+00
TARS2_ACATTGGTTGACCTTTGCCA	8.953679e-01	8.327167e-01
TARS2_AGCCGCTCTGCCAACCAGCG	1.125036e+00	1.286694e+00
TARS2_CCACTGCTGAAGTTCAACAC	1.757967e+00	3.106080e+00
TARS2_CTGCTGCTCGACCCTTCCGG	7.921367e-01	6.476942e-01
TARS2_GGCACTGGTGTGAAGGAACA	3.168292e-01	1.199802e-01
TBCD_AAGATGACGACGTCCCAGAG	6.436934e-01	4.302963e-01
TBCD_ACAAGGACACGGTCGTGCGG	1.393202e+00	1.962843e+00
TBCD_ATGGACATTCGTGCTTGCCC	8.368424e-01	7.204794e-01
TBCD_CCTGCGGGCAGCACTTACCA	1.826673e+00	3.358846e+00
TBCD_GGAAGCGTTCGGCGAGAGCG	8.303306e-01	7.096203e-01
TBCD_TGAAGCCGAAGGTGGCAGCA	8.573468e-01	7.514134e-01
FBL_CAAAGTGTCCTCCATTACGC	1.597759e+00	2.574461e+00
FBL_CCAGATCCACATCAAACCGG	1.782936e+00	3.210702e+00
FBL_CCAGGGCTCGCCATGAAGCC	3.845025e-01	1.701516e-01
FBL_CCTCGACAAATGAAGACACC	5.468904e-01	3.377398e-01
FBL_GGCTTTAGAGGTCGTGGACG	-1.242555e-01	2.967465e-02
FBL_TAATGAGGTCACGGCCAGAG	1.578708e+00	2.521705e+00
THOC7_ACCGTCAGTCACGGCTCCCA	1.000000e+00	1.036577e+00
SNRNP25_AAGGAGGCTCTGTTCTCAGA	1.591877e-01	5.775593e-02
SNRNP25_CGGCATCCGGAATCGAGACG	2.124786e+00	4.537240e+00
SNRNP25_GACGGTCCGAGTGTGCAAGA	1.196587e+00	1.454923e+00
SNRNP25_GCCATGGACGTGTTCCAGGA	5.121229e-01	2.859837e-01
SNRNP25_TCGGCAGATCGCAGAGCAGC	8.458733e-01	7.395163e-01
SNRNP25_TGTGTCCGTGGTTGCAGCCG	1.282200e+00	1.662467e+00
MRPL13_ATAGCAGCAAGTTTGCCAGG	9.075198e-01	8.446079e-01
MRPL13_CATAAGAGTCCGAGCTCACC	8.421499e-01	7.339246e-01
MRPL13_CGGAGTCCACAATCTTGGGA	1.268427e+00	1.630416e+00
MRPL13_GCTTCACCTGAGGGATCCAG	7.750854e-01	6.289346e-01
MRPL13_TTACTCAGTGCATGGTACAC	1.373682e+00	1.907033e+00
RBM48_AGAGGGCGGTATGCGACACA	1.166085e+00	1.391715e+00
RBM48_ATTTGATCACCACGTCCAGA	9.157306e-01	8.720286e-01
RBM48_GAGGGCGGTATGCGACACAC	1.130909e+00	1.311418e+00
RBM48_GGCAAGATGGCGTCGAGCGG	1.308361e+00	1.744322e+00
RBM48_TATTTGATCACCACGTCCAG	4.373736e-03	3.051358e-02
NXT1_ACACCACCATGGATAAGCGG	9.207791e-01	8.733930e-01
NXT1_AGCCACACCAAGCCAGACCA	8.603414e-01	7.579428e-01
NXT1_CAATGTCTACTACACCACCA	1.456542e+00	2.144452e+00
SNW1_AATTTGTCAGCTGCTCGAAC	3.207538e-01	1.242321e-01
SNW1_CCTTTCCGGTATCCGTACGG	1.036646e+00	1.103193e+00
SNW1_CGTACGGATACCGGAAAGGC	9.759279e-01	9.836499e-01
SNW1_CGTAGACAGAGAGGCCGAGA	1.165683e+00	1.395318e+00
SNW1_TCATACCGGATATACTGAGC	1.249442e+00	1.595445e+00
NELFB_AGGATGTACTGCTTCAGGAG	1.194491e+00	1.456886e+00
NELFB_GCAGCTCATCGAATACCGAC	1.310847e+00	1.743777e+00
NELFB_GCTCATGTCCCTGCACGACC	5.272900e-01	2.986110e-01
NELFB_GGCCATCGAGCAGTTCCAGG	8.778198e-01	7.976877e-01
NELFB_TTCATGACGCACATCACCAC	2.181794e+00	4.784751e+00
NELFB_TTTCTCGATGGCGTCAAGAA	-7.499958e-02	2.461293e-02
RABGGTB_AACGACAATTACCCTCAGGC	9.853987e-01	9.979890e-01
RABGGTB_AGGCGGGCTCAATGGAAGGC	1.256670e+00	1.607239e+00
RABGGTB_TCCTGTATGAACTTTGACGG	1.034005e+00	1.090880e+00
RABGGTB_TGTCAAGATGAAGAAACGGG	1.086694e+00	1.209929e+00
RABGGTB_TTGAAAGGGCACTCCACAGA	4.631236e-01	2.400581e-01
RPF2_TGGTAGTCATACATACGACC	1.000000e+00	1.049810e+00
CHMP2A_AGCTACTGCGGCAGAACCAG	1.030338e+00	1.084498e+00
CHMP2A_CATGATGGAGTTTGAGCGGC	2.718068e-01	1.382143e-01
CHMP2A_CATGGGCACCATGAACAGAC	1.533747e+00	2.382788e+00
CHMP2A_GCGACAGAAACTAGAGACCC	1.115313e+00	1.273862e+00
CHMP2A_TGGACCTATTGTTCGGGCGC	8.703556e-01	7.853653e-01
CHMP2A_TTCATCTTCCTCATCACCCA	1.044032e+00	1.115542e+00
MRPS6_ATAGAGGCCCTGATGGACAG	1.000000e+00	1.022547e+00
NAT10_ACATGCCGAAGGTATTGCCC	7.673594e-01	6.183097e-01
NAT10_CAAGTAGGCTCTTCACCAAG	1.321185e+00	1.770408e+00
NAT10_CCCAGCAATCGCCAATCCCA	1.265805e+00	1.644601e+00
NAT10_CTCCTCCCACGTTGCCACCA	4.470642e-01	2.211275e-01
NAT10_GGCCAGGACTGTAGAAACAG	2.011972e+00	4.083239e+00
NAT10_TCTCAGCAGTGGTGCTGACC	3.520378e-01	1.598633e-01
RPS21_AACACTCACCATCCTACGAA	1.240242e+00	1.568367e+00
RPS21_TGAACGTGGCCGAGGTGAGC	7.597582e-01	6.065330e-01
EFTUD2_ACCTGTTACGGTGTATGAGA	1.293427e+00	1.702893e+00
EFTUD2_CTTTGTGGACATCTCCACCA	1.511656e+00	2.317675e+00
EFTUD2_GATCATGACGATGACCACCC	6.638441e-01	4.699332e-01
EFTUD2_GCATGCGGTGCAGGAGAGGC	1.354093e+00	1.863742e+00
EFTUD2_GCTGGCTTGCGCATCTCAGA	3.102258e-01	1.291347e-01
EFTUD2_TGGAGAAGCAGACGTTACCC	7.539873e-01	6.105411e-01
SPATA5_CTGGTCAGATATAGGAGGAC	1.408427e+00	2.009722e+00
SPATA5_GGCCTTTGAACAGTCCAGCA	7.835538e-01	6.411060e-01
SPATA5_GGTCACCGTCAGAGTCCCGG	-3.660694e-02	3.354156e-02
SPATA5_TAACCTCCCTGATGTCAAGG	9.506559e-01	9.306269e-01
SPATA5_TCTCCAGAAACTGCTTCGAA	1.046473e+00	1.130269e+00
SPATA5_TGTAGCACAGCACCCACAAG	1.661260e+00	2.785663e+00
TICRR_AAACAGTCCAGTATCCAAGG	1.092523e+00	1.221882e+00
TICRR_CCTCACTGTGTGCCGCACCA	9.978353e-01	1.025032e+00
TICRR_GCACCACTGATGTTACAGAA	1.432398e+00	2.081886e+00
TICRR_GCACTTTGGGCACTGACAGC	7.022808e-01	5.140978e-01
TICRR_GGACGTGGAGAGCGAGGCCA	5.230222e-01	3.029148e-01
TICRR_TTCTCTGGTAGAGCTCGGCA	1.184472e+00	1.432997e+00
EXOSC6_CAGCACAGGCATGAGCGCCA	1.275027e+00	1.647519e+00
EXOSC6_CATGCCTGTGCTGAATCAGG	7.249725e-01	5.437356e-01
GART_AGTGTGGTCACTGATTGAGA	6.232986e-01	4.191524e-01
GART_ATGGAATCCCAACCGCACAA	1.442303e+00	2.109480e+00
GART_GAGATGGTGGCCCTAACACA	1.125498e+00	1.297344e+00
GART_TATCCTGGAGACTACACCAA	6.635867e-01	4.671470e-01
GART_TGAGGCTCAAGCTCTAGGAC	9.267121e-01	8.819895e-01
GART_TGGCCTTCACAACCAAAGCA	1.225297e+00	1.530827e+00
EIF4A3_AAGCTTGAGTTTCACGAACC	9.134578e-01	8.615134e-01
EIF4A3_CAGAATCTCGTGTGGCAGCG	1.842162e-01	5.678618e-02
EIF4A3_CTCCAATGCAGGCATGGCAC	1.790326e+00	3.238594e+00
EIF4A3_GCGAAAGCGGCTGCTCAAAG	1.244752e+00	1.577724e+00
EIF4A3_TCAGGTCGATACGGCCGGAA	4.697642e-01	2.366875e-01
EIF4A3_TGGTGCCTCCAATGCAGGCA	1.305650e+00	1.736042e+00
PSMD14_AAAGCCAACAACCAAAGCCA	1.332735e+00	1.810673e+00
PSMD14_AGACTTCTTAGACTTGGAGG	5.482332e-01	3.302556e-01
PSMD14_TCTTTGTTTCAGGCCGGAGA	9.256814e-01	8.884948e-01
PSMD14_TGCCACAGCTCTCTCCGACA	1.797986e+00	3.269009e+00
PSMD14_TGGAGGAGGTATGCCTGGAC	6.427925e-01	4.377682e-01
CTU1_CATCGGTGGCTACCGGGACG	5.552490e-01	3.343468e-01
CTU1_TCTGTGGAGTGCTGCGGCGC	1.444751e+00	2.120745e+00
NSMCE2_GGACTCAATCATGCGAACAA	1.556895e+00	2.455516e+00
NSMCE2_TCAAATTGGCTGTAGCCACA	4.431053e-01	2.177643e-01
DTL_AACCCAGGCCAGGTCAAAGA	1.380053e+00	1.937997e+00
DTL_ACAGCTGTATTCTGTACGGG	9.042761e-01	8.417827e-01
DTL_CATTTCTCAGGACGCCAAGC	2.473014e-01	8.932839e-02
DTL_CTAGCAGTTGCCAATGAAGA	9.822401e-01	9.804614e-01
DTL_TGCACTGATAACCAGTCAGA	1.084701e+00	1.198777e+00
DTL_TGGACTAGGTCTCCACACCC	1.181635e+00	1.416748e+00
MRPS24_ACATCGCCCACCGTAAAGGC	1.317225e+00	1.760629e+00
MRPS24_AGACAACTGCCTCAGGACCA	3.956372e-01	1.993639e-01
MRPS24_AGATCTCCAACTGGTTACCC	9.792708e-01	9.838249e-01
MRPS24_GCGACAGCCAGCCTTTACGG	1.267909e+00	1.634990e+00
MRPS24_TGCTCACCTTGGCGCAGACC	1.024080e+00	1.072015e+00
MRPS24_TTCAGGTAACCTGGATGGAG	8.706331e-01	7.815212e-01
NUP205_ACAGATGAGCTGATGGAGCA	1.495963e+00	2.264773e+00
NUP205_AGTCGCCATTCAGGGTCAAC	-4.256348e-01	2.010512e-01
NUP205_CGCCCAGGCAAGTCTAACAG	2.111147e+00	4.478346e+00
NUP205_GCCTTGATACAGTCTAGACG	1.050185e+00	1.130373e+00
NUP205_TAAAGGTGACTGGCAAGCCC	1.025237e+00	1.085788e+00
NUP205_TTACCCGAATTTACCGCCAA	5.481482e-01	3.231851e-01
NKAP_ACGAGGAGGCAGAAGCGAAG	1.361917e+00	1.890562e+00
NKAP_CCTATCCGGGCTGCGTGAGC	1.067718e+00	1.174787e+00
NKAP_CTTCACCAGGTAACAGAGCA	-2.610508e-01	9.031752e-02
NKAP_GCTGCCGTAATAGACTGACG	8.569744e-01	7.723685e-01
NKAP_TGACGAGGAGGCAGAAGCGA	1.552396e+00	2.446676e+00
PSMB1_ATCGGTGGACTTGATGAAGA	1.011773e+00	1.058954e+00
PSMB1_GATCTGCATAGTGACCAAAG	1.303368e+00	1.742746e+00
PSMB1_GATGGAACCGCACAGAGCCG	-5.554100e-01	3.580703e-01
PSMB1_GCTGAGAGAGATGTGTACAC	1.907306e+00	3.674884e+00
PSMB1_TAATAAGGCCATGACTACGG	9.971380e-01	1.030077e+00
CENPK_ATGTCGAAAGGGAACAACGG	1.151818e+00	1.352732e+00
CENPK_CTCAACATAAGGTGGCCAAA	-1.352944e-01	2.911547e-02
CENPK_TCCATGTCGAAAGGGAACAA	1.528021e+00	2.362886e+00
POLR3A_ACCTGAGGAGATGCGCCAGC	9.881664e-01	1.009477e+00
POLR3A_CAGCTACCTCATCAATCCGG	1.087656e+00	1.205877e+00
POLR3A_CCACTATGGGTATATCGACC	1.033485e+00	1.092074e+00
POLR3A_CTGGACTATCTAAAGAGGCC	7.517973e-01	5.883835e-01
POLR3A_CTTCAAATCACTCACAACGG	9.714225e-01	9.668296e-01
POLR3A_GCACCCAAGAAGTGGACCAG	1.076374e+00	1.189142e+00
NDUFB10_CAGTGATGTCTGGCACGCGG	9.885043e-01	1.002481e+00
NDUFB10_CATGCCGGACAGCTGGGACA	9.669232e-01	9.541986e-01
NDUFB10_GCAGTTCACCCAGGTGGCCA	8.356145e-01	7.206109e-01
NDUFB10_GGAAGTGCCTGGCCAAACAG	1.298103e+00	1.704077e+00
SYS1_AGCTGTAGAACCAGCAGCCC	9.325271e-01	8.931217e-01
SYS1_CATGGAGAGCCGGCCTGGAG	9.970846e-01	1.018866e+00
SYS1_CGAACATCTGGTCCAGCGAG	1.145701e+00	1.349423e+00
SYS1_GGACCAGATGTTCGACGCCG	9.963828e-01	1.020089e+00
SYS1_TCATCCTCAACGCCCTCACC	9.473083e-01	9.274259e-01
SYS1_TGAAGGACATCATGGAGAGC	1.023377e+00	1.068416e+00
DDX46_AGAGTGGTCTGTGTTTACGG	1.438694e+00	2.104682e+00
DDX46_CTCAGATGTGGAGCAACAAG	1.695804e+00	2.907693e+00
DDX46_GAAGATCTCGAAGTAGAGAC	5.447965e-02	3.519827e-02
DDX46_GAAGATCTCGGTCAAGGGAC	2.760998e-01	1.059770e-01
DDX46_GACATGTTAGCCGCTAACAG	1.399327e+00	1.991302e+00
DDX46_GGAAATTCCACACTGGACCC	8.740488e-01	7.953974e-01
INTS8_CATACACACGAAGCTGGGAC	6.014945e-01	3.799448e-01
INTS8_CTTCACTATTACCTCCAGGC	1.292111e+00	1.694141e+00
INTS8_GGCAGTGGTCGGAGGTAAAG	1.120060e+00	1.280038e+00
INTS8_GGCGCAGCATACTTCCAGCA	1.763350e+00	3.138381e+00
INTS8_TTAGGACTGACTGTCGGAAC	1.084674e+00	1.207909e+00
INTS8_TTTCTCTTGTTATCAGGCGG	-1.647629e-01	5.506550e-02
DAD1_CAACTTCAGACGCTGCGGAG	8.751152e-01	7.848557e-01
DAD1_CATGACAACAAGGTGCAGGA	1.166066e+00	1.387298e+00
DAD1_CGGTCAGCAGTATATACAGC	9.897046e-01	1.003614e+00
HJURP_CTGACCTACGAGACGCCACA	1.704018e+00	2.946825e+00
HJURP_GAGCCATCTGTCCTGTCCGC	1.726027e-01	6.886035e-02
HJURP_GCATGCGCCTCTGGAAGCGG	9.888070e-01	1.014881e+00
HJURP_GGTCGATGCCACGTCAGACC	1.133373e+00	1.324449e+00
HJURP_TGTTGCTCGTGCCATCACGA	3.758666e-01	1.685756e-01
HJURP_TTCTATGTCACACTCACCGG	1.502553e+00	2.294534e+00
RNGTT_ACATCATCTGGACCCTGACA	3.974105e-02	2.089580e-02
RNGTT_ACTCATGGCTTCAATCGCAC	4.371381e-01	2.129127e-01
RNGTT_CACCAATCTGGCAATAGAGG	8.754322e-01	7.857679e-01
RNGTT_CATAACCTCCAACATACAGG	9.381856e-01	9.064579e-01
RNGTT_CTCACAACAAGATCCCGCCG	1.866295e+00	3.524071e+00
RNGTT_GGACAGTTCAGCCACCGCGG	1.912539e+00	3.688174e+00
PSMA5_CACTGTACAAAGGTCCCAGA	6.604404e-01	4.702139e-01
PSMA5_CGGACCTGTCGTACTCAGAC	4.515538e-01	2.177880e-01
PSMA5_CTCTGATGTCTGGATCCCAA	1.003051e+00	1.034146e+00
PSMA5_GGACCTGTCGTACTCAGACC	1.272263e+00	1.647840e+00
PSMA5_TAAAGCCAGAGTGGAGACAC	9.150096e-01	8.692415e-01
PSMA5_TCGAGCATCACACTGTACAA	1.928857e+00	3.740963e+00
GMNN_ACATCTACAACTTCCAGCCC	7.096758e-01	5.386144e-01
GMNN_CTCTCAGTATTGGAAGGAAG	1.290324e+00	1.711076e+00
DDX55_AGATTCTTTGGATCGGAGGC	-2.073129e-01	7.129836e-02
DDX55_AGTGCTTCGTGAAATGCGAC	2.151282e-01	6.908669e-02
DDX55_CCTTCACTGAGACCCGGACA	2.239319e+00	5.038394e+00
DDX55_GCTTGGAGGACATGTTCCGG	9.075609e-01	8.780457e-01
DDX55_GGGCTTCCCGTACATGACGC	1.158645e+00	1.371641e+00
DDX55_TGCACTGATGTGATGGCCCG	1.669560e+00	2.814017e+00
TUT1_AGAACTACGAGCTGCGAGAA	6.267558e-01	4.297132e-01
TUT1_ATCGCCTGCGTGTCCGCCCA	1.134013e+00	1.327604e+00
TUT1_CAGCGGAGGGTGTACACGAG	2.407177e+00	5.824700e+00
TUT1_CCCTGGGACACTCACTCACC	2.167560e-01	7.262394e-02
TUT1_CGATGACAGAACTTGACCAC	1.849585e+00	3.449671e+00
TUT1_GAGAGTCGCTATGGCGGCGG	1.778345e-01	6.461871e-02
RPA1_AAGTCTTGGCGGTGGAGCCA	8.547217e-01	7.745876e-01
RPA1_ATGCAACAACTCACTTGGAC	1.165512e+00	1.384783e+00
RPA1_CTCAGGCCATCATGCAGAAG	3.185751e-01	1.217092e-01
RPA1_CTCATGAGCAGTCGATAACG	1.824082e+00	3.355748e+00
RPA1_TACCTGGAGCAACTCCCGAG	1.251850e+00	1.603241e+00
RPA1_TGAACACTCTGAAAGACGGA	6.464710e-01	4.498574e-01
EEF2_ACGCTTCACTGATACCCGGA	1.877556e+00	3.564697e+00
EEF2_ACTTTCTTGGCCCGCTCGGC	-2.412368e-02	3.636776e-02
EEF2_AGGTACTTTGACCCAGCCAA	1.055458e+00	1.148987e+00
EEF2_CCGTACCATGATGTTGCCCA	1.234455e+00	1.557546e+00
EEF2_CGAGGCAGGGTTACTCACCA	5.666068e-01	3.456495e-01
EEF2_GCTGCCCTCCGAGTCACCGA	1.126024e+00	1.302073e+00
ATP5B_ACCACCAATTCTAAATGCCC	1.067680e+00	1.183617e+00
ATP5B_AGTACCCATGTCAGTGGCCA	5.147242e-01	2.896814e-01
ATP5B_CTCAATGCTTACCTTAGAGG	1.330063e+00	1.799300e+00
ATP5B_GGTGAGTCTCCGCAAGGCCC	-5.919209e-01	3.892645e-01
ATP5B_TAACATCTTTCGCTTCACCC	1.415320e+00	2.031925e+00
ATP5B_TCTGCTAGCTCCCTATGCCA	1.538606e+00	2.402117e+00
SRFBP1_AAGTCCTTACCTTCATGGCA	1.170035e+00	1.426044e+00
SRFBP1_TTCATCTACCATGGCTCAGC	8.299649e-01	7.389871e-01
HNRNPU_CAGAGAACATGCGGGAACAG	1.689172e+00	2.877542e+00
HNRNPU_CCTTGAGACCCTTGTCAGAA	5.440070e-01	3.080800e-01
HNRNPU_GCATCCTATGGTGTGTCAAA	5.290580e-02	1.770659e-02
HNRNPU_TGAACACTTCGATGACACAG	1.814284e+00	3.318618e+00
HNRNPU_TGCTGCATGTTTAGTAACCC	6.431689e-01	4.260629e-01
HNRNPU_TTCGCTGGAAGCCTGCAAAC	1.245649e+00	1.572051e+00
VRK1_CCCAATACTTAGGAACACCC	1.255108e+00	1.594505e+00
VRK1_CTGGGCAGTACCGATAAGCA	1.472078e+00	2.182713e+00
VRK1_GAACTACAAGAATCCTGACC	7.854302e-01	6.406637e-01
VRK1_GCTTATCGGTACTGCCCAGA	8.976698e-01	8.295937e-01
VRK1_GGATTACCCATTGGCCAAGG	8.207983e-01	6.961107e-01
DHX36_AAAGTCCTCATCCTGTAGAC	5.589052e-01	3.339614e-01
DHX36_AGTCGGTTGCCAAGGAAACA	1.300507e+00	1.717839e+00
DHX36_ATGATCCTCAGGAGCAAACC	7.309723e-01	5.633888e-01
DHX36_ATGTAAGGGAACTGCGAAGA	1.195058e+00	1.451020e+00
DHX36_CGTGCCAAGTGGACTCCAAG	1.748495e+00	3.086010e+00
DHX36_GCCTACAGTTAACCAGACAC	6.567477e-01	4.520157e-01
MRPL9_ATACAGCCAGTCCCTGAGGA	1.570071e+00	2.499482e+00
MRPL9_CCTGGCGGCCAGGAAAGCGA	1.579271e-01	5.453333e-02
MRPL9_CGTCGCTTTCCTGGCCGCCA	4.584107e-01	2.365767e-01
MRPL9_GCACGGTCATCGTGGAGCGC	1.756629e+00	3.126522e+00
MMS22L_AAAGCCTCATAAGGATGGAC	3.979624e-01	1.930606e-01
MMS22L_AACCTAATGGATCCCTGGAC	2.108208e-01	8.032807e-02
MMS22L_CCAGCCAATGTATATCCAAG	1.438203e+00	2.111729e+00
MMS22L_CTGGGCATACATCAAGAGGA	1.606808e+00	2.619032e+00
MMS22L_GCATCCGCAAGTTGTGAGAA	1.455191e+00	2.147457e+00
MMS22L_TCTTGTGCTGTTGACAACAG	7.204847e-01	5.456338e-01
RPS2_ACCACCTACCGAAGTTGCCC	5.857162e-01	3.816139e-01
RPS2_GCCACCAGCCTACCTTGCAA	1.414284e+00	2.048280e+00
CENPE_AGAGACGCGGGCTCAGGCAA	1.524047e+00	2.356830e+00
CENPE_CAAGGAGCATCGCAAAGCCA	6.735490e-01	4.863442e-01
CENPE_CTACGCTGCAAACTGTAGAA	3.270078e-02	2.888406e-02
CENPE_GAGTGCGGCCGCTGAACAGC	1.220970e-01	5.652658e-02
CENPE_TCAGGTGTGCGGCTCAAGGA	1.726322e+00	3.021131e+00
CENPE_TCTGCCATACAAGGCTACAA	1.701998e+00	2.933098e+00
UQCRFS1_CGGCTCACCATTGAGGCCCA	9.872493e-01	1.001351e+00
UQCRFS1_CTCACCATTGAGGCCCACGG	1.012751e+00	1.046859e+00
TTF1_CTTGGAGTAAGTCTGAAACC	1.885756e+00	3.585567e+00
TTF1_CTTTCTCCTAGGTATAGCGA	1.318814e+00	1.774517e+00
TTF1_GGCAAGCAAGCACGTGCAAG	6.248875e-01	4.271128e-01
TTF1_TAAGGCTGACCTTGGCCCGC	6.843955e-01	4.990535e-01
TTF1_TGAAGACGATAGTGAAGGAG	-3.052172e-01	1.193202e-01
TTF1_TGTACCGGGACGACTTGGAA	1.580029e+00	2.527232e+00
MED11_CACCGCTTCAGTGCAACACG	1.724234e+00	3.002863e+00
MED11_CGCGTAGTCTCTCGTTCGCC	-1.604458e-01	4.536633e-02
MED11_CTAACGAGCGGCTCCTAGAC	1.107004e+00	1.254445e+00
MED11_CTCCAGCTACTCTTCGAGGA	1.336098e+00	1.811196e+00
MED11_TTCAGTGCAACACGTGGAGG	8.282238e-01	7.150167e-01
MED11_TTCGAGGAAGGACTGTCAGA	9.288522e-01	8.878894e-01
SF3B5_CAATGGCGAAGTAGTTGAGA	9.395733e-01	9.210885e-01
SF3B5_CCCACTTGGTGGTGTCGGCG	-3.286889e-01	1.386978e-01
SF3B5_CCGACACCACCAAGTGGGAG	1.806966e+00	3.303127e+00
SF3B5_CTACACCATCCATAGCCAGC	1.039629e+00	1.128615e+00
SF3B5_TTTGCTCTCATTCTCCGCAA	1.242030e+00	1.577915e+00
CENPM_AAGGTGTGTTTCCTCGCCAC	6.235105e-01	4.273014e-01
CENPM_ATGGTGGCCGTGTTCAGGCC	9.582000e-01	9.472695e-01
CENPM_CCGGCACACCGTGGTGAAGC	1.894039e-01	5.721169e-02
CENPM_CGATTCACACTGGAGGGCAA	1.236262e+00	1.569429e+00
CENPM_GAGCTGAGACACCGGGCACG	1.482316e+00	2.231358e+00
CENPM_GATGGTGGCCGTGTTCAGGC	1.248936e+00	1.596989e+00
DDB1_AAAGGCCATCATAGAGACGC	9.042540e-01	8.485051e-01
DDB1_CAATAAGGGCCCTTGGAAAC	-9.357982e-02	2.277519e-02
DDB1_CCGTGTAGAACTCCTTGGAG	1.524099e+00	2.352068e+00
DDB1_GACATCATTACGCGAGCCCA	6.613849e-01	4.638788e-01
DDB1_GGTCACGCAGCCGTTCACGG	1.424517e+00	2.059042e+00
DDB1_TCTATGTGGTCACCGCCGAG	1.228305e+00	1.535662e+00
DNAJC9_GCATACCTGGAAGCGGCGGG	7.982562e-01	6.701900e-01
DNAJC9_TGCCGAACACTTCCTCGCAA	1.201744e+00	1.474864e+00
POLR1C_CAGGCTGATCTCTTTCCAGA	1.136045e+00	1.323068e+00
POLR1C_CCCTTCCACGGGCTCAAGCA	4.092244e-01	1.863236e-01
POLR1C_CCGTGTGGATGTAGTACACA	1.758413e+00	3.121044e+00
POLR1C_GGACCAGGACCGCTTCGAGA	1.144897e+00	1.338174e+00
POLR1C_GGTTCCGAGTGCATCTGACC	5.401008e-01	3.267292e-01
POLR1C_TGCTGAAGGTATCCAGCCGG	1.018077e+00	1.075315e+00
DPAGT1_AGAGGCGCGCAGCAATGAAG	1.349988e+00	1.843843e+00
DPAGT1_CAAGATGCCCACCACGGCAA	1.692639e+00	2.886909e+00
DPAGT1_CAGGCCAAGTATCGGGCGGA	6.530939e-01	4.590835e-01
DPAGT1_GAGCTGATATCGAATGGAGA	6.833571e-01	4.896026e-01
DPAGT1_GGAATTAACGGCCTAGAGGC	1.032754e+00	1.087104e+00
DPAGT1_TAAAGGTGCCCAAGAAAGAG	8.297717e-01	7.047808e-01
TTI2_ATCTCGGGAAGTTGCTAGGG	1.415844e+00	2.034196e+00
TTI2_TAACTGTCCGGCACTTAAAG	1.763977e+00	3.138219e+00
TTI2_TACTGGAGCAAATCAGCAGC	-8.024737e-02	3.566244e-02
TTI2_TCTGAAGGCGCACCCTACAA	1.370291e-01	3.750002e-02
TTI2_TGCAACAGGTCACTCGGCCC	8.480131e-01	7.470543e-01
TTI2_TGGACCGCTGTTCTCAAGGA	1.625321e+00	2.669287e+00
CDC123_CTGTGCTCTTACCGTAAGCG	1.865671e-01	5.942374e-02
CDC123_CTGTTTGTGCAACGGAAAGC	1.159144e-01	3.260086e-02
CDC123_TCCGAGGCGTTACCATCAAG	1.237883e+00	1.568345e+00
CDC123_TGGTAACGCCTCGGAAGAAC	1.476785e+00	2.215508e+00
CDC123_TTTGAGTTACCGGCTACCCA	1.605850e+00	2.617480e+00
ALG13_AATGCTATGCCCAGTCGGAA	3.103566e-01	1.144061e-01
ALG13_CGCAATGAGGTCGTCAAAGC	1.843512e+00	3.423111e+00
ALG13_GCAAATTGGTAGAGGAACGG	2.006594e+00	4.062135e+00
ALG13_GCTCCGAAATGGCCCGAAAG	-1.443272e-01	3.693932e-02
ALG13_GGAACGGTTGGGAGATCCCA	-5.502526e-01	3.398576e-01
ALG13_TCCATTGACTGTAACAGCCC	2.364114e+00	5.622505e+00
AURKB_AGGCCACCATACCTCAGGGA	1.401273e+00	1.999977e+00
AURKB_CTGGCCCTACGGCCGACAGA	-3.422166e-02	2.088547e-02
AURKB_GCATCAACCCATACTGCAGG	9.667702e-01	9.682723e-01
AURKB_TGACGAGCAGCGAACAGCCA	1.421834e+00	2.054041e+00
AURKB_TGCGCCAGTTACCTGTGGGC	7.690538e-01	6.238463e-01
AURKB_TGTGATGCACTCTCAAAGGG	1.123807e+00	1.294380e+00
KTI12_ACGAAATAAACTGGCGACGA	2.014115e+00	4.083982e+00
KTI12_AGCTGGAGACTCCGCAGCCC	5.348030e-01	3.052743e-01
KTI12_CTCACACTGACGTTCCGGCC	-9.080644e-02	2.651973e-02
KTI12_GCAGAATCGCCGTACACCGC	7.525759e-01	5.966256e-01
KTI12_GCGTGCTGAAGAGTTGCGCG	1.998391e+00	4.020782e+00
TEX10_ACCTCACTAGATCCACAAGA	1.135506e+00	1.336613e+00
TEX10_CAAAGTTGACGCATTTGCCA	8.278529e-01	7.243132e-01
TEX10_CGTTCTATACCATTCCCAAC	-2.494990e-02	2.674297e-02
TEX10_TCTCATCAGCAGCTGTCCAA	1.081348e+00	1.200527e+00
TEX10_TCTGCCTGAGCAACTCAAAG	1.562626e+00	2.479792e+00
TEX10_TCTGTAAGGTAGAGAAGCAC	1.097188e+00	1.235264e+00
COX10_CATGTGGTGATGTCCAGCAC	6.076351e-01	3.904280e-01
COX10_CCCGGGAGTAGTCTTCACGG	8.611620e-01	7.688588e-01
COX10_CTCCGTGAAGACTACTCCCG	1.699108e+00	2.899841e+00
COX10_CTGATCTGTCCACGAACCAG	1.442188e+00	2.095818e+00
COX10_CTTTAGCTTCCTCAAACGCA	2.114560e-01	5.892795e-02
COX10_TAGGACAAAGAACAGACCGC	1.135435e+00	1.306003e+00
CSTF3_AAATTTGCACGGAGAGCAGA	7.221850e-02	4.600310e-02
CSTF3_CGTGGCTCCGTCTCCTGACA	1.858580e+00	3.493379e+00
CSTF3_GAATGCTAGACGTGTAGCAA	1.515003e+00	2.339511e+00
CSTF3_GAGCAACCCTCTTCGTACAG	6.541035e-01	4.580334e-01
CSTF3_GGTGATGGCCCAGCACAAGC	4.056139e-01	2.092422e-01
CSTF3_TTGGAGCATTCTCATTCGAG	1.421885e+00	2.061895e+00
VPRBP_AGAAGAGAGCTTCCGTGGAC	1.471938e-01	5.303046e-02
VPRBP_ATTAGACATCATGCCAGGGC	9.853350e-01	1.002085e+00
VPRBP_CACGCGACACTGATCCAGAG	1.447354e+00	2.118700e+00
VPRBP_CTAGGAAGGAACCCTTACCC	1.467483e+00	2.185392e+00
VPRBP_GATCGGGTCATCGGCACAAA	2.416175e-01	7.582139e-02
VPRBP_GGCTTTGGCTGTAGGCACCA	1.350458e+00	1.852745e+00
SNAPC1_CACTGTCCGTCTCCTGGAAG	1.000000e+00	1.026804e+00
MED6_CGCTCTCGGAATTATGGCGG	1.074575e+00	1.183441e+00
MED6_TCATCATTCGGAAGCAACAG	9.254252e-01	8.846579e-01
CTDP1_ACTGCACCGAAACCGGAAGC	6.590823e-01	4.740981e-01
CTDP1_CAAACCATTGAGTCTCCACA	1.240870e+00	1.577513e+00
CTDP1_CAGTCCCGTGTAGCCTCCGG	9.063775e-01	8.652207e-01
CTDP1_CTCCGGCACGCTGTGCACCA	1.958450e+00	3.868054e+00
CTDP1_GGCCTTTCATGACAACCGGG	1.036318e+00	1.109454e+00
CTDP1_TCTTTCACTTCCAGCTGGGC	4.135563e-01	2.041572e-01
FNTB_ACAGCGGCTCTGACCAGACG	1.022319e+00	1.066332e+00
FNTB_ACCTCCGACATGCATGAGAA	1.333480e+00	1.804504e+00
FNTB_GCACTGCTGAATGGATAGCA	2.193907e+00	4.839825e+00
FNTB_GGCGGCTGGCATCCAGACAC	1.373324e+00	1.919055e+00
FNTB_TGCTACTCCTTCTGGCAGGC	-4.178208e-01	1.922715e-01
FNTB_TGGCTATACCTTCTGTGGCC	2.049349e-01	6.165789e-02
ZMAT5_CCCGAGACGTACCCTCCACC	-6.591050e-03	2.909426e-02
ZMAT5_CCGAGGGCCATCTGGAGGAC	5.879303e-01	3.656406e-01
ZMAT5_GCAGCACCTCAAGGCCAAGA	1.590562e+00	2.567181e+00
ZMAT5_TGGTACGACATGTTCCGAGG	1.550746e+00	2.446639e+00
HSPA5_GGACGGGCTTCATAGTAGAC	1.000000e+00	1.059145e+00
ZNF259_AGCAGACTGTTACCTTGAGG	1.121965e+00	1.304716e+00
ZNF259_AGCTTACCCTTCGTGCAGGC	3.527527e-01	1.548905e-01
ZNF259_CTGGGCAGTTTGTGCTGAAC	-1.056589e-01	2.918614e-02
ZNF259_TGGGCATCGGACCAATGAGG	1.626325e+00	2.689206e+00
ZNF259_TTGTGCTGAACTGGAGCACC	1.659643e+00	2.799588e+00
NCBP1_ATTCAGTGTACCCAATGCCA	1.043606e+00	1.132037e+00
NCBP1_CGGCACAGCGACGAGAACGA	5.077556e-01	2.926802e-01
NCBP1_TACAACTCCTTTCCAACCCA	1.564102e+00	2.492207e+00
NCBP1_TAGGTTGCTCTCCAAAGAGC	8.133423e-01	7.018629e-01
NCBP1_TCCCTGGCATGACAGGACCC	1.222357e+00	1.547684e+00
NCBP1_TGAACACTACCTGTGTAGAC	9.086426e-01	8.715926e-01
ALG11_ATCCTTGCACACAATTCGGG	1.048994e+00	1.139910e+00
ALG11_GACATTGTGGTTCCTCACGA	1.058888e+00	1.158987e+00
ALG11_GGAAGATGGCGGCCGGCGAA	7.451345e-01	5.970694e-01
OSGEP_AGAGATCACAGAGCGAGCCA	1.381142e+00	1.926289e+00
OSGEP_CAATAAGATTGGCGTGGGCG	6.641031e-01	4.616461e-01
OSGEP_CACTCACCTCAATGAAAGAC	-5.657412e-02	1.235243e-02
OSGEP_CGACTGCATTGCATACACCA	1.871907e+00	3.523569e+00
OSGEP_CGCCTGTGGCCAGCATCCGA	6.657589e-01	4.594443e-01
OSGEP_TCTCAATGTGGCCTATACAG	1.365633e+00	1.883485e+00
COPS6_ACTCCAAGATGAGCTTGACG	1.511464e+00	2.322880e+00
COPS6_CACTCCGCAGGCCATCACGC	4.428142e-01	2.208894e-01
COPS6_GACCTACACTCTGGCCACAG	1.344147e+00	1.846359e+00
COPS6_GCGGCGGCTGCAGCTACGAA	1.222437e-01	3.450941e-02
COPS6_GCTCTGATTGGCAAGCAGGA	1.161161e+00	1.387932e+00
COPS6_TGGGTTGGTATACCACAGGG	1.102962e+00	1.252564e+00
SOD1_AAATTGATGATGCCCTGCAC	3.015596e-01	1.297171e-01
SOD1_CTAGCGAGTTATGGCGACGA	7.982925e-01	6.673458e-01
SOD1_TTGCATCATTGGCCGCACAC	2.505271e+00	6.327905e+00
TRMT61A_ACGTCACCTTGGAGCCGAAG	1.568741e+00	2.492765e+00
TRMT61A_ATCCGCACCATTGCACCCAC	1.405172e+00	2.008329e+00
TRMT61A_CGGGTCCTGTTTCCCACAGG	5.740538e-01	3.498186e-01
TRMT61A_CTTCTCACCGTGCATCGAGC	2.854739e-01	1.123575e-01
TRMT61A_TAAGGTCAACTGAGTGCCGC	1.700901e-01	5.216745e-02
TRMT61A_TACGAGGAGCTGATCAAGGA	2.183804e+00	4.811296e+00
RIC8A_AGCCGTGGAGACGGGTGAGG	9.025412e-01	8.484657e-01
RIC8A_CGTCCCAGAGTCCGCAGACA	8.882068e-01	8.116520e-01
RIC8A_TACTGCTGGAGACCGCACAG	1.123653e+00	1.296348e+00
RIC8A_TCAGTCAGCACGCTCAGCAC	1.218742e+00	1.515972e+00
RIC8A_TCTGGATGTTCTCCTCACCC	6.488000e-01	4.474815e-01
RIC8A_TGTCCTCACATCCCGCAGAG	1.138731e+00	1.324162e+00
MRPL40_CACCAAGGTGTACACACAAG	-1.741561e-02	1.185169e-02
MRPL40_CGAGATACTTCGCAGCACGG	1.743790e+00	3.072402e+00
MRPL40_TCACCCGCTAGTCGGGCGCA	1.068406e+00	1.172375e+00
PFDN4_GCGGTAGTCCAGTCCCAAGA	1.000000e+00	1.051501e+00
RPL8_CAGCGAAATCCACGGCGCGC	7.879390e-01	6.446078e-01
RPL8_GCCGTGTGATCCGTGGACAG	1.379984e+00	1.938255e+00
RPL8_TACGGTGCTTCACGTGCGCG	9.580191e-01	9.417571e-01
RARS2_ATACCTGGCAAGCAATAGCG	1.445608e+00	2.114921e+00
RARS2_CAGGGAATGAAGACTCGAAG	-1.591318e-02	1.827661e-02
RARS2_CATCTCAGGACTTTCAACCC	1.097909e+00	1.229889e+00
RARS2_CATTCCCTGTACTACTCCAA	1.092193e+00	1.217889e+00
FAM50A_CTCTGCGCACTACGACGCGG	-8.610510e-02	2.522357e-02
FAM50A_GAATGACATGAAGGCCAAGC	7.270977e-01	5.602096e-01
FAM50A_GCTGCCATGGCTCAATACAA	1.427690e+00	2.067650e+00
FAM50A_GGAGGCGGCCATGTATGAGG	6.372990e-01	4.415075e-01
FAM50A_TGCCTACCTTGACTGTCCGC	1.762385e+00	3.152480e+00
FAM50A_TTCCCGGATACAGATGAGAA	1.337483e+00	1.824552e+00
HCFC1_AGCCATAGGCTGCACACCCA	1.446938e+00	2.119865e+00
HCFC1_CCGGGAGTCACATACTGCCG	9.355027e-01	9.010085e-01
HCFC1_GGAATAAGCCCAGTCTCAGC	-6.358945e-02	3.949841e-02
HCFC1_GGGTCTGGCCAATGATAGCG	1.628068e+00	2.679518e+00
HCFC1_TGGCAAGTTGGCGGGCGACA	1.563279e+00	2.471503e+00
HCFC1_TGGCCACACACGAGAAGGAG	8.082119e-02	2.514755e-02
NDUFAB1_CTATGTCAGCCGCCTGCCCG	1.159149e+00	1.374710e+00
NDUFAB1_GAGGCTCGGGACTTTGCAGC	3.181498e-02	2.666194e-02
NDUFAB1_TGAAAGGACACGAGACGCCA	1.331591e+00	1.812943e+00
VPS28_AGGCAGCTTTGTATTGGACC	5.230091e-01	2.997781e-01
VPS28_CCAACAGCTGGACTGCCCGC	8.396266e-01	7.285275e-01
VPS28_CCCGCACCTCATCCATGGCG	1.078086e+00	1.183233e+00
VPS28_CTCACCTCCTATGCCCGGCG	6.633657e-01	4.570319e-01
VPS28_TGTACAAGAACGCCCGGGAG	1.472686e+00	2.185429e+00
VPS28_TGTCCTCAGGTACGACAACA	1.462217e+00	2.154005e+00
GTF3C3_CCTTTGAGGAGTTCGAACGG	9.546355e-01	9.372745e-01
GTF3C3_CGCCATCAGATGGAGACAAA	7.001554e-02	2.026288e-02
GTF3C3_GCCATGATATATGAGGACCA	1.434670e+00	2.107297e+00
GTF3C3_GGATGCAAATGCTGCACAGC	-1.198258e-01	4.518564e-02
GTF3C3_TGACCTATCCCGATTTCAAG	1.711985e+00	2.977734e+00
GTF3C3_TGCTCGAGGAGAACGTGAAG	1.549947e+00	2.428772e+00
DDX41_AGCGCGCAAAGAGTCTGCCA	6.531026e-01	4.631480e-01
DDX41_ATGTGCCGTTACGGCAGCGC	1.427201e-02	3.891883e-02
DDX41_CTGCTGCAGCGAAGACGCAA	6.386672e-01	4.461405e-01
DDX41_GACATGCTCAGAACATAACG	1.743630e+00	3.082166e+00
DDX41_GGAGTCGGAACCCGAACGGA	1.116553e+00	1.285604e+00
DDX41_GGCCAGCCTATCTTACCGAG	1.912166e+00	3.702008e+00
SNAPC3_AACATGGCTGAAGGAAGCCG	5.272252e-01	3.317909e-01
SNAPC3_AGGTGGCCCTACGTGTAGCG	1.984537e+00	3.998336e+00
SNAPC3_CATTCCGGAGAATACTGACC	8.720594e-01	8.143860e-01
ELP4_ACGTCACCAGTTTCCAGAGG	6.869936e-01	5.026275e-01
ELP4_AGCTGTCCATTCCGCACCGA	1.614642e+00	2.632324e+00
ELP4_CCTAAGAGCTGGTCTAGGGC	1.000908e+00	1.028495e+00
ELP4_GACAGCTGCTGGTATCAACC	1.435612e+00	2.088243e+00
ELP4_TCTGCATGCAGCGACTAAGG	1.365157e-01	4.199413e-02
AQR_AACGACAGTGAAAGCCACAA	1.212842e+00	1.531041e+00
AQR_AATGTGGATGGGCTTACAGC	9.920199e-01	1.019483e+00
AQR_ACATCATGCTTACGAAGACC	1.454478e+00	2.156551e+00
AQR_AGCAGAGGTATGATGCCACC	1.175443e+00	1.425434e+00
AQR_CAGACTCGCCCGAGCTCACC	3.512351e-01	1.534465e-01
AQR_GGTAACAGTGAACCAGAAGG	6.331080e-01	4.594814e-01
FARSB_CGACATGACATGGCAGCCGC	9.798567e-01	9.942456e-01
FARSB_GAACCAATCCTTCCAGACAC	1.605289e+00	2.618250e+00
FARSB_GCTATGGTCTTCAGGAGGCC	6.454723e-01	4.574482e-01
FARSB_GGCATTACCCGTTTATACAC	6.334749e-01	4.432954e-01
FARSB_TGATCTGCTCTTCCAAGCCC	1.110641e+00	1.269505e+00
FARSB_TGCCTCCTGGTGAAGACAAG	1.103146e+00	1.250365e+00
C3orf17_AAACCTTGTGATGGTTGGGC	5.944817e-01	3.814721e-01
C3orf17_CCGCCTTAGGGATTCTCACA	1.336494e+00	1.819933e+00
C3orf17_GAGCTTCCAGATGTTTAAGC	1.109168e+00	1.258122e+00
C3orf17_TCACTCACCAAGGGCCGCGC	1.161829e+00	1.377023e+00
C3orf17_TCAGCGACAGTATGACGAGA	9.930618e-01	1.013157e+00
C3orf17_TGATACCTGAGCCACGAAGA	7.193384e-01	5.507588e-01
KIF23_ACTTCCAGCAAGATCTACCA	1.382199e+00	1.959295e+00
KIF23_AGAACCATTGGTTACTGACG	1.224036e+00	1.538804e+00
KIF23_GAACACGCTATGGGAACGGC	9.358106e-01	9.233464e-01
KIF23_GGCTACAGACTCAACCGAAA	6.416519e-01	4.391830e-01
KIF23_TGTCACCATGCCTTGCAACC	1.443701e+00	2.119809e+00
KIF23_TTCCAACTGGACCTCGAGGC	2.905598e-02	4.253710e-02
ILF2_CGTGGAAAGCCTAAGAGCAC	1.416061e+00	2.047816e+00
ILF2_CTAAAGTTGCCACTCTCACA	9.331567e-01	9.024685e-01
ILF2_CTGTTCCCATGACCAGAAAC	3.762351e-02	1.429633e-02
ILF2_TCAGTGATACCCACTGAACC	1.477273e+00	2.224432e+00
ILF2_TGAGAAGCCACCAGAGAAGA	9.466670e-01	9.282824e-01
GARS_ACTCCGCTTCCGGCAGCACA	1.011411e+00	1.076840e+00
GARS_CGAGCACCTCTAAGCAGCAC	5.774338e-02	2.264216e-02
GARS_GAGGGCTCACTGGTTCCAAA	-2.938572e-01	1.178235e-01
GARS_TCTGATCAGTCCAGATCGAG	1.608067e+00	2.623129e+00
GARS_TGAGCTCAAAGCCCGCAAGA	1.399557e+00	1.983314e+00
GARS_TGGAAGATACCCTGAAGAGG	1.729334e+00	3.027959e+00
C10orf2_AAATCCGCCAGTATTTGCGG	1.103915e+00	1.250812e+00
C10orf2_CAGATACCGTTTCCCTGGCC	-2.509533e-01	9.191055e-02
C10orf2_CATGCTGACACAGTTTGCCG	1.798166e+00	3.260849e+00
C10orf2_GGTCTGGAAAGCGGCTCCAG	1.217102e+00	1.511756e+00
C10orf2_GGTGAATGACCAGTGTCACA	1.204774e-01	4.707188e-02
C10orf2_TGTCATCATCCTCTTTCCGG	1.624392e+00	2.663974e+00
PLK1_CAGCGACACTCACCCTCCGG	1.469906e+00	2.204134e+00
PLK1_GGTTCGAGAGACAGGTGAGG	8.714961e-01	7.981310e-01
PLK1_TCAGCTCTGTGATAACAGCG	1.454150e+00	2.160269e+00
PLK1_TCCTAATTACATAGCTCCCG	1.040959e+00	1.125346e+00
PLK1_TGCTGCTCAAGCCGCACCAG	1.058511e+00	1.164973e+00
PLK1_TTCGATTGCTCCCAGCAGCC	-4.196065e-01	2.008829e-01
GNB2L1_AAACTTCTAGCGTGTGCCAA	-2.959143e-02	2.302905e-02
GNB2L1_AGGATGAGAGCCACTCAGAG	9.540166e-01	9.336637e-01
GNB2L1_CATCATGTGGAAACTGACCA	9.696773e-01	9.637171e-01
GNB2L1_CTGCCGGTTGTCAGAGGAGA	9.995178e-01	1.024814e+00
GNB2L1_GCCCTTGAGGGTGCCACGAA	1.314087e+00	1.749564e+00
GNB2L1_TACCTGGCCATCAGCAGACC	1.585800e+00	2.537178e+00
NVL_AGCGGTGCAGAATACACACC	7.711143e-01	6.257235e-01
NVL_CCCGGAGGTGTACCACCACC	1.952108e-01	7.447499e-02
NVL_CCTGCCAAAGATTCTGAAGG	1.121477e+00	1.293486e+00
NVL_TGAGCCCACTTCTGAAACAC	1.219874e+00	1.519812e+00
NVL_TGTTTACCAGCTAAAGCCAG	8.547999e-01	7.636404e-01
NVL_TTCCCGCACGTCTCAAAGCA	1.893981e+00	3.630029e+00
KAT8_CCAGCCTCACCAAGTGGAAG	1.353790e+00	1.864917e+00
KAT8_CCGACCAGGGTCAGTGCCAG	1.542043e+00	2.411907e+00
KAT8_CGTCACTTCCCTTCCCGCGA	1.699375e-01	4.302372e-02
KAT8_CTTGGAGAAGGAGCATGAGG	1.368230e+00	1.903409e+00
KAT8_GAACGACCAGGAGGGCCGAG	7.562472e-01	6.046434e-01
KAT8_GGATCCGGACCTTCTGCACA	6.107241e-01	3.950632e-01
RCL1_ACCAGTGACAACCCAAAGCC	1.466691e+00	2.172526e+00
RCL1_AGACTCGACCAACCAAAGCC	1.615775e+00	2.637849e+00
RCL1_CTCTGTGTAGATTGTGCGAC	-3.114672e-01	1.096490e-01
RCL1_GCGCACTCCCTCAGCTACGC	1.316294e+00	1.759241e+00
RCL1_GGTAATACCCAATGCCACGA	4.664051e-01	2.446171e-01
RCL1_TGTCACCTCAGATGGCGAAC	9.602065e-01	9.377035e-01
RPS18_TGAATCCAGGTCCTAGCCAA	1.000000e+00	1.110913e+00
POLR2E_CCGTGGCTATCTGGTGACCC	1.736662e+00	3.065816e+00
POLR2E_GCGGTAGCTACTGCACCAGC	7.833341e-01	6.755878e-01
POLR2E_GCTCTCATCGTGGTGCAGCA	1.568732e+00	2.504588e+00
POLR2E_GGACGAGCTTGACCAGACCC	1.240716e+00	1.583243e+00
POLR2E_GGAGGCTGCCATGGACGACG	7.698695e-01	6.412466e-01
POLR2E_GGCTCTCATCGTGGTGCAGC	-4.860171e-01	2.783506e-01
EXOSC1_AGCGGCACCTACACCCGCCA	8.534844e-01	7.772364e-01
EXOSC1_CGTCTGTGTAACTTGGAGGA	1.146516e+00	1.355930e+00
EXOSC8_ACCGGAATCTCGATGAACAC	1.540932e+00	2.402311e+00
EXOSC8_AGTTGACCCTACTGGAGAGG	9.571963e-01	9.511451e-01
EXOSC8_CCGGAATCTCGATGAACACA	1.187852e+00	1.435543e+00
EXOSC8_CGGAATCTCGATGAACACAG	1.035902e+00	1.106002e+00
EXOSC8_CTCATTTGCCTCGACTACGA	-2.672554e-01	8.583361e-02
EXOSC8_TATAGTTGACCCTACTGGAG	1.109507e+00	1.261931e+00
SCD_GCAGCCGAGCTTTGTAAGAG	1.000000e+00	1.029828e+00
POLRMT_CAGGACGTACCTGGATGGCC	-1.849484e-01	6.517666e-02
POLRMT_CCTCCGCTCTGCCACAGGAA	8.356655e-01	7.206837e-01
POLRMT_CGCCGTTCTGCTGTCTGAGG	5.289197e-01	2.989254e-01
POLRMT_CTCCTCAGACAGCAGAACGG	1.423251e+00	2.057640e+00
POLRMT_GCTGGCTCACCTGATGGACG	1.415444e+00	2.033592e+00
POLRMT_TTGTGTTACCTTCTTTGCCG	1.527280e+00	2.360892e+00
COPS3_CATGATATGACTGACCGCCA	7.947291e-01	6.670107e-01
COPS3_CGTTTCGAAGTCAGGAACAC	5.842686e-01	3.838911e-01
COPS3_CTTCACTCGCGATAACAACA	1.900534e+00	3.649286e+00
COPS3_GATGGGATAAGTTCTTCGCA	4.064790e-01	2.066640e-01
COPS3_GCAGTTGTCTGGACCTCAGG	1.124960e+00	1.313498e+00
COPS3_TGCCCTTCCATATCTTGACG	1.382691e+00	1.943978e+00
C11orf57_AAGAATGTCCCGGATTCCAC	6.877062e-01	5.115433e-01
C11orf57_ATGAAGCAAACATGCCAGAC	7.421713e-01	5.916393e-01
C11orf57_CACAGATGCTCACAATAAGG	1.412352e+00	2.026063e+00
C11orf57_GCCGGATGACATTCCTCAGG	1.224476e+00	1.528671e+00
SYMPK_CACGCTCACCCTCTCTGAGG	4.290861e-01	2.204687e-01
SYMPK_CCTCCACAAACTTGATGGCG	2.769021e-01	1.192078e-01
SYMPK_GAATGTGAACGTGGTGAAGA	9.781290e-01	9.960042e-01
SYMPK_GGTTCAGAAGATCCACCACC	1.099010e+00	1.242510e+00
SYMPK_TCGGCTTCATCGAGGAGGCA	1.326147e+00	1.783842e+00
SYMPK_TGATGATCAGCTCCTGGACC	1.981214e+00	3.961589e+00
NOP10_CAGTATTACCTCAACGAGCA	1.799102e+00	3.282127e+00
NOP10_CCAGTATTACCTCAACGAGC	1.083800e+00	1.207439e+00
NOP10_GGAGCAGAAATTTGACCCGA	-1.343011e-01	6.757771e-02
PRPF19_ACGGGCAATGACACGGCAGG	7.620847e-01	6.165771e-01
PRPF19_ACTGGAGCAGATTAGGGACA	8.084275e-01	6.938181e-01
PRPF19_AGACCCAGACACTCACCACG	1.952248e+00	3.848047e+00
PRPF19_GAGAAGTACATTGCGGAGAA	1.332526e+00	1.802433e+00
PRPF19_GCGCTCCGTGGTTAGCACAG	7.081062e-01	5.312605e-01
PRPF19_TCAGGGTGCGGGTGAGCCAA	9.083808e-01	8.523544e-01
TUBG1_AACGACCTGGGAGAATCCGC	1.031928e+00	1.101521e+00
TUBG1_CACCAGGTATCCTAAGAAGC	7.652114e-01	6.040657e-01
TUBG1_TGCCTGAGGAGCGATGCCGA	1.107076e+00	1.261626e+00
PAXBP1_AAGATGACGATGAGAAACGC	1.029083e+00	1.091005e+00
PAXBP1_CAGTGCCCGATCGCGTCCAA	1.080810e+00	1.216326e+00
PAXBP1_GAAACATCTGCAAAGCCGAG	4.232478e-01	2.157121e-01
PAXBP1_GCGGGAACGCGATGAGGAGC	1.065766e+00	1.190907e+00
PAXBP1_GGAGCTGAAGTCGTATGAGG	1.451490e+00	2.155029e+00
PAXBP1_TTGTCGTCTTTGGACAAGGC	8.395474e-01	7.449112e-01
CCT2_AAGAGCACCTTGGGACCCAA	6.987360e-01	5.200312e-01
CCT2_ACTGAAAGGCTCTGGCAACC	1.097861e+00	1.247255e+00
CCT2_AGGCTATGACAGTGCAGACC	1.359544e+00	1.881924e+00
CCT2_CAGCTTGCCAATAGAACACC	1.104897e+00	1.260765e+00
CCT2_GGGTTGGAGAGAAGCCACGA	1.050764e+00	1.139930e+00
CCT2_TGCGGAACTCCTCGGAACCA	5.873153e-01	3.629455e-01
HSPA14_CACCTTATAGACGGCCACAC	1.404419e+00	1.998109e+00
HSPA14_CACTGAAGATATGCTTCCAG	1.318269e+00	1.769811e+00
HSPA14_CCAGCTCTCGAAGAGGAGAC	1.285551e-02	2.023398e-02
HSPA14_GGCGGCCATCGGAGTTCACC	6.534021e-01	4.755647e-01
HSPA14_TAGGGATCACTTCATCAGGA	8.140629e-01	7.015417e-01
HSPA14_TTCGAGAAGACCCTCCACAA	1.474506e+00	2.195805e+00
ZNHIT6_CAGGAATATCGCATACAACG	2.999785e+00	9.050121e+00
ZNHIT6_GCCTACATTCGCTCTCAGAC	7.800510e-01	6.353618e-01
ZNHIT6_GGACCTAACGGTAGTGAAGC	1.701682e-01	7.267296e-02
ZNHIT6_GGTGGGCTGCAAGCGGAAAC	2.517443e-01	1.115854e-01
ZNHIT6_TACCCAATGGATTCACCAAG	1.603177e+00	2.614263e+00
PRPF3_CAACACGACAAATCGAGGAG	4.175149e-01	2.080339e-01
PRPF3_CATGAAATAGACACTCACGG	1.976293e+00	3.969496e+00
PRPF3_CATTACCTGGAGGATTGAGC	6.009830e-01	4.060707e-01
PRPF3_TCACGACAGAGCGCATGAAG	1.267748e+00	1.641981e+00
LNP1_ATGACAATCACTCACTGGGC	1.000000e+00	1.096218e+00
ZBTB11_ATCGGGAACATCATCTGAGA	3.468852e-01	1.618503e-01
ZBTB11_ATTAGACGTGGAATTGGACG	5.364167e-01	3.278249e-01
ZBTB11_GCGGTCCGCGATGTCAAGCG	2.072154e+00	4.355768e+00
ZBTB11_TCCAAGACGTACTGGTGGCG	1.663307e+00	2.825432e+00
ZBTB11_TGTAATTAGTAGCTCGCCAG	9.662641e-01	9.715739e-01
ZBTB11_TTGAACTGCTGACTTGGGAA	7.609069e-01	6.105744e-01
RACGAP1_CCGCTTTCCACATGGAACAC	8.625899e-01	7.740587e-01
RACGAP1_CCTGTGTTCCATGTGGAAAG	1.936823e+00	3.802639e+00
RACGAP1_CTTCACTGAGAATCTCCACC	6.128178e-01	4.231177e-01
DHX35_CAGCAGCCACTCTTCGAGGC	3.686127e-01	1.622627e-01
DHX35_CCGGTGAAGTTCTGGCGACC	1.201482e+00	1.494341e+00
DHX35_GCTAATCAGCGAGCAGGACG	1.026173e+00	1.097984e+00
DHX35_GCTCGAGCACTAGCTCGCAC	5.211926e-01	3.271772e-01
DHX35_GGTCGGTGCAGTCATCAAAG	1.735241e+00	3.059314e+00
DHX35_TCTTCAGAGATGCTTACACC	1.124093e+00	1.304095e+00
HYOU1_ACATACCACTCAGTGCCAAC	5.980446e-01	3.810360e-01
HYOU1_CACCATTGTGACCTACCAGA	1.313700e+00	1.770468e+00
HYOU1_GCGCAAGGGTCAGAGAGCAA	1.014085e+00	1.055898e+00
HYOU1_GGGCACTCCAGGTTTGACAA	1.284926e+00	1.687491e+00
HYOU1_GGTGCCTGGGCCTGTACAGC	-9.627968e-02	4.137008e-02
HYOU1_TCAGCTATGGTGTCTTCCGC	1.375759e+00	1.939608e+00
DNAJA3_CAGCATAGCTACTGGAAGGG	1.327288e+00	1.789075e+00
DNAJA3_CCGATATAGCCGGCAGCCGC	6.128554e-01	4.191862e-01
DNAJA3_CGCCGTCCCTCCGGAACACA	1.268348e+00	1.633610e+00
DNAJA3_TAAGGATGATCCCAAAGCCA	9.393308e-01	9.316863e-01
DNAJA3_TGTAGGAGATGTGGTGGCCG	6.766729e-05	1.955487e-02
DNAJA3_TGTGAGCGCTGCAACGGCAA	1.496609e+00	2.270130e+00
SRP72_ACTCAAATATGGGCGGAAGA	9.880402e-01	1.018063e+00
SRP72_CAAATATGGGCGGAAGAAGG	7.858289e-01	6.559180e-01
SRP72_TCCTCCAAGATGGCGAGCGG	1.127962e+00	1.315538e+00
SRP72_TTCACTTCACTCCACAGCGC	1.040696e+00	1.127348e+00
HSPA8_AGGCGAGCGTGCCATGACAA	1.000000e+00	1.030745e+00
UBTF_ACCAACCCACCTCCCAGGAA	1.953147e+00	3.860574e+00
UBTF_ATGTACGGAACTTCCTCACC	3.043928e-01	1.321488e-01
UBTF_CAGTCGGAGAGGAAGCCCGG	1.236380e+00	1.579185e+00
UBTF_GAAACGGCGGCAGCTGCAGG	2.573046e-01	1.144297e-01
UBTF_TGCCTTACCTGAATCGGGCC	8.638148e-01	7.886125e-01
UBTF_TTTGCAGGCCACTACGAAGG	1.440089e+00	2.108299e+00
KRR1_AAGCCGAAGCCGGAGAACCA	1.561861e+00	2.517633e+00
KRR1_TCGTAACCAGAAGCCGAAGC	4.381392e-01	2.331448e-01
NDC80_AAGCGCAGTTCAGTTTCCAG	1.658298e+00	2.792836e+00
NDC80_ATCTTAACTCCTGCATGGAG	8.166777e-01	7.019666e-01
NDC80_CGCAGTTCAGTTTCCAGCGG	7.389277e-01	5.746409e-01
NDC80_CTTGCAACGTCTGTTAGAGA	1.050914e+00	1.128406e+00
PPIL4_AGCCGATCTCGAGAGAGGGA	8.594056e-02	3.607937e-02
PPIL4_GATGACGACGTCGCCTAAAG	1.726207e+00	3.005681e+00
PPIL4_TACACCGAAGAACGGCCGCG	1.039801e+00	1.109630e+00
PPIL4_TCGACTTGTACACCGAAGAA	1.802135e+00	3.271969e+00
PPIL4_TCGTAGCCGATCTCGAGAGA	2.501527e-01	8.411608e-02
PSMB4_AGCATAGCCTCCGATGACCA	1.311211e+00	1.764368e+00
PSMB4_CAAGTATGCACCATAACCAG	1.050390e+00	1.135822e+00
PSMB4_CATTGTCTACAGAGACCAAC	-3.783470e-01	1.685817e-01
PSMB4_CCCTCACCCGGTTGTAAGAA	9.523522e-01	9.412470e-01
PSMB4_CGCCCTCGAACTTAACGCCG	1.687595e+00	2.895208e+00
PSMB4_TTTACAGAGGTCCAATCACG	1.004152e+00	1.041471e+00
PMPCA_AGAGCCGGTACGTCCTGGGC	2.244795e-01	8.273328e-02
PMPCA_CACCTGTCTTGGGTCGGCGC	1.099210e+00	1.235178e+00
PMPCA_CACGCACATCATGGTTGGAC	1.199012e+00	1.464916e+00
PMPCA_CTACTACACTCCCGACCGCA	1.364632e+00	1.885618e+00
PMPCA_GGATCCACACCTGTTAGCCG	1.556463e+00	2.458354e+00
PMPCA_GGATGTGCTCATACGTGGGC	2.975627e-01	1.100107e-01
NOL10_ACCCATGCATATATGCCCGG	9.620112e-01	9.714392e-01
NOL10_AGTTGGAACAACCACAGGGC	1.188863e+00	1.461654e+00
NOL10_ATGGCAGTTGGAACAACCAC	8.098528e-01	6.947004e-01
NOL10_CTTCCTGACCTCTTCAACCC	1.774490e-01	5.786661e-02
NOL10_TCAGGTGTCCGGCCGAACGA	1.195941e+00	1.463329e+00
NOL10_TGCATATATGCCCGGAGGAA	1.358342e+00	1.885612e+00
SEPSECS_AACCGCGAGAGCTTCGCGGC	4.249255e-01	1.975183e-01
SEPSECS_AGGGAGAGTGGCATCCGCAC	9.537117e-01	9.256257e-01
SEPSECS_ATCCTGCATCTTCATTCCGA	7.545992e-02	1.816354e-02
SEPSECS_CAGCATTGAGGTAAGCACAA	1.547136e+00	2.406339e+00
SEPSECS_CATACGGCTGCTTCTGGAGA	1.350098e+00	1.835157e+00
SEPSECS_TGAGGTGCTCATGCGAGCGG	1.322074e+00	1.761654e+00
SARS2_CAAACACTGCTCCGCGGAGA	1.671115e-01	4.918639e-02
SARS2_CAACCAGACCCACCCAGACG	1.622377e+00	2.649821e+00
SARS2_CCAGGCTCGAGTGCTCCACA	1.258431e+00	1.605881e+00
SARS2_CTGTACGAGTATGCGCGCGA	1.399647e+00	1.988526e+00
SARS2_TGTCCCACGTGTCTGGCCAC	8.757843e-01	7.989003e-01
SARS2_TTGAGATCTTTGAAGCGGGC	5.042858e-01	2.870413e-01
GUK1_ACCAGCACGTGCAGTGAAGG	1.244300e+00	1.571686e+00
GUK1_GGAACCTGTATGGCACGAGG	1.001567e+00	1.029198e+00
GUK1_GGAAGAGCACCCTGCTGAAG	1.228176e+00	1.530704e+00
GUK1_GGAGAGCCTGGTGAAGCGGC	5.398992e-01	3.162640e-01
GUK1_TAGATACCACGAGGAACCCG	1.575595e+00	2.506134e+00
GUK1_TTGTCGTACTCACCGTCCGG	1.667774e-01	4.905017e-02
NELFA_ACTCAAAGGCATCCCGAAGC	1.301249e+00	1.743612e+00
NELFA_AGACCGCCCAGCAGTTGAAG	8.281433e-02	4.494734e-02
NELFA_AGGCTCGCTTAACCTGGAGC	9.465193e-02	5.117428e-02
NELFA_TATGGTTGGCGCTGGCCGAG	1.267821e+00	1.657273e+00
NELFA_TCACTGCCGACGAGAGGCCA	1.332272e+00	1.833284e+00
NELFA_TTCAAGTACTGGCACTCCAG	1.356128e+00	1.906623e+00
PPP2CA_CTCGCCATCTATAGATACAC	1.000000e+00	1.028294e+00
U2AF2_AGAGGCGCTAAAGAGGAGCA	1.582847e+00	2.547446e+00
U2AF2_AGTACCTCAGTGATGCCAAA	-3.816923e-01	1.842465e-01
U2AF2_CAGAGCGGGACAAGGAGAAC	1.002135e+00	1.041478e+00
U2AF2_CGGACTTCGACGAGTTCGAG	8.921571e-01	8.387878e-01
U2AF2_CTTCTTCTTCTCGTGGCGGG	8.694979e-01	7.974872e-01
U2AF2_TCACCAGGCACATAGACGGA	1.794127e+00	3.272633e+00
MCM7_AAACCAACCGCTCAGGAGGG	5.001202e-01	2.847268e-01
MCM7_AAAGAGCTTCGCGTAGCGCC	-2.836295e-01	1.201024e-01
MCM7_AAATACCAGTGACGCTGACG	1.122101e+00	1.288764e+00
MCM7_AAGGACTACGCGCTAGAGAA	1.271997e+00	1.657671e+00
MCM7_ATCTGCGCATGAGTTCAGCA	1.513240e+00	2.330792e+00
MCM7_CGCACTTCCCGGATCACACG	1.293927e+00	1.698760e+00
DDX39B_CTTGGCCACACTGCAACAGC	7.769056e-01	6.410032e-01
DDX39B_GCCGAGGCATGGACATCGAG	1.289117e+00	1.710210e+00
DDX39B_GGAGCAACTCTGGCTTGAGC	1.121373e+00	1.305698e+00
DDX39B_TACTGGACGTCTAACTGACC	8.763927e-01	8.151231e-01
DDX39B_TCATTCAAGTGCCAAGAAGG	5.222997e-01	3.034181e-01
DDX39B_TGGTGGTCTGTCTATCAAGA	1.352358e+00	1.873759e+00
CTDNEP1_ATCTATTTCAGGTGAGCCAG	1.000000e+00	1.093769e+00
DHX33_ATATGTAGTTGACACGGGCA	9.959931e-01	1.029951e+00
DHX33_CACAGATGTGCTCTTTGGAG	1.258043e+00	1.612630e+00
DHX33_CCAGGATGTCCTGTGAAGAA	4.500645e-01	2.187592e-01
DHX33_CCGGCCAAGAGATTCCGGCC	1.216058e-01	4.153860e-02
DHX33_CTGGAAGACGGAGACAAGCG	1.732297e+00	3.037820e+00
DHX33_GAGATGGCAGCTACTCGACG	1.247301e+00	1.606806e+00
WDHD1_AGCAACAGCAGGGCGTGGAA	1.725906e+00	3.021035e+00
WDHD1_AGCCGAATTGACAGCAACCC	1.092832e+00	1.226357e+00
WDHD1_GGTATCTAGCAGAGTGGAAA	3.188037e-01	1.410930e-01
WDHD1_GGTGTAGAACCTGACTGAAA	1.362301e-01	5.870067e-02
WDHD1_TGCAGCTAAATATTGCCCAC	7.312616e-01	5.696369e-01
WDHD1_TTGACACCACAGGTCCAGCA	2.302069e+00	5.353258e+00
COPA_AATTCGAGACCAAGAGCGCG	1.020593e+00	1.092741e+00
COPA_CATCCGATTCCACCGCACCA	1.505140e+00	2.291705e+00
COPA_CCTCCTGCTTTACCAAACAC	1.050652e+00	1.134005e+00
COPA_GGATCAACTCTTGGCGAGGG	7.561401e-01	6.036396e-01
COPA_TAGCTGTGATGCAGTTGCGG	5.220510e-01	3.041423e-01
COPA_TGGAAGTCAATGCCTCGCAC	1.123397e+00	1.293426e+00
THOC5_ATAAACAGGTACTCCTGCAC	7.279958e-01	5.723875e-01
THOC5_GAATCGATCTGACACCGAGC	1.193526e+00	1.455427e+00
THOC5_GCCCACATCAGGTTGAAGAA	1.241307e+00	1.564301e+00
THOC5_GGCACGTCTGGACTGGGAGC	9.157037e-01	8.764230e-01
THOC5_TGAGGTGATGCACCTACAGA	1.313401e+00	1.755630e+00
THOC5_TGCATGATGCTGTTGAGGCG	4.203025e-01	1.903349e-01
MRPL12_AGGATCCCGCGTACCTGGCA	8.639371e-01	7.723832e-01
MRPL12_ATCCCGCGTACCTGGCAAGG	1.136063e+00	1.312192e+00
TTI1_AAAGTCTCCTGTGATAAGCC	-6.881314e-02	2.963476e-02
TTI1_AAGGCTCTAAGCACTGCCAG	8.290905e-01	7.429419e-01
TTI1_AGGTCCAGTCTCTCACAGAG	2.353210e+00	5.580749e+00
TTI1_CATTCTCATCCACTTTGGGA	9.564213e-01	9.754866e-01
TTI1_GCTGAACTACCTCAAAGAGA	1.030689e+00	1.105451e+00
TTI1_TGAGGGTGACCTGAATAAAG	1.048045e+00	1.134146e+00
PSMC3_AGGCCATGGAGGTAGACGAG	1.121727e+00	1.289906e+00
PSMC3_CCCTAGCTTTGACAGTGAGA	1.741286e+00	3.064705e+00
PSMC3_CGTTGGAGACAAGGTACGGC	1.836583e+00	3.418818e+00
PSMC3_GACCGTGTGGGATGAGGCCG	7.679564e-01	6.497185e-01
PSMC3_GATGCCCAATGAGGAGGCCC	-1.093765e-01	5.567841e-02
PSMC3_TAGTCTGTGCGGCACAGGCC	5.605852e-01	3.402704e-01
ROMO1_AAAGGTGCCGAAGAGCGCCC	1.015671e+00	1.068436e+00
ROMO1_CCCGCATTCCGATCCTGAGG	1.066979e+00	1.179952e+00
ROMO1_CTTCGTGATGGGTTGCGCCG	7.879281e-01	6.469819e-01
ROMO1_GCATCGGATGCCCATCCCAA	1.353519e+00	1.868811e+00
ROMO1_GGACTGTCCGTAGGGACCCA	8.309541e-01	7.258603e-01
TTC1_CTGCAGTGCCTCATTTGAGG	1.173727e+00	1.417848e+00
TTC1_GAAATTGATGGAGTACGAGC	8.262733e-01	7.398939e-01
ATP2A2_AATGGGCAAAGTGTATCGAC	9.050111e-01	8.583963e-01
ATP2A2_ACAGAGTTACCGGCTGAAGA	1.390264e+00	1.972231e+00
ATP2A2_CTCAATCACAAGTTCCAGCA	1.570284e+00	2.506992e+00
ATP2A2_GAACGCGCACACCAAGACGG	1.268133e+00	1.658894e+00
ATP2A2_TCATGTCTGTCATTCGAGAG	-9.995898e-02	2.538237e-02
ATP2A2_TGGCAAGATCCGGGATGAAA	6.148561e-01	4.023204e-01
HDAC3_AGAGACCGTAATGCAGGACC	1.089077e+00	1.214809e+00
HDAC3_AGCAACCCAGCTGAACAACA	9.697857e-01	9.602700e-01
HDAC3_AGTCAATGTAGTCCTCGGAG	1.165858e+00	1.380415e+00
HDAC3_TACCTGGAGCACAATGCACG	9.258537e-01	8.784631e-01
HDAC3_TCACCTCAAACTTCTTGGCA	2.479865e-01	7.542568e-02
HDAC3_TGACATCCACCATGGTGACG	1.392002e+00	1.955917e+00
ELP5_AAGCAGCACCAGGCCGCCCA	1.115198e+00	1.284275e+00
ELP5_CCGACAGCGCCCAACTGACC	1.059479e+00	1.152930e+00
ELP5_CCTGGGCTGTGAAGTGAGCG	1.736600e+00	3.044699e+00
ELP5_CCTTGAGAGCCATGTGCAAG	-1.527434e-01	3.930598e-02
ELP5_GCTCTGCAGATTCCGTGGAG	8.055057e-01	6.864279e-01
ELP5_TTGGCATTCTTAGATACCGG	1.140550e+00	1.329367e+00
MRPS11_AGCAGGCATAGCCGCAGCGG	1.267073e+00	1.648030e+00
MRPS11_ATGCAGGCTGTGAGAAACGC	1.553434e+00	2.456507e+00
MRPS11_CGGACTGATCATGGGCGGCC	1.839944e-02	2.769947e-02
MRPS11_CTGTCGAGCGCCTGTGCAGA	-1.300706e-01	4.234528e-02
MRPS11_TGCAGGCTGTGAGAAACGCG	2.104344e+00	4.462677e+00
MRPS11_TTACCCTCCCATTCCAGGAG	1.026947e+00	1.081012e+00
HSCB_ATACAGCGAAGCTCCAGCAC	1.983624e+00	3.966403e+00
HSCB_CCGCCGCAGTTCCAACAGCG	2.697953e+00	7.305996e+00
HSCB_CTCAGAGAAGCATTCGACCC	4.454512e-01	2.142722e-01
HSCB_CTGCGATGCTGCGTCGCAGG	-1.248999e-01	5.671389e-02
HSCB_GCCGCCGCAGTTCCAACAGC	1.383514e+00	1.944636e+00
HSCB_GGTACAGTCCTCTGCTCAGG	-1.359881e-02	3.475061e-02
SLC30A9_ACTGATGCTGTTCTGGAGCG	9.603649e-01	9.491649e-01
SLC30A9_AGAAGTAAGGCCCATGCAAG	1.112270e+00	1.263836e+00
SLC30A9_ATCGCAGACGGAGCCGGCAC	5.227267e-01	3.102803e-01
SLC30A9_CAATGTCCTTACGGATGAGA	5.536122e-01	3.407355e-01
SLC30A9_GAACCTAGGCTGTCATACAG	1.106166e+00	1.249913e+00
SLC30A9_TCCAGCCAGAACAAGTACAA	1.945917e+00	3.813924e+00
TRIAP1_ACTGCTGGTAGCGCTTGAAG	1.964874e+00	3.899091e+00
TRIAP1_CGCCGAGAAATTTCTCAAGG	1.532397e+00	2.380729e+00
TRIAP1_GCTTGAAGAGGTCGGTGCAC	4.255611e-01	2.216863e-01
TRIAP1_TCGCCGAGAAATTTCTCAAG	1.612515e-01	4.619301e-02
NDNL2_AAAGCCGTCTCTGAGAACCC	5.791736e-01	3.608345e-01
NDNL2_ACTGGAATTCGTAGTCGACG	3.764011e-01	1.687236e-01
NDNL2_AGCGTTACCTGGAATACCGG	1.373804e+00	1.923707e+00
NDNL2_GCCCTAAGACGATCATCAGG	1.228023e+00	1.541317e+00
NDNL2_GCTCGGCGGCCCGTTTGAAG	1.158850e+00	1.389863e+00
RFC2_AAGCATTCTGTGCTTGGCCC	9.739200e-01	1.002077e+00
RFC2_CCGGCCACTACGAACTGCCG	1.023429e+00	1.081027e+00
RFC2_CTCTGCTCTAACTGGCCACC	1.468686e-02	5.016001e-02
RFC2_GCAAGCCTTGAGGAGAACCA	1.637714e+00	2.731982e+00
RFC2_GCCATCATCTTCACGGCCCA	5.048534e-01	2.910663e-01
RFC2_GGAATGAAGACACCGTGAGC	1.708133e+00	2.966225e+00
MRPL37_CAGCGGATGCTCGTGAAGAG	1.096912e+00	1.221504e+00
MRPL37_GCCCACCATCGCCTCCAGAG	1.824608e+00	3.369985e+00
MRPL37_GGCTAAGCACTTTCTCGGGA	9.969028e-01	1.021839e+00
MRPL37_TCCCAACCCACCTTCCGCCA	-7.168748e-02	2.127137e-02
MRPL37_TTAGGTTGTCCACGATGACC	1.287683e+00	1.693861e+00
MRPL37_TTCCTCTCAGAATGATGCCA	6.951342e-01	5.142576e-01
NARFL_CACCATGAGCACACCTGGGC	1.992421e+00	4.020778e+00
NARFL_CTTCATCGGGCCGTCTCAGG	1.367669e+00	1.909346e+00
NARFL_GCTCTGCTGGGTGATAAGCA	1.678745e+00	2.870391e+00
NARFL_GGCACCCAGTCAGCAGAGGC	8.996830e-01	8.478758e-01
NARFL_TTAACCAAGTAAGGCACAGG	9.792978e-02	4.016362e-02
NARFL_TTCACCCTTCACGTGAACAG	-3.478274e-01	1.621256e-01
PCID2_AAATCAGATGGCCTCTCCAG	5.684996e-01	3.597458e-01
PCID2_ACAGCTGCCATGAACGACAA	6.407216e-02	3.182213e-02
PCID2_ACGTGTCGCTGGCACAGACC	2.447032e+00	6.018414e+00
PCID2_CAAATACTACGTTGGACGCA	9.468716e-01	9.347595e-01
PCID2_GAAGCCATCGACAGCAGAGA	1.426507e+00	2.064908e+00
PCID2_TAGAGTCCTCTATACCAGCA	8.860894e-01	8.195035e-01
SNRNP200_ATACCATGTGCTAGTGAACC	1.083448e+00	1.215739e+00
SNRNP200_GCAGTTTGAGTCTGATGAGG	1.261944e+00	1.636900e+00
SNRNP200_GGGCACCCGTATGGGAGACA	1.282659e+00	1.696458e+00
SNRNP200_TCTGCAATACGAGTACAAGG	1.701045e+00	2.950864e+00
SNRNP200_TGCCTTCTTCTGCGACACGA	-5.219099e-01	3.199291e-01
SNRNP200_TTAAAGTGTTGCGGCAGCAC	6.096857e-01	4.166623e-01
PPWD1_AACAACATGGCGGCGGAAAG	1.703208e+00	2.949822e+00
PPWD1_ATGAGGTGCAATTCTTACCC	1.322525e+00	1.797694e+00
PPWD1_CATGGAATTTGGCCGACGAA	9.668147e-01	9.682350e-01
PPWD1_CTTACTTGGTGCATACCACA	8.631885e-01	7.793687e-01
PPWD1_GGGATGATTGAATACTGGAC	9.097327e-01	8.812470e-01
PPWD1_TGCAATTGGCTTTGTTCCAG	2.957234e-01	1.158335e-01
PSMA2_ACCTTTAATTCCCACGGACG	8.642383e-01	7.818450e-01
PSMA2_TACCTTTAATTCCCACGGAC	6.182543e-01	4.172460e-01
PSMA2_TGCCTGGAAAGCTACAGCAA	1.924793e+00	3.755168e+00
MRPL28_AGGCCTATAGTGCACGGGAG	5.457823e-01	3.243142e-01
MRPL28_CCATCCCAAACTTGGAGCAC	1.283854e+00	1.677128e+00
MRPL28_CCTGTGCTCCAAGTTTGGGA	9.040399e-01	8.575354e-01
MRPL28_CTAGGAATTTGCCATCCCAG	1.483206e+00	2.233316e+00
MRPL28_GACTGTGACCATGCGGACCC	1.286688e+00	1.699546e+00
MRPL28_GATGAGGTCCAGGGTCCGCA	2.881724e-01	1.220138e-01
HTATSF1_CGACGGACACTCCCTACGAG	1.201458e+00	1.467669e+00
HTATSF1_TCCCGTAAGAGGATCTGAAG	-1.735976e-01	6.413209e-02
HTATSF1_TGGAGACCTGAGAGGCGAGC	8.747326e-01	7.929254e-01
HTATSF1_TGGATCCCGAAAGGACACAG	1.455984e+00	2.167381e+00
HTATSF1_TGGCCGTCAAATCACTGCCC	9.456501e-01	9.497567e-01
HTATSF1_TTGTACGGAGACGGCAAGGA	1.263412e+00	1.643971e+00
AFG3L2_AGGTAGGACTCACCGTCCGG	1.212848e+00	1.507018e+00
AFG3L2_CATCGATGAAGAGGATGCAA	7.110736e-01	5.444868e-01
AFG3L2_CGTCCCATGGAATGTCACCC	1.080798e+00	1.196587e+00
AFG3L2_CTGGAACAAGGAGCGGGAAA	-2.811380e-01	9.916660e-02
AFG3L2_TCCATCATCCCACGTGGCAA	1.646473e+00	2.751338e+00
AFG3L2_TGTCGGAGAAACCACTGCCA	1.181476e+00	1.431685e+00
ATP6V1D_CGTTTAAAGGGAGCACAGAC	1.260955e+00	1.635330e+00
ATP6V1D_GAACTGACTGGTTTAGCCAG	7.390446e-01	5.957738e-01
DHX37_ACCACTTCCAAGCTAGGCAC	9.488801e-01	9.317361e-01
DHX37_CGTGGCCATGTCCCAGCGAG	1.347072e+00	1.854278e+00
DHX37_CTCACCACACACGATGACGA	1.846710e+00	3.440409e+00
DHX37_GCCGGCGCTACAACATCAAG	5.503947e-01	3.304821e-01
DHX37_GGAGAGTCACAATGCGGGAC	1.123306e+00	1.295269e+00
DHX37_GGCTGACGAGGTGGTAGCCC	1.417987e-01	5.142697e-02
IARS2_CAACCCATGACAATCCCAGC	1.617132e+00	2.657509e+00
IARS2_CGGCTGGTGGTTACTGGCCC	9.412062e-02	4.844545e-02
IARS2_GATTGTCTAGTGGACGAAGA	2.765744e-01	1.145774e-01
IARS2_GGGTCACCGTTTGCATAAGG	1.432339e+00	2.088987e+00
IARS2_TAGTCTTCCATACCATGAGC	7.172376e-01	5.528623e-01
IARS2_TTGCTGGCACGAATAACCAC	1.669738e+00	2.823487e+00
NOP16_CGCTACATGGTAGAGAACCA	2.008735e+00	4.074474e+00
NOP16_GAACCGGAATGCTCGACGGA	1.201175e+00	1.481344e+00
NOP16_GCCCTTCTCCTCTTAGGCCA	-5.633033e-01	3.590640e-01
NOP16_GGTGGTCAGCGCGATGCCCA	4.572307e-01	2.467484e-01
NOP16_TAAATCGGTACGGCAGAACC	8.244033e-01	7.151655e-01
NOP16_TCTGCCGTACCGATTTAGCG	1.781686e+00	3.211406e+00
RPN1_CCGCCAAAGAGAGGGAAGCG	1.585248e+00	2.560273e+00
RPN1_GACATCTCCACCCTCAACAG	4.794960e-01	2.631772e-01
RPN1_GAGCTTACCTGACTATAGGC	7.806525e-01	6.645283e-01
RPN1_TGAGGACGTGAAGCGCACAG	2.287362e+00	5.286423e+00
RPN1_TGTAGGCAACAATCACAGGG	1.369021e+00	1.920013e+00
RPN1_TGTTGAACGTGTAGTGGACC	-8.658711e-01	8.003802e-01
MAK16_ATGCTGAAAGGGAAATCACG	8.457540e-01	7.417484e-01
MAK16_GCATACTGACTATTTGCCAG	1.415573e+00	2.040705e+00
MAK16_GCCCTTAGTGCGAAACACAA	2.971646e-01	1.151645e-01
MAK16_GCTGGACAATGCCATTGAGA	4.906661e-01	2.749550e-01
MAK16_TCATGCCTTCGACAAAGCCC	1.246454e+00	1.592699e+00
MAK16_TCCTCGGCGTCTCTGGGAAC	1.613734e+00	2.642735e+00
ERCC3_ACATGGGTTGGTCGGCACAC	1.369331e+00	1.919417e+00
ERCC3_AGCGGCATTCTCGGATCACG	1.639321e+00	2.731106e+00
ERCC3_AGCTGGTCTTGAAGCACAAC	8.924944e-01	8.293750e-01
ERCC3_CGCCCAAAGGCCTGTCCCAA	6.409429e-02	3.141620e-02
ERCC3_GGATGAGTCAGGCACCAAAG	8.964657e-01	8.431576e-01
ERCC3_TCCCGAGTGACAGATCCACA	1.027846e+00	1.096122e+00
EIF1_AACTCACCTCTACGAGGAAC	8.208087e-01	7.199879e-01
EIF1_CCCATAGCTTACCGAAAGAG	1.179191e+00	1.422180e+00
CINP_CTTGCACTGACAGATAAGAC	6.061798e-02	2.394704e-02
CINP_GAGAGCATGCTGCTGGAGAC	3.146528e-01	1.610928e-01
CINP_GCTCTTGGAGATGTACAGGA	1.095806e+00	1.244623e+00
CINP_GGTGTGTCTGGAATATAACG	1.105027e+00	1.276562e+00
CINP_TAGGCCACGTGTGGAACAGA	1.278641e+00	1.680791e+00
CINP_TCTTACCAACCCATCCAAGG	2.150295e+00	4.671708e+00
DHPS_CATCACCATCTGGTCCAGAA	9.722828e-02	2.661809e-02
DHPS_CGCCTTCTAAGATGATCGCC	9.881332e-01	1.034548e+00
DHPS_CTCACAGATCGAGAAGAAGC	6.284493e-01	4.296716e-01
DHPS_CTTCCATTCCTACAAGAACC	2.129153e+00	4.583366e+00
DHPS_TGGGCGAGTTTAGCCTCAGG	6.343000e-01	4.477277e-01
DHPS_TTGGAAGCCGGTGGTGCCGA	1.824710e+00	3.374127e+00
MPHOSPH10_CGCATCATCTGGTAAAGCAA	1.697078e+00	2.946087e+00
MPHOSPH10_GACGGAAGTCGGCAAAGCCA	4.570841e-01	2.852035e-01
MPHOSPH10_GGAGTACATCAAACTCAACC	9.614595e-01	9.920930e-01
POLR3H_AGCCGATGGACCTCTCACCC	5.171992e-01	2.961234e-01
POLR3H_CGAGGAGATCCGCTTCCGGG	1.571969e+00	2.506295e+00
POLR3H_GAAGGAGTGCACGGTAACAG	8.952574e-01	8.412590e-01
POLR3H_GATGTTCGTCCTGGTGGAAA	9.868301e-01	9.998854e-01
POLR3H_GGCGCATCACACACCAAAGG	1.977512e+00	3.939325e+00
POLR3H_TCGAAGAAGCCTAGAGAGAC	1.978901e-01	6.325072e-02
FTSJ3_GAGGCTGATAGTCACGAGAA	1.278344e+00	1.672879e+00
FTSJ3_GATGAGGAGGACTCAACAGC	7.380644e-01	5.947536e-01
FTSJ3_GGAGAGGCTTGATTGGAACC	1.066362e+00	1.187642e+00
FTSJ3_TATCACTTGGCGAAGGAGAC	9.566664e-01	9.545184e-01
FTSJ3_TCACTTCGCTGGCCTTGGAG	1.512930e+00	2.328948e+00
FTSJ3_TGGTTCGTAACACTCGCCAC	3.851691e-01	1.996062e-01
CDC5L_CATTAATCCCGAGGATGGAA	8.646102e-01	7.907701e-01
CDC5L_GAGAAGTCACTCTCATGCAA	5.221680e-01	3.177923e-01
CDC5L_GCCTCGAATTATGATCAAGG	8.671202e-01	7.946767e-01
CDC5L_GGCTAATACTCAGGGAAAGA	1.440950e+00	2.113361e+00
CDC5L_TCAATTGGATCAGGCCGCGC	1.521007e+00	2.357911e+00
CDC5L_TGATGTGGATGCTCGAAAGC	9.147813e-01	8.597865e-01
TFAM_CAGGAAGTTCCCTCCAACGC	1.762454e+00	3.140771e+00
TFAM_TGCCTCATCCACCGGAGCGA	2.375465e-01	8.854977e-02
PKMYT1_CATCCGGCACTCCCTAGCCC	2.529383e-01	9.740041e-02
PKMYT1_CGAGGTGGGCAGCCACGAGA	1.101307e+00	1.248316e+00
PKMYT1_GCTGTGGTGCATGGCAGCGG	6.199652e-01	4.434889e-01
PKMYT1_GGGATGACGACAGCCTAGGG	9.732070e-01	9.896172e-01
PKMYT1_GGGCCATGGCTCCTACGGAG	1.829728e+00	3.390665e+00
PKMYT1_TCACCGGCAGTGAACTCAGG	1.226930e+00	1.547858e+00
INTS6_ACCTACCTGGACACGGCCAA	9.800013e-01	1.018329e+00
INTS6_CCAGGTAGGTGGTGCCCAGA	8.696456e-01	8.107834e-01
INTS6_CCTGGACACGGCCAAAGGCG	3.480127e-01	1.741291e-01
INTS6_CTGTACAGACTGTGAACCAA	1.539005e+00	2.419432e+00
INTS6_TGGTGCCCAGATGGCTGCGC	1.226843e+00	1.564732e+00
MRPS18C_ATCGCAGTGCTTTGGAGAAG	8.900695e-01	8.333910e-01
MRPS18C_GAGAAGAGGTTGTTCACAAC	1.109930e+00	1.293060e+00
RPL7_CGTTAGAGAGAAGAAGAAGG	1.000000e+00	1.105425e+00
ATP5D_AGAGTCGGCGTTCACTGCGA	1.265568e+00	1.622732e+00
ATP5D_CACCTTCGCCTCTCCCACGC	1.304975e+00	1.720992e+00
ATP5D_CTCACCAAAGTATTTGGAGG	8.243641e-01	7.000329e-01
ATP5D_GACAGCTGACGAGGCCACGC	4.933380e-01	2.671575e-01
ATP5D_GATCCGAATCGAGGCCAACG	1.203856e+00	1.468444e+00
ATP5D_GGTGCAGTTGTTGGCCGAAG	7.929456e-01	6.598120e-01
THOC2_ATGACACAACCATCTCAAGC	9.428991e-01	9.179917e-01
THOC2_CACAGTTCTAAAGGAACGCC	8.858693e-01	8.241345e-01
THOC2_CCGCAGAGTGGATAAAGAAC	1.444744e+00	2.123683e+00
THOC2_CCTCCGTAGGCGCCTAACCA	8.188483e-01	6.934035e-01
THOC2_CGTGAGAAAGGTGAGGACCA	1.964686e+00	3.901720e+00
THOC2_GATATCGTCTGTATGGCCAG	2.182383e-02	4.548128e-02
PTCD3_AAGGGACAAGCACCCACCAG	1.025899e+00	1.086766e+00
PTCD3_AGCTATACAGTTGAGAGAGG	8.029985e-01	6.901389e-01
PTCD3_ATTCGCCTGTTTGATCAACC	7.887114e-01	6.489205e-01
PTCD3_CCAGCACCGAGCTTATGAGC	1.339634e+00	1.843100e+00
PTCD3_CTCAATTCGTTCCTTCAGGG	1.648684e+00	2.753321e+00
PTCD3_GCGGGCGGGTTTGTGTGAAC	6.079307e-01	4.214301e-01
MRPL41_CGTGGCGCCTGCCATCGAAA	2.703929e-01	1.040840e-01
MRPL41_TGAGCAAGTGGACGAGCAAG	1.065048e+00	1.182300e+00
MRPL41_TGCTCATTCGGTCCGCACCC	1.469415e+00	2.219797e+00
NAE1_CATACAGTGGAGTGGAAAGA	-2.326417e-01	6.910745e-02
NAE1_GAACCGAGCTGAAGCTGCCA	7.044993e-01	5.238935e-01
NAE1_GGCAACATGATTACCCACAG	1.273879e+00	1.648188e+00
NAE1_TCAAAGAAGCAGTATCGGCA	1.677108e+00	2.837065e+00
NAE1_TCAAGGAGCAGAAGTACGAC	1.494730e+00	2.269969e+00
NAE1_TCAGGAATTGTGCCTCGAAC	7.784795e-01	6.254481e-01
MED27_AAATCCATCACTCACTGAGG	1.000000e+00	1.127422e+00
UBA1_AGCCTCCATCTCTCCACAGG	1.267104e+00	1.636192e+00
UBA1_AGTGAAGCAGACATAGACGA	1.226741e+00	1.551090e+00
UBA1_CGAGGGCACTTCGGACAACA	6.631350e-01	4.574124e-01
UBA1_TACCGATGTCCTCCTCCCGC	1.174161e+00	1.423954e+00
UBA1_TCCTTTAACCAGGACAACCC	6.619872e-01	4.697108e-01
UBA1_TCTTAGCGATCTCCACGCCC	9.228916e-01	8.903611e-01
SRSF1_CGGGTGGAGTTTCCTCGAAG	1.621882e+00	2.667552e+00
SRSF1_GACGCGGTGTATGGTCGCGA	1.153361e+00	1.368778e+00
SRSF1_GAGCGAGATCTGCTATGACG	8.182659e-01	7.028535e-01
SRSF1_GATGTTTACCGAGATGGCAC	8.553716e-01	7.728495e-01
SRSF1_TCGAACTCAACGAAGGCGAA	1.021169e+00	1.072722e+00
SRSF1_TCGACCTCAAGAATCGCCGC	8.052404e-01	6.806195e-01
C15orf41_GACCCTTCTCAGATTCCAGA	3.872113e-01	1.997632e-01
C15orf41_GACCTCATGCTCATGACCAA	1.433387e+00	2.123464e+00
C15orf41_GAGGTTTCTACAGGAACACG	5.443895e-01	3.362177e-01
C15orf41_GCGGCACAGACACTAGGCAC	2.016838e+00	4.111673e+00
C15orf41_GCTGGACTGCAACCGGGAAA	1.420631e+00	2.058417e+00
C15orf41_TGAAGATCAGCTTCGTGCAA	4.170575e-01	1.961547e-01
SNRNP70_CAATGATCCCAATGCTCAGG	7.853487e-01	6.688111e-01
SNRNP70_GAAGGTTGGGCGGCAGGAAC	8.469324e-01	7.545257e-01
SNRNP70_GCAAGAAGATTGATGGCAGG	8.736187e-01	8.103744e-01
SNRNP70_TCGATGAAGGCATAGCCACG	1.435376e+00	2.109927e+00
SNRNP70_TGAAACCCGAGAGGAGCGCA	1.004974e+00	1.057069e+00
SNRNP70_TGAGCGGCGACAGCAAGAAG	1.224816e+00	1.540446e+00
DDX52_AACACGAGAACTTGCCAGCC	-3.509654e-01	1.680972e-01
DDX52_CACATGCAGCATAACTGGGA	2.116187e+00	4.531251e+00
DDX52_CTTGCTAGGTCGATTCCGGG	1.275311e+00	1.678490e+00
DDX52_GCTCAGTGGAATATATCCAC	5.246437e-01	3.228460e-01
DDX52_TCAGTGTGTCCATTGGAGCA	1.632826e+00	2.708890e+00
DDX52_TGTGATGCTCCACACACACC	6.979686e-01	5.360171e-01
GTF3C5_CATTTCGGGACCAGATGGGA	1.022909e+00	1.100934e+00
GTF3C5_CCCTGCCAGACGCACAGGGA	4.813682e-01	2.571568e-01
GTF3C5_CGTGGACCGGAAGGTGGAGG	6.729944e-01	4.794696e-01
GTF3C5_GAATCCATAGGCTGCGCCAG	1.396215e+00	1.988071e+00
GTF3C5_GAGAACGAGGCGGCAGAAAG	1.646185e+00	2.739143e+00
GTF3C5_GCTCATGCTCCGGCCCGAGA	8.884334e-01	8.244177e-01
SMC1A_AAATATTGCGGCTGAACGCA	4.922168e-01	2.809899e-01
SMC1A_ACCGTCTGGATCTGGAAGAA	1.243003e+00	1.579802e+00
SMC1A_AGACCATGCTGACAAAGGCC	1.409143e+00	2.035852e+00
SMC1A_GAGCAGCCGCCAGCAGCGAA	9.232371e-01	8.923139e-01
SMC1A_GCAGGAGTTTGAAGAACGGA	3.208910e-01	1.428178e-01
SMC1A_GGACAAGAAGCGTATGGACA	1.393406e+00	1.977314e+00
UTP18_ACCTAACGATGCCGCCGGAG	9.752111e-01	9.845973e-01
UTP18_GCGGAGGAGACGAATGAAAC	1.231802e+00	1.550989e+00
UTP18_GGAGGAGGACAAACCGGCCG	3.768583e-01	1.881509e-01
UTP18_TAACGATGCCGCCGGAGCGG	6.919148e-01	5.320830e-01
UTP18_TGTCGTTGTCTTACCCGAAG	1.874864e+00	3.554843e+00
POLR2B_AAATAGCCACCAGGATCCAA	1.059948e+00	1.160182e+00
POLR2B_AGGCTTGGTTAGACAACAGC	5.241132e-01	3.060648e-01
POLR2B_ATAGACCGTGTAGTCACAAG	1.059343e+00	1.162530e+00
POLR2B_CCTACACGTGAAACATGCCA	9.625754e-01	9.792890e-01
POLR2B_CCTACCCATTGGGAAAGAGA	1.238746e+00	1.574470e+00
POLR2B_GGTTCAAGAGGAGCAAAGCC	1.004688e+00	1.046844e+00
CENPW_ACTCGCTTTAGAAAGCCACG	1.363202e+00	1.917403e+00
CENPW_GACTCGCTTTAGAAAGCCAC	6.611138e-01	4.876821e-01
CENPW_GAGGAAGCAGATAAAGCGGA	3.305152e-01	1.583383e-01
CENPW_GCATGTACTGGCCGCAGCAA	1.646980e+00	2.756368e+00
CENPW_TGTCGACCATAGTCTCCCAG	9.934683e-01	1.032168e+00
PFAS_ATGTCCAGTGCACAGGCCGC	1.061632e+00	1.170249e+00
PFAS_CGAACATAGAAGTGAAGGAC	8.887485e-01	8.244881e-01
PFAS_CTTCAAGGGCCAGCTCCACG	1.497920e+00	2.285407e+00
PFAS_GAGACTCACAACTTTCCCAC	4.292137e-01	2.275480e-01
PFAS_TCAATATACTGGGTGAGGGC	7.825503e-01	6.650772e-01
PFAS_TCACCGAGAGCCGGTAGCGC	1.328311e+00	1.809091e+00
SURF6_CATGGCCTCTCTACTCGCCA	5.240523e-01	3.353717e-01
SURF6_CTTGGGCTTCCAGCTCAGCA	1.418510e+00	2.071365e+00
SURF6_GCGGCGGAGAAAGCAGGAAC	4.418776e-01	2.299301e-01
SURF6_GGCGTCCTTGGCGAGTAGAG	1.369827e+00	1.930286e+00
SURF6_TGCTGGAGCGCCTGCAGGCA	1.841626e+00	3.442104e+00
SURF6_TTATTGAAGATCAGCCCGGG	5.739634e-01	3.822982e-01
CCT7_AGACCCAGATTGGAGGCGAG	5.438709e-01	3.412417e-01
CCT7_ATCAGTACTGCCATACCAGC	8.907546e-01	8.311161e-01
CCT7_CCAAAGTCTTTGCTGCAGGA	1.878182e+00	3.567990e+00
CCT7_TAAACTGCTCGGCGCCGCCA	5.741750e-01	3.745705e-01
CCT7_TAGTCCTTGAGTAATCCCGC	1.143687e+00	1.348630e+00
CCT7_TGAGGCTGTAAGAACTACCC	1.163136e+00	1.394057e+00
TAF12_CACTGCAGTACTATTGGCCA	4.693089e-01	2.528121e-01
TAF12_GCATCGCAAGTCTAGCACCC	1.530691e+00	2.408672e+00
AARS_AGGGATGGGCCTGGAACGAC	1.353857e+00	1.896423e+00
AARS_CACGCCCTGTGTTGTCAGGC	1.041392e+00	1.131182e+00
AARS_CGCCGCACATCTTGTCAACC	3.645512e-01	1.532545e-01
AARS_GAGGGCGTCGCATCCTGGAC	-3.641775e-01	1.761889e-01
AARS_TGACCTGGACGATGTGGGCA	1.989933e+00	4.011904e+00
AARS_TGGACTGATTGCTGAAGAGA	1.271084e+00	1.661644e+00
TSR1_ATTCGAGCAGCCACATCACG	1.299381e+00	1.717772e+00
TSR1_CAGCAGAATTTCCCTGCCAG	1.009238e+00	1.055846e+00
TSR1_CTTTATTCTGCTGCTTGAGC	5.073914e-01	3.000536e-01
TSR1_GAGGAGCTGAGCGAGGCAAA	2.725230e-01	1.341787e-01
TSR1_TAAAGGGAAAGGGTCTCCGG	1.000351e+00	1.038315e+00
TSR1_TCGGAAGGCCCTGAGCAAAG	2.085164e+00	4.386426e+00
SRRT_AGAAGCGCATGAGGAGAGAC	2.570348e-01	1.029053e-01
SRRT_CGAGTACGATCGAAGGCGCA	5.356473e-01	3.373571e-01
SRRT_GCCGTGATTAAGATGGAAGG	1.704306e+00	2.955334e+00
SRRT_TGCATCCAGCATCTTGACAA	2.651383e+00	7.098022e+00
SRRT_TGGCCTGGATAGGCAGGACA	9.052322e-02	4.672556e-02
SRRT_TGGCGCACAAAGATGAGGAG	1.242823e+00	1.586014e+00
NLE1_AGTATATCCTGGTCTCCAGA	6.460370e-01	4.642034e-01
NLE1_CGGTGAGGATGCGCTCACAG	2.067728e+00	4.335361e+00
NLE1_CTTGCTCGCGCAGGACGAGG	1.108437e+00	1.278938e+00
NLE1_GAGATCCCAGAAGCGCACGG	1.150376e+00	1.373074e+00
NLE1_TCCACTTGCTGTGGCCAGCG	-3.477483e-01	1.510217e-01
NLE1_TCGTGGACAAAGAAAGCCAG	1.120628e+00	1.307815e+00
TTK_CTGTAAATGCCCAAGTGAAC	5.067159e-02	2.036514e-02
TTK_TGGCAAACAACCCAGAGGAC	1.949328e+00	3.862860e+00
UBA2_ACGAATTGTACAGCCAGGAA	1.306590e-01	4.095809e-02
UBA2_CGGTTTCTCCCACATCGACC	1.484378e+00	2.255015e+00
UBA2_CTACAGTGAAGACCTAGGAA	1.280208e+00	1.679576e+00
UBA2_GGCTCGTGGTTGTCCCGCCA	-9.173466e-03	4.467764e-02
UBA2_TGTATGTGCCAGCAAGCCAG	1.658268e+00	2.808290e+00
LIAS_CAGGAGTAAGACACTCCACA	1.041565e+00	1.120011e+00
LIAS_TAGGGCTCACTGGCATCCAG	6.115122e-01	4.088383e-01
LIAS_TATCTGGTGATCTTGCAGAC	4.808662e-01	2.540333e-01
LIAS_TGAGCCCTACAATACTGCAA	1.375248e+00	1.922764e+00
LIAS_TGCAAGAAATCCTCCTCCAC	1.379355e+00	1.934945e+00
GINS3_CAACGAAGACACTTCAGCCC	1.253787e+00	1.608195e+00
GINS3_CAGGCTAGACGAGATGGAGA	1.826903e+00	3.393891e+00
GINS3_GAAAGCGCCAAGGCGAGGCA	9.757625e-01	1.009259e+00
GINS3_GACTGACAACGCGGTCCCAC	4.561237e-01	2.584673e-01
GINS3_GGGAGCCAAACCCGTAGAAA	7.416202e-02	5.065252e-02
GINS3_TCGGAAATAAGCCTCTGACA	1.250609e+00	1.619249e+00
RUVBL1_CCACAGCCACGTGAAAGGGC	1.464130e+00	2.181225e+00
RUVBL1_CGACCAGGGCATTGCTGAGC	2.598339e-01	8.848876e-02
RUVBL1_GACCATGCTGTATACTCCAC	7.745142e-01	6.355526e-01
RUVBL1_GCTGATGGAGAACTTCCGCA	9.622444e-01	9.728346e-01
RUVBL1_GCTGCGAATAAAGGAGACCA	1.193986e+00	1.474289e+00
RUVBL1_TTAGCTGGCCCATCATGGAC	1.150768e+00	1.355714e+00
SACM1L_AGGATACAGCCATGTAACAC	1.875909e+00	3.567905e+00
SACM1L_ATGGTTTAGCATCGCTAGGA	5.539181e-01	3.452645e-01
SACM1L_ATTGGATTCTCATCTCGAGG	7.139804e-01	5.550743e-01
SACM1L_GATCAGCGGTTTGTATGGAA	1.832166e+00	3.404214e+00
SACM1L_GGGTAACCTCTGTGGACACA	1.039544e+00	1.147065e+00
SACM1L_TCTAGATGGACGGTTTCCAA	9.134866e-02	5.103439e-02
MRPL22_ACGAGGAATGTCTATTGACC	1.691746e+00	2.906352e+00
MRPL22_AGCGGATGCGTTTCAGGCAC	1.607883e+00	2.628184e+00
MRPL22_ATACATAACCTGAGGAGCCG	3.087424e-01	1.342951e-01
MRPL22_GCCGTCTTTGGTGGCTCAGG	6.335866e-01	4.479034e-01
MRPL22_GGATACATAACCTGAGGAGC	8.089033e-01	7.005930e-01
MRPL22_GGCAGTGAGAGACCATAACG	1.029955e+00	1.096193e+00
INTS9_AACCCACCGTCCAGATCGGC	1.178507e+00	1.425854e+00
INTS9_ATGCAGTGGAAGTCTCAACC	1.264204e+00	1.633186e+00
INTS9_CAGGCTTCTCATGGAAGAGC	9.099204e-01	8.693938e-01
INTS9_CATTATGTTGGACTGCGGAC	5.912051e-01	3.905204e-01
INTS9_GCCGGAATTCTGTTTACCAG	1.131168e+00	1.315492e+00
INTS9_TGATCCAGTTGGAGCTCCCA	8.321546e-01	7.276157e-01
LAS1L_ACGATGCCGTGGGCCGAGAG	8.836393e-01	8.245131e-01
LAS1L_ACTGCTGGTATCATACGAAG	2.265590e+00	5.182468e+00
LAS1L_ACTTAGACTGCTCTATGGCA	7.174549e-01	5.630790e-01
LAS1L_GACCTATTGGTGCCGCCAAC	-2.020339e-01	7.043816e-02
LAS1L_GAGGAAGACAAAGTTTGCCA	2.164995e-01	1.062893e-01
LAS1L_TGTGGGTCAACTCATGGCGA	2.434572e+00	5.974876e+00
MRPL53_ACCGAACAGCACGTCCACGC	1.505645e+00	2.314081e+00
MRPL53_CAGCGACCAGTATCAGCGCC	2.058171e-02	2.998790e-02
MRPL53_CCGAACAGCACGTCCACGCA	1.823288e+00	3.347704e+00
MRPL53_TGGTCTGCGGCCTGTCAAAC	5.463979e-01	3.126301e-01
EXOSC3_ACGCACAGTACTAGGTCAGG	1.456598e+00	2.169464e+00
EXOSC3_GATTCAGCCGCGACAGACGC	8.117230e-01	7.050206e-01
EXOSC3_GGTGGACTCTCAGCAGAAGC	1.569122e-01	6.364493e-02
EXOSC3_TGAATCTCTCGCGGGCAGCA	1.317107e+00	1.773851e+00
MTIF2_TTCTCAGCAATGAGAGCCAG	8.537782e-01	7.787866e-01
MTIF2_TTTACCGTAAGTGCGGAGAC	1.146222e+00	1.364739e+00
SNAPC2_ATTCAGAAAGTGCATCCGGG	1.018032e+00	1.082647e+00
SNAPC2_CCTGGAGCGCTCGCGAGAAG	1.895857e+00	3.640286e+00
SNAPC2_CTCCGTCATATGCTCAACCA	2.269999e+00	5.204418e+00
SNAPC2_GGCTGGCTCCAAGGCACCAG	-3.065622e-01	1.448904e-01
SNAPC2_GGTGCTCACCATCGCGGCCA	-7.293291e-01	5.862854e-01
SNAPC2_TTGTCCTCTGTCTCCCGAAG	1.408882e+00	2.029335e+00
SARS_AGATGGCTTTGAAGGCGAAA	-3.946008e-01	1.832911e-01
SARS_CCGACTTCCCAAGGTGCGAA	1.656413e+00	2.798546e+00
SARS_CTCCGCGTCACACTTCAGGA	1.152606e+00	1.387275e+00
SARS_CTGGTAGAACTCCTCTGCGG	1.672403e+00	2.862732e+00
SARS_GATGGACTCGGAAGATGCCA	-1.067363e-01	6.349176e-02
SARS_TGTTTCGGGTGGATAAAGGA	1.388342e+00	1.982258e+00
NARG2_GACCAACGTACAAGGAACAG	8.595266e-01	7.644375e-01
NARG2_TCGTACGCTGCAGTGTCCAG	1.238924e+00	1.557917e+00
NARG2_TGATGCCCGTCTCTTCACAG	1.315982e+00	1.756981e+00
NARG2_TGCAGCGTACGAGTAACAAC	6.885065e-02	1.749283e-02
NARG2_TGTGAGAAACGAGAGAAACG	1.104566e+00	1.242402e+00
NCAPG2_ACAAGCCGTGTCTAAGGAGC	9.711321e-01	9.823282e-01
NCAPG2_AGTGCATTCCAAAGTGCGGG	6.039134e-01	4.091712e-01
NCAPG2_CACCAAGGATCCCTGTGGAA	1.654001e+00	2.763484e+00
NCAPG2_CTGCCTGCCAAGGAAGACAC	1.284725e+00	1.681848e+00
NCAPG2_TCGACCTGTGTCTCGGCGCC	-2.575300e-01	9.675306e-02
NCAPG2_TGTGTTGTTAGAAAGCCCAG	1.314065e+00	1.761066e+00
CLTC_AATTGGCAGAATCTGGGCCA	6.952772e-01	5.174686e-01
CLTC_ATCCACTGCCTTCTTTGGAA	4.620841e-01	2.433495e-01
CLTC_CAGTCTCAAGATCATAGAGG	1.285303e+00	1.681786e+00
CLTC_CTGAAGGTCCTTTACAGACG	1.684026e+00	2.857593e+00
CLTC_GGTGGCTGCTAATGCACCAA	2.316104e-01	7.951990e-02
CLTC_TGTAGGCCTGTACTTCAGCA	1.609227e+00	2.612717e+00
RAE1_CAGCCCGTAATGGCTCACAC	1.831736e-01	5.675551e-02
RAE1_CCAAGCGATACAGATCGCAC	1.966181e+00	3.915004e+00
RAE1_CTCCAGCAGACATCAAGCAC	2.086451e+00	4.406863e+00
RAE1_GCCAAACATGCTGGTCCCAC	4.157283e-01	2.243749e-01
RAE1_GCTCTTCGGCTGCATTACGC	-6.686913e-02	3.376848e-02
RAE1_TTAGCCCACCAACCTTGCCG	1.478175e+00	2.230460e+00
N6AMT1_ACACGTCGCTGAAGGCGCCG	7.419657e-01	6.187596e-01
N6AMT1_CAGCGACGTGTACGAGCCCG	1.148683e+00	1.399355e+00
N6AMT1_CGCAGCGAAGGACTATGGCA	2.464933e+00	6.153464e+00
N6AMT1_TACGCCGTTCCACGGGCACG	-1.368772e-01	9.119894e-02
FARSA_AAGACCTACTGGGTGAGCAA	1.903439e+00	3.674300e+00
FARSA_AGATCTGTCGGAACTGGGAG	4.361717e-01	2.289054e-01
FARSA_CATCAGACGCCTCCAGCCGC	1.072276e+00	1.202691e+00
FARSA_CGCCATTGATGGAGCCAGGG	3.070499e-01	1.351687e-01
FARSA_GGAGGGCGAGGAGATTGCCC	7.025522e-01	5.435676e-01
FARSA_TGGCAAAGTGGGCTTCAGCA	1.796341e+00	3.265580e+00
WDR83_AAGACGCTGGACTGCGGGCA	6.924217e-01	5.104555e-01
WDR83_ACGCTGCTGCGGACGTACAG	2.156088e+00	4.686490e+00
WDR83_AGTAGTCTCTGCTCCGGCGG	2.943629e-01	1.232980e-01
WDR83_CGGCTCCTGGACAAAGACAC	1.230691e+00	1.551330e+00
WDR83_GAGACGCTATGACCTAAGGA	1.223432e+00	1.540728e+00
WDR83_GCCTCATCCAGCGTCTGCAC	6.703033e-01	4.923881e-01
WDR77_AGCCTCCGTTTGGACTCCGG	1.072420e+00	1.203757e+00
WDR77_ATGCGCCCGCCTGCATGGAA	1.127447e+00	1.298746e+00
WDR77_CAACTGCCGTTCCATGCAGG	6.610303e-01	4.769617e-01
WDR77_GAGGTTCTGTGGGCACAACG	-1.501003e-01	4.029127e-02
WDR77_TGTACTCTTGGTGTCCACAA	1.951977e+00	3.857216e+00
WDR77_TGTGTTTCTTTCATGCAGCG	1.138231e+00	1.339678e+00
PMPCB_ATTGCTGCTGTTGGTAAGCC	2.219819e-01	7.445954e-02
PMPCB_GATTGCCATGACAAGTGAGC	1.829173e-01	6.465127e-02
PMPCB_GCAGAGATTGAACGTGAGCG	1.980445e+00	3.949865e+00
PMPCB_GCTATTGCAAGGTGCGCCAA	1.177932e+00	1.424430e+00
PMPCB_TCTTGCTTCAAGCTCAGGGA	9.162993e-01	8.740723e-01
PMPCB_TGTTGTCATCCGCGGCGCGG	1.554990e+00	2.449942e+00
MCM4_AGTGGATCTGCAGTCTGACG	1.370092e+00	1.930534e+00
MCM4_CACTCTTTGCTCTGATAGGC	6.198689e-02	3.932974e-02
MCM4_CTCGTTGACAAGGTCCAGCC	-4.769661e-01	2.521298e-01
MCM4_GCTCATCACCATCAGCGGCA	1.854385e+00	3.483919e+00
MCM4_GGCGAGGATTCCACCTCCAC	9.992184e-01	1.074164e+00
MCM4_GGGCCAGTACACGTCTGGGA	1.695339e+00	2.926431e+00
CPSF6_ACGTGAACGATCAAGAGAGA	1.213499e+00	1.512395e+00
CPSF6_CCAAGTGGACCGGGTGGACG	3.117547e-01	1.136606e-01
CPSF6_CTTCAGATCCAACACCAACA	1.249525e+00	1.593243e+00
CPSF6_TCCCGTGCAGCATTTCCACA	1.554270e-01	4.781571e-02
CPSF6_TGGGAGTGCTATTGAGACAC	1.399136e+00	1.994235e+00
CPSF6_TGTCGGCGAAGAGTTCAACC	1.227461e+00	1.538326e+00
C14orf80_ATGCCAAGGCGTTGCCCGCA	9.766281e-01	9.875774e-01
C14orf80_CCTTCCAAGGTTTCTGGAGC	4.433739e-01	2.227169e-01
C14orf80_CGCCAAGTTCGACCGTCCGG	1.653770e+00	2.769194e+00
C14orf80_CTGGCACAACTACCTGAGGA	3.937513e-01	1.783192e-01
C14orf80_TAGATCCACCTGTACACACG	1.660802e+00	2.790660e+00
C14orf80_TGCACATGGCGGACATCCAC	9.404247e-01	9.240097e-01
PSMD4_CCATAGATACACGAAGGGCC	6.658114e-01	4.780155e-01
PSMD4_GGGTCAACATTTGCTCACCA	1.334189e+00	1.829675e+00
SART3_AGGTTAAGGCGGCTAGGACA	5.279342e-01	3.130281e-01
SART3_AGTTCGCTCCGTGTTTGAAA	-5.632303e-01	3.458384e-01
SART3_GCTGCATGACGAGATCAGCA	1.692118e+00	2.924905e+00
SART3_GGAGCTTACCAAGGTGAGGA	9.550736e-01	9.659140e-01
SART3_GGATCCATAAGTCTGGGACA	1.222598e+00	1.548734e+00
SART3_TAACAAAGCACTACAGCAGC	1.641115e+00	2.753350e+00
TRAIP_ACAGTCAGCGGTGGAACAGC	5.610760e-01	3.470485e-01
TRAIP_CAGTGAGACTGTCGACCGCC	-2.331027e-01	9.172283e-02
TRAIP_CGACACTCTGCGGGATACGC	1.298062e+00	1.730512e+00
TRAIP_CTCAAACCACTGAATTAGGC	5.961673e-01	3.815520e-01
TRAIP_CTTCGATCACTCCCGCGACG	2.518637e+00	6.412587e+00
TRAIP_TCATCTTGCTCCTGAGCCGG	1.454813e+00	2.164916e+00
NAA50_AGGTGCAGTATGCTGTAGGG	1.542912e+00	2.482924e+00
NAA50_TTCCAGTAGCCGGATCGAGC	4.570883e-01	2.544233e-01
RRM1_ACTATGCTATCCTGGCAGCC	-1.792828e-01	7.921858e-02
RRM1_ACTCCACTATTTCTGTGCAC	1.443897e+00	2.143827e+00
RRM1_GCGATGCATGTGATCAAGCG	2.066328e+00	4.342469e+00
RRM1_GGATCTCTTCATGAAACGAG	1.009213e+00	1.073757e+00
RRM1_TAATGGCAAACACTCTCCCA	7.199761e-01	5.936787e-01
RRM1_TCTCTTTCTAGACGCTAGAG	9.191897e-01	9.126146e-01
SBNO1_CGGTGATGACTTCGATGGAG	2.120781e+00	4.540724e+00
SBNO1_CTTGCTGCTTTGAGTGAGAG	1.167392e-01	3.470123e-02
SBNO1_GATGGTGCCGGTGTAGGAAA	1.045330e+00	1.148131e+00
SBNO1_GGCAATTACATATGCAGCCC	5.769517e-01	3.913857e-01
SBNO1_GGCTGAGCAATATTAGCAGG	1.294591e-01	7.609255e-02
SBNO1_TGCTTCTGAACCACGCAACA	2.515936e+00	6.384742e+00
NSF_CAGTCTTCCCACTGTGAGGA	1.408661e+00	2.032572e+00
NSF_CCACAACCACACAACTGAGC	2.240372e-01	7.335392e-02
NSF_CTGTGGCAATGTTGGGCACG	1.115438e+00	1.277075e+00
NSF_GCAGTCTTCCCACTGTGAGG	1.186859e+00	1.446773e+00
NSF_TCCAGAAGCACGCTGACCAA	1.512978e+00	2.328763e+00
NSF_TTGGCCCTCTTAAGAGAAGA	2.693857e-01	1.067035e-01
SRSF2_ACGCTATGGATGCCATGGAC	1.663246e+00	2.811461e+00
SRSF2_CGGACTCACACCACAGCCGC	5.262540e-01	3.291521e-01
SRSF2_CTTGTCGTGAAAGCGAACGA	1.730342e+00	3.049478e+00
SRSF2_GAGGACTCCTGGACCGAGAC	-2.458678e-02	5.530887e-02
SRSF2_TCATACCCTCCACATCGGGA	1.339980e+00	1.845221e+00
SRSF2_TGCGGGACCGAGACTTCGAG	6.317689e-01	4.281271e-01
AAMP_AGAACTTGATCCCGGTCCGC	8.769746e-01	8.076739e-01
AAMP_ATCCTGGTTGGCAGCAACAC	1.245337e+00	1.587148e+00
AAMP_CCAATACCTTGGCAGTGACC	4.583351e-01	2.419826e-01
AAMP_CCTACCTGAGTGCAATGCAA	1.659420e+00	2.797760e+00
AAMP_CGTCAGCTGTGCCCGCCAAC	-6.798254e-02	2.210629e-02
AAMP_GGAGGTCTGGTCCTTTGAAG	1.562479e+00	2.484568e+00
EIF3B_AGTGGACAATGTCCCTCAGG	-3.475059e-01	1.589509e-01
EIF3B_ATATGACGATCAGTGACGAG	9.342991e-01	9.261506e-01
EIF3B_CATGCAGGACGCGGAGAACG	1.430667e+00	2.082267e+00
EIF3B_CTTACGTTACTGGCTTGAAG	1.294717e+00	1.722947e+00
EIF3B_GATGCTGTGAAGAACGCCGA	6.757224e-01	5.004264e-01
EIF3B_TTCAGAGATTCAGCCACCAA	1.447677e+00	2.127685e+00
QARS_CCTTCTGCTCGCTCAGGCCG	1.965601e+00	3.911011e+00
QARS_CGACACTGTGGACTTCGAGC	1.902519e+00	3.674153e+00
QARS_CTCGGCTAGAAGAAACAGAC	-2.353387e-02	3.067678e-02
QARS_CTTTGTCAATGGTGGAACCC	3.539792e-01	1.692218e-01
QARS_GGTAACGTTCCACCAGGAGC	-4.559029e-01	2.626522e-01
QARS_TGTGCCTATGCTTCTAGGAG	1.890132e+00	3.612045e+00
DDX27_AAGCTGCTACCTTCAGAAGA	1.743732e+00	3.119967e+00
DDX27_ATCTGTGCCTGTGCAGCCAC	4.964066e-01	3.133304e-01
DDX27_CATGAGCCAACTCAAGAAGA	4.936479e-01	2.948817e-01
DDX27_CTATGGTTCCGATTAAGCCG	8.237072e-01	7.234962e-01
DDX27_CTGGATGCCCAGCTCTCGGG	1.229288e+00	1.597184e+00
DDX27_GAGAACATCCTCACCAAAGC	1.305410e+00	1.769193e+00
BCAS2_CACCGCTTCCCGCACACCAG	7.449233e-01	5.902294e-01
BCAS2_TCACCGCTTCCCGCACACCA	1.050308e+00	1.151328e+00
BCAS2_TCTTTCTTAGGCTGCAGCGC	1.053845e+00	1.168099e+00
HAUS5_CCCTGTTCCTCCCACAGACA	1.719414e+00	2.982888e+00
HAUS5_CTGCAGGAACTGGGCCCGGA	1.184923e+00	1.442467e+00
HAUS5_GCTCTAACTTCCGACGGACC	4.628337e-01	2.448788e-01
HAUS5_GCTGGTACGAAGTGCCAAAG	7.961684e-01	6.740944e-01
HAUS5_TGCCGACGTGAGGGATCCAA	7.486071e-01	6.059125e-01
HAUS5_TTGCTGGGCGGTCGAAGAGA	1.188632e+00	1.447790e+00
EIF3I_CAGCCGAATTGGTCTTGAGA	5.262894e-01	3.086164e-01
EIF3I_CCTACCTCTTGCCATCAGGA	1.327087e+00	1.800874e+00
EIF3I_CTTCCTTCCCTAGTCTGGAG	9.841179e-01	1.004163e+00
EIF3I_GGCTGTGTTGTCCTTGGACG	1.757596e+00	3.119650e+00
EIF3I_TCCTCGCGTCACAGCCGGGA	5.627343e-01	3.552965e-01
DTYMK_ATGCGTATCTGTCCACGACG	3.826108e-01	1.883938e-01
DTYMK_CCATGAGCGCTATGAGAACG	-2.511351e-02	2.545305e-02
DTYMK_GGAACCGGAGCAGTTCGGCG	2.022713e+00	4.142818e+00
DTYMK_GGGCCTTCCCAAACCCGACC	1.027769e+00	1.111135e+00
DTYMK_TGCGTATCTGTCCACGACGA	1.927946e+00	3.765900e+00
DTYMK_TGGCGTCCTCAGAGAGCACG	7.659931e-01	6.453035e-01
TEFM_AGTACAGGGATGACCTCGAC	1.750609e-01	8.252324e-02
TEFM_CCCTACCTCCCGCCGTGAAG	1.415785e+00	2.031468e+00
TEFM_CTTACGATCAAGGTGAGCCC	1.834813e+00	3.406809e+00
TEFM_TCCGATTGCTTCGTGGAAGA	-2.321570e-01	7.526750e-02
TEFM_TCTGATGGGAAGAACACCCG	2.030900e+00	4.158740e+00
TEFM_TCTGTCCTCTTCACGGCGGG	6.447178e-01	4.518477e-01
RANGAP1_AGGGATGCCCAATACAAACA	-1.423847e-01	5.842779e-02
RANGAP1_CAAGCTCAACAACTGTGGCA	2.160634e+00	4.735935e+00
RANGAP1_CACCGGAAATCCAGTGCCCA	8.450003e-01	7.748133e-01
RANGAP1_GACCGAGATCCCACCAGCCC	9.552225e-01	9.744237e-01
RANGAP1_GCGTCTGGAAGGCAACACAG	2.822291e+00	8.047023e+00
RANGAP1_TTGCCAAGACTCAGGTGGCC	-2.594580e-01	1.132237e-01
SRSF7_AGATCACATTCTCGATCCAG	1.102048e+00	1.267390e+00
SRSF7_CTATTTCACGACCAAGAAGC	2.710840e-01	1.141933e-01
SRSF7_GGATCAAAGGGACGTCGGGC	7.493426e-01	6.551327e-01
SRSF7_TATGTTGGTAACCTGGGAAC	1.750833e+00	3.129585e+00
SRSF7_TCATCATGTCGCGTTACGGG	9.805358e-01	1.001022e+00
SRSF7_TCGCGTTACGGGCGGTACGG	1.115824e+00	1.296888e+00
COPB2_ACAAACTTTGCAGCTCGAAC	-6.590098e-01	4.583384e-01
COPB2_CCAGACAGCTGTCATGCGGA	4.929877e-01	2.984453e-01
COPB2_CCCATATCCTTTACTGCCAG	1.451429e+00	2.157133e+00
COPB2_CTTGATAGTCCTGTCCAAAG	2.014988e+00	4.119316e+00
COPB2_GGTGCGTGGCCAGTCTAAGA	9.791584e-01	1.011728e+00
COPB2_TTCCCTTTAGGTATCTACGG	1.272571e+00	1.682306e+00
WDR61_CACAGGCTCCCTAGATGACC	1.480986e+00	2.249532e+00
WDR61_GATTCCATCTATGGCTCCAC	2.909239e-01	1.546555e-01
WDR61_GATTCCCAGTATCTGGCCAC	2.155893e-01	1.148495e-01
WDR61_GCTGGATGCAGCAATGGGCA	1.744291e+00	3.104134e+00
WDR61_GGTCAAGGAGCGAATGGGCA	9.905664e-01	1.056912e+00
WDR61_GGTTAAGGAAATGACCAACC	1.174867e+00	1.444942e+00
GTF2H4_AGTGACATACCCACCCAGAA	-1.022323e-01	3.771201e-02
GTF2H4_CCGCCCTGCATTACTTCCGC	8.428282e-01	7.484082e-01
GTF2H4_TACCGACTGTATGCCTACAC	1.811324e+00	3.331395e+00
GTF2H4_TCCCATCCTTGGCTAAGAAC	9.115793e-01	8.634905e-01
GTF2H4_TCGGCGTACTTGTCAAGGGA	1.402125e+00	2.012842e+00
GTF2H4_TCTCTACCAGGTCCATGCCC	1.022088e+00	1.105964e+00
PSMA7_ATCACCGTCTTCTCGCCCGA	9.510985e-01	9.453093e-01
PSMA7_CATCGCCAGTCTGAAGCAGG	1.309938e+00	1.761101e+00
PSMA7_CGCGCAGGAGGCCGTCAAGA	3.933640e-01	1.723304e-01
PSMA7_CTTCCAAGTGGAGTACGCGC	1.420779e+00	2.060804e+00
PSMA7_GCCAGAGGTGAGCATGCAAG	3.498161e-01	1.553098e-01
PSMA7_TAGCGTTATACGCAGAGCAA	1.329784e+00	1.810353e+00
PRPF38B_AAGGTTCGAGGTGTTGGAAC	1.626996e+00	2.681557e+00
PRPF38B_AGGTCACGCACGTTGAACCA	1.954033e+00	3.859149e+00
PRPF38B_AGTCATCATCGGGAGGGCCA	7.218537e-02	5.466012e-02
PRPF38B_CTTTGAAGTAAGGCGACGAC	1.167684e+00	1.400051e+00
PRPF38B_TCCTTCCTTCCGCCGCAACA	1.695747e-03	2.387772e-02
PRPF38B_TCGAAGTCGTGATAGGAAAG	1.047619e+00	1.119999e+00
ZNF407_AAATGGTTCCGGAACTCCAC	7.522451e-01	6.067336e-01
ZNF407_AACCACATGAAACTCCACAC	2.010154e+00	4.075355e+00
ZNF407_AAGCATCGCAGACAGCACAC	1.939051e+00	3.797482e+00
ZNF407_CATTACCTGTAGTCACACCA	1.752784e+00	3.108217e+00
ZNF407_GATCATCATGCAGGAGGCGC	-6.245555e-01	4.250531e-01
ZNF407_GATTGTGGCTTCTTAGCAGA	-3.893936e-01	1.951624e-01
PPA1_GACTCTCAGGTATGTGCAAG	1.000000e+00	1.082457e+00
METTL1_GCGTGTGCCTCTGGAGGACC	1.227185e+00	1.562708e+00
METTL1_TAACTTCTTCTACAAGGGCC	-8.530297e-01	8.087373e-01
METTL1_TGCCTAGATGTCCCACAACG	1.944288e+00	3.828480e+00
NOC4L_AGCTTCTATGTGAAGCGGGC	-2.241645e-01	1.018588e-01
NOC4L_CACGGCCAGGATGTCGAACA	2.408923e+00	5.866881e+00
NOC4L_CCACCTTGACCTGAAAGGAG	1.785172e+00	3.245672e+00
NOC4L_CCCACTTGGACTTCTCCAGG	8.069558e-01	6.936663e-01
NOC4L_CCCGGAACTGGGACAGGAGC	9.740458e-02	4.797691e-02
NOC4L_GAGGAAGTCGATCATGAGCG	1.209740e+00	1.505956e+00
RBM25_AACAAGAGGCTGAGAGGCGC	5.352082e-01	3.290137e-01
RBM25_CTTGTACTCACAGAATCCGA	1.313849e+00	1.769238e+00
RBM25_CTTTCCAACCATAGACACAG	1.670526e+00	2.825025e+00
RBM25_TCATTTGAATCGCCCTCCCA	8.363119e-01	7.354106e-01
RBM25_TCCAGATGCAGAGCTCCAGA	6.501105e-01	4.732791e-01
RBM25_TCGAGAGAGAGATCGTGACC	1.119137e+00	1.288369e+00
DDX23_AAGTTTGCGGAGTCTTGCCC	6.523478e-01	4.742985e-01
DDX23_AGGATGGAACGGGAGACCAA	1.055729e+00	1.163181e+00
DDX23_CAGAGAGCGGGATAGAGACC	6.849067e-01	5.213894e-01
DDX23_CAGGCCTGAAGCCACTCACA	1.175483e+00	1.422354e+00
DDX23_GAGCCAATGTACACCACAGC	1.610897e+00	2.667985e+00
DDX23_TGCGGTCTTCCAGAGAACGA	9.495956e-01	9.401728e-01
SDHD_AGCTGTGGACTATCTGGCAC	-2.632773e-01	1.231736e-01
SDHD_GCGATGGAGAGAACATACAA	2.263277e+00	5.215818e+00
NAA20_ACATGTTGTTGAAGCGGAAC	2.574275e-01	1.008713e-01
NAA20_ACCTACAATACCTCGCCCAC	1.320768e+00	1.818346e+00
NAA20_GCAGTTATGGGTAAAGCAGA	1.088172e+00	1.264127e+00
NAA20_GCGAGGTATTGTAGGTAGAA	5.833656e-01	3.874212e-01
NAA20_GGGCTACAGTGTATATAGGA	1.581617e+00	2.584423e+00
COPB1_AGAAGGAATCCTCTCAAGGG	1.143124e+00	1.352787e+00
COPB1_ATGGATTAGCATGACAGACC	5.735768e-01	3.944251e-01
COPB1_GCTGGTTATTGTCCTGAAGA	5.481738e-01	3.491059e-01
COPB1_GGGAGAATACTGTAGTACCA	8.627007e-01	8.091074e-01
COPB1_TGTAGTACTCGTTCATGAGC	1.248684e+00	1.611847e+00
COPB1_TTCTAGACCCACCAAGAAAG	1.789831e+00	3.258651e+00
POLR3C_AATCTCACTCATTCGGAGCA	1.599676e+00	2.601826e+00
POLR3C_ACCACTGAGAATTCAGACCC	4.277828e-01	2.115101e-01
POLR3C_GAGCGCAGTTGCTAACAGGA	1.540976e+00	2.432900e+00
POLR3C_GGCTGCCGGTTCTTATCAGA	7.283684e-01	5.761306e-01
POLR3C_TCACCAGGTTATGTTGGACG	7.831687e-01	6.670804e-01
POLR3C_TGGAGTCCGTCGTACAGGAG	1.028115e+00	1.085437e+00
TERF2_AGCCACCCAGAGAACCCGCA	1.453141e+00	2.151251e+00
TERF2_AGGGCTCGGCGTCATCCAGG	6.828606e-01	5.118740e-01
TERF2_GAGCCACCCTCACCGTCAGC	9.327968e-01	9.249963e-01
TERF2_TCAGAGTACCCAAAGGCAAG	1.060047e+00	1.169104e+00
TERF2_TGTCTGTCGCGGATTGAAGA	1.986170e+00	3.991017e+00
TERF2_TTCCTCGGCTGTGACGCCGC	-2.367031e-01	8.893019e-02
YARS2_AACCGGACGATTCAGTGGAA	2.002366e+00	4.041257e+00
YARS2_AAGCTTGTTCATGGACGAGA	8.232918e-01	7.093900e-01
YARS2_AAGGACTTCTTCCCGGAGAC	6.961194e-01	5.242547e-01
YARS2_AAGTACAACTGGAGCAAAGC	2.364650e-01	9.084201e-02
YARS2_AGAGCTCTTCGACCGTGGCA	8.148186e-01	7.038792e-01
YARS2_TCACAGTAGCATAGATGCAC	1.727299e+00	3.014288e+00
ANKRD49_ATGGCCATAACAGTAAAGGC	2.777137e-01	1.060414e-01
ANKRD49_TCAGGAGCTCATTGCACAGG	1.722286e+00	3.006994e+00
MRPL39_ACAGCCCATCATCATAGCAC	2.204388e+00	4.892791e+00
MRPL39_ACTCCATTTGATCCCGCCAC	4.954727e-01	2.874141e-01
MRPL39_CTCCATTTGATCCCGCCACC	1.190064e+00	1.455090e+00
MRPL39_CTGAGACTGTTCCATGGAGG	6.170004e-01	4.034800e-01
MRPL39_CTGATTCTGCTACTTACGCA	1.824382e+00	3.363110e+00
MRPL39_GAGGAGGTACGACTCAGGCG	-2.652903e-01	1.094496e-01
ARIH1_AAAGGCAGCAAGAGATGCAC	1.461615e+00	2.182797e+00
ARIH1_ATAGTTTGTGCTCAAAGCGC	1.004316e+00	1.058250e+00
ARIH1_CGCCCACATTTGCAGCGAAC	-1.316569e-01	3.169199e-02
ARIH1_CTACAACTACGAGTTCGACG	3.180742e-01	1.275392e-01
ARIH1_GCAGATCCATGTGGTTCCCA	1.210156e+00	1.518311e+00
ARIH1_TTGGATTGCAGCCAACACAA	1.928865e+00	3.760854e+00
SRSF3_TTACCTACGAGACCTAGAGA	1.000000e+00	1.151902e+00
PSMD3_ATGAGTGAGCGCTTGAGGGA	7.900073e-01	6.726317e-01
PSMD3_CGCTTCGGCATGACGCAGAC	-2.357419e-01	8.552491e-02
PSMD3_CTACAAGGTCTAGGGCCCGG	1.319263e+00	1.799181e+00
PSMD3_GAACAGCAAGCGCTACAAAG	1.461491e+00	2.184048e+00
PSMD3_TCTTGTTCTCCTCCGCCGGG	1.025243e+00	1.104333e+00
PSMD3_TGGATGGCTTTGATTCGCCC	1.159994e+00	1.396030e+00
MS4A7_CAGCTCTACTCCAACAACCC	1.000000e+00	1.059058e+00
HAUS7_ACAGGTTCAGCTCACTGAAA	-2.916368e-01	1.114529e-01
HAUS7_CCAAGTCTACGACGACGAGC	-5.470758e-01	3.504722e-01
HAUS7_CCCAATGGTCAGGCTCCGGA	5.810881e-01	3.831058e-01
HAUS7_GGACACCAGGGAGAAGAACG	2.306237e+00	5.388558e+00
HAUS7_TATACAGACCCTCGAGGAAG	1.670845e+00	2.840915e+00
HAUS7_TCGGAGCGCGAAACATGGCG	2.034157e+00	4.192974e+00
NDUFAF1_AGGACACAGATTTCTTCCAG	1.000000e+00	1.075569e+00
NRF1_AGTTAACCTCCTGTGGCGCA	1.722525e+00	3.037687e+00
NRF1_CTGTTATAAACAGCATGGGC	7.532136e-01	6.200476e-01
NRF1_GCTCGGTGTAAGTAGCCACA	2.784139e-01	1.368813e-01
NRF1_TATTTCAGGTCCTGTGGGAA	-1.158012e-01	7.342450e-02
NRF1_TCACTCCGGACATTTGCCCA	1.710520e+00	2.987473e+00
NRF1_TGCTTCAGAATTGCCAACCA	1.385256e+00	1.950356e+00
WBSCR16_AGCTCCAGGCGATAGGGCAC	9.939524e-01	1.031571e+00
WBSCR16_CAGCTCCAGGCGATAGGGCA	6.923601e-01	5.217115e-01
WBSCR16_CGAAGCGGCAGAAGCCGAGG	1.235309e+00	1.586353e+00
WBSCR16_CTTGTGTTGACTGACAGGGA	1.663566e+00	2.815684e+00
WBSCR16_TCGCCTGGAGCTGGACCAAA	5.052870e-01	2.979928e-01
MASTL_AATGCCACAGCAGTCCCAAA	-9.124886e-02	4.377012e-02
MASTL_AGAATTCGCCCATCATCAAC	5.142661e-01	2.902407e-01
MASTL_CCAAGCTGAGAGAGATGCAC	1.808315e+00	3.324346e+00
MASTL_CCAGCGATGGATCCCACCGC	1.223046e+00	1.524181e+00
MASTL_CTAGACTACCTTCACAGACA	2.573356e+00	6.657664e+00
MASTL_GATATTTCGTGTGCCTACAG	3.446626e-01	1.658968e-01
CPSF3_AGCTGGTCGCTCTCCTCAGC	-7.660604e-02	3.980998e-02
CPSF3_CACCTGTCAATTTCTGCAGC	-1.609473e-01	5.656462e-02
CPSF3_CATAGACTAACCACATGAGG	1.788424e+00	3.243343e+00
CPSF3_CTCGACTGTGGGATCCACCC	2.019014e+00	4.115756e+00
CPSF3_TACTTACTGGACAGGTCGCA	3.777520e-01	1.808770e-01
CPSF3_TAGCGGGATACTGTGTAGAA	1.898308e+00	3.648611e+00
ANAPC2_CACTCACATCGGCAGGACGC	1.874273e+00	3.566552e+00
ANAPC2_CTCCTGACAGTGGATCGAGC	1.006905e+00	1.084075e+00
ANAPC2_CTTGTGGAACTCACGCAGGA	1.532106e+00	2.414030e+00
ANAPC2_GAGCCGGTAGTACCGGCGAC	-1.064715e+00	1.209039e+00
ANAPC2_GAGGTCCTCGATGGCTGGCC	-1.254628e-01	8.809612e-02
ANAPC2_TCGGTGGGTGCAGATGGCGG	1.950061e+00	3.869802e+00
CYFIP1_AGCCACCGTCCACTCTAGCA	2.238642e-01	9.506495e-02
CYFIP1_CGAGCGTGGCACCTGTGGGA	1.497300e+00	2.296044e+00
CYFIP1_TAACGAGCAGCCTAACAGAG	1.160808e+00	1.392767e+00
CYFIP1_TAGAGCAGCGAGGATGGCGG	1.770169e+00	3.197746e+00
CYFIP1_TCCTCCTCTCGGCATGGCAC	5.065267e-01	3.310715e-01
CYFIP1_TTGAATACAGCAACTCCAGG	8.386297e-01	7.670030e-01
ANAPC10_CCCAAGCAGTTGGAAAGGAC	1.000000e+00	1.053441e+00
PSMB7_AACTCTGGGAAGACGGCCAG	9.665777e-01	9.692410e-01
PSMB7_CCGTTCTGTTTCTCAGGAGG	1.033422e+00	1.104441e+00
ARCN1_CCTAAGGCTCTTCTCAAGAG	1.130822e+00	1.319373e+00
ARCN1_CGTCCAGTGTACCTGAGAGA	1.147802e-01	3.527524e-02
ARCN1_GGTGTTCAGAGCCGTCAGAG	1.185885e+00	1.447709e+00
ARCN1_TAATCCTCCGTCTCGTCCAC	6.403289e-01	4.462744e-01
[truncated: 89,321 more rows]
