# Supplementary material for: JACKS: joint analysis of CRISPR/Cas9 knockout screens
Source: Genome Res. 2019 Mar;29(3):464–71. doi: 10.1101/gr.238923.118 (PMC6396427; doi:10.1101/gr.238923.118)
Supplement: Supplemental Material [file supp_gr.238923.118_Supplemental_Code.zip › Supplemental_Code/reference_grna_efficacies/whitehead_grna_JACKS_results.txt]

sgrna	X1	X2
sgTXNL4A_1	8.496827e-01	7.306310e-01
sgTXNL4A_10	4.765811e-01	2.361143e-01
sgTXNL4A_2	1.313544e+00	1.735296e+00
sgTXNL4A_3	1.089520e+00	1.195480e+00
sgTXNL4A_4	1.074613e+00	1.163597e+00
sgTXNL4A_5	1.267247e+00	1.613502e+00
sgTXNL4A_6	1.349555e+00	1.828694e+00
sgTXNL4A_7	8.891323e-01	7.985586e-01
sgTXNL4A_8	6.583662e-01	4.419368e-01
sgTXNL4A_9	9.383466e-01	8.875175e-01
sgRPL23A_1	9.464665e-01	9.031434e-01
sgRPL23A_10	1.071568e+00	1.155459e+00
sgRPL23A_2	8.725753e-01	7.677013e-01
sgRPL23A_3	9.415184e-01	8.929258e-01
sgRPL23A_4	8.421954e-01	7.177190e-01
sgRPL23A_5	8.972420e-01	8.133837e-01
sgRPL23A_6	1.298410e+00	1.692971e+00
sgRPL23A_7	1.108649e+00	1.236705e+00
sgRPL23A_8	1.204787e+00	1.458786e+00
sgRPL23A_9	9.424386e-01	8.945763e-01
sgRPS3A_1	6.678767e-01	4.538776e-01
sgRPS3A_10	1.365923e+00	1.873937e+00
sgRPS3A_2	2.614429e-01	7.454327e-02
sgRPS3A_3	1.114233e+00	1.250108e+00
sgRPS3A_4	7.259580e-01	5.362952e-01
sgRPS3A_5	1.434564e+00	2.065736e+00
sgRPS3A_6	2.394245e-01	6.801708e-02
sgRPS3A_7	1.297630e+00	1.691667e+00
sgRPS3A_8	1.173045e+00	1.383427e+00
sgRPS3A_9	1.413257e+00	2.005918e+00
sgATP6V0C_1	8.277077e-01	6.937203e-01
sgATP6V0C_10	4.677899e-01	2.308841e-01
sgATP6V0C_2	1.369556e+00	1.882887e+00
sgATP6V0C_3	1.290039e+00	1.675672e+00
sgATP6V0C_4	1.109496e+00	1.239591e+00
sgATP6V0C_5	9.726179e-01	9.571855e-01
sgATP6V0C_6	7.789672e-01	6.149951e-01
sgATP6V0C_7	9.525685e-01	9.166336e-01
sgATP6V0C_8	7.850986e-01	6.229227e-01
sgATP6V0C_9	1.434921e+00	2.066507e+00
sgRPL8_1	6.542925e-01	4.408596e-01
sgRPL8_10	2.024744e-01	4.985678e-02
sgRPL8_2	9.155418e-01	8.472519e-01
sgRPL8_3	1.161121e+00	1.357380e+00
sgRPL8_4	9.149843e-01	8.460310e-01
sgRPL8_5	1.129161e+00	1.285800e+00
sgRPL8_6	1.145323e+00	1.320666e+00
sgRPL8_7	1.565257e+00	2.459564e+00
sgRPL8_8	9.950748e-01	9.996302e-01
sgRPL8_9	1.138517e+00	1.306390e+00
sgRPL36_1	8.553152e-01	7.411008e-01
sgRPL36_10	1.291135e+00	1.675766e+00
sgRPL36_2	7.161070e-01	5.250338e-01
sgRPL36_3	1.361689e+00	1.863732e+00
sgRPL36_4	2.159173e-01	5.417111e-02
sgRPL36_5	1.357122e+00	1.850161e+00
sgRPL36_6	9.152389e-01	8.484468e-01
sgRPL36_7	1.143976e+00	1.318243e+00
sgRPL36_8	9.877254e-01	9.848558e-01
sgRPL36_9	9.671427e-01	9.440194e-01
sgATP6V1A_1	1.041588e+00	1.095420e+00
sgATP6V1A_10	1.308298e+00	1.720141e+00
sgATP6V1A_2	7.880322e-01	6.300417e-01
sgATP6V1A_3	1.007912e+00	1.025891e+00
sgATP6V1A_4	1.518313e+00	2.317763e+00
sgATP6V1A_5	1.643760e+00	2.711414e+00
sgATP6V1A_6	7.240431e-01	5.332187e-01
sgATP6V1A_7	8.286633e-01	6.973436e-01
sgATP6V1A_8	8.123188e-01	6.719415e-01
sgATP6V1A_9	4.613282e-01	2.199369e-01
sgRPL15_1	8.290421e-01	6.963486e-01
sgRPL15_10	9.943970e-01	9.997203e-01
sgRPL15_2	1.219094e+00	1.495488e+00
sgRPL15_3	-5.118383e-02	9.685816e-03
sgRPL15_4	9.084385e-01	8.378667e-01
sgRPL15_5	1.382980e+00	1.924919e+00
sgRPL15_6	1.271609e+00	1.627076e+00
sgRPL15_7	1.420494e+00	2.029774e+00
sgRPL15_8	1.168378e+00	1.375932e+00
sgRPL15_9	4.600196e-01	2.237336e-01
sgRPL3_1	1.037385e+00	1.086662e+00
sgRPL3_10	1.588872e+00	2.533869e+00
sgRPL3_2	1.232506e+00	1.528564e+00
sgRPL3_3	8.046296e-01	6.575309e-01
sgRPL3_4	6.473243e-01	4.289014e-01
sgRPL3_5	1.189007e+00	1.423253e+00
sgRPL3_6	7.633997e-01	5.946133e-01
sgRPL3_7	1.354821e+00	1.843803e+00
sgRPL3_8	2.411276e-02	7.179897e-03
sgRPL3_9	1.097162e+00	1.214260e+00
sgRPL32_1	1.089197e+00	1.196112e+00
sgRPL32_10	8.291374e-01	6.981688e-01
sgRPL32_2	1.124198e+00	1.271763e+00
sgRPL32_3	5.984447e-01	3.702643e-01
sgRPL32_4	5.283941e-01	2.896223e-01
sgRPL32_5	1.144324e+00	1.319281e+00
sgRPL32_6	1.248328e+00	1.569112e+00
sgRPL32_7	1.208846e+00	1.470748e+00
sgRPL32_8	8.628820e-01	7.550883e-01
sgRPL32_9	1.147913e+00	1.326296e+00
sgTRMT112_1	7.888287e-01	6.321220e-01
sgTRMT112_10	7.127352e-01	5.190400e-01
sgTRMT112_2	1.387907e+00	1.935267e+00
sgTRMT112_3	1.246660e+00	1.563660e+00
sgTRMT112_4	1.431020e+00	2.058072e+00
sgTRMT112_5	8.999044e-01	8.201411e-01
sgTRMT112_6	7.004120e-01	5.003714e-01
sgTRMT112_7	7.775429e-01	6.119257e-01
sgTRMT112_8	1.130960e+00	1.290080e+00
sgTRMT112_9	1.026529e+00	1.064431e+00
sgRCC1_1	1.054646e+00	1.124069e+00
sgRCC1_10	9.114322e-01	8.420692e-01
sgRCC1_2	1.169749e+00	1.379189e+00
sgRCC1_3	8.072320e-01	6.602678e-01
sgRCC1_4	6.409070e-01	4.179903e-01
sgRCC1_5	1.019407e+00	1.048895e+00
sgRCC1_6	1.310102e+00	1.726180e+00
sgRCC1_7	8.803237e-01	7.860241e-01
sgRCC1_8	1.474038e+00	2.182912e+00
sgRCC1_9	8.242167e-01	6.885407e-01
sgRRM1_1	1.517706e+00	2.312564e+00
sgRRM1_10	1.192736e+00	1.430782e+00
sgRRM1_2	9.848371e-01	9.807612e-01
sgRRM1_3	1.559791e+00	2.443277e+00
sgRRM1_4	7.833185e-01	6.234243e-01
sgRRM1_5	7.325392e-01	5.465743e-01
sgRRM1_6	1.272784e+00	1.630335e+00
sgRRM1_7	1.147758e+00	1.328062e+00
sgRRM1_8	3.440360e-01	1.281482e-01
sgRRM1_9	3.501106e-01	1.286224e-01
sgPOLR2L_1	1.256732e+00	1.592851e+00
sgPOLR2L_10	-2.748769e-02	1.024606e-02
sgPOLR2L_2	1.088760e+00	1.194992e+00
sgPOLR2L_3	1.325697e+00	1.767062e+00
sgPOLR2L_4	1.757451e+00	3.097545e+00
sgPOLR2L_5	6.096386e-01	3.809978e-01
sgPOLR2L_6	1.440351e+00	2.083511e+00
sgPOLR2L_7	1.007421e+00	1.028911e+00
sgPOLR2L_8	1.091496e+00	1.201152e+00
sgPOLR2L_9	2.247950e-01	5.852347e-02
sgIARS_1	1.302767e+00	1.708575e+00
sgIARS_10	7.397635e-01	5.554482e-01
sgIARS_2	1.539319e+00	2.378538e+00
sgIARS_3	1.010136e+00	1.030769e+00
sgIARS_4	1.019654e+00	1.051636e+00
sgIARS_5	1.481617e+00	2.205026e+00
sgIARS_6	1.201540e+00	1.454271e+00
sgIARS_7	4.776494e-01	2.426759e-01
sgIARS_8	1.089419e-01	1.942258e-02
sgIARS_9	9.278470e-01	8.709763e-01
sgRPL18_1	8.035935e-01	6.572080e-01
sgRPL18_10	9.307455e-01	8.780003e-01
sgRPL18_2	1.194436e+00	1.437896e+00
sgRPL18_3	7.850893e-01	6.277583e-01
sgRPL18_4	1.335533e+00	1.794288e+00
sgRPL18_5	1.198129e+00	1.447092e+00
sgRPL18_6	8.859047e-01	7.958179e-01
sgRPL18_7	1.041156e+00	1.094833e+00
sgRPL18_8	1.228189e+00	1.517772e+00
sgRPL18_9	5.580811e-01	3.236063e-01
sgXPO1_1	1.116953e+00	1.260367e+00
sgXPO1_10	1.466274e+00	2.160254e+00
sgXPO1_2	1.695403e+00	2.884265e+00
sgXPO1_3	9.550243e-01	9.215506e-01
sgXPO1_4	6.591789e-01	4.498987e-01
sgXPO1_5	1.546388e-01	3.735624e-02
sgXPO1_6	9.960994e-01	1.002939e+00
sgXPO1_7	9.094579e-01	8.377437e-01
sgXPO1_8	1.102234e+00	1.227228e+00
sgXPO1_9	8.941966e-01	8.101074e-01
sgRPS6_1	9.404800e-01	8.950958e-01
sgRPS6_10	6.519356e-01	4.350822e-01
sgRPS6_2	9.338938e-01	8.794503e-01
sgRPS6_3	1.342294e+00	1.812785e+00
sgRPS6_4	9.521921e-01	9.155326e-01
sgRPS6_5	3.840050e-01	1.595454e-01
sgRPS6_6	1.584001e+00	2.518656e+00
sgRPS6_7	6.114827e-01	3.895536e-01
sgRPS6_8	1.260904e+00	1.598225e+00
sgRPS6_9	1.376479e+00	1.904470e+00
sgRPS8_1	1.073167e+00	1.164490e+00
sgRPS8_10	1.133778e+00	1.296624e+00
sgRPS8_2	1.497469e+00	2.252579e+00
sgRPS8_3	8.648281e-01	7.604694e-01
sgRPS8_4	1.073214e+00	1.160252e+00
sgRPS8_5	1.458924e+00	2.137601e+00
sgRPS8_6	5.645712e-01	3.311243e-01
sgRPS8_7	5.602615e-01	3.285079e-01
sgRPS8_8	3.349862e-01	1.260052e-01
sgRPS8_9	1.281838e+00	1.654968e+00
sgPRMT5_1	8.448529e-01	7.260876e-01
sgPRMT5_10	9.705049e-01	9.528252e-01
sgPRMT5_2	9.624599e-01	9.392983e-01
sgPRMT5_3	7.070214e-01	5.106638e-01
sgPRMT5_4	3.035102e-01	1.040002e-01
sgPRMT5_5	1.050112e+00	1.112695e+00
sgPRMT5_6	1.411043e+00	2.001151e+00
sgPRMT5_7	1.114303e+00	1.251502e+00
sgPRMT5_8	1.510578e+00	2.292391e+00
sgPRMT5_9	1.031605e+00	1.075735e+00
sgEIF4A3_1	1.133985e+00	1.297130e+00
sgEIF4A3_10	6.669656e-01	4.551026e-01
sgEIF4A3_2	1.303187e+00	1.708048e+00
sgEIF4A3_3	1.171061e+00	1.382132e+00
sgEIF4A3_4	1.429599e+00	2.052903e+00
sgEIF4A3_5	6.601652e-01	4.468339e-01
sgEIF4A3_6	4.749978e-01	2.382844e-01
sgEIF4A3_7	9.878188e-01	9.889218e-01
sgEIF4A3_8	1.347881e+00	1.827180e+00
sgEIF4A3_9	7.157355e-01	5.236794e-01
sgCAD_1	1.100223e+00	1.221637e+00
sgCAD_10	1.364118e+00	1.872054e+00
sgCAD_2	1.197387e+00	1.444340e+00
sgCAD_3	5.452187e-01	3.092711e-01
sgCAD_4	8.318327e-01	6.999291e-01
sgCAD_5	7.436276e-01	5.608132e-01
sgCAD_6	6.792429e-01	4.708355e-01
sgCAD_7	1.184500e+00	1.413958e+00
sgCAD_8	1.041588e+00	1.093853e+00
sgCAD_9	1.196025e+00	1.439427e+00
sgPOLR1B_1	1.169933e+00	1.379506e+00
sgPOLR1B_10	7.495011e-01	5.715750e-01
sgPOLR1B_2	1.486661e+00	2.222085e+00
sgPOLR1B_3	4.598426e-01	2.240470e-01
sgPOLR1B_4	8.844189e-01	7.932753e-01
sgPOLR1B_5	7.117216e-01	5.188902e-01
sgPOLR1B_6	1.509578e+00	2.291061e+00
sgPOLR1B_7	1.817832e+00	3.315743e+00
sgPOLR1B_8	9.733124e-01	9.599323e-01
sgPOLR1B_9	4.344969e-01	1.997115e-01
sgRPL13_1	9.995961e-01	1.009273e+00
sgRPL13_10	1.383694e+00	1.925398e+00
sgRPL13_2	9.090731e-01	8.396721e-01
sgRPL13_3	1.525237e+00	2.336850e+00
sgRPL13_4	1.028602e+00	1.070222e+00
sgRPL13_5	6.861637e-01	4.820950e-01
sgRPL13_6	5.908049e-01	3.587676e-01
sgRPL13_7	1.150890e+00	1.335376e+00
sgRPL13_8	8.246309e-01	6.905213e-01
sgRPL13_9	9.730204e-01	9.587270e-01
sgRPL10_1	9.805293e-01	9.745144e-01
sgRPL10_10	1.032645e+00	1.076267e+00
sgRPL10_2	7.943075e-01	6.438286e-01
sgRPL10_3	9.112297e-01	8.400046e-01
sgRPL10_4	1.769276e+00	3.141563e+00
sgRPL10_5	1.559017e+00	2.441585e+00
sgRPL10_6	1.038110e+00	1.092217e+00
sgRPL10_7	1.131426e+00	1.290102e+00
sgRPL10_8	3.921568e-01	1.687694e-01
sgRPL10_9	4.654306e-01	2.316718e-01
sgRPL9_1	7.989161e-01	6.503996e-01
sgRPL9_10	3.984792e-01	1.733903e-01
sgRPL9_2	1.304334e+00	1.711822e+00
sgRPL9_3	2.630875e-01	7.670519e-02
sgRPL9_4	1.229361e+00	1.522340e+00
sgRPL9_5	7.082527e-01	5.114995e-01
sgRPL9_6	1.495188e+00	2.245436e+00
sgRPL9_7	1.216716e+00	1.490879e+00
sgRPL9_8	1.210287e+00	1.477414e+00
sgRPL9_9	1.099581e+00	1.221736e+00
sgPCNA_1	1.272007e+00	1.631205e+00
sgPCNA_10	9.935458e-01	9.982719e-01
sgPCNA_2	1.292281e+00	1.681872e+00
sgPCNA_3	1.081559e+00	1.180134e+00
sgPCNA_4	9.743407e-01	9.607008e-01
sgPCNA_5	1.675049e+00	2.816440e+00
sgPCNA_6	1.060837e+00	1.137307e+00
sgPCNA_7	4.605587e-01	2.221834e-01
sgPCNA_8	6.009558e-01	3.731449e-01
sgPCNA_9	6.294784e-01	4.083456e-01
sgQARS_1	6.549696e-01	4.383107e-01
sgQARS_10	8.746495e-01	7.755220e-01
sgQARS_2	1.483740e+00	2.211507e+00
sgQARS_3	1.316158e+00	1.742680e+00
sgQARS_4	7.393119e-01	5.568460e-01
sgQARS_5	9.976322e-01	1.006088e+00
sgQARS_6	8.663610e-01	7.620823e-01
sgQARS_7	1.332925e+00	1.787104e+00
sgQARS_8	1.087935e+00	1.192423e+00
sgQARS_9	7.795325e-01	6.215618e-01
sgCDC45_1	1.001099e+00	1.013916e+00
sgCDC45_10	3.380341e-01	1.284377e-01
sgCDC45_2	1.440403e+00	2.087011e+00
sgCDC45_3	9.316634e-01	8.808309e-01
sgCDC45_4	6.549992e-01	4.384124e-01
sgCDC45_5	1.064962e+00	1.147010e+00
sgCDC45_6	1.284533e+00	1.662529e+00
sgCDC45_7	1.171698e+00	1.385355e+00
sgCDC45_8	4.727833e-01	2.381951e-01
sgCDC45_9	1.551625e+00	2.418607e+00
sgSRSF2_1	1.318284e+00	1.747926e+00
sgSRSF2_10	1.274861e+00	1.636546e+00
sgSRSF2_2	9.519182e-01	9.179074e-01
sgSRSF2_3	1.345556e+00	1.821571e+00
sgSRSF2_4	1.105163e+00	1.232484e+00
sgSRSF2_5	4.662605e-01	2.292261e-01
sgSRSF2_6	5.644473e-01	3.267289e-01
sgSRSF2_7	7.854230e-01	6.279908e-01
sgSRSF2_8	7.381906e-01	5.562854e-01
sgSRSF2_9	1.327263e+00	1.774581e+00
sgEIF2S1_1	1.231222e+00	1.529942e+00
sgEIF2S1_10	1.614915e+00	2.618851e+00
sgEIF2S1_2	1.031079e+00	1.076400e+00
sgEIF2S1_3	9.342808e-01	8.869065e-01
sgEIF2S1_4	1.158168e+00	1.353095e+00
sgEIF2S1_5	1.325275e+00	1.767628e+00
sgEIF2S1_6	6.488705e-01	4.344823e-01
sgEIF2S1_7	8.629792e-01	7.571265e-01
sgEIF2S1_8	2.997049e-01	1.030049e-01
sgEIF2S1_9	8.681368e-01	7.642319e-01
sgWDR43_1	1.036761e+00	1.089743e+00
sgWDR43_10	8.681603e-01	7.700489e-01
sgWDR43_2	9.688017e-01	9.528188e-01
sgWDR43_3	1.229913e+00	1.526613e+00
sgWDR43_4	1.120990e+00	1.268687e+00
sgWDR43_5	5.317231e-01	2.937344e-01
sgWDR43_6	1.016607e+00	1.045151e+00
sgWDR43_7	1.242938e+00	1.554750e+00
sgWDR43_8	1.439202e+00	2.083931e+00
sgWDR43_9	4.756433e-01	2.398344e-01
sgSF3B3_1	4.559150e-01	2.221323e-01
sgSF3B3_10	8.490950e-01	7.337984e-01
sgSF3B3_2	2.485108e-01	7.342176e-02
sgSF3B3_3	1.264132e+00	1.610425e+00
sgSF3B3_4	1.467970e+00	2.168471e+00
sgSF3B3_5	1.347056e+00	1.826098e+00
sgSF3B3_6	7.072427e-01	5.098034e-01
sgSF3B3_7	1.200728e+00	1.453323e+00
sgSF3B3_8	1.347664e+00	1.826786e+00
sgSF3B3_9	9.130420e-01	8.446198e-01
sgCCT2_1	1.422048e+00	2.035613e+00
sgCCT2_10	9.117872e-01	8.410389e-01
sgCCT2_2	9.335179e-01	8.839040e-01
sgCCT2_3	9.999731e-01	1.012798e+00
sgCCT2_4	1.009723e+00	1.030081e+00
sgCCT2_5	1.028465e+00	1.070688e+00
sgCCT2_6	1.116360e+00	1.259680e+00
sgCCT2_7	4.059825e-01	1.743614e-01
sgCCT2_8	1.022665e+00	1.061030e+00
sgCCT2_9	1.047300e+00	1.110652e+00
sgBUB3_1	1.439055e+00	2.081534e+00
sgBUB3_10	9.973794e-01	1.005638e+00
sgBUB3_2	1.117514e-01	3.333603e-02
sgBUB3_3	1.070118e+00	1.157430e+00
sgBUB3_4	1.520652e+00	2.322907e+00
sgBUB3_5	1.075523e+00	1.169712e+00
sgBUB3_6	1.400819e+00	1.972662e+00
sgBUB3_7	-1.474796e-01	3.292865e-02
sgBUB3_8	1.078105e+00	1.172352e+00
sgBUB3_9	1.067842e+00	1.150510e+00
sgPSMG3_1	6.757760e-01	4.697546e-01
sgPSMG3_10	1.090094e+00	1.199073e+00
sgPSMG3_2	9.037122e-01	8.264130e-01
sgPSMG3_3	1.342636e+00	1.815601e+00
sgPSMG3_4	9.115879e-01	8.450863e-01
sgPSMG3_5	2.792176e-01	9.084533e-02
sgPSMG3_6	1.439462e+00	2.083831e+00
sgPSMG3_7	8.627688e-01	7.574128e-01
sgPSMG3_8	9.798269e-01	9.757163e-01
sgPSMG3_9	1.428551e+00	2.053108e+00
sgDNM2_1	1.467030e+00	2.164199e+00
sgDNM2_10	5.202470e-01	2.892107e-01
sgDNM2_2	1.621677e+00	2.643126e+00
sgDNM2_3	7.460673e-01	5.714227e-01
sgDNM2_4	1.209615e+00	1.475645e+00
sgDNM2_5	2.212725e-01	6.438126e-02
sgDNM2_6	1.071012e+00	1.159548e+00
sgDNM2_7	9.925808e-01	9.962400e-01
sgDNM2_8	1.036555e+00	1.084319e+00
sgDNM2_9	1.011428e+00	1.035849e+00
sgRPS15A_1	1.246849e+00	1.566669e+00
sgRPS15A_10	1.229901e+00	1.524203e+00
sgRPS15A_2	7.688356e-01	6.001619e-01
sgRPS15A_3	6.467920e-01	4.359462e-01
sgRPS15A_4	1.028028e+00	1.068656e+00
sgRPS15A_5	2.405988e-01	7.089393e-02
sgRPS15A_6	7.849957e-01	6.286302e-01
sgRPS15A_7	1.045053e+00	1.102398e+00
sgRPS15A_8	1.513536e+00	2.302634e+00
sgRPS15A_9	1.335938e+00	1.798427e+00
sgRPL14_1	9.367437e-01	8.914048e-01
sgRPL14_10	1.597294e+00	2.566068e+00
sgRPL14_2	1.203960e+00	1.460431e+00
sgRPL14_3	1.168431e+00	1.378422e+00
sgRPL14_4	1.783944e+00	3.194988e+00
sgRPL14_5	1.038290e+00	1.092438e+00
sgRPL14_6	3.303228e-01	1.212645e-01
sgRPL14_7	1.615190e+00	2.621629e+00
sgRPL14_8	8.296887e-02	1.923286e-02
sgRPL14_9	6.293455e-02	1.173067e-02
sgRPS23_1	1.915207e+00	3.679675e+00
sgRPS23_10	1.300514e+00	1.704499e+00
sgRPS23_2	1.341905e+00	1.812303e+00
sgRPS23_3	1.691139e-01	4.160184e-02
sgRPS23_4	1.279704e+00	1.648873e+00
sgRPS23_5	1.317808e+00	1.746884e+00
sgRPS23_6	1.232253e+00	1.529619e+00
sgRPS23_7	-1.415816e-02	7.643163e-03
sgRPS23_8	4.632002e-01	2.283129e-01
sgRPS23_9	6.889988e-01	4.895643e-01
sgTSR2_1	4.461963e-01	2.158259e-01
sgTSR2_10	5.942078e-01	3.654142e-01
sgTSR2_2	1.216942e+00	1.496770e+00
sgTSR2_3	1.130597e+00	1.291102e+00
sgTSR2_4	1.460229e+00	2.144316e+00
sgTSR2_5	1.280146e+00	1.650026e+00
sgTSR2_6	1.020327e+00	1.052420e+00
sgTSR2_7	7.589239e-01	5.865780e-01
sgTSR2_8	6.472375e-01	4.358920e-01
sgTSR2_9	1.322945e+00	1.763056e+00
sgSNRPF_1	2.117896e+00	4.498594e+00
sgSNRPF_10	6.668012e-01	4.563114e-01
sgSNRPF_2	9.892473e-01	9.967733e-01
sgSNRPF_3	7.726707e-01	6.134895e-01
sgSNRPF_4	8.964745e-01	8.148318e-01
sgSNRPF_5	1.248191e+00	1.570499e+00
sgSNRPF_6	7.518801e-01	5.799395e-01
sgSNRPF_7	1.034480e+00	1.084638e+00
sgSNRPF_8	5.454202e-01	3.118279e-01
sgSNRPF_9	1.365736e+00	1.882161e+00
sgGINS2_1	1.329705e+00	1.781947e+00
sgGINS2_10	3.501906e-01	1.324715e-01
sgGINS2_2	9.203139e-01	8.616825e-01
sgGINS2_3	8.601004e-01	7.528548e-01
sgGINS2_4	7.556432e-01	5.845416e-01
sgGINS2_5	7.597733e-01	5.906267e-01
sgGINS2_6	1.664590e+00	2.782250e+00
sgGINS2_7	1.385721e+00	1.931190e+00
sgGINS2_8	1.440552e+00	2.087398e+00
sgGINS2_9	6.505935e-01	4.393217e-01
sgCCT3_1	1.224544e+00	1.512062e+00
sgCCT3_10	9.103284e-01	8.408844e-01
sgCCT3_2	1.443607e+00	2.095792e+00
sgCCT3_3	7.041018e-01	5.075479e-01
sgCCT3_4	6.497481e-01	4.347386e-01
sgCCT3_5	9.151815e-01	8.512120e-01
sgCCT3_6	1.280363e+00	1.651536e+00
sgCCT3_7	7.562188e-01	5.842983e-01
sgCCT3_8	1.398848e+00	1.971056e+00
sgCCT3_9	8.509824e-01	7.355560e-01
sgRPS28_1	9.437122e-02	2.225721e-02
sgRPS28_10	1.038057e+00	1.090647e+00
sgRPS28_2	6.074417e-01	3.818375e-01
sgRPS28_3	8.973274e-01	8.183664e-01
sgRPS28_4	1.032492e+00	1.077691e+00
sgRPS28_5	1.208579e+00	1.474098e+00
sgRPS28_6	8.891266e-01	8.049591e-01
sgRPS28_7	1.212680e+00	1.484586e+00
sgRPS28_8	1.660230e+00	2.772435e+00
sgRPS28_9	1.201721e+00	1.455686e+00
sgRBM14_1	4.801126e-01	2.406367e-01
sgRBM14_10	1.091594e+00	1.206932e+00
sgRBM14_2	1.268997e+00	1.622869e+00
sgRBM14_3	1.460909e+00	2.145117e+00
sgRBM14_4	4.618242e-01	2.255029e-01
sgRBM14_5	6.167276e-01	3.913734e-01
sgRBM14_6	1.741759e+00	3.045938e+00
sgRBM14_7	8.197941e-01	6.851081e-01
sgRBM14_8	7.471509e-01	5.698830e-01
sgRBM14_9	1.457229e+00	2.136266e+00
sgRBM14-RBM4_1	4.801126e-01	2.406367e-01
sgRBM14-RBM4_10	1.091594e+00	1.206932e+00
sgRBM14-RBM4_2	1.268997e+00	1.622869e+00
sgRBM14-RBM4_3	1.460909e+00	2.145117e+00
sgRBM14-RBM4_4	4.618242e-01	2.255029e-01
sgRBM14-RBM4_5	6.167276e-01	3.913734e-01
sgRBM14-RBM4_6	1.741759e+00	3.045938e+00
sgRBM14-RBM4_7	8.197941e-01	6.851081e-01
sgRBM14-RBM4_8	7.471509e-01	5.698830e-01
sgRBM14-RBM4_9	1.457229e+00	2.136266e+00
sgPSMA7_1	5.888157e-01	3.626796e-01
sgPSMA7_10	1.304213e+00	1.713435e+00
sgPSMA7_2	1.033817e+00	1.084550e+00
sgPSMA7_3	1.530395e+00	2.356401e+00
sgPSMA7_4	1.043338e+00	1.098909e+00
sgPSMA7_5	9.895574e-01	9.958198e-01
sgPSMA7_6	5.750747e-01	3.398578e-01
sgPSMA7_7	8.635055e-01	7.594015e-01
sgPSMA7_8	8.123678e-01	6.704557e-01
sgPSMA7_9	1.299964e+00	1.702870e+00
sgLRR1_1	1.143177e+00	1.318304e+00
sgLRR1_10	1.469015e+00	2.171905e+00
sgLRR1_2	1.239733e+00	1.550378e+00
sgLRR1_3	6.863352e-01	4.816984e-01
sgLRR1_4	7.738253e-01	6.123792e-01
sgLRR1_5	9.360183e-01	8.882413e-01
sgLRR1_6	1.143222e+00	1.320614e+00
sgLRR1_7	4.338472e-01	1.999539e-01
sgLRR1_8	7.636722e-01	5.989167e-01
sgLRR1_9	1.322988e+00	1.765212e+00
sgGNB2L1_1	9.454643e-01	9.066982e-01
sgGNB2L1_10	5.383578e-01	3.070906e-01
sgGNB2L1_2	8.228557e-01	6.887070e-01
sgGNB2L1_3	1.620271e+00	2.635867e+00
sgGNB2L1_4	8.644235e-01	7.620519e-01
sgGNB2L1_5	1.168200e+00	1.375397e+00
sgGNB2L1_6	1.107781e+00	1.239636e+00
sgGNB2L1_7	9.691761e-01	9.500667e-01
sgGNB2L1_8	1.100696e+00	1.224844e+00
sgGNB2L1_9	9.716669e-01	9.570034e-01
sgPOLR2J3_1	8.542874e-01	7.422144e-01
sgPOLR2J3_10	1.743974e-01	3.775944e-02
sgPOLR2J3_2	9.881449e-01	9.901787e-01
sgPOLR2J3_3	8.133544e-01	6.735451e-01
sgPOLR2J3_4	1.693312e+00	2.878795e+00
sgPOLR2J3_5	8.751201e-01	7.787748e-01
sgPOLR2J3_6	1.827140e+00	3.351201e+00
sgPOLR2J3_7	1.118366e+00	1.264145e+00
sgPOLR2J3_8	7.716567e-01	6.087394e-01
sgPOLR2J3_9	9.649530e-01	9.451611e-01
sgTUBB_1	1.015277e+00	1.044957e+00
sgTUBB_10	1.204591e+00	1.466057e+00
sgTUBB_2	1.456114e+00	2.132090e+00
sgTUBB_3	9.514727e-01	9.192641e-01
sgTUBB_4	9.457670e-01	9.080525e-01
sgTUBB_5	7.181302e-01	5.299303e-01
sgTUBB_6	8.813970e-01	7.913052e-01
sgTUBB_7	7.261296e-01	5.360750e-01
sgTUBB_8	1.234891e+00	1.538379e+00
sgTUBB_9	9.850770e-01	9.848148e-01
sgPRPF19_1	3.102223e-01	1.167483e-01
sgPRPF19_10	1.386650e+00	1.935475e+00
sgPRPF19_2	1.052525e+00	1.120429e+00
sgPRPF19_3	9.533877e-01	9.223601e-01
sgPRPF19_4	1.512869e+00	2.301646e+00
sgPRPF19_5	1.420583e+00	2.029181e+00
sgPRPF19_6	1.322027e+00	1.760761e+00
sgPRPF19_7	2.440237e-01	7.685007e-02
sgPRPF19_8	8.331413e-01	7.094278e-01
sgPRPF19_9	8.400606e-01	7.203541e-01
sgGPN2_1	1.641156e+00	2.707896e+00
sgGPN2_10	1.092316e+00	1.206937e+00
sgGPN2_2	1.211757e+00	1.481943e+00
sgGPN2_3	7.122827e-01	5.220990e-01
sgGPN2_4	3.815012e-01	1.618968e-01
sgGPN2_5	1.469193e+00	2.172103e+00
sgGPN2_6	6.241360e-01	4.028312e-01
sgGPN2_7	5.169306e-01	2.824896e-01
sgGPN2_8	9.657553e-01	9.478784e-01
sgGPN2_9	1.367265e+00	1.883337e+00
sgRPL11_1	1.021074e+00	1.057525e+00
sgRPL11_10	8.660716e-01	7.617016e-01
sgRPL11_2	1.230801e+00	1.528478e+00
sgRPL11_3	1.385779e+00	1.931803e+00
sgRPL11_4	1.568115e+00	2.473436e+00
sgRPL11_5	1.246572e+00	1.565083e+00
sgRPL11_6	5.737778e-01	3.436512e-01
sgRPL11_7	4.107138e-01	1.790936e-01
sgRPL11_8	4.969560e-01	2.638384e-01
sgRPL11_9	1.119345e+00	1.264324e+00
sgGOLGA6L1_1	1.096086e+00	1.216086e+00
sgGOLGA6L1_10	1.460479e+00	2.145391e+00
sgGOLGA6L1_2	1.221347e+00	1.504492e+00
sgGOLGA6L1_3	4.958113e-01	2.582017e-01
sgGOLGA6L1_4	1.246136e+00	1.565062e+00
sgGOLGA6L1_5	5.190450e-02	1.296125e-02
sgGOLGA6L1_6	1.409693e+00	2.000857e+00
sgGOLGA6L1_7	4.700862e-01	2.344565e-01
sgGOLGA6L1_8	9.579705e-01	9.292015e-01
sgGOLGA6L1_9	1.199090e+00	1.453752e+00
sgKIF11_1	1.172021e+00	1.384988e+00
sgKIF11_10	1.167116e+00	1.373551e+00
sgKIF11_2	1.001707e+00	1.017206e+00
sgKIF11_3	8.619728e-01	7.568062e-01
sgKIF11_4	8.550615e-01	7.431067e-01
sgKIF11_5	7.192927e-01	5.321423e-01
sgKIF11_6	1.229324e+00	1.525725e+00
sgKIF11_7	5.610894e-01	3.261145e-01
sgKIF11_8	1.201715e+00	1.456652e+00
sgKIF11_9	1.083369e+00	1.187350e+00
sgESPL1_1	8.946443e-01	8.147788e-01
sgESPL1_10	5.058685e-01	2.669516e-01
sgESPL1_2	1.293074e+00	1.686221e+00
sgESPL1_3	9.266676e-01	8.705656e-01
sgESPL1_4	-1.922827e-01	4.497192e-02
sgESPL1_5	1.040885e+00	1.099169e+00
sgESPL1_6	1.547002e+00	2.407251e+00
sgESPL1_7	9.646917e-01	9.447029e-01
sgESPL1_8	1.354664e+00	1.848008e+00
sgESPL1_9	1.339356e+00	1.809485e+00
sgKPNB1_1	1.315537e+00	1.746960e+00
sgKPNB1_10	1.414668e+00	2.014895e+00
sgKPNB1_2	9.145996e-01	8.534307e-01
sgKPNB1_3	1.460487e+00	2.145054e+00
sgKPNB1_4	2.717643e-01	8.399488e-02
sgKPNB1_5	4.613009e-01	2.251424e-01
sgKPNB1_6	8.109987e-01	6.719748e-01
sgKPNB1_7	1.154583e+00	1.344186e+00
sgKPNB1_8	1.260463e+00	1.602300e+00
sgKPNB1_9	7.671328e-01	6.025822e-01
sgCTPS1_1	9.459199e-01	9.100717e-01
sgCTPS1_10	8.163056e-01	6.791994e-01
sgCTPS1_2	9.593186e-01	9.307889e-01
sgCTPS1_3	1.310833e+00	1.730564e+00
sgCTPS1_4	1.583551e+00	2.520891e+00
sgCTPS1_5	7.061366e-01	5.103814e-01
sgCTPS1_6	1.385427e+00	1.932499e+00
sgCTPS1_7	6.726263e-01	4.670711e-01
sgCTPS1_8	1.423021e+00	2.039415e+00
sgCTPS1_9	7.203407e-02	1.609140e-02
sgUMPS_1	9.503644e-01	9.157454e-01
sgUMPS_10	9.733269e-01	9.607095e-01
sgUMPS_2	1.062320e+00	1.141862e+00
sgUMPS_3	7.604714e-01	5.901288e-01
sgUMPS_4	8.899783e-01	8.036991e-01
sgUMPS_5	1.128796e+00	1.288182e+00
sgUMPS_6	1.183634e+00	1.412922e+00
sgUMPS_7	8.453282e-01	7.296337e-01
sgUMPS_8	9.835659e-01	9.802197e-01
sgUMPS_9	1.248008e+00	1.569368e+00
sgGMPPB_1	6.512682e-01	4.370908e-01
sgGMPPB_10	1.210718e+00	1.479105e+00
sgGMPPB_2	1.184603e+00	1.417125e+00
sgGMPPB_3	1.556960e+00	2.438070e+00
sgGMPPB_4	4.058961e-01	1.743492e-01
sgGMPPB_5	1.452265e+00	2.125515e+00
sgGMPPB_6	1.376855e+00	1.908668e+00
sgGMPPB_7	8.654955e-01	7.625058e-01
sgGMPPB_8	7.998977e-01	6.510298e-01
sgGMPPB_9	4.524206e-01	2.216250e-01
sgSNRPD1_1	1.391283e+00	1.952728e+00
sgSNRPD1_10	1.869737e+00	3.508932e+00
sgSNRPD1_2	1.311639e+00	1.734264e+00
sgSNRPD1_3	7.384414e-01	5.608800e-01
sgSNRPD1_4	6.283495e-01	4.061036e-01
sgSNRPD1_5	2.473536e-01	7.115801e-02
sgSNRPD1_6	8.121599e-01	6.737972e-01
sgSNRPD1_7	1.084269e+00	1.186329e+00
sgSNRPD1_8	1.346121e+00	1.830934e+00
sgSNRPD1_9	6.809776e-01	4.829995e-01
sgDHFR_1	1.317554e+00	1.750144e+00
sgDHFR_10	1.176292e+00	1.397959e+00
sgDHFR_2	7.530625e-01	5.783889e-01
sgDHFR_3	1.290784e+00	1.679878e+00
sgDHFR_4	1.139276e+00	1.309491e+00
sgDHFR_5	8.384372e-01	7.134446e-01
sgDHFR_6	1.749041e+00	3.076474e+00
sgDHFR_7	6.077851e-01	3.866100e-01
sgDHFR_8	7.859879e-01	6.325376e-01
sgDHFR_9	4.548894e-01	2.166336e-01
sgRUVBL1_1	9.524205e-01	9.191150e-01
sgRUVBL1_10	9.981341e-01	1.011641e+00
sgRUVBL1_2	1.157025e+00	1.354016e+00
sgRUVBL1_3	1.319155e+00	1.755763e+00
sgRUVBL1_4	5.187752e-01	2.809693e-01
sgRUVBL1_5	8.973907e-01	8.187414e-01
sgRUVBL1_6	1.306727e+00	1.721471e+00
sgRUVBL1_7	5.295866e-01	2.960853e-01
sgRUVBL1_8	1.095955e+00	1.214511e+00
sgRUVBL1_9	1.096752e+00	1.212992e+00
sgCDC16_1	1.255976e+00	1.591187e+00
sgCDC16_10	9.798097e-01	9.722984e-01
sgCDC16_2	1.324684e+00	1.766308e+00
sgCDC16_3	7.531141e-01	5.792592e-01
sgCDC16_4	7.611507e-01	5.881601e-01
sgCDC16_5	9.153360e-01	8.515399e-01
sgCDC16_6	2.880874e-01	1.027972e-01
sgCDC16_7	1.129300e+00	1.289483e+00
sgCDC16_8	8.543849e-01	7.380180e-01
sgCDC16_9	1.869256e+00	3.505481e+00
sgCLP1_1	7.702162e-01	6.055657e-01
sgCLP1_10	3.532834e-01	1.369640e-01
sgCLP1_2	9.659687e-01	9.475435e-01
sgCLP1_3	1.345750e+00	1.824370e+00
sgCLP1_4	8.769067e-01	7.834963e-01
sgCLP1_5	9.089401e-01	8.368326e-01
sgCLP1_6	9.291419e-01	8.793532e-01
sgCLP1_7	1.165146e+00	1.368352e+00
sgCLP1_8	1.144798e+00	1.321720e+00
sgCLP1_9	1.537872e+00	2.376761e+00
sgEIF6_1	1.059350e+00	1.137009e+00
sgEIF6_10	1.015941e+00	1.044885e+00
sgEIF6_2	9.229086e-01	8.665605e-01
sgEIF6_3	2.793114e-01	9.497748e-02
sgEIF6_4	1.476797e+00	2.195030e+00
sgEIF6_5	9.037957e-01	8.306010e-01
sgEIF6_6	1.515156e+00	2.309236e+00
sgEIF6_7	5.249233e-01	2.895166e-01
sgEIF6_8	1.573107e+00	2.489923e+00
sgEIF6_9	6.854936e-01	4.848992e-01
sgHSPA5_1	5.525445e-01	3.225180e-01
sgHSPA5_10	8.999764e-02	1.790725e-02
sgHSPA5_2	1.304412e+00	1.716840e+00
sgHSPA5_3	1.556782e+00	2.437772e+00
sgHSPA5_4	6.341633e-01	4.212466e-01
sgHSPA5_5	1.284482e+00	1.664703e+00
sgHSPA5_6	1.806803e+00	3.278982e+00
sgHSPA5_7	4.581499e-01	2.311895e-01
sgHSPA5_8	1.161697e+00	1.364357e+00
sgHSPA5_9	1.012347e+00	1.039073e+00
sgYARS2_1	1.172034e+00	1.388336e+00
sgYARS2_10	1.576912e+00	2.498622e+00
sgYARS2_2	7.996591e-01	6.542616e-01
sgYARS2_3	1.112746e+00	1.249696e+00
sgYARS2_4	1.539452e+00	2.382050e+00
sgYARS2_5	1.025532e+00	1.064175e+00
sgYARS2_6	6.928777e-01	4.917745e-01
sgYARS2_7	7.680152e-01	6.019830e-01
sgYARS2_8	9.410799e-01	8.977848e-01
sgYARS2_9	3.536847e-01	1.394883e-01
sgPSMA6_1	5.031439e-01	2.662489e-01
sgPSMA6_10	1.429682e+00	2.057616e+00
sgPSMA6_2	1.283725e+00	1.661349e+00
sgPSMA6_3	1.034923e+00	1.085513e+00
sgPSMA6_4	1.226699e+00	1.519145e+00
sgPSMA6_5	1.180486e+00	1.406852e+00
sgPSMA6_6	6.196881e-01	3.957174e-01
sgPSMA6_7	9.579675e-01	9.308116e-01
sgPSMA6_8	4.467346e-01	2.108271e-01
sgPSMA6_9	1.158465e+00	1.355928e+00
sgCCT4_1	1.877911e+00	3.540619e+00
sgCCT4_10	9.223410e-01	8.628205e-01
sgCCT4_2	4.319595e-01	2.007215e-01
sgCCT4_3	1.384037e+00	1.927672e+00
sgCCT4_4	1.639217e+00	2.701001e+00
sgCCT4_5	3.659722e-01	1.452094e-01
sgCCT4_6	6.178091e-01	3.942563e-01
sgCCT4_7	1.076910e+00	1.173186e+00
sgCCT4_8	1.398660e+00	1.969120e+00
sgCCT4_9	4.074982e-01	1.852800e-01
sgPTPMT1_1	7.985922e-01	6.519813e-01
sgPTPMT1_10	1.491539e-01	4.269765e-02
sgPTPMT1_2	8.535055e-01	7.410447e-01
sgPTPMT1_3	1.232946e+00	1.533947e+00
sgPTPMT1_4	1.762904e+00	3.121341e+00
sgPTPMT1_5	1.275219e+00	1.638209e+00
sgPTPMT1_6	1.421795e+00	2.033231e+00
sgPTPMT1_7	1.092100e+00	1.205788e+00
sgPTPMT1_8	5.986266e-01	3.722858e-01
sgPTPMT1_9	7.983850e-01	6.508337e-01
sgUSP5_1	9.834075e-01	9.817220e-01
sgUSP5_10	1.354832e+00	1.851156e+00
sgUSP5_2	7.694075e-02	1.975935e-02
sgUSP5_3	8.491483e-01	7.330942e-01
sgUSP5_4	7.265129e-01	5.413321e-01
sgUSP5_5	1.830141e+00	3.364573e+00
sgUSP5_6	5.422189e-01	3.050242e-01
sgUSP5_7	1.663147e+00	2.779788e+00
sgUSP5_8	1.556555e+00	2.434908e+00
sgUSP5_9	4.543593e-01	2.180517e-01
sgRPL23_1	1.488933e+00	2.228846e+00
sgRPL23_10	9.216356e-01	8.634848e-01
sgRPL23_2	1.571793e+00	2.486577e+00
sgRPL23_3	8.949493e-01	8.119391e-01
sgRPL23_4	5.111162e-01	2.803726e-01
sgRPL23_5	2.583690e-01	7.658911e-02
sgRPL23_6	5.760470e-01	3.465638e-01
sgRPL23_7	1.048602e+00	1.112112e+00
sgRPL23_8	1.582129e+00	2.517636e+00
sgRPL23_9	1.081555e+00	1.183379e+00
sgATIC_1	1.143880e+00	1.326820e+00
sgATIC_10	1.052248e+00	1.125023e+00
sgATIC_2	1.424946e+00	2.049662e+00
sgATIC_3	8.384409e-01	7.194434e-01
sgATIC_4	1.140079e+00	1.319177e+00
sgATIC_5	1.271263e+00	1.630419e+00
sgATIC_6	1.027514e+00	1.070792e+00
sgATIC_7	7.739869e-01	6.203196e-01
sgATIC_8	4.709555e-01	2.391129e-01
sgATIC_9	7.647573e-01	6.056622e-01
sgRFC5_1	9.355092e-01	8.885347e-01
sgRFC5_10	7.869747e-01	6.339437e-01
sgRFC5_2	2.878543e-01	9.163915e-02
sgRFC5_3	8.383610e-01	7.169361e-01
sgRFC5_4	1.197709e+00	1.447586e+00
sgRFC5_5	1.054354e+00	1.125801e+00
sgRFC5_6	1.945219e+00	3.796489e+00
sgRFC5_7	1.273950e+00	1.634139e+00
sgRFC5_8	1.541311e+00	2.387881e+00
sgRFC5_9	2.328699e-01	6.508437e-02
sgATP2A2_1	1.171947e+00	1.389409e+00
sgATP2A2_10	1.106365e+00	1.238203e+00
sgATP2A2_2	1.367129e+00	1.881425e+00
sgATP2A2_3	1.076896e+00	1.171512e+00
sgATP2A2_4	1.117879e+00	1.262778e+00
sgATP2A2_5	6.368271e-01	4.184831e-01
sgATP2A2_6	9.915220e-01	9.969315e-01
sgATP2A2_7	4.278592e-01	1.992048e-01
sgATP2A2_8	1.386614e+00	1.936181e+00
sgATP2A2_9	5.325701e-01	2.978280e-01
sgATP5D_1	1.589766e-01	3.704440e-02
sgATP5D_10	8.390607e-01	7.193406e-01
sgATP5D_2	6.454089e-01	4.282998e-01
sgATP5D_3	1.032834e+00	1.080533e+00
sgATP5D_4	1.202347e+00	1.457124e+00
sgATP5D_5	1.479187e+00	2.199951e+00
sgATP5D_6	1.065275e+00	1.145470e+00
sgATP5D_7	1.186603e+00	1.421460e+00
sgATP5D_8	1.146290e+00	1.324246e+00
sgATP5D_9	1.014044e+00	1.044217e+00
sgPSMB4_1	6.660310e-01	4.564908e-01
sgPSMB4_10	1.371669e+00	1.896136e+00
sgPSMB4_2	9.415361e-01	9.009148e-01
sgPSMB4_3	1.344659e+00	1.822332e+00
sgPSMB4_4	9.342263e-01	8.871594e-01
sgPSMB4_5	1.492175e+00	2.239865e+00
sgPSMB4_6	6.653044e-01	4.545346e-01
sgPSMB4_7	9.853300e-01	9.825814e-01
sgPSMB4_8	5.043231e-01	2.701618e-01
sgPSMB4_9	1.129562e+00	1.288420e+00
sgTUBGCP2_1	1.024633e+00	1.065457e+00
sgTUBGCP2_10	1.195131e+00	1.445619e+00
sgTUBGCP2_2	1.131114e+00	1.292720e+00
sgTUBGCP2_3	8.159205e-01	6.775739e-01
sgTUBGCP2_4	1.242488e+00	1.558468e+00
sgTUBGCP2_5	1.236006e+00	1.543306e+00
sgTUBGCP2_6	5.320352e-01	3.026569e-01
sgTUBGCP2_7	8.474094e-01	7.295473e-01
sgTUBGCP2_8	1.009449e+00	1.035554e+00
sgTUBGCP2_9	8.360357e-01	7.199921e-01
sgPOLR2J_1	2.586008e-01	8.325563e-02
sgPOLR2J_10	1.185294e+00	1.420032e+00
sgPOLR2J_2	4.645038e-01	2.299156e-01
sgPOLR2J_3	8.314176e-01	7.023236e-01
sgPOLR2J_4	9.007424e-01	8.249649e-01
sgPOLR2J_5	1.042336e+00	1.102155e+00
sgPOLR2J_6	8.544720e-01	7.434782e-01
sgPOLR2J_7	1.788614e+00	3.212421e+00
sgPOLR2J_8	9.259049e-01	8.718180e-01
sgPOLR2J_9	1.928183e+00	3.732092e+00
sgHARS_1	1.378823e+00	1.919428e+00
sgHARS_10	7.276302e-01	5.414123e-01
sgHARS_2	1.140547e+00	1.318046e+00
sgHARS_3	7.843203e-01	6.265138e-01
sgHARS_4	1.165592e+00	1.376245e+00
sgHARS_5	1.416947e+00	2.022677e+00
sgHARS_6	8.049683e-01	6.665695e-01
sgHARS_7	1.448870e+00	2.115416e+00
sgHARS_8	7.912524e-01	6.441874e-01
sgHARS_9	1.854525e-01	4.648612e-02
sgPSMC5_1	1.118396e+00	1.266471e+00
sgPSMC5_10	1.031709e+00	1.079471e+00
sgPSMC5_2	1.122725e+00	1.278175e+00
sgPSMC5_3	7.317725e-01	5.500064e-01
sgPSMC5_4	1.169371e+00	1.383229e+00
sgPSMC5_5	9.852889e-01	9.850784e-01
sgPSMC5_6	1.092009e+00	1.204686e+00
sgPSMC5_7	-3.479801e-01	1.308744e-01
sgPSMC5_8	1.429208e+00	2.056906e+00
sgPSMC5_9	1.108073e+00	1.241895e+00
sgDYNC1H1_1	4.798219e-01	2.406824e-01
sgDYNC1H1_10	1.290329e+00	1.679281e+00
sgDYNC1H1_2	1.164212e+00	1.368457e+00
sgDYNC1H1_3	9.632402e-01	9.445553e-01
sgDYNC1H1_4	1.331365e+00	1.789976e+00
sgDYNC1H1_5	1.593424e+00	2.554182e+00
sgDYNC1H1_6	2.051407e-01	6.200930e-02
sgDYNC1H1_7	6.972075e-01	5.013017e-01
sgDYNC1H1_8	1.219070e+00	1.499352e+00
sgDYNC1H1_9	8.917472e-01	8.116146e-01
sgRPL35A_1	7.722106e-01	6.060887e-01
sgRPL35A_10	1.243143e+00	1.560969e+00
sgRPL35A_2	8.912109e-01	8.094154e-01
sgRPL35A_3	1.274881e+00	1.640025e+00
sgRPL35A_4	4.757647e-01	2.432021e-01
sgRPL35A_5	8.899077e-01	8.111677e-01
sgRPL35A_6	1.546905e+00	2.407346e+00
sgRPL35A_7	1.136348e+00	1.306526e+00
sgRPL35A_8	1.244895e+00	1.564816e+00
sgRPL35A_9	5.222907e-01	2.854561e-01
sgHSD17B10_1	1.504257e+00	2.277523e+00
sgHSD17B10_10	9.985387e-01	1.012456e+00
sgHSD17B10_2	1.741076e+00	3.044561e+00
sgHSD17B10_3	1.214523e+00	1.489855e+00
sgHSD17B10_4	1.044347e+00	1.104725e+00
sgHSD17B10_5	1.326957e+00	1.773678e+00
sgHSD17B10_6	3.453178e-01	1.371178e-01
sgHSD17B10_7	2.888695e-01	9.375593e-02
sgHSD17B10_8	6.603763e-01	4.502205e-01
sgHSD17B10_9	8.692674e-01	7.688075e-01
sgRPL30_1	1.343072e+00	1.821220e+00
sgRPL30_10	1.233459e+00	1.536685e+00
sgRPL30_2	2.627748e-01	7.931043e-02
sgRPL30_3	2.034235e+00	4.152713e+00
sgRPL30_4	1.763705e-01	4.129700e-02
sgRPL30_5	1.306738e+00	1.721844e+00
sgRPL30_6	1.090301e+00	1.199745e+00
sgRPL30_7	1.174375e-01	2.603975e-02
sgRPL30_8	1.573149e+00	2.488731e+00
sgRPL30_9	7.764184e-01	6.160123e-01
sgRPL37A_1	1.657557e+00	2.760482e+00
sgRPL37A_10	5.738952e-01	3.393672e-01
sgRPL37A_2	1.298288e+00	1.700969e+00
sgRPL37A_3	7.075178e-01	5.108479e-01
sgRPL37A_4	1.002235e+00	1.019049e+00
sgRPL37A_5	-1.425524e-01	3.083297e-02
sgRPL37A_6	8.219343e-01	6.909609e-01
sgRPL37A_7	1.148206e+00	1.337289e+00
sgRPL37A_8	1.145557e+00	1.327863e+00
sgRPL37A_9	1.470969e+00	2.178314e+00
sgSNRPD3_1	8.634148e-01	7.575431e-01
sgSNRPD3_10	4.971398e-01	2.617377e-01
sgSNRPD3_2	1.569433e+00	2.477759e+00
sgSNRPD3_3	9.546346e-01	9.274237e-01
sgSNRPD3_4	1.667753e+00	2.797312e+00
sgSNRPD3_5	1.060576e+00	1.139267e+00
sgSNRPD3_6	6.767982e-01	4.705648e-01
sgSNRPD3_7	1.390386e+00	1.949468e+00
sgSNRPD3_8	-1.636032e-01	4.141590e-02
sgSNRPD3_9	1.227937e+00	1.522167e+00
sgVCP_1	1.448701e+00	2.113384e+00
sgVCP_10	1.231756e+00	1.531696e+00
sgVCP_2	7.094783e-01	5.206521e-01
sgVCP_3	1.266601e+00	1.616297e+00
sgVCP_4	1.457864e+00	2.146008e+00
sgVCP_5	1.087204e+00	1.198193e+00
sgVCP_6	9.825987e-01	9.847399e-01
sgVCP_7	1.041948e+00	1.101733e+00
sgVCP_8	3.129018e-01	1.177211e-01
sgVCP_9	2.506044e-01	8.760403e-02
sgRPS12_1	-7.146559e-02	1.637554e-02
sgRPS12_10	1.696637e+00	2.895308e+00
sgRPS12_2	2.627555e-01	8.219123e-02
sgRPS12_3	1.110479e+00	1.245527e+00
sgRPS12_4	8.325747e-01	7.081516e-01
sgRPS12_5	1.061533e+00	1.142481e+00
sgRPS12_6	2.981225e-01	1.081567e-01
sgRPS12_7	1.795245e+00	3.237375e+00
sgRPS12_8	1.313756e+00	1.739646e+00
sgRPS12_9	1.476245e+00	2.196002e+00
sgNAA25_1	9.578085e-01	9.329938e-01
sgNAA25_10	1.087195e+00	1.195993e+00
sgNAA25_2	9.128598e-01	8.517429e-01
sgNAA25_3	7.424188e-01	5.672916e-01
sgNAA25_4	2.155120e-01	6.630575e-02
sgNAA25_5	1.448965e+00	2.115435e+00
sgNAA25_6	1.334865e+00	1.799386e+00
sgNAA25_7	1.284370e+00	1.665465e+00
sgNAA25_8	1.129811e+00	1.293576e+00
sgNAA25_9	6.959321e-01	4.957954e-01
sgRPS14_1	1.545390e+00	2.404959e+00
sgRPS14_10	8.228539e-01	6.977112e-01
sgRPS14_2	1.442172e+00	2.095574e+00
sgRPS14_3	7.800408e-01	6.289171e-01
sgRPS14_4	7.357572e-01	5.605560e-01
sgRPS14_5	3.788774e-01	1.545573e-01
sgRPS14_6	9.763675e-01	9.719534e-01
sgRPS14_7	9.767880e-01	9.667527e-01
sgRPS14_8	1.196195e+00	1.449151e+00
sgRPS14_9	1.131114e+00	1.294767e+00
sgMED11_1	7.655346e-01	5.987643e-01
sgMED11_10	1.007528e+00	1.028248e+00
sgMED11_2	7.656959e-01	5.994878e-01
sgMED11_3	1.077305e+00	1.172647e+00
sgMED11_4	7.268431e-01	5.395025e-01
sgMED11_5	9.789598e-01	9.710159e-01
sgMED11_6	1.643615e+00	2.715775e+00
sgMED11_7	9.842286e-01	9.818987e-01
sgMED11_8	7.713811e-02	1.890911e-02
sgMED11_9	2.060253e+00	4.257582e+00
sgPOLR3H_1	7.904220e-01	6.377233e-01
sgPOLR3H_10	1.154223e+00	1.345160e+00
sgPOLR3H_2	9.599281e-01	9.377731e-01
sgPOLR3H_3	1.826881e+00	3.354855e+00
sgPOLR3H_4	1.328734e+00	1.782435e+00
sgPOLR3H_5	9.526570e-01	9.206053e-01
sgPOLR3H_6	2.956960e-01	1.064381e-01
sgPOLR3H_7	6.963777e-01	4.970239e-01
sgPOLR3H_8	9.709446e-01	9.587637e-01
sgPOLR3H_9	1.119989e+00	1.269238e+00
sgRPL5_1	9.233252e-01	8.710171e-01
sgRPL5_10	1.090928e+00	1.204452e+00
sgRPL5_2	1.404370e+00	1.983835e+00
sgRPL5_3	1.919268e-01	4.658329e-02
sgRPL5_4	1.355390e+00	1.850348e+00
sgRPL5_5	1.135872e+00	1.305873e+00
sgRPL5_6	4.433699e-01	2.055885e-01
sgRPL5_7	1.367283e+00	1.885117e+00
sgRPL5_8	4.803376e-01	2.447515e-01
sgRPL5_9	1.291945e+00	1.683708e+00
sgRPL37_1	1.009468e+00	1.035635e+00
sgRPL37_10	1.044445e+00	1.102775e+00
sgRPL37_2	1.058907e+00	1.136152e+00
sgRPL37_3	5.776028e-01	3.468857e-01
sgRPL37_4	1.365620e+00	1.877167e+00
sgRPL37_5	3.346276e-01	1.333280e-01
sgRPL37_6	7.606951e-01	5.901815e-01
sgRPL37_7	1.022466e+00	1.057212e+00
sgRPL37_8	1.158126e+00	1.357353e+00
sgRPL37_9	1.603801e+00	2.587584e+00
sgEFTUD2_1	6.202730e-01	3.963926e-01
sgEFTUD2_10	6.122974e-01	3.976683e-01
sgEFTUD2_2	6.136866e-01	3.904592e-01
sgEFTUD2_3	1.527157e+00	2.348390e+00
sgEFTUD2_4	9.229984e-01	8.654322e-01
sgEFTUD2_5	1.074566e+00	1.169852e+00
sgEFTUD2_6	1.295242e+00	1.689665e+00
sgEFTUD2_7	1.073765e+00	1.168467e+00
sgEFTUD2_8	1.698531e+00	2.902508e+00
sgEFTUD2_9	7.185162e-01	5.391976e-01
sgPRPF8_1	1.288520e+00	1.680395e+00
sgPRPF8_10	6.439442e-01	4.378275e-01
sgPRPF8_2	1.049262e+00	1.116178e+00
sgPRPF8_3	9.538282e-01	9.286426e-01
sgPRPF8_4	8.118054e-01	6.763756e-01
sgPRPF8_5	9.552613e-01	9.271766e-01
sgPRPF8_6	8.835685e-01	7.997865e-01
sgPRPF8_7	1.265103e+00	1.615979e+00
sgPRPF8_8	8.678380e-01	7.681383e-01
sgPRPF8_9	1.296594e+00	1.695205e+00
sgRAN_1	1.827318e+00	3.356286e+00
sgRAN_10	9.418220e-01	9.010461e-01
sgRAN_2	6.858295e-01	4.897982e-01
sgRAN_3	8.520444e-01	7.405537e-01
sgRAN_4	7.777104e-01	6.171092e-01
sgRAN_5	2.806902e-02	1.090143e-02
sgRAN_6	9.345643e-01	8.881140e-01
sgRAN_7	1.479297e+00	2.204699e+00
sgRAN_8	1.180962e+00	1.411495e+00
sgRAN_9	1.281884e+00	1.661457e+00
sgRPL13A_1	1.226587e+00	1.518541e+00
sgRPL13A_10	1.329545e+00	1.780270e+00
sgRPL13A_2	1.296994e+00	1.695807e+00
sgRPL13A_3	8.450360e-01	7.288763e-01
sgRPL13A_4	9.511345e-01	9.196858e-01
sgRPL13A_5	4.814679e-01	2.458200e-01
sgRPL13A_6	-2.494923e-01	7.127660e-02
sgRPL13A_7	1.559816e+00	2.448186e+00
sgRPL13A_8	2.051710e+00	4.224626e+00
sgRPL13A_9	3.194501e-01	1.203821e-01
sgSMU1_1	1.272054e+00	1.639087e+00
sgSMU1_10	1.065662e+00	1.149701e+00
sgSMU1_2	1.116487e+00	1.262328e+00
sgSMU1_3	4.051061e-01	1.838227e-01
sgSMU1_4	1.374938e+00	1.906134e+00
sgSMU1_5	9.432536e-01	9.023586e-01
sgSMU1_6	8.229078e-01	6.917214e-01
sgSMU1_7	1.356288e+00	1.859117e+00
sgSMU1_8	4.031844e-02	2.894391e-02
sgSMU1_9	1.219540e+00	1.501180e+00
sgCCT5_1	2.587104e-01	7.892517e-02
sgCCT5_10	1.157576e+00	1.361093e+00
sgCCT5_2	1.138661e+00	1.310133e+00
sgCCT5_3	1.053334e+00	1.122102e+00
sgCCT5_4	1.578954e+00	2.510726e+00
sgCCT5_5	8.649643e-01	7.607826e-01
sgCCT5_6	1.776211e+00	3.171292e+00
sgCCT5_7	6.052894e-01	3.868250e-01
sgCCT5_8	4.980836e-01	2.617929e-01
sgCCT5_9	1.039340e+00	1.096358e+00
sgSARS_1	1.356272e+00	1.854775e+00
sgSARS_10	8.310889e-01	7.043763e-01
sgSARS_2	9.111405e-01	8.489977e-01
sgSARS_3	8.364706e-01	7.186771e-01
sgSARS_4	8.610793e-01	7.590132e-01
sgSARS_5	9.290450e-01	8.812134e-01
sgSARS_6	1.126247e+00	1.281386e+00
sgSARS_7	9.998525e-01	1.016489e+00
sgSARS_8	9.698646e-01	9.578656e-01
sgSARS_9	1.323165e+00	1.768270e+00
sgNELFB_1	1.130249e+00	1.295328e+00
sgNELFB_10	9.841371e-01	9.854569e-01
sgNELFB_2	1.969893e+00	3.899273e+00
sgNELFB_3	6.535238e-01	4.413103e-01
sgNELFB_4	9.450899e-01	9.087789e-01
sgNELFB_5	9.895481e-01	9.977783e-01
sgNELFB_6	1.268301e+00	1.621810e+00
sgNELFB_7	8.435875e-01	7.289913e-01
sgNELFB_8	6.886362e-01	4.923856e-01
sgNELFB_9	8.741295e-01	7.818039e-01
sgRPLP0_1	1.348297e+00	1.832341e+00
sgRPLP0_10	1.316290e+00	1.749546e+00
sgRPLP0_2	1.452655e+00	2.128913e+00
sgRPLP0_3	1.645051e+00	2.721610e+00
sgRPLP0_4	1.027258e+00	1.067898e+00
sgRPLP0_5	7.252273e-01	5.377545e-01
sgRPLP0_6	1.070996e+00	1.159946e+00
sgRPLP0_7	-2.709203e-01	8.608479e-02
sgRPLP0_8	2.737689e-01	8.771413e-02
sgRPLP0_9	1.041963e+00	1.103891e+00
sgWDR74_1	4.748018e-01	2.426364e-01
sgWDR74_10	1.273886e+00	1.636909e+00
sgWDR74_2	1.372431e+00	1.903028e+00
sgWDR74_3	7.390746e-01	5.643701e-01
sgWDR74_4	1.281289e+00	1.657921e+00
sgWDR74_5	3.687939e-01	1.572739e-01
sgWDR74_6	1.089963e+00	1.205014e+00
sgWDR74_7	1.527470e+00	2.347957e+00
sgWDR74_8	1.014591e+00	1.043214e+00
sgWDR74_9	7.535553e-01	5.866519e-01
sgUBL5_1	1.382075e+00	1.927855e+00
sgUBL5_10	1.327167e+00	1.783297e+00
sgUBL5_2	1.574310e+00	2.495685e+00
sgUBL5_3	-1.875839e-01	4.734342e-02
sgUBL5_4	2.501249e-01	7.405749e-02
sgUBL5_5	1.186502e+00	1.423533e+00
sgUBL5_6	4.803833e-01	2.428177e-01
sgUBL5_7	8.345785e-01	7.103646e-01
sgUBL5_8	1.227304e+00	1.520522e+00
sgUBL5_9	1.411599e+00	2.007492e+00
sgRPP21_1	1.431698e+00	2.066222e+00
sgRPP21_10	7.084247e-01	5.196275e-01
sgRPP21_2	1.497964e+00	2.258111e+00
sgRPP21_3	1.924324e+00	3.719200e+00
sgRPP21_4	6.360574e-01	4.261789e-01
sgRPP21_5	1.628736e+00	2.671264e+00
sgRPP21_6	6.719434e-01	4.699612e-01
sgRPP21_7	9.334905e-01	8.881670e-01
sgRPP21_8	4.328361e-01	2.032917e-01
sgRPP21_9	4.921483e-01	2.555605e-01
sgHSPA9_1	5.991173e-01	3.722349e-01
sgHSPA9_10	6.973089e-01	5.032760e-01
sgHSPA9_2	1.206099e+00	1.471859e+00
sgHSPA9_3	1.457175e+00	2.137879e+00
sgHSPA9_4	1.432289e+00	2.068788e+00
sgHSPA9_5	9.114975e-01	8.479026e-01
sgHSPA9_6	7.050441e-01	5.176994e-01
sgHSPA9_7	1.489343e+00	2.230470e+00
sgHSPA9_8	-6.477114e-03	2.651230e-02
sgHSPA9_9	1.196193e+00	1.447932e+00
sgVARS_1	1.192945e+00	1.436390e+00
sgVARS_10	1.436362e+00	2.079205e+00
sgVARS_2	1.159605e+00	1.359722e+00
sgVARS_3	1.990804e-01	5.069853e-02
sgVARS_4	1.055677e+00	1.132719e+00
sgVARS_5	1.709324e+00	2.936196e+00
sgVARS_6	4.637165e-01	2.400295e-01
sgVARS_7	1.280189e+00	1.653337e+00
sgVARS_8	4.240542e-01	1.933658e-01
sgVARS_9	9.256081e-01	8.687742e-01
sgNOP58_1	1.094928e+00	1.213517e+00
sgNOP58_10	8.417440e-01	7.263028e-01
sgNOP58_2	1.640619e+00	2.709240e+00
sgNOP58_3	5.816295e-01	3.517089e-01
sgNOP58_4	1.000136e+00	1.013075e+00
sgNOP58_5	7.992096e-01	6.524097e-01
sgNOP58_6	1.144191e+00	1.323146e+00
sgNOP58_7	5.939988e-01	3.664930e-01
sgNOP58_8	9.059451e-01	8.362909e-01
sgNOP58_9	1.555681e+00	2.434438e+00
sgCDIPT_1	1.017176e+00	1.047277e+00
sgCDIPT_10	1.094206e+00	1.214516e+00
sgCDIPT_2	1.335693e+00	1.801421e+00
sgCDIPT_3	1.274442e+00	1.640109e+00
sgCDIPT_4	1.081015e+00	1.184445e+00
sgCDIPT_5	9.087068e-01	8.437827e-01
sgCDIPT_6	1.002408e+00	1.017550e+00
sgCDIPT_7	8.457109e-01	7.277021e-01
sgCDIPT_8	9.587127e-02	1.774162e-02
sgCDIPT_9	1.034644e+00	1.083749e+00
sgHSPE1_1	1.604537e+00	2.591728e+00
sgHSPE1_2	8.542414e-01	7.463660e-01
sgHSPE1_3	3.880317e-01	1.639311e-01
sgHSPE1_4	9.850237e-01	9.818855e-01
sgHSPE1_5	1.683684e+00	2.850698e+00
sgHSPE1_6	7.057032e-01	5.126342e-01
sgHSPE1_7	1.134448e+00	1.304426e+00
sgHSPE1_8	1.075340e+00	1.172456e+00
sgHSPE1_9	6.198256e-01	4.006298e-01
sgGTF2B_1	5.049305e-01	2.691978e-01
sgGTF2B_10	3.385285e-01	1.303820e-01
sgGTF2B_2	1.250694e+00	1.582931e+00
sgGTF2B_3	1.500941e+00	2.268037e+00
sgGTF2B_4	9.544834e-01	9.275225e-01
sgGTF2B_5	1.021088e+00	1.058153e+00
sgGTF2B_6	1.393125e+00	1.954513e+00
sgGTF2B_7	1.067518e+00	1.154392e+00
sgGTF2B_8	1.572822e+00	2.487220e+00
sgGTF2B_9	2.759545e-01	8.756662e-02
sgRPS27A_1	5.820933e-01	3.537984e-01
sgRPS27A_10	7.260745e-01	5.507461e-01
sgRPS27A_2	1.050126e+00	1.121258e+00
sgRPS27A_3	7.662635e-01	6.056286e-01
sgRPS27A_4	1.599019e+00	2.572743e+00
sgRPS27A_5	1.296359e+00	1.704618e+00
sgRPS27A_6	6.599589e-01	4.455017e-01
sgRPS27A_7	6.912433e-01	4.937400e-01
sgRPS27A_8	1.186042e+00	1.425404e+00
sgRPS27A_9	1.651346e+00	2.742399e+00
sgGPN3_1	9.466322e-01	9.089000e-01
sgGPN3_10	1.280846e+00	1.657223e+00
sgGPN3_2	1.003090e+00	1.020756e+00
sgGPN3_3	1.689356e+00	2.873197e+00
sgGPN3_4	5.461659e-01	3.125508e-01
sgGPN3_5	9.234309e-01	8.671292e-01
sgGPN3_6	5.096542e-01	2.732052e-01
sgGPN3_7	1.420590e+00	2.034947e+00
sgGPN3_8	8.530126e-01	7.453315e-01
sgGPN3_9	9.689410e-01	9.562685e-01
sgFARSA_1	7.805955e-01	6.260128e-01
sgFARSA_10	1.240877e+00	1.553893e+00
sgFARSA_2	7.960888e-01	6.463335e-01
sgFARSA_3	1.176681e+00	1.399933e+00
sgFARSA_4	8.613475e-01	7.588841e-01
sgFARSA_5	1.437604e+00	2.081199e+00
sgFARSA_6	1.273620e+00	1.636503e+00
sgFARSA_7	1.051476e+00	1.121233e+00
sgFARSA_8	7.953161e-01	6.463972e-01
sgFARSA_9	6.975690e-01	5.024422e-01
sgERCC2_1	5.125282e-01	2.809609e-01
sgERCC2_10	1.470392e+00	2.174914e+00
sgERCC2_2	1.049788e+00	1.119506e+00
sgERCC2_3	1.185704e+00	1.418545e+00
sgERCC2_4	1.074100e+00	1.169751e+00
sgERCC2_5	1.511748e+00	2.302033e+00
sgERCC2_6	2.153588e-01	5.921726e-02
sgERCC2_7	1.099980e+00	1.227303e+00
sgERCC2_8	5.072615e-01	2.739808e-01
sgERCC2_9	1.149652e+00	1.338226e+00
sgHDAC3_1	1.117762e+00	1.264749e+00
sgHDAC3_10	6.154334e-01	3.969023e-01
sgHDAC3_2	1.090622e+00	1.204786e+00
sgHDAC3_3	1.095954e+00	1.216373e+00
sgHDAC3_4	1.108576e+00	1.242383e+00
sgHDAC3_5	1.015004e+00	1.044255e+00
sgHDAC3_6	1.430825e+00	2.061714e+00
sgHDAC3_7	8.641181e-01	7.577093e-01
sgHDAC3_8	3.633939e-01	1.494400e-01
sgHDAC3_9	1.102135e+00	1.229726e+00
sgMARS_1	7.055464e-01	5.145645e-01
sgMARS_10	1.064860e+00	1.149782e+00
sgMARS_2	1.291522e+00	1.682573e+00
sgMARS_3	1.039947e+00	1.097311e+00
sgMARS_4	8.451920e-01	7.311713e-01
sgMARS_5	9.404580e-01	8.989191e-01
sgMARS_6	6.258775e-01	4.108414e-01
sgMARS_7	1.345939e+00	1.825931e+00
sgMARS_8	1.223130e+00	1.516323e+00
sgMARS_9	9.132328e-01	8.573337e-01
sgANAPC11_1	7.193280e-01	5.308324e-01
sgANAPC11_10	9.381276e-01	8.947501e-01
sgANAPC11_2	1.004705e+00	1.026221e+00
sgANAPC11_3	1.386153e+00	1.944213e+00
sgANAPC11_4	1.169779e+00	1.389168e+00
sgANAPC11_5	3.434756e-01	1.324323e-01
sgANAPC11_6	1.426005e+00	2.047656e+00
sgANAPC11_7	8.447015e-01	7.290294e-01
sgANAPC11_8	1.323601e+00	1.765212e+00
sgANAPC11_9	7.574474e-01	5.925124e-01
sgRPS9_1	5.363341e-01	3.101601e-01
sgRPS9_10	5.089020e-01	2.795702e-01
sgRPS9_2	8.679746e-01	7.667754e-01
sgRPS9_3	1.580426e+00	2.511477e+00
sgRPS9_4	1.601058e+00	2.581203e+00
sgRPS9_5	1.303488e+00	1.716730e+00
sgRPS9_6	1.014342e+00	1.043950e+00
sgRPS9_7	8.128706e-01	6.727017e-01
sgRPS9_8	1.179797e+00	1.409271e+00
sgRPS9_9	7.086305e-01	5.228837e-01
sgSRSF1_1	1.389464e+00	1.946002e+00
sgSRSF1_10	1.334870e+00	1.797522e+00
sgSRSF1_2	1.496422e+00	2.259347e+00
sgSRSF1_3	1.074394e+00	1.169511e+00
sgSRSF1_4	1.461132e+00	2.149788e+00
sgSRSF1_5	3.010849e-01	1.098353e-01
sgSRSF1_6	1.338548e+00	1.806391e+00
sgSRSF1_7	5.695305e-01	3.433015e-01
sgSRSF1_8	4.163782e-01	1.865785e-01
sgSRSF1_9	3.122965e-01	1.118623e-01
sgWBSCR22_1	6.305304e-01	4.133669e-01
sgWBSCR22_10	1.413533e+00	2.016466e+00
sgWBSCR22_2	1.328914e+00	1.786137e+00
sgWBSCR22_3	1.130604e+00	1.296931e+00
sgWBSCR22_4	7.492342e-01	5.750617e-01
sgWBSCR22_5	3.924633e-01	1.787937e-01
sgWBSCR22_6	1.174193e+00	1.393228e+00
sgWBSCR22_7	1.134149e+00	1.302293e+00
sgWBSCR22_8	1.218162e+00	1.502223e+00
sgWBSCR22_9	5.988376e-01	3.759628e-01
sgRPL7A_1	1.123789e+00	1.278930e+00
sgRPL7A_10	7.609759e-01	5.949319e-01
sgRPL7A_2	1.137979e+00	1.310572e+00
sgRPL7A_3	9.772758e-01	9.681583e-01
sgRPL7A_4	1.255868e+00	1.591760e+00
sgRPL7A_5	9.829358e-01	9.799871e-01
sgRPL7A_6	8.069894e-01	6.707678e-01
sgRPL7A_7	4.728973e-01	2.397013e-01
sgRPL7A_8	1.063402e+00	1.144128e+00
sgRPL7A_9	1.262337e+00	1.610478e+00
sgRPL27A_1	4.950306e-01	2.610066e-01
sgRPL27A_10	1.589051e+00	2.544439e+00
sgRPL27A_2	5.507772e-01	3.148021e-01
sgRPL27A_3	6.692710e-01	4.661168e-01
sgRPL27A_4	1.781794e+00	3.189735e+00
sgRPL27A_5	1.868614e-01	4.358722e-02
sgRPL27A_6	1.456190e+00	2.134301e+00
sgRPL27A_7	3.791469e-01	1.611985e-01
sgRPL27A_8	1.028248e+00	1.072328e+00
sgRPL27A_9	2.216601e+00	4.929576e+00
sgPRPF38B_1	6.173112e-01	3.971860e-01
sgPRPF38B_10	1.568585e+00	2.476893e+00
sgPRPF38B_2	1.187866e+00	1.426092e+00
sgPRPF38B_3	6.638780e-01	4.578690e-01
sgPRPF38B_4	1.496681e+00	2.254943e+00
sgPRPF38B_5	1.401296e+00	1.978426e+00
sgPRPF38B_6	5.274628e-01	2.880533e-01
sgPRPF38B_7	5.097805e-01	2.720482e-01
sgPRPF38B_8	3.171282e-01	1.169829e-01
sgPRPF38B_9	1.885407e+00	3.569346e+00
sgNARS_1	9.320989e-01	8.867286e-01
sgNARS_10	7.012896e-01	5.058240e-01
sgNARS_2	1.547124e+00	2.410737e+00
sgNARS_3	1.337888e+00	1.808265e+00
sgNARS_4	9.439387e-01	9.066954e-01
sgNARS_5	1.159664e+00	1.361774e+00
sgNARS_6	1.680742e+00	2.843111e+00
sgNARS_7	3.953683e-01	1.825548e-01
sgNARS_8	6.283436e-01	4.119150e-01
sgNARS_9	7.735799e-01	6.114303e-01
sgGART_1	1.080124e+00	1.179351e+00
sgGART_10	1.273264e+00	1.639597e+00
sgGART_2	6.429805e-01	4.273454e-01
sgGART_3	1.540658e+00	2.389954e+00
sgGART_4	1.148086e+00	1.338662e+00
sgGART_5	1.179260e+00	1.403450e+00
sgGART_6	9.526945e-01	9.265742e-01
sgGART_7	1.038830e+00	1.098092e+00
sgGART_8	8.130835e-01	6.817857e-01
sgGART_9	8.374470e-02	1.765834e-02
sgPRPF31_1	1.533044e+00	2.366812e+00
sgPRPF31_10	8.794176e-01	7.865257e-01
sgPRPF31_2	1.309144e+00	1.734038e+00
sgPRPF31_3	1.702708e+00	2.915034e+00
sgPRPF31_4	8.414239e-01	7.249687e-01
sgPRPF31_5	9.760700e-01	9.714713e-01
sgPRPF31_6	3.392913e-01	1.314874e-01
sgPRPF31_7	4.647286e-01	2.360139e-01
sgPRPF31_8	1.578981e+00	2.508614e+00
sgPRPF31_9	4.684477e-01	2.330146e-01
sgDTYMK_1	1.429411e+00	2.061661e+00
sgDTYMK_10	6.704693e-01	4.665275e-01
sgDTYMK_2	8.007278e-01	6.600438e-01
sgDTYMK_3	1.703422e+00	2.921237e+00
sgDTYMK_4	4.998981e-01	2.727545e-01
sgDTYMK_5	1.405160e+00	1.994398e+00
sgDTYMK_6	6.766107e-01	4.776307e-01
sgDTYMK_7	1.108464e+00	1.246555e+00
sgDTYMK_8	1.226063e+00	1.521517e+00
sgDTYMK_9	6.268376e-01	4.088931e-01
sgYRDC_1	1.198906e-01	3.260466e-02
sgYRDC_10	1.273362e+00	1.636049e+00
sgYRDC_2	1.472127e+00	2.183478e+00
sgYRDC_3	2.283719e+00	5.236250e+00
sgYRDC_4	1.087632e-01	2.679064e-02
sgYRDC_5	3.652492e-01	1.509431e-01
sgYRDC_6	1.622477e+00	2.646927e+00
sgYRDC_7	-1.331206e-01	3.527274e-02
sgYRDC_8	1.396434e+00	1.964758e+00
sgYRDC_9	1.286478e+00	1.671993e+00
sgRPS25_1	8.841871e-01	8.021414e-01
sgRPS25_10	5.913311e-01	3.720607e-01
sgRPS25_2	6.909638e-02	1.735171e-02
sgRPS25_3	1.223409e+00	1.510641e+00
sgRPS25_4	1.232926e+00	1.537291e+00
sgRPS25_5	1.666333e-01	4.578038e-02
sgRPS25_6	1.737964e+00	3.037819e+00
sgRPS25_7	1.442163e+00	2.096373e+00
sgRPS25_8	9.255250e-01	8.742739e-01
sgRPS25_9	1.555827e+00	2.437642e+00
sgDHODH_1	1.766151e+00	3.134611e+00
sgDHODH_10	4.053231e-01	1.820904e-01
sgDHODH_2	5.631401e-01	3.361679e-01
sgDHODH_3	6.493085e-01	4.392966e-01
sgDHODH_4	4.644760e-01	2.266554e-01
sgDHODH_5	8.426032e-01	7.268060e-01
sgDHODH_6	1.386693e+00	1.937960e+00
sgDHODH_7	1.597550e+00	2.568654e+00
sgDHODH_8	1.291968e+00	1.687519e+00
sgDHODH_9	1.131482e+00	1.294474e+00
sgC1orf109_1	6.519825e-01	4.392725e-01
sgC1orf109_10	2.000832e-01	5.123010e-02
sgC1orf109_2	1.316754e+00	1.749822e+00
sgC1orf109_3	1.417444e+00	2.025359e+00
sgC1orf109_4	1.106438e+00	1.240086e+00
sgC1orf109_5	1.648895e+00	2.734092e+00
sgC1orf109_6	8.250980e-01	6.929494e-01
sgC1orf109_7	6.225171e-01	4.047132e-01
sgC1orf109_8	2.140497e+00	4.596968e+00
sgC1orf109_9	2.748135e-01	8.981037e-02
sgTFRC_1	1.438099e+00	2.083081e+00
sgTFRC_10	5.760083e-01	3.495793e-01
sgTFRC_2	1.067636e+00	1.155270e+00
sgTFRC_3	4.929873e-01	2.611300e-01
sgTFRC_4	1.219580e+00	1.505612e+00
sgTFRC_5	4.858148e-01	2.554607e-01
sgTFRC_6	1.526637e+00	2.348545e+00
sgTFRC_7	9.176917e-01	8.613001e-01
sgTFRC_8	1.012209e+00	1.043523e+00
sgTFRC_9	1.229640e+00	1.528968e+00
sgNCBP2_1	1.774732e+00	3.169098e+00
sgNCBP2_10	2.809391e-01	9.006993e-02
sgNCBP2_2	2.488817e-01	8.104450e-02
sgNCBP2_3	1.552432e+00	2.427595e+00
sgNCBP2_4	1.567787e+00	2.472810e+00
sgNCBP2_5	6.126383e-01	3.970241e-01
sgNCBP2_6	1.143964e+00	1.322805e+00
sgNCBP2_7	1.144014e+00	1.325687e+00
sgNCBP2_8	9.720988e-01	9.597586e-01
sgNCBP2_9	6.562883e-01	4.475756e-01
sgRPL38_1	9.472592e-01	9.225456e-01
sgRPL38_2	9.430718e-01	9.034061e-01
sgRPL38_3	8.175650e-01	6.809059e-01
sgRPL38_4	1.579976e+00	2.515853e+00
sgRPL38_5	1.293199e+00	1.695192e+00
sgRPL38_6	5.275039e-01	2.967095e-01
sgRPL6_1	1.515635e+00	2.312526e+00
sgRPL6_10	1.257154e+00	1.597776e+00
sgRPL6_2	1.274930e-01	3.875673e-02
sgRPL6_3	4.250263e-02	1.674341e-02
sgRPL6_4	7.186511e-01	5.350519e-01
sgRPL6_5	7.985925e-01	6.607999e-01
sgRPL6_6	1.096876e+00	1.223990e+00
sgRPL6_7	1.866521e+00	3.499612e+00
sgRPL6_8	1.407708e+00	1.999269e+00
sgRPL6_9	1.049961e+00	1.120301e+00
sgRFC3_1	7.799771e-01	6.263092e-01
sgRFC3_10	1.323631e+00	1.768744e+00
sgRFC3_2	9.109128e-01	8.513760e-01
sgRFC3_3	1.331428e+00	1.790426e+00
sgRFC3_4	1.964967e+00	3.876297e+00
sgRFC3_5	6.513038e-01	4.428523e-01
sgRFC3_6	1.244320e+00	1.564545e+00
sgRFC3_7	4.871876e-01	2.586282e-01
sgRFC3_8	5.777318e-01	3.510554e-01
sgRFC3_9	9.994412e-01	1.017298e+00
sgPRMT1_1	1.459067e+00	2.147952e+00
sgPRMT1_10	1.468204e+00	2.172999e+00
sgPRMT1_2	1.277763e+00	1.650625e+00
sgPRMT1_3	1.389994e+00	1.948659e+00
sgPRMT1_4	1.043369e+00	1.108378e+00
sgPRMT1_5	2.524120e-02	1.358646e-02
sgPRMT1_6	4.169713e-01	1.849302e-01
sgPRMT1_7	7.212143e-01	5.320441e-01
sgPRMT1_8	7.154973e-01	5.234110e-01
sgPRMT1_9	1.138478e+00	1.315849e+00
sgCENPM_1	1.243036e+00	1.563679e+00
sgCENPM_10	6.454089e-01	4.287688e-01
sgCENPM_2	1.638251e+00	2.708449e+00
sgCENPM_3	1.053745e+00	1.129894e+00
sgCENPM_4	1.253624e+00	1.592602e+00
sgCENPM_5	9.428043e-01	9.041537e-01
sgCENPM_6	4.588538e-01	2.304011e-01
sgCENPM_7	4.076760e-01	1.839836e-01
sgCENPM_8	1.327975e+00	1.784471e+00
sgCENPM_9	1.016478e+00	1.055901e+00
sgNDOR1_1	7.824021e-01	6.307703e-01
sgNDOR1_10	1.407287e+00	1.995542e+00
sgNDOR1_2	8.260109e-01	7.000389e-01
sgNDOR1_3	1.116431e+00	1.262681e+00
sgNDOR1_4	1.037917e+00	1.096857e+00
sgNDOR1_5	9.912976e-01	9.985779e-01
sgNDOR1_6	1.174655e+00	1.395755e+00
sgNDOR1_7	4.750756e-01	2.389042e-01
sgNDOR1_8	5.886375e-01	3.627689e-01
sgNDOR1_9	1.646434e+00	2.725223e+00
sgPLK1_1	8.678109e-01	7.732029e-01
sgPLK1_10	9.429960e-01	9.073869e-01
sgPLK1_2	8.159793e-01	6.829124e-01
sgPLK1_3	7.764053e-01	6.199996e-01
sgPLK1_4	7.946721e-01	6.493959e-01
sgPLK1_5	1.123203e+00	1.277480e+00
sgPLK1_6	1.273393e+00	1.639948e+00
sgPLK1_7	8.682505e-01	7.708557e-01
sgPLK1_8	1.566356e+00	2.471220e+00
sgPLK1_9	1.236691e+00	1.542862e+00
sgUTP23_1	1.188966e+00	1.427264e+00
sgUTP23_10	3.866613e-01	1.643578e-01
sgUTP23_2	1.287587e+00	1.675469e+00
sgUTP23_3	8.357150e-01	7.197554e-01
sgUTP23_4	1.730056e+00	3.011407e+00
sgUTP23_5	2.748766e-01	8.675696e-02
sgUTP23_6	1.584308e+00	2.526679e+00
sgUTP23_7	2.732226e-01	9.662815e-02
sgUTP23_8	9.724573e-01	9.642505e-01
sgUTP23_9	1.387078e+00	1.939069e+00
sgNOB1_1	1.569127e+00	2.480848e+00
sgNOB1_10	1.389838e+00	1.944982e+00
sgNOB1_2	1.243157e+00	1.560965e+00
sgNOB1_3	5.301226e-01	3.018270e-01
sgNOB1_4	4.227609e-01	1.952441e-01
sgNOB1_5	4.457619e-01	2.110156e-01
sgNOB1_6	1.040251e+00	1.100204e+00
sgNOB1_7	1.672168e+00	2.811633e+00
sgNOB1_8	-7.321857e-02	1.737341e-02
sgNOB1_9	1.417802e+00	2.025280e+00
sgRPS11_1	1.178044e+00	1.410578e+00
sgRPS11_10	8.966560e-02	2.228136e-02
sgRPS11_2	1.018138e+00	1.053330e+00
sgRPS11_3	1.007048e+00	1.031809e+00
sgRPS11_4	1.217716e+00	1.496582e+00
sgRPS11_5	1.211758e+00	1.485308e+00
sgRPS11_6	4.168708e-01	1.964118e-01
sgRPS11_7	8.603210e-01	7.549383e-01
sgRPS11_8	1.123651e+00	1.280262e+00
sgRPS11_9	1.701454e+00	2.911755e+00
sgSEC61A1_1	1.923516e+00	3.721703e+00
sgSEC61A1_10	1.479889e+00	2.205986e+00
sgSEC61A1_2	6.405375e-01	4.263628e-01
sgSEC61A1_3	2.498616e-01	8.215400e-02
sgSEC61A1_4	1.715021e+00	2.957881e+00
sgSEC61A1_5	-2.846471e-01	9.115802e-02
sgSEC61A1_6	8.737529e-01	7.772497e-01
sgSEC61A1_7	6.870466e-01	4.913252e-01
sgSEC61A1_8	1.093799e+00	1.210032e+00
sgSEC61A1_9	1.456882e+00	2.138645e+00
sgCDC123_1	1.124238e+00	1.281045e+00
sgCDC123_10	6.200982e-01	3.963216e-01
sgCDC123_2	3.779529e-01	1.653368e-01
sgCDC123_3	9.789572e-01	9.706313e-01
sgCDC123_4	1.056323e+00	1.134055e+00
sgCDC123_5	1.894212e+00	3.603832e+00
sgCDC123_6	1.706273e+00	2.926963e+00
sgCDC123_7	1.579290e+00	2.510707e+00
sgCDC123_8	6.650722e-01	4.579165e-01
sgCDC123_9	-1.458998e-01	3.615608e-02
sgWDR77_1	1.328442e+00	1.777592e+00
sgWDR77_10	1.350075e+00	1.838421e+00
sgWDR77_2	4.365888e-01	2.043529e-01
sgWDR77_3	1.904745e+00	3.642685e+00
sgWDR77_4	6.767829e-01	4.777315e-01
sgWDR77_5	1.231024e+00	1.531016e+00
sgWDR77_6	7.899969e-01	6.384789e-01
sgWDR77_7	5.375763e-01	3.076573e-01
sgWDR77_8	5.057665e-01	2.741451e-01
sgWDR77_9	1.399159e+00	1.971188e+00
sgDDX21_1	8.117053e-01	6.743621e-01
sgDDX21_10	1.320456e+00	1.764707e+00
sgDDX21_2	1.144442e+00	1.329130e+00
sgDDX21_3	1.271253e+00	1.635570e+00
sgDDX21_4	9.495796e-01	9.215397e-01
sgDDX21_5	3.844383e-01	1.728602e-01
sgDDX21_6	1.313769e+00	1.746918e+00
sgDDX21_7	1.089769e+00	1.206863e+00
sgDDX21_8	5.162976e-01	2.844858e-01
sgDDX21_9	1.003902e+00	1.023029e+00
sgSF1_1	1.515567e+00	2.313342e+00
sgSF1_10	8.088964e-01	6.694599e-01
sgSF1_2	1.085997e+00	1.196511e+00
sgSF1_3	1.267425e+00	1.622887e+00
sgSF1_4	1.612148e+00	2.613827e+00
sgSF1_5	1.781135e-01	4.092133e-02
sgSF1_6	1.618117e-01	4.627250e-02
sgSF1_7	1.322881e+00	1.764958e+00
sgSF1_8	5.690930e-01	3.351614e-01
sgSF1_9	1.214699e+00	1.493395e+00
sgDDX46_1	1.728299e+00	3.008846e+00
sgDDX46_10	1.206391e+00	1.477706e+00
sgDDX46_2	7.224296e-01	5.366281e-01
sgDDX46_3	3.518361e-01	1.389430e-01
sgDDX46_4	1.178779e+00	1.408412e+00
sgDDX46_5	7.561343e-01	5.870841e-01
sgDDX46_6	4.228822e-01	2.011070e-01
sgDDX46_7	1.176407e+00	1.400424e+00
sgDDX46_8	8.897951e-01	8.075463e-01
sgDDX46_9	1.574012e+00	2.496962e+00
sgRPS19_1	1.449262e+00	2.119632e+00
sgRPS19_10	1.110096e+00	1.252157e+00
sgRPS19_2	1.350775e+00	1.841778e+00
sgRPS19_3	1.022932e+00	1.064486e+00
sgRPS19_4	3.291094e-01	1.289278e-01
sgRPS19_5	5.120745e-01	2.780554e-01
sgRPS19_6	6.367537e-01	4.232998e-01
sgRPS19_7	1.623083e+00	2.652227e+00
sgRPS19_8	7.245347e-01	5.434179e-01
sgRPS19_9	1.150963e+00	1.341859e+00
sgNDC80_1	1.102632e+00	1.230081e+00
sgNDC80_10	1.498486e-02	1.182498e-02
sgNDC80_2	1.171217e+00	1.387257e+00
sgNDC80_3	1.300635e+00	1.708009e+00
sgNDC80_4	8.893008e-01	8.070095e-01
sgNDC80_5	1.228410e+00	1.521195e+00
sgNDC80_6	1.479540e+00	2.208876e+00
sgNDC80_7	5.453930e-01	3.092506e-01
sgNDC80_8	8.308570e-01	7.079003e-01
sgNDC80_9	1.088651e+00	1.202021e+00
sgATP1A1_1	1.123625e+00	1.279111e+00
sgATP1A1_10	7.799142e-01	6.212969e-01
sgATP1A1_2	4.922344e-01	2.602141e-01
sgATP1A1_3	1.546541e+00	2.405950e+00
sgATP1A1_4	1.102978e+00	1.232482e+00
sgATP1A1_5	1.030479e+00	1.080153e+00
sgATP1A1_6	8.005217e-01	6.580507e-01
sgATP1A1_7	3.733898e-01	1.529147e-01
sgATP1A1_8	1.445956e+00	2.105249e+00
sgATP1A1_9	1.197598e+00	1.447404e+00
sgTTC27_1	1.922077e+00	3.712942e+00
sgTTC27_10	1.449700e+00	2.118326e+00
sgTTC27_2	4.715546e-01	2.393145e-01
sgTTC27_3	9.348948e-01	8.897464e-01
sgTTC27_4	9.336207e-01	8.863814e-01
sgTTC27_5	1.256986e+00	1.596510e+00
sgTTC27_6	9.012036e-01	8.325954e-01
sgTTC27_7	6.849493e-01	4.847466e-01
sgTTC27_8	1.146029e+00	1.327081e+00
sgTTC27_9	5.615426e-01	3.303975e-01
sgPRPF6_1	1.518263e+00	2.321041e+00
sgPRPF6_10	9.250992e-01	8.702670e-01
sgPRPF6_2	1.566108e+00	2.471758e+00
sgPRPF6_3	8.379200e-01	7.214973e-01
sgPRPF6_4	1.799690e+00	3.261132e+00
sgPRPF6_5	1.211988e+00	1.487982e+00
sgPRPF6_6	3.268231e-01	1.208614e-01
sgPRPF6_7	2.411728e-01	7.763684e-02
sgPRPF6_8	5.044309e-01	2.714640e-01
sgPRPF6_9	1.084257e+00	1.194433e+00
sgPMF1_1	1.759280e+00	3.117998e+00
sgPMF1_10	-2.529389e-01	7.586948e-02
sgPMF1_2	8.893354e-01	8.079840e-01
sgPMF1_3	1.255828e+00	1.592653e+00
sgPMF1_4	1.068632e+00	1.159794e+00
sgPMF1_5	5.858422e-01	3.595243e-01
sgPMF1_6	9.940538e-01	1.002442e+00
sgPMF1_7	1.004963e+00	1.028341e+00
sgPMF1_8	1.059749e+00	1.140755e+00
sgPMF1_9	1.356070e+00	1.856558e+00
sgDDX56_1	4.748672e-01	2.477700e-01
sgDDX56_10	7.949072e-01	6.492971e-01
sgDDX56_2	-1.315535e-01	2.919891e-02
sgDDX56_3	1.541505e+00	2.394399e+00
sgDDX56_4	5.992818e-01	3.764032e-01
sgDDX56_5	9.634242e-01	9.454171e-01
sgDDX56_6	1.198374e+00	1.451136e+00
sgDDX56_7	1.339481e+00	1.810113e+00
sgDDX56_8	1.472137e+00	2.185404e+00
sgDDX56_9	1.371653e+00	1.900019e+00
sgGAPDH_1	1.223628e+00	1.520921e+00
sgGAPDH_10	1.350735e+00	1.848036e+00
sgGAPDH_2	-2.305822e-01	6.722298e-02
sgGAPDH_3	7.856942e-01	6.366904e-01
sgGAPDH_4	1.549494e+00	2.418729e+00
sgGAPDH_5	1.870614e-01	5.409032e-02
sgGAPDH_6	1.215586e+00	1.494023e+00
sgGAPDH_7	6.872507e-01	4.930362e-01
sgGAPDH_8	1.024717e+00	1.070404e+00
sgGAPDH_9	1.941947e+00	3.789863e+00
sgMRPS16_1	8.680657e-01	7.678692e-01
sgMRPS16_10	4.436969e-01	2.148922e-01
sgMRPS16_2	9.923347e-01	1.006635e+00
sgMRPS16_3	7.840575e-01	6.315107e-01
sgMRPS16_4	1.496552e+00	2.253787e+00
sgMRPS16_5	1.607839e+00	2.601010e+00
sgMRPS16_6	1.119063e+00	1.267078e+00
sgMRPS16_7	7.725902e-01	6.101822e-01
sgMRPS16_8	2.440732e-01	7.357759e-02
sgMRPS16_9	1.727130e+00	3.000453e+00
sgRPL4_1	2.062105e+00	4.269304e+00
sgRPL4_10	1.709162e+00	2.941394e+00
sgRPL4_2	1.078033e+00	1.181346e+00
sgRPL4_3	9.457741e-01	9.170929e-01
sgRPL4_4	4.402937e-01	2.136391e-01
sgRPL4_5	1.240371e+00	1.558691e+00
sgRPL4_6	1.738962e+00	3.039648e+00
sgRPL4_7	3.764454e-01	1.633267e-01
sgRPL4_8	2.014028e-01	6.070983e-02
sgRPL4_9	3.273011e-01	1.245694e-01
sgRPL18A_1	1.750789e+00	3.081873e+00
sgRPL18A_10	7.739640e-01	6.184556e-01
sgRPL18A_2	8.375732e-01	7.220398e-01
sgRPL18A_3	3.199567e-01	1.182976e-01
sgRPL18A_4	1.682400e+00	2.846797e+00
sgRPL18A_5	1.810611e+00	3.293600e+00
sgRPL18A_6	4.501574e-01	2.259890e-01
sgRPL18A_7	8.639860e-01	7.636747e-01
sgRPL18A_8	9.176185e-01	8.588667e-01
sgRPL18A_9	8.074481e-01	6.755882e-01
sgMRP63_1	1.780384e+00	3.189284e+00
sgMRP63_10	-6.559344e-02	1.992173e-02
sgMRP63_2	9.632656e-01	9.470752e-01
sgMRP63_3	1.185919e+00	1.419394e+00
sgMRP63_4	1.413906e+00	2.014811e+00
sgMRP63_5	7.362377e-01	5.612890e-01
sgMRP63_6	6.391443e-01	4.268786e-01
sgMRP63_7	1.352842e+00	1.845007e+00
sgMRP63_8	1.019758e+00	1.053888e+00
sgMRP63_9	8.400222e-01	7.190686e-01
sgMAU2_1	7.775519e-01	6.322349e-01
sgMAU2_10	1.252760e+00	1.588433e+00
sgMAU2_2	-8.278188e-03	1.379831e-02
sgMAU2_3	1.118362e+00	1.271106e+00
sgMAU2_4	1.444203e+00	2.102321e+00
sgMAU2_5	1.095611e+00	1.216518e+00
sgMAU2_6	5.136557e-01	2.848341e-01
sgMAU2_7	5.246811e-01	2.901538e-01
sgMAU2_8	1.298563e+00	1.707566e+00
sgMAU2_9	1.743526e+00	3.059098e+00
sgDKC1_1	1.128115e+00	1.290298e+00
sgDKC1_10	1.771681e+00	3.156687e+00
sgDKC1_2	1.515915e+00	2.315552e+00
sgDKC1_3	2.171478e-01	6.970739e-02
sgDKC1_4	1.119507e+00	1.276092e+00
sgDKC1_5	9.472901e-02	2.524411e-02
sgDKC1_6	4.343191e-01	2.029933e-01
sgDKC1_7	1.731197e+00	3.017057e+00
sgDKC1_8	6.651748e-01	4.701568e-01
sgDKC1_9	1.131609e+00	1.299747e+00
sgFBXW11_1	1.224298e+00	1.514394e+00
sgFBXW11_10	-3.466154e-01	1.375178e-01
sgFBXW11_2	8.893102e-01	8.079258e-01
sgFBXW11_3	1.019876e+00	1.054587e+00
sgFBXW11_4	1.244655e+00	1.563737e+00
sgFBXW11_5	1.310183e+00	1.734538e+00
sgFBXW11_6	1.113602e+00	1.254225e+00
sgFBXW11_7	9.468614e-01	9.112683e-01
sgFBXW11_8	1.245483e+00	1.567375e+00
sgFBXW11_9	7.673926e-01	6.115140e-01
sgNHP2L1_1	1.651415e+00	2.752078e+00
sgNHP2L1_10	1.538506e+00	2.384806e+00
sgNHP2L1_2	4.317437e-01	1.997929e-01
sgNHP2L1_3	1.383925e+00	1.930623e+00
sgNHP2L1_4	5.163733e-01	2.831392e-01
sgNHP2L1_5	4.601994e-01	2.238225e-01
sgNHP2L1_6	8.474365e-01	7.340769e-01
sgNHP2L1_7	5.900947e-01	3.667586e-01
sgNHP2L1_8	1.388840e+00	1.944681e+00
sgNHP2L1_9	1.206218e+00	1.472824e+00
sgZBTB8OS_1	7.454765e-03	1.468528e-02
sgZBTB8OS_10	1.343928e+00	1.824109e+00
sgZBTB8OS_2	6.814034e-01	4.771958e-01
sgZBTB8OS_3	1.194401e+00	1.442612e+00
sgZBTB8OS_4	4.058020e-01	1.831462e-01
sgZBTB8OS_5	2.918255e-01	1.069629e-01
sgZBTB8OS_6	1.759546e+00	3.112133e+00
sgZBTB8OS_7	1.902719e+00	3.637911e+00
sgZBTB8OS_8	1.719054e+00	2.972215e+00
sgZBTB8OS_9	7.011689e-01	5.101868e-01
sgRPL17_1	3.806327e-02	1.911970e-02
sgRPL17_2	7.305416e-01	5.520404e-01
sgRPL17_3	7.235213e-01	5.337110e-01
sgRPL17_4	1.280605e+00	1.660362e+00
sgRPL17_5	1.452568e+00	2.123682e+00
sgRPL17_6	1.728285e+00	3.004976e+00
sgRPL17_7	1.754617e+00	3.097597e+00
sgRPL17_8	-4.146827e-01	1.809856e-01
sgRPL17_9	1.188224e+00	1.431424e+00
sgRPS7_1	9.709265e-01	9.700576e-01
sgRPS7_10	7.473895e-01	5.790633e-01
sgRPS7_2	1.084055e+00	1.190587e+00
sgRPS7_3	5.692635e-01	3.371248e-01
sgRPS7_4	1.567731e+00	2.481668e+00
sgRPS7_5	1.602728e+00	2.588951e+00
sgRPS7_6	1.459916e+00	2.153373e+00
sgRPS7_7	6.928273e-01	5.044240e-01
sgRPS7_8	5.591597e-01	3.279953e-01
sgRPS7_9	8.943232e-01	8.224344e-01
sgTHOC7_1	7.421407e-01	5.645456e-01
sgTHOC7_10	1.155052e+00	1.352940e+00
sgTHOC7_2	-2.483179e-02	1.845270e-02
sgTHOC7_3	1.554142e+00	2.434851e+00
sgTHOC7_4	1.208411e+00	1.472862e+00
sgTHOC7_5	1.312879e+00	1.738171e+00
sgTHOC7_6	1.294760e+00	1.688819e+00
sgTHOC7_7	1.383318e+00	1.933164e+00
sgTHOC7_8	4.059548e-01	1.768569e-01
sgTHOC7_9	5.510980e-01	3.170648e-01
sgPOLE_1	1.137295e+00	1.312494e+00
sgPOLE_10	9.671861e-01	9.512505e-01
sgPOLE_2	8.794363e-01	7.887250e-01
sgPOLE_3	4.331529e-01	2.126936e-01
sgPOLE_4	1.368073e+00	1.895806e+00
sgPOLE_5	6.345369e-01	4.206792e-01
sgPOLE_6	1.136042e+00	1.312075e+00
sgPOLE_7	9.795370e-01	9.776279e-01
sgPOLE_8	1.377278e+00	1.917709e+00
sgPOLE_9	1.001940e+00	1.018564e+00
sgRUVBL2_1	7.893808e-01	6.413176e-01
sgRUVBL2_10	1.290982e+00	1.684283e+00
sgRUVBL2_2	1.053720e+00	1.128141e+00
sgRUVBL2_3	8.310128e-01	7.085591e-01
sgRUVBL2_4	8.629478e-01	7.630738e-01
sgRUVBL2_5	8.929664e-01	8.144851e-01
sgRUVBL2_6	1.291708e+00	1.685281e+00
sgRUVBL2_7	6.712717e-01	4.739815e-01
sgRUVBL2_8	1.020668e+00	1.060813e+00
sgRUVBL2_9	1.348324e+00	1.835876e+00
sgPPP2CA_1	7.358358e-01	5.561008e-01
sgPPP2CA_10	1.301867e+00	1.709846e+00
sgPPP2CA_2	1.723280e+00	2.987202e+00
sgPPP2CA_3	1.388491e+00	1.943195e+00
sgPPP2CA_4	4.185164e-01	1.927387e-01
sgPPP2CA_5	1.110150e+00	1.248783e+00
sgPPP2CA_6	2.303163e-01	7.282499e-02
sgPPP2CA_7	4.254329e-01	2.011554e-01
sgPPP2CA_8	1.239436e+00	1.552631e+00
sgPPP2CA_9	1.232266e+00	1.533859e+00
sgATP6V1B2_1	2.234673e-01	7.300688e-02
sgATP6V1B2_10	1.295091e+00	1.700500e+00
sgATP6V1B2_2	6.059924e-01	3.834138e-01
sgATP6V1B2_3	1.364938e+00	1.887277e+00
sgATP6V1B2_4	1.748055e+00	3.075243e+00
sgATP6V1B2_5	3.819645e-01	1.635090e-01
sgATP6V1B2_6	1.845456e+00	3.424676e+00
sgATP6V1B2_7	3.656673e-01	1.625333e-01
sgATP6V1B2_8	6.459536e-01	4.373799e-01
sgATP6V1B2_9	1.587354e+00	2.539905e+00
sgBUD31_1	1.776571e+00	3.175286e+00
sgBUD31_10	7.277408e-01	5.437424e-01
sgBUD31_2	1.213834e+00	1.494827e+00
sgBUD31_3	3.318431e-01	1.219567e-01
sgBUD31_4	9.126305e-01	8.504132e-01
sgBUD31_5	1.460551e+00	2.149899e+00
sgBUD31_6	4.606301e-01	2.313949e-01
sgBUD31_7	1.683598e+00	2.854555e+00
sgBUD31_8	6.760386e-01	4.705916e-01
sgBUD31_9	9.029700e-01	8.277255e-01
sgSF3A1_1	8.097308e-01	6.726741e-01
sgSF3A1_10	9.535668e-01	9.314249e-01
sgSF3A1_2	1.000482e+00	1.024551e+00
sgSF3A1_3	1.133470e+00	1.302247e+00
sgSF3A1_4	1.104924e+00	1.240863e+00
sgSF3A1_5	1.216679e+00	1.500065e+00
sgSF3A1_6	4.733825e-01	2.410575e-01
sgSF3A1_7	1.220751e+00	1.506567e+00
sgSF3A1_8	5.471949e-01	3.171448e-01
sgSF3A1_9	1.447614e+00	2.114467e+00
sgTBCC_1	4.952003e-01	2.596853e-01
sgTBCC_10	2.021042e+00	4.101989e+00
sgTBCC_2	3.019646e-01	1.166290e-01
sgTBCC_3	7.043810e-01	5.135037e-01
sgTBCC_4	9.521040e-01	9.255801e-01
sgTBCC_5	3.952800e-01	1.672132e-01
sgTBCC_6	1.981597e+00	3.945146e+00
sgTBCC_7	9.725185e-01	9.643881e-01
sgTBCC_8	1.567368e+00	2.475175e+00
sgTBCC_9	8.626643e-01	7.653839e-01
sgEIF2S2_1	9.529628e-01	9.268537e-01
sgEIF2S2_10	1.009286e+00	1.034688e+00
sgEIF2S2_2	4.341438e-02	1.371253e-02
sgEIF2S2_3	1.133564e+00	1.299915e+00
sgEIF2S2_4	1.503230e+00	2.279695e+00
sgEIF2S2_5	1.083760e+00	1.188792e+00
sgEIF2S2_6	5.797508e-01	3.491324e-01
sgEIF2S2_7	1.498261e+00	2.263123e+00
sgEIF2S2_8	1.406641e+00	1.995220e+00
sgEIF2S2_9	5.159290e-01	2.842341e-01
sgNFS1_1	1.413871e+00	2.018608e+00
sgNFS1_10	4.045462e-01	1.791015e-01
sgNFS1_2	1.282159e+00	1.660814e+00
sgNFS1_3	4.143942e-01	1.854844e-01
sgNFS1_4	1.158999e+00	1.357725e+00
sgNFS1_5	9.930635e-01	1.004484e+00
sgNFS1_6	1.182741e+00	1.419320e+00
sgNFS1_7	2.074629e-01	7.183350e-02
sgNFS1_8	1.424121e+00	2.044191e+00
sgNFS1_9	1.169956e+00	1.383493e+00
sgRPSA_1	1.292326e+00	1.687215e+00
sgRPSA_10	7.081617e-01	5.237995e-01
sgRPSA_2	1.120457e+00	1.278463e+00
sgRPSA_3	1.247260e+00	1.575171e+00
sgRPSA_4	-4.433290e-01	2.077459e-01
sgRPSA_5	6.433598e-01	4.300383e-01
sgRPSA_6	6.374130e-01	4.311198e-01
sgRPSA_7	1.563298e+00	2.459522e+00
sgRPSA_8	1.262241e+00	1.614151e+00
sgRPSA_9	1.344939e+00	1.830597e+00
sgUBA1_1	1.441071e-01	4.522648e-02
sgUBA1_10	1.666508e+00	2.799018e+00
sgUBA1_2	5.409361e-01	3.086641e-01
sgUBA1_3	6.224948e-01	4.066478e-01
sgUBA1_4	1.630010e+00	2.676501e+00
sgUBA1_5	9.896106e-01	9.975234e-01
sgUBA1_6	1.172582e+00	1.398545e+00
sgUBA1_7	8.635239e-01	7.628511e-01
sgUBA1_8	8.782112e-01	7.919158e-01
sgUBA1_9	1.463413e+00	2.161003e+00
sgRABGGTB_1	1.962539e-01	5.579382e-02
sgRABGGTB_10	8.704859e-01	7.755584e-01
sgRABGGTB_2	1.218567e+00	1.500198e+00
sgRABGGTB_3	1.592883e+00	2.552164e+00
sgRABGGTB_4	7.823357e-01	6.318276e-01
sgRABGGTB_5	7.817745e-01	6.229180e-01
sgRABGGTB_6	1.006527e+00	1.033655e+00
sgRABGGTB_7	7.268707e-01	5.492245e-01
sgRABGGTB_8	2.004998e+00	4.036870e+00
sgRABGGTB_9	9.897915e-01	9.914795e-01
sgOGDH_1	5.839261e-01	3.609518e-01
sgOGDH_10	1.619040e+00	2.638385e+00
sgOGDH_2	1.896950e+00	3.617449e+00
sgOGDH_3	1.106678e+00	1.238505e+00
sgOGDH_4	7.673370e-01	6.107258e-01
sgOGDH_5	7.873641e-01	6.407699e-01
sgOGDH_6	4.616832e-01	2.330642e-01
sgOGDH_7	1.071230e+00	1.171101e+00
sgOGDH_8	4.156098e-01	2.020001e-01
sgOGDH_9	1.517165e+00	2.321153e+00
sgEEF2_1	1.044218e+00	1.110310e+00
sgEEF2_10	9.279284e-01	8.808172e-01
sgEEF2_2	9.713891e-01	9.639284e-01
sgEEF2_3	1.400496e+00	1.980944e+00
sgEEF2_4	6.286598e-01	4.160381e-01
sgEEF2_5	1.031661e+00	1.085184e+00
sgEEF2_6	8.516809e-01	7.420863e-01
sgEEF2_7	1.604762e+00	2.596316e+00
sgEEF2_8	4.118784e-01	1.898498e-01
sgEEF2_9	1.134122e+00	1.306898e+00
sgFAM96B_1	8.001137e-01	6.576229e-01
sgFAM96B_10	3.603899e-01	1.432316e-01
sgFAM96B_2	4.938159e-01	2.601993e-01
sgFAM96B_3	1.059527e+00	1.141162e+00
sgFAM96B_4	1.598170e+00	2.569154e+00
sgFAM96B_5	1.106740e+00	1.246194e+00
sgFAM96B_6	1.404480e+00	1.992179e+00
sgFAM96B_7	8.967464e-01	8.205094e-01
sgFAM96B_8	6.053054e-01	3.865276e-01
sgFAM96B_9	1.753538e+00	3.093030e+00
sgDDX49_1	8.961779e-01	8.197651e-01
sgDDX49_10	1.378863e+00	1.921577e+00
sgDDX49_2	1.094275e+00	1.214443e+00
sgDDX49_3	1.475969e+00	2.197270e+00
sgDDX49_4	1.065293e+00	1.152978e+00
sgDDX49_5	1.389853e+00	1.951386e+00
sgDDX49_6	5.406171e-01	3.159258e-01
sgDDX49_7	3.018468e-01	1.005661e-01
sgDDX49_8	8.967849e-01	8.216355e-01
sgDDX49_9	8.681904e-01	7.751012e-01
sgCPSF1_1	9.668835e-02	3.832379e-02
sgCPSF1_10	2.749672e-01	9.110542e-02
sgCPSF1_2	1.519632e+00	2.328265e+00
sgCPSF1_3	1.123345e+00	1.284017e+00
sgCPSF1_4	7.190354e-01	5.334907e-01
sgCPSF1_5	9.994905e-01	1.019261e+00
sgCPSF1_6	1.342264e+00	1.827293e+00
sgCPSF1_7	1.100273e+00	1.227209e+00
sgCPSF1_8	1.113179e+00	1.259797e+00
sgCPSF1_9	1.412559e+00	2.017366e+00
sgWDR3_1	1.522168e+00	2.335750e+00
sgWDR3_10	1.073534e+00	1.171812e+00
sgWDR3_2	9.504539e-01	9.205680e-01
sgWDR3_3	8.888831e-01	8.028099e-01
sgWDR3_4	1.442494e+00	2.103196e+00
sgWDR3_5	5.533204e-01	3.243506e-01
sgWDR3_6	1.193560e+00	1.442993e+00
sgWDR3_7	2.322294e-01	6.916173e-02
sgWDR3_8	6.112780e-01	3.928631e-01
sgWDR3_9	1.397284e+00	1.976369e+00
sgSNRNP200_1	1.150077e+00	1.339408e+00
sgSNRNP200_10	1.138595e+00	1.311125e+00
sgSNRNP200_2	1.209833e+00	1.482117e+00
sgSNRNP200_3	1.424563e+00	2.045316e+00
sgSNRNP200_4	9.971036e-01	1.008841e+00
sgSNRNP200_5	8.000008e-01	6.545558e-01
sgSNRNP200_6	-1.605874e-01	4.099635e-02
sgSNRNP200_7	1.121948e+00	1.274709e+00
sgSNRNP200_8	9.447567e-01	9.068352e-01
sgSNRNP200_9	9.461720e-01	9.098482e-01
sgRBM39_1	5.527066e-01	3.279730e-01
sgRBM39_10	8.386376e-01	7.171484e-01
sgRBM39_2	1.399625e+00	1.976773e+00
sgRBM39_3	1.037243e+00	1.091365e+00
sgRBM39_4	1.794108e+00	3.241641e+00
sgRBM39_5	-1.314822e-01	4.022937e-02
sgRBM39_6	-1.174939e-01	2.349439e-02
sgRBM39_7	1.306365e+00	1.726367e+00
sgRBM39_8	1.629814e+00	2.675457e+00
sgRBM39_9	1.349985e+00	1.841747e+00
sgZNF259_1	6.414857e-01	4.301600e-01
sgZNF259_10	1.556237e+00	2.439754e+00
sgZNF259_2	1.122568e+00	1.274425e+00
sgZNF259_3	9.209693e-01	8.653160e-01
sgZNF259_4	1.225530e+00	1.522232e+00
sgZNF259_5	1.396983e+00	1.973544e+00
sgZNF259_6	1.965473e+00	3.881781e+00
sgZNF259_7	-1.817240e-01	4.540453e-02
sgZNF259_8	6.893139e-01	4.936139e-01
sgZNF259_9	5.332698e-01	3.051930e-01
sgRPS10_1	1.817071e+00	3.324843e+00
sgRPS10_10	1.296847e+00	1.701913e+00
sgRPS10_2	1.261706e+00	1.609545e+00
sgRPS10_3	-2.430423e-01	7.304291e-02
sgRPS10_4	3.541814e-01	1.378510e-01
sgRPS10_5	9.725746e-01	9.645821e-01
sgRPS10_6	1.349715e+00	1.841957e+00
sgRPS10_7	1.968063e+00	3.891216e+00
sgRPS10_8	1.094723e+00	1.220892e+00
sgRPS10_9	-1.875442e-01	4.926545e-02
sgDCTN5_1	1.695067e+00	2.893329e+00
sgDCTN5_10	5.082941e-01	2.774834e-01
sgDCTN5_2	1.355751e+00	1.861522e+00
sgDCTN5_3	8.077536e-01	6.730329e-01
sgDCTN5_4	5.281786e-01	2.979432e-01
sgDCTN5_5	1.414881e+00	2.019529e+00
sgDCTN5_6	1.349760e+00	1.842093e+00
sgDCTN5_7	7.664110e-01	6.070492e-01
sgDCTN5_8	1.339579e+00	1.809449e+00
sgDCTN5_9	1.638472e-02	2.068244e-02
sgRPS15_1	7.664500e-01	6.095229e-01
sgRPS15_10	4.352812e-01	2.042842e-01
sgRPS15_2	1.039883e+00	1.095541e+00
sgRPS15_3	8.833188e-01	8.004754e-01
sgRPS15_4	1.139458e+00	1.317621e+00
sgRPS15_5	1.152637e+00	1.355366e+00
sgRPS15_6	1.400749e+00	1.981849e+00
sgRPS15_7	1.333819e+00	1.798616e+00
sgRPS15_8	9.708893e-01	9.576888e-01
sgRPS15_9	7.901434e-01	6.458985e-01
sgLAS1L_1	1.049624e+00	1.125055e+00
sgLAS1L_10	1.058173e+00	1.141768e+00
sgLAS1L_2	2.004296e+00	4.036236e+00
sgLAS1L_3	9.326293e-01	8.900082e-01
sgLAS1L_4	7.717897e-01	6.115005e-01
sgLAS1L_5	3.533608e-01	1.386289e-01
sgLAS1L_6	1.942133e+00	3.790534e+00
sgLAS1L_7	1.415045e+00	2.020682e+00
sgLAS1L_8	2.291846e-01	7.785229e-02
sgLAS1L_9	3.693784e-01	1.613844e-01
sgNUP85_1	1.432346e-01	3.851484e-02
sgNUP85_10	7.809756e-01	6.285665e-01
sgNUP85_2	8.426176e-01	7.290179e-01
sgNUP85_3	1.568227e+00	2.482263e+00
sgNUP85_4	4.486101e-01	2.242771e-01
[truncated: 185,536 more rows]
