# Supplementary material for: JACKS: joint analysis of CRISPR/Cas9 knockout screens
Source: Genome Res. 2019 Mar;29(3):464–71. doi: 10.1101/gr.238923.118 (PMC6396427; doi:10.1101/gr.238923.118)
Supplement: Supplemental Material [file supp_gr.238923.118_Supplemental_Code.zip › Supplemental_Code/reference_grna_efficacies/yusa_v10_grna_JACKS_results.txt]

sgrna	X1	X2
RGPD6_CCDS42729.1_ex10_2:111307151-111307174:-_1-1	1.000000e+00	1.003605e+00
RPL15_CCDS2640.1_ex0_3:23959478-23959501:-_5-1	9.175026e-01	8.443018e-01
RPL15_CCDS2640.1_ex1_3:23959941-23959964:+_5-3	1.082497e+00	1.174493e+00
SF3B5_CCDS5204.1_ex0_6:144416451-144416474:+_5-1	1.152829e+00	1.332710e+00
SF3B5_CCDS5204.1_ex0_6:144416468-144416491:+_5-2	8.061146e-01	6.527628e-01
SF3B5_CCDS5204.1_ex0_6:144416504-144416527:+_5-3	1.055499e+00	1.116804e+00
SF3B5_CCDS5204.1_ex0_6:144416532-144416555:+_5-4	9.470101e-01	8.995046e-01
SF3B5_CCDS5204.1_ex0_6:144416546-144416569:-_5-5	1.009009e+00	1.020590e+00
UBL5_CCDS12219.1_ex1_19:9939295-9939318:+_3-1	9.951562e-01	9.934244e-01
UBL5_CCDS12219.1_ex1_19:9939320-9939343:-_3-2	9.548814e-01	9.152786e-01
UBL5_CCDS12219.1_ex1_19:9939339-9939362:-_3-3	1.064494e+00	1.136220e+00
BCL2L2-PABPN1_CCDS55906.1_ex1_14:23791397-23791420:+_1-1	1.000000e+00	1.004275e+00
RPS29_CCDS32072.1_ex1_14:50052678-50052701:+_4-1	9.273397e-01	8.632511e-01
RPS29_CCDS32072.1_ex1_14:50052743-50052766:-_4-4	1.072660e+00	1.154004e+00
SNRPD3_CCDS13828.1_ex0_22:24953709-24953732:+_5-1	1.020237e+00	1.044204e+00
SNRPD3_CCDS13828.1_ex0_22:24953746-24953769:+_5-2	8.824985e-01	7.819600e-01
SNRPD3_CCDS13828.1_ex1_22:24963947-24963970:-_5-3	1.012587e+00	1.028159e+00
SNRPD3_CCDS13828.1_ex1_22:24963977-24964000:+_5-4	9.687443e-01	9.412904e-01
SNRPD3_CCDS13828.1_ex1_22:24963996-24964019:+_5-5	1.089192e+00	1.189498e+00
HIST1H2BF_CCDS4592.1_ex0_6:26199935-26199958:-_3-1	1.000000e+00	1.003456e+00
RPL13_CCDS10979.1_ex1_16:89627630-89627653:-_5-1	1.094810e+00	1.201984e+00
RPL13_CCDS10979.1_ex1_16:89627676-89627699:-_5-2	7.566666e-01	5.748474e-01
RPL13_CCDS10979.1_ex1_16:89627689-89627712:-_5-3	8.741203e-01	7.668577e-01
RPL13_CCDS10979.1_ex1_16:89627713-89627736:-_5-4	1.045429e+00	1.095770e+00
RPL13_CCDS10979.1_ex1_16:89627760-89627783:-_5-5	1.123755e+00	1.266277e+00
RPS19_CCDS12588.1_ex1_19:42365186-42365209:+_5-1	1.088664e+00	1.188655e+00
RPS19_CCDS12588.1_ex1_19:42365242-42365265:+_5-2	9.200777e-01	8.498395e-01
RPS19_CCDS12588.1_ex1_19:42365259-42365282:+_5-3	1.032166e+00	1.068738e+00
RPS19_CCDS12588.1_ex2_19:42373103-42373126:-_5-4	1.101041e+00	1.215117e+00
RPS19_CCDS12588.1_ex2_19:42373148-42373171:-_5-5	7.528135e-01	5.694671e-01
RPL18A_CCDS12367.1_ex2_19:17972904-17972927:+_5-2	1.035555e+00	1.075517e+00
RPL18A_CCDS12367.1_ex2_19:17972919-17972942:-_5-3	1.082142e+00	1.174020e+00
RPL18A_CCDS12367.1_ex2_19:17972947-17972970:+_5-4	7.756394e-01	6.045751e-01
RPL34_CCDS3680.1_ex1_4:109543338-109543361:+_5-3	1.000000e+00	1.005583e+00
RPL31_CCDS2049.1_ex0_2:101619261-101619284:-_5-1	9.920563e-01	9.878257e-01
RPL31_CCDS2049.1_ex1_2:101620621-101620644:+_5-2	1.007944e+00	1.019646e+00
HIST1H2BH_CCDS4601.1_ex0_6:26251988-26252011:+_4-1	8.433618e-02	1.051176e-02
HIST1H2BH_CCDS4601.1_ex0_6:26252016-26252039:+_4-2	1.271791e+00	1.621374e+00
HIST1H2BH_CCDS4601.1_ex0_6:26252037-26252060:+_4-3	1.041392e+00	1.087854e+00
HIST1H2BH_CCDS4601.1_ex0_6:26252082-26252105:+_4-4	1.173232e+00	1.380191e+00
NHP2L1_CCDS14022.1_ex0_22:42071065-42071088:+_5-1	1.062076e+00	1.131230e+00
NHP2L1_CCDS14022.1_ex0_22:42071117-42071140:+_5-2	9.064286e-01	8.252347e-01
NHP2L1_CCDS14022.1_ex0_22:42071178-42071201:-_5-3	1.018803e+00	1.041125e+00
NHP2L1_CCDS14022.1_ex1_22:42076233-42076256:+_5-4	1.107644e+00	1.230172e+00
NHP2L1_CCDS14022.1_ex1_22:42076258-42076281:-_5-5	8.801335e-01	7.784108e-01
PUF60_CCDS47933.1_ex4_8:144900053-144900076:+_5-1	7.660987e-01	5.892415e-01
PUF60_CCDS47933.1_ex4_8:144900193-144900216:+_5-2	7.781154e-01	6.077100e-01
PUF60_CCDS47933.1_ex4_8:144900222-144900245:-_5-3	1.067808e+00	1.143502e+00
PUF60_CCDS47933.1_ex5_8:144900425-144900448:+_5-4	1.180919e+00	1.398701e+00
PUF60_CCDS47933.1_ex6_8:144900653-144900676:+_5-5	1.112759e+00	1.241834e+00
EIF4A3_CCDS11767.1_ex11_17:78120594-78120617:+_5-4	1.091526e+00	1.194621e+00
EIF4A3_CCDS11767.1_ex11_17:78120629-78120652:-_5-5	7.953446e-01	6.357614e-01
EIF4A3_CCDS11767.1_ex6_17:78113523-78113546:-_5-1	9.276366e-01	8.640470e-01
EIF4A3_CCDS11767.1_ex7_17:78113817-78113840:-_5-2	9.921400e-01	9.881035e-01
EIF4A3_CCDS11767.1_ex9_17:78115629-78115652:-_5-3	1.197770e+00	1.438389e+00
RPS20_CCDS55231.1_ex1_8:56985777-56985800:-_5-1	8.538293e-01	7.332355e-01
RPS20_CCDS55231.1_ex2_8:56986252-56986275:-_5-2	1.193857e+00	1.429978e+00
RPS20_CCDS55231.1_ex2_8:56986311-56986334:+_5-4	1.015869e+00	1.035896e+00
RPS20_CCDS55231.1_ex3_8:56986607-56986630:+_5-5	9.682357e-01	9.414550e-01
SNRPE_CCDS30979.1_ex2_1:203832788-203832811:+_3-1	1.000000e+00	1.005068e+00
CDC27_CCDS11509.1_ex10_17:45229258-45229281:-_5-1	1.124555e+00	1.268836e+00
CDC27_CCDS11509.1_ex11_17:45232053-45232076:-_5-2	1.174630e+00	1.383882e+00
CDC27_CCDS11509.1_ex13_17:45234603-45234626:-_5-3	8.954388e-01	8.055432e-01
CDC27_CCDS11509.1_ex14_17:45235645-45235668:-_5-4	9.696743e-01	9.443256e-01
CDC27_CCDS11509.1_ex16_17:45249373-45249396:-_5-5	9.010616e-01	8.155029e-01
POLR2L_CCDS7720.1_ex0_11:840418-840441:+_4-1	1.298599e+00	1.690247e+00
POLR2L_CCDS7720.1_ex0_11:840443-840466:+_4-2	1.120672e+00	1.260323e+00
POLR2L_CCDS7720.1_ex0_11:840469-840492:-_4-3	8.352921e-02	8.517586e-03
POLR2L_CCDS7720.1_ex1_11:842413-842436:-_4-4	1.085286e+00	1.181979e+00
POLR2A_CCDS32548.1_ex13_17:7404924-7404947:-_5-2	9.694691e-01	9.439490e-01
POLR2A_CCDS32548.1_ex13_17:7405003-7405026:+_5-3	1.270836e+00	1.619399e+00
POLR2A_CCDS32548.1_ex16_17:7406435-7406458:-_5-4	1.060941e+00	1.129869e+00
POLR2A_CCDS32548.1_ex16_17:7406544-7406567:+_5-5	9.799490e-01	9.638985e-01
POLR2A_CCDS32548.1_ex7_17:7401396-7401419:+_5-1	7.485486e-01	5.648453e-01
PRPF19_CCDS7995.1_ex10_11:60669873-60669896:-_5-4	5.132631e-01	2.675276e-01
PRPF19_CCDS7995.1_ex12_11:60670239-60670262:+_5-5	1.237212e+00	1.534714e+00
PRPF19_CCDS7995.1_ex8_11:60668780-60668803:-_5-1	1.055378e+00	1.117866e+00
PRPF19_CCDS7995.1_ex9_11:60668969-60668992:-_5-2	9.111018e-01	8.339709e-01
PRPF19_CCDS7995.1_ex9_11:60668995-60669018:+_5-3	1.102904e+00	1.220292e+00
PLK1_CCDS10616.1_ex0_16:23690462-23690485:+_5-1	1.024537e+00	1.053903e+00
PLK1_CCDS10616.1_ex0_16:23690579-23690602:-_5-2	8.353045e-01	7.009590e-01
PLK1_CCDS10616.1_ex1_16:23691446-23691469:-_5-3	1.257620e+00	1.585645e+00
PLK1_CCDS10616.1_ex1_16:23691493-23691516:-_5-4	1.195140e+00	1.432382e+00
PLK1_CCDS10616.1_ex2_16:23692250-23692273:+_5-5	5.833417e-01	3.445013e-01
RRM1_CCDS7750.1_ex2_11:4127402-4127425:-_5-1	1.160514e+00	1.351091e+00
RRM1_CCDS7750.1_ex6_11:4133245-4133268:+_5-2	1.054005e+00	1.114700e+00
RRM1_CCDS7750.1_ex7_11:4139652-4139675:+_5-3	6.602024e-01	4.396438e-01
RRM1_CCDS7750.1_ex8_11:4141087-4141110:-_5-4	1.089364e+00	1.191362e+00
RRM1_CCDS7750.1_ex9_11:4142959-4142982:-_5-5	8.922678e-01	8.002854e-01
FAM86B1_CCDS59512.1_ex3_8:12044257-12044280:+_2-2	1.000000e+00	1.004941e+00
RPS18_CCDS4771.1_ex1_6:33240486-33240509:-_5-1	1.008942e+00	1.022445e+00
RPS18_CCDS4771.1_ex3_6:33243737-33243760:-_5-3	8.348035e-01	7.015763e-01
RPS18_CCDS4771.1_ex3_6:33243757-33243780:-_5-4	1.129430e+00	1.280302e+00
HIST1H2BC_CCDS4584.1_ex0_6:26123934-26123957:+_4-1	7.590712e-01	5.810255e-01
HIST1H2BC_CCDS4584.1_ex0_6:26123950-26123973:-_4-2	1.380723e+00	1.911599e+00
HIST1H2BC_CCDS4584.1_ex0_6:26123971-26123994:-_4-3	1.497263e+00	2.246488e+00
HIST1H2BC_CCDS4584.1_ex0_6:26123999-26124022:-_4-4	8.335406e-02	1.124647e-02
RPL5_CCDS741.1_ex2_1:93299114-93299137:+_5-1	1.006880e+00	1.018674e+00
RPL5_CCDS741.1_ex3_1:93300463-93300486:-_5-5	9.931196e-01	9.914472e-01
RPS14_CCDS4307.1_ex2_5:149826442-149826465:+_5-1	1.072699e+00	1.156702e+00
RPS14_CCDS4307.1_ex2_5:149826509-149826532:+_5-3	9.273006e-01	8.648794e-01
RPS15_CCDS12067.1_ex2_19:1440031-1440054:+_5-1	1.015341e+00	1.035119e+00
RPS15_CCDS12067.1_ex2_19:1440173-1440196:+_5-4	9.846587e-01	9.743017e-01
BANF1_CCDS8125.1_ex0_11:65770827-65770850:+_5-2	9.991283e-01	1.002211e+00
BANF1_CCDS8125.1_ex1_11:65771090-65771113:+_5-3	1.000100e+00	1.003374e+00
BANF1_CCDS8125.1_ex1_11:65771107-65771130:-_5-4	8.260980e-01	6.861634e-01
BANF1_CCDS8125.1_ex1_11:65771149-65771172:-_5-5	1.176218e+00	1.388109e+00
RPS3_CCDS58161.1_ex2_11:75112710-75112733:-_5-2	1.200069e+00	1.443240e+00
RPS3_CCDS58161.1_ex2_11:75112727-75112750:+_5-3	9.136848e-01	8.388265e-01
RPS3_CCDS58161.1_ex3_11:75113453-75113476:+_5-4	9.138902e-01	8.396887e-01
RPS3_CCDS58161.1_ex4_11:75115080-75115103:+_5-5	1.048192e+00	1.102673e+00
VCP_CCDS6573.1_ex13_9:35066670-35066693:-_5-3	1.232638e+00	1.523691e+00
VCP_CCDS6573.1_ex13_9:35066778-35066801:+_5-4	8.601415e-01	7.430915e-01
VCP_CCDS6573.1_ex14_9:35067898-35067921:-_5-5	1.122781e+00	1.265276e+00
VCP_CCDS6573.1_ex7_9:35061671-35061694:-_5-1	1.074064e+00	1.157895e+00
VCP_CCDS6573.1_ex8_9:35061995-35062018:+_5-2	5.052618e-01	2.586232e-01
AURKB_CCDS11134.1_ex3_17:8110110-8110133:+_5-1	8.983576e-01	8.104214e-01
AURKB_CCDS11134.1_ex3_17:8110124-8110147:-_5-2	1.011118e+00	1.025445e+00
AURKB_CCDS11134.1_ex3_17:8110171-8110194:+_5-3	9.965738e-01	9.975434e-01
AURKB_CCDS11134.1_ex4_17:8110480-8110503:+_5-4	1.024629e+00	1.053570e+00
AURKB_CCDS11134.1_ex4_17:8110605-8110628:-_5-5	1.019696e+00	1.044085e+00
SMU1_CCDS6534.1_ex6_9:33060535-33060558:-_5-1	6.908768e-01	4.825607e-01
SMU1_CCDS6534.1_ex7_9:33062041-33062064:-_5-2	8.993497e-01	8.130185e-01
SMU1_CCDS6534.1_ex7_9:33062119-33062142:+_5-3	1.013703e+00	1.032027e+00
SMU1_CCDS6534.1_ex8_9:33068856-33068879:-_5-4	1.075655e+00	1.161733e+00
SMU1_CCDS6534.1_ex9_9:33071723-33071746:+_5-5	1.304302e+00	1.705458e+00
RPL8_CCDS6433.1_ex2_8:146016816-146016839:+_5-1	1.292034e+00	1.673736e+00
RPL8_CCDS6433.1_ex3_8:146017160-146017183:+_5-2	8.401886e-01	7.102122e-01
RPL8_CCDS6433.1_ex3_8:146017182-146017205:+_5-3	1.060864e+00	1.128380e+00
RPL8_CCDS6433.1_ex3_8:146017221-146017244:-_5-4	5.364363e-01	2.918113e-01
RPL8_CCDS6433.1_ex4_8:146017403-146017426:-_5-5	1.123848e+00	1.266407e+00
RPL37A_CCDS2404.1_ex1_2:217364084-217364107:-_4-1	1.138898e+00	1.300962e+00
RPL37A_CCDS2404.1_ex2_2:217364675-217364698:+_4-2	1.141610e+00	1.308937e+00
RPL37A_CCDS2404.1_ex2_2:217364689-217364712:+_4-3	1.169579e+00	1.371968e+00
RPL37A_CCDS2404.1_ex2_2:217364713-217364736:+_4-4	-1.110202e-02	4.472871e-03
LRR1_CCDS9686.1_ex0_14:50065886-50065909:-_5-1	1.173052e+00	1.380299e+00
LRR1_CCDS9686.1_ex0_14:50065910-50065933:-_5-2	1.187275e+00	1.413877e+00
LRR1_CCDS9686.1_ex1_14:50069112-50069135:+_5-3	6.921181e-01	4.835416e-01
LRR1_CCDS9686.1_ex1_14:50069139-50069162:-_5-4	1.004802e+00	1.013831e+00
LRR1_CCDS9686.1_ex1_14:50069159-50069182:-_5-5	8.776481e-01	7.746427e-01
PSMA7_CCDS13489.1_ex3_20:60714155-60714178:+_5-1	3.734874e-01	1.443967e-01
PSMA7_CCDS13489.1_ex3_20:60714186-60714209:+_5-2	1.047573e+00	1.101904e+00
PSMA7_CCDS13489.1_ex3_20:60714232-60714255:-_5-3	9.127018e-01	8.375504e-01
PSMA7_CCDS13489.1_ex4_20:60714835-60714858:-_5-4	1.170435e+00	1.374282e+00
PSMA7_CCDS13489.1_ex4_20:60714932-60714955:+_5-5	1.269945e+00	1.618026e+00
RPS28_CCDS45953.1_ex2_19:8386832-8386855:+_2-1	1.000000e+00	1.007579e+00
RPS7_CCDS1648.1_ex1_2:3623456-3623479:+_5-1	1.006508e+00	1.016243e+00
RPS7_CCDS1648.1_ex2_2:3624198-3624221:+_5-3	1.204979e+00	1.456145e+00
RPS7_CCDS1648.1_ex3_2:3625342-3625365:+_5-4	7.689904e-01	5.961924e-01
HIST1H2BN_CCDS4633.1_ex0_6:27806585-27806608:-_3-2	6.188867e-01	3.877689e-01
HIST1H2BN_CCDS4633.1_ex0_6:27806598-27806621:+_3-3	1.381113e+00	1.913934e+00
RPS8_CCDS513.1_ex2_1:45242372-45242395:-_5-1	1.375570e+00	1.897136e+00
RPS8_CCDS513.1_ex2_1:45242393-45242416:+_5-2	1.082289e+00	1.176383e+00
RPS8_CCDS513.1_ex3_1:45243282-45243305:+_5-3	4.662228e-01	2.215733e-01
RPS8_CCDS513.1_ex3_1:45243395-45243418:-_5-4	1.059363e+00	1.126469e+00
RPS8_CCDS513.1_ex3_1:45243453-45243476:-_5-5	8.780887e-01	7.751413e-01
UBE2I_CCDS10433.1_ex1_16:1364337-1364360:-_5-1	9.913587e-01	9.862297e-01
UBE2I_CCDS10433.1_ex2_16:1365657-1365680:-_5-2	1.196958e+00	1.437575e+00
UBE2I_CCDS10433.1_ex3_16:1370170-1370193:-_5-3	8.053754e-01	6.532682e-01
UBE2I_CCDS10433.1_ex3_16:1370185-1370208:-_5-4	9.628196e-01	9.313504e-01
UBE2I_CCDS10433.1_ex3_16:1370226-1370249:+_5-5	1.053297e+00	1.114527e+00
PRPF38A_CCDS567.1_ex1_1:52871355-52871378:+_5-1	1.051653e+00	1.110931e+00
PRPF38A_CCDS567.1_ex2_1:52874234-52874257:+_5-2	1.352909e+00	1.834783e+00
PRPF38A_CCDS567.1_ex2_1:52874313-52874336:-_5-3	6.126579e-01	3.797929e-01
PRPF38A_CCDS567.1_ex2_1:52874337-52874360:+_5-4	7.985589e-01	6.423567e-01
PRPF38A_CCDS567.1_ex3_1:52876850-52876873:+_5-5	1.115351e+00	1.249406e+00
WDR33_CCDS2150.1_ex16_2:128522482-128522505:-_5-1	1.227342e+00	1.511585e+00
WDR33_CCDS2150.1_ex16_2:128522508-128522531:+_5-2	1.126158e+00	1.272549e+00
WDR33_CCDS2150.1_ex17_2:128522778-128522801:-_5-3	1.150638e+00	1.329348e+00
WDR33_CCDS2150.1_ex19_2:128526507-128526530:+_5-4	5.157928e-01	2.718244e-01
WDR33_CCDS2150.1_ex19_2:128526532-128526555:+_5-5	7.254793e-01	5.306577e-01
RPS6_CCDS6492.1_ex3_9:19378720-19378743:-_5-1	1.189938e+00	1.421460e+00
RPS6_CCDS6492.1_ex3_9:19378825-19378848:+_5-3	1.472208e-01	2.409586e-02
RPS6_CCDS6492.1_ex3_9:19378858-19378881:-_5-4	1.165710e+00	1.364256e+00
SF3B3_CCDS10894.1_ex11_16:70588944-70588967:+_5-4	1.040359e+00	1.087014e+00
SF3B3_CCDS10894.1_ex11_16:70589081-70589104:+_5-5	1.070698e+00	1.150718e+00
SF3B3_CCDS10894.1_ex3_16:70566489-70566512:-_5-1	1.019864e+00	1.045027e+00
SF3B3_CCDS10894.1_ex4_16:70569286-70569309:-_5-2	8.987892e-01	8.118372e-01
SF3B3_CCDS10894.1_ex6_16:70573002-70573025:-_5-3	9.351700e-01	8.795898e-01
CHMP2A_CCDS12986.1_ex3_19:59063659-59063682:-_5-1	9.753857e-01	9.567181e-01
CHMP2A_CCDS12986.1_ex3_19:59063720-59063743:-_5-2	1.094154e+00	1.201450e+00
CHMP2A_CCDS12986.1_ex3_19:59063744-59063767:+_5-3	2.893812e-01	8.685076e-02
CHMP2A_CCDS12986.1_ex3_19:59063763-59063786:-_5-4	1.100448e+00	1.215957e+00
CHMP2A_CCDS12986.1_ex3_19:59063786-59063809:-_5-5	1.182337e+00	1.402672e+00
RPL19_CCDS42312.1_ex2_17:37358560-37358583:+_5-1	1.086406e+00	1.184723e+00
RPL19_CCDS42312.1_ex2_17:37358663-37358686:-_5-3	7.329151e-01	5.402543e-01
RPL19_CCDS42312.1_ex3_17:37359231-37359254:+_5-4	1.045170e+00	1.098183e+00
PHB2_CCDS53741.1_ex6_12:7077675-7077698:-_5-1	1.176980e+00	1.389900e+00
PHB2_CCDS53741.1_ex6_12:7077713-7077736:+_5-2	1.155963e+00	1.340799e+00
PHB2_CCDS53741.1_ex7_12:7078697-7078720:+_5-3	6.037803e-01	3.695046e-01
PHB2_CCDS53741.1_ex8_12:7079370-7079393:-_5-4	1.009783e+00	1.024041e+00
PHB2_CCDS53741.1_ex8_12:7079402-7079425:+_5-5	9.340916e-01	8.773482e-01
SNRPF_CCDS9055.1_ex1_12:96255019-96255042:+_5-1	1.148248e+00	1.323308e+00
SNRPF_CCDS9055.1_ex1_12:96255032-96255055:+_5-2	1.061337e+00	1.131213e+00
SNRPF_CCDS9055.1_ex1_12:96255049-96255072:+_5-3	1.394167e+00	1.948778e+00
SNRPF_CCDS9055.1_ex2_12:96259107-96259130:+_5-4	-1.999977e-02	5.165133e-03
SNRPF_CCDS9055.1_ex2_12:96259127-96259150:+_5-5	1.041996e+00	1.091259e+00
DHDDS_CCDS281.1_ex1_1:26764677-26764700:+_5-1	9.712090e-01	9.484846e-01
DHDDS_CCDS281.1_ex1_1:26764753-26764776:+_5-2	9.470288e-01	9.016087e-01
DHDDS_CCDS281.1_ex2_1:26769224-26769247:+_5-3	1.045973e+00	1.099381e+00
DHDDS_CCDS281.1_ex2_1:26769307-26769330:+_5-4	9.126319e-01	8.377091e-01
DHDDS_CCDS281.1_ex6_1:26786541-26786564:-_5-5	1.216529e+00	1.485332e+00
POLD1_CCDS12795.1_ex2_19:50905092-50905115:-_5-1	7.934093e-01	6.335854e-01
POLD1_CCDS12795.1_ex3_19:50905254-50905277:+_5-2	1.086736e+00	1.186085e+00
POLD1_CCDS12795.1_ex4_19:50905613-50905636:+_5-3	9.354750e-01	8.795682e-01
POLD1_CCDS12795.1_ex6_19:50905967-50905990:+_5-4	1.033238e+00	1.071956e+00
POLD1_CCDS12795.1_ex8_19:50906778-50906801:-_5-5	1.057976e+00	1.123563e+00
ATP6V0C_CCDS10470.1_ex1_16:2569219-2569242:-_5-1	9.371169e-01	8.822116e-01
ATP6V0C_CCDS10470.1_ex1_16:2569235-2569258:+_5-2	9.192076e-01	8.499202e-01
ATP6V0C_CCDS10470.1_ex1_16:2569266-2569289:-_5-3	1.004559e+00	1.012989e+00
ATP6V0C_CCDS10470.1_ex1_16:2569300-2569323:+_5-4	1.104893e+00	1.224883e+00
ATP6V0C_CCDS10470.1_ex1_16:2569327-2569350:+_5-5	1.041716e+00	1.088956e+00
NPIPA5_CCDS59264.1_ex5_16:15463879-15463902:-_2-1	1.000000e+00	1.007507e+00
TUT1_CCDS8021.2_ex3_11:62344678-62344701:+_5-1	1.074796e+00	1.159504e+00
TUT1_CCDS8021.2_ex4_11:62346114-62346137:+_5-2	1.166148e+00	1.364594e+00
TUT1_CCDS8021.2_ex7_11:62356627-62356650:+_5-3	1.191981e+00	1.425524e+00
TUT1_CCDS8021.2_ex8_11:62358872-62358895:+_5-4	1.059532e+00	1.126660e+00
TUT1_CCDS8021.2_ex8_11:62358916-62358939:-_5-5	5.747425e-02	4.764134e-03
DTL_CCDS1502.1_ex3_1:212220505-212220528:+_5-1	1.176918e+00	1.389698e+00
DTL_CCDS1502.1_ex5_1:212236221-212236244:+_5-2	8.951593e-01	8.051589e-01
DTL_CCDS1502.1_ex7_1:212240192-212240215:+_5-3	1.031483e+00	1.067981e+00
DTL_CCDS1502.1_ex8_1:212241647-212241670:+_5-4	7.568630e-01	5.784913e-01
DTL_CCDS1502.1_ex9_1:212241948-212241971:+_5-5	1.074985e+00	1.159980e+00
XAB2_CCDS32892.1_ex12_19:7689309-7689332:-_5-1	1.301414e+00	1.698856e+00
XAB2_CCDS32892.1_ex13_19:7690778-7690801:-_5-2	6.317445e-01	4.024265e-01
XAB2_CCDS32892.1_ex14_19:7691051-7691074:+_5-3	9.733219e-01	9.515811e-01
XAB2_CCDS32892.1_ex16_19:7692699-7692722:-_5-4	1.261029e+00	1.595374e+00
XAB2_CCDS32892.1_ex17_19:7693096-7693119:-_5-5	8.257479e-01	6.867984e-01
SNRPD1_CCDS32801.1_ex1_18:19202740-19202763:+_5-1	1.304686e+00	1.707532e+00
SNRPD1_CCDS32801.1_ex2_18:19203779-19203802:+_5-2	8.948055e-01	8.059559e-01
SNRPD1_CCDS32801.1_ex2_18:19203823-19203846:+_5-3	9.825106e-01	9.702706e-01
SNRPD1_CCDS32801.1_ex2_18:19203839-19203862:-_5-4	1.032226e+00	1.070623e+00
SNRPD1_CCDS32801.1_ex2_18:19203853-19203876:+_5-5	9.030067e-01	8.203684e-01
EEF2_CCDS12117.1_ex10_19:3982396-3982419:-_5-2	1.267215e+00	1.609457e+00
EEF2_CCDS12117.1_ex11_19:3982998-3983021:+_5-3	7.232200e-01	5.266886e-01
EEF2_CCDS12117.1_ex12_19:3983131-3983154:+_5-4	1.052308e+00	1.111432e+00
EEF2_CCDS12117.1_ex13_19:3984167-3984190:-_5-5	1.209419e+00	1.467471e+00
EEF2_CCDS12117.1_ex6_19:3980628-3980651:+_5-1	6.582740e-01	4.385231e-01
TUBA1C_CCDS8782.1_ex2_12:49663606-49663629:-_5-1	1.324373e+00	1.759360e+00
TUBA1C_CCDS8782.1_ex2_12:49663731-49663754:-_5-3	1.151996e+00	1.330854e+00
TUBA1C_CCDS8782.1_ex3_12:49666108-49666131:-_5-4	6.764411e-02	6.087373e-03
VPS28_CCDS34967.1_ex3_8:145650387-145650410:+_5-1	1.042088e+00	1.090229e+00
VPS28_CCDS34967.1_ex3_8:145650417-145650440:+_5-2	1.188608e+00	1.417539e+00
VPS28_CCDS34967.1_ex4_8:145651096-145651119:-_5-3	1.145251e+00	1.316471e+00
VPS28_CCDS34967.1_ex4_8:145651138-145651161:+_5-4	1.020860e+00	1.046151e+00
VPS28_CCDS34967.1_ex5_8:145651419-145651442:-_5-5	3.108179e-01	9.957893e-02
FAU_CCDS8095.1_ex1_11:64888477-64888500:-_5-1	6.577841e-01	4.358476e-01
FAU_CCDS8095.1_ex2_11:64888987-64889010:+_5-2	1.124345e+00	1.269107e+00
FAU_CCDS8095.1_ex2_11:64889014-64889037:+_5-3	1.048839e+00	1.103798e+00
FAU_CCDS8095.1_ex2_11:64889030-64889053:+_5-4	1.123781e+00	1.269574e+00
FAU_CCDS8095.1_ex2_11:64889061-64889084:-_5-5	8.874774e-01	7.920644e-01
CTDP1_CCDS12017.1_ex0_18:77440072-77440095:+_5-1	4.692015e-01	2.222262e-01
CTDP1_CCDS12017.1_ex1_18:77455252-77455275:+_5-2	1.276942e+00	1.635132e+00
CTDP1_CCDS12017.1_ex2_18:77456007-77456030:-_5-3	8.351561e-01	7.009388e-01
CTDP1_CCDS12017.1_ex3_18:77457887-77457910:+_5-4	1.102943e+00	1.221096e+00
CTDP1_CCDS12017.1_ex4_18:77464895-77464918:+_5-5	1.094414e+00	1.201640e+00
SNRPG_CCDS1903.1_ex1_2:70515282-70515305:-_3-3	1.000000e+00	1.009077e+00
PRIM1_CCDS44926.1_ex12_12:57145981-57146004:-_5-5	1.119818e+00	1.258875e+00
PRIM1_CCDS44926.1_ex4_12:57135323-57135346:-_5-1	2.819639e-01	8.123155e-02
PRIM1_CCDS44926.1_ex9_12:57140571-57140594:+_5-2	1.290567e+00	1.670218e+00
PRIM1_CCDS44926.1_ex9_12:57140586-57140609:+_5-3	8.911245e-01	7.983988e-01
PRIM1_CCDS44926.1_ex9_12:57140610-57140633:-_5-4	1.101396e+00	1.218172e+00
RPA3_CCDS5356.1_ex1_7:7677525-7677548:+_5-1	5.765883e-01	3.374340e-01
RPA3_CCDS5356.1_ex1_7:7677548-7677571:-_5-2	1.159578e+00	1.349850e+00
RPA3_CCDS5356.1_ex1_7:7677569-7677592:-_5-3	1.040791e+00	1.088377e+00
RPA3_CCDS5356.1_ex2_7:7678697-7678720:+_5-4	1.080578e+00	1.172583e+00
RPA3_CCDS5356.1_ex3_7:7679955-7679978:-_5-5	9.697565e-01	9.448278e-01
KIF23_CCDS32278.1_ex11_15:69728064-69728087:+_5-5	1.000464e+00	1.006201e+00
KIF23_CCDS32278.1_ex4_15:69714410-69714433:-_5-1	1.105533e+00	1.227492e+00
KIF23_CCDS32278.1_ex8_15:69718701-69718724:-_5-2	7.746057e-01	6.060135e-01
KIF23_CCDS32278.1_ex8_15:69718719-69718742:-_5-3	9.736165e-01	9.526190e-01
KIF23_CCDS32278.1_ex9_15:69721480-69721503:-_5-4	1.085385e+00	1.183288e+00
RAN_CCDS9271.1_ex2_12:131357571-131357594:-_5-1	1.036151e+00	1.079109e+00
RAN_CCDS9271.1_ex2_12:131357636-131357659:+_5-2	1.117739e+00	1.254840e+00
RAN_CCDS9271.1_ex2_12:131357655-131357678:+_5-3	7.792510e-01	6.122607e-01
RAN_CCDS9271.1_ex3_12:131359091-131359114:-_5-4	1.326367e+00	1.764421e+00
RAN_CCDS9271.1_ex3_12:131359207-131359230:+_5-5	7.350495e-01	5.457286e-01
HIST1H2BB_CCDS4575.1_ex0_6:26043687-26043710:+_4-1	9.883037e-01	9.826893e-01
HIST1H2BB_CCDS4575.1_ex0_6:26043740-26043763:-_4-3	6.370272e-01	4.104315e-01
HIST1H2BB_CCDS4575.1_ex0_6:26043779-26043802:-_4-4	1.409758e+00	1.994290e+00
SF3B14_CCDS1707.1_ex1_2:24291228-24291251:+_5-1	9.175483e-01	8.472080e-01
SF3B14_CCDS1707.1_ex1_2:24291242-24291265:-_5-2	9.638764e-01	9.343406e-01
SF3B14_CCDS1707.1_ex1_2:24291282-24291305:-_5-3	1.175122e+00	1.386992e+00
SF3B14_CCDS1707.1_ex1_2:24291310-24291333:+_5-4	1.119028e+00	1.258427e+00
SF3B14_CCDS1707.1_ex2_2:24296942-24296965:+_5-5	8.962195e-01	8.087049e-01
POLR2F_CCDS13963.1_ex2_22:38355364-38355387:+_5-1	6.319651e-01	4.018441e-01
POLR2F_CCDS13963.1_ex2_22:38355419-38355442:-_5-2	9.296835e-01	8.700878e-01
POLR2F_CCDS13963.1_ex2_22:38355450-38355473:-_5-3	9.817006e-01	9.683978e-01
POLR2F_CCDS13963.1_ex2_22:38355465-38355488:-_5-4	1.235051e+00	1.530422e+00
POLR2F_CCDS13963.1_ex3_22:38363105-38363128:+_5-5	1.173407e+00	1.381149e+00
TXNL4A_CCDS32852.1_ex0_18:77733823-77733846:-_5-1	1.080164e+00	1.171955e+00
TXNL4A_CCDS32852.1_ex1_18:77737633-77737656:+_5-2	-2.361108e-01	5.745947e-02
TXNL4A_CCDS32852.1_ex2_18:77748238-77748261:+_5-3	1.206882e+00	1.461207e+00
TXNL4A_CCDS32852.1_ex2_18:77748268-77748291:-_5-4	1.066456e+00	1.142815e+00
TXNL4A_CCDS32852.1_ex2_18:77748289-77748312:-_5-5	1.368781e+00	1.878161e+00
LSM4_CCDS12374.1_ex1_19:18420579-18420602:+_6-1	2.107402e-01	4.612208e-02
LSM4_CCDS12374.1_ex1_19:18420599-18420622:+_6-2	1.057160e+00	1.123000e+00
LSM4_CCDS12374.1_ex1_19:18420624-18420647:+_6-3	1.423896e+00	2.033578e+00
LSM4_CCDS12374.1_ex1_19:18420650-18420673:-_6-4	1.127019e+00	1.275952e+00
LSM4_CCDS12374.1_ex2_19:18423418-18423441:+_6-5	9.939845e-01	9.929409e-01
LSM4_CCDS12374.1_ex2_19:18423469-18423492:-_6-6	9.789460e-01	9.632940e-01
RPS9_CCDS12884.1_ex1_19:54705350-54705373:-_5-1	1.327183e+00	1.766534e+00
RPS9_CCDS12884.1_ex2_19:54710138-54710161:-_5-2	-1.941909e-01	3.863524e-02
RPS9_CCDS12884.1_ex2_19:54710210-54710233:+_5-3	1.109689e+00	1.237382e+00
RPS9_CCDS12884.1_ex2_19:54710291-54710314:-_5-4	1.181095e+00	1.399805e+00
RPS9_CCDS12884.1_ex2_19:54710315-54710338:-_5-5	1.033029e+00	1.070696e+00
UBA52_CCDS12382.1_ex1_19:18684479-18684502:-_5-1	1.083945e+00	1.179771e+00
UBA52_CCDS12382.1_ex1_19:18684499-18684522:+_5-2	7.036676e-01	4.995709e-01
UBA52_CCDS12382.1_ex1_19:18684536-18684559:+_5-3	7.774677e-01	6.096422e-01
UBA52_CCDS12382.1_ex2_19:18685692-18685715:-_5-4	1.139937e+00	1.304253e+00
UBA52_CCDS12382.1_ex2_19:18685726-18685749:-_5-5	1.132840e+00	1.289274e+00
LSM7_CCDS45907.1_ex0_19:2321791-2321814:-_5-1	5.922881e-01	3.536279e-01
LSM7_CCDS45907.1_ex1_19:2324118-2324141:+_5-2	8.714168e-01	7.655476e-01
LSM7_CCDS45907.1_ex1_19:2324135-2324158:+_5-3	1.169785e+00	1.373752e+00
LSM7_CCDS45907.1_ex1_19:2324172-2324195:+_5-4	1.278325e+00	1.639563e+00
LSM7_CCDS45907.1_ex2_19:2328393-2328416:-_5-5	1.011746e+00	1.029366e+00
RPL18_CCDS12726.1_ex2_19:49119345-49119368:+_5-1	1.106152e+00	1.228887e+00
RPL18_CCDS12726.1_ex2_19:49119377-49119400:-_5-2	-1.054649e-01	1.238215e-02
RPL18_CCDS12726.1_ex2_19:49119432-49119455:-_5-3	1.142404e+00	1.309978e+00
RPL18_CCDS12726.1_ex3_19:49120006-49120029:-_5-4	1.060382e+00	1.130210e+00
RPL18_CCDS12726.1_ex4_19:49120562-49120585:+_5-5	1.275283e+00	1.632134e+00
RPL23_CCDS11330.1_ex1_17:37006713-37006736:-_5-1	9.565281e-01	9.190734e-01
RPL23_CCDS11330.1_ex2_17:37008872-37008895:+_5-2	7.673194e-01	5.920785e-01
RPL23_CCDS11330.1_ex2_17:37008895-37008918:-_5-3	1.228836e+00	1.515974e+00
RPL23_CCDS11330.1_ex2_17:37008915-37008938:-_5-4	1.446331e+00	2.097442e+00
RPL23_CCDS11330.1_ex2_17:37008952-37008975:+_5-5	7.352448e-01	5.459833e-01
YRDC_CCDS30675.1_ex3_1:38272859-38272882:-_5-1	1.009875e+00	1.024862e+00
YRDC_CCDS30675.1_ex4_1:38273461-38273484:+_5-2	9.322460e-01	8.718345e-01
YRDC_CCDS30675.1_ex4_1:38273481-38273504:+_5-3	9.913385e-01	9.878629e-01
YRDC_CCDS30675.1_ex4_1:38273521-38273544:-_5-4	1.177870e+00	1.391484e+00
YRDC_CCDS30675.1_ex4_1:38273572-38273595:-_5-5	9.523900e-01	9.114153e-01
RPA1_CCDS11014.1_ex2_17:1747243-1747266:-_5-1	1.140413e+00	1.305904e+00
RPA1_CCDS11014.1_ex3_17:1747887-1747910:+_5-2	1.547518e+00	2.400833e+00
RPA1_CCDS11014.1_ex6_17:1779078-1779101:-_5-3	1.227366e+00	1.513564e+00
RPA1_CCDS11014.1_ex9_17:1782505-1782528:+_5-4	-6.470099e-02	1.084877e-02
RPA1_CCDS11014.1_ex9_17:1782624-1782647:-_5-5	7.503991e-01	5.692639e-01
PCNA_CCDS13087.1_ex2_20:5098257-5098280:+_5-1	1.187353e+00	1.415479e+00
PCNA_CCDS13087.1_ex4_20:5099418-5099441:+_5-2	1.215652e+00	1.483507e+00
PCNA_CCDS13087.1_ex4_20:5099444-5099467:-_5-3	7.247887e-01	5.309798e-01
PCNA_CCDS13087.1_ex4_20:5099460-5099483:-_5-4	-7.236063e-03	5.471588e-03
PCNA_CCDS13087.1_ex5_20:5100238-5100261:-_5-5	1.376945e+00	1.901508e+00
MCM2_CCDS3043.1_ex1_3:127318292-127318315:-_5-1	7.214757e-01	5.237536e-01
MCM2_CCDS3043.1_ex3_3:127323858-127323881:+_5-2	3.589486e-01	1.319230e-01
MCM2_CCDS3043.1_ex4_3:127324973-127324996:-_5-3	1.200431e+00	1.445548e+00
MCM2_CCDS3043.1_ex4_3:127325092-127325115:-_5-4	1.130025e+00	1.281734e+00
MCM2_CCDS3043.1_ex6_3:127327238-127327261:+_5-5	1.277139e+00	1.636334e+00
POLR3A_CCDS7354.1_ex15_10:79764636-79764659:-_5-1	1.180601e+00	1.398516e+00
POLR3A_CCDS7354.1_ex23_10:79781348-79781371:+_5-2	4.052686e-01	1.679759e-01
POLR3A_CCDS7354.1_ex27_10:79784796-79784819:-_5-3	8.465218e-01	7.209950e-01
POLR3A_CCDS7354.1_ex28_10:79785432-79785455:-_5-4	1.129647e+00	1.281798e+00
POLR3A_CCDS7354.1_ex29_10:79785854-79785877:-_5-5	1.115448e+00	1.249874e+00
NEDD8_CCDS9621.1_ex1_14:24687347-24687370:-_3-1	1.002799e+00	1.012467e+00
NEDD8_CCDS9621.1_ex1_14:24687361-24687384:-_3-2	1.023218e+00	1.051664e+00
NEDD8_CCDS9621.1_ex1_14:24687393-24687416:-_3-3	9.655876e-01	9.385045e-01
PRELID1_CCDS4415.1_ex1_5:176731706-176731729:+_5-2	9.371920e-01	8.821750e-01
PRELID1_CCDS4415.1_ex1_5:176731719-176731742:-_5-3	9.665421e-01	9.373043e-01
PRELID1_CCDS4415.1_ex2_5:176732914-176732937:+_5-5	1.196640e+00	1.437604e+00
PSMB2_CCDS394.1_ex2_1:36074890-36074913:-_5-1	3.524410e-01	1.271775e-01
PSMB2_CCDS394.1_ex2_1:36074935-36074958:+_5-2	1.189128e+00	1.419394e+00
PSMB2_CCDS394.1_ex3_1:36096894-36096917:-_5-3	6.659244e-01	4.464314e-01
PSMB2_CCDS394.1_ex3_1:36096908-36096931:+_5-4	1.403453e+00	1.976410e+00
PSMB2_CCDS394.1_ex3_1:36096924-36096947:-_5-5	1.133500e+00	1.290716e+00
RPS23_CCDS47241.1_ex1_5:81572231-81572254:+_5-1	1.351877e+00	1.833762e+00
RPS23_CCDS47241.1_ex1_5:81572285-81572308:+_5-2	4.699732e-01	2.261167e-01
RPS23_CCDS47241.1_ex2_5:81573518-81573541:-_5-3	1.202373e+00	1.451164e+00
RPS23_CCDS47241.1_ex2_5:81573540-81573563:+_5-4	1.014435e+00	1.034914e+00
RPS23_CCDS47241.1_ex2_5:81573563-81573586:-_5-5	8.578324e-01	7.410013e-01
HIST1H2AJ_CCDS4628.1_ex0_6:27782361-27782384:-_4-2	6.429457e-01	4.184721e-01
HIST1H2AJ_CCDS4628.1_ex0_6:27782384-27782407:-_4-3	1.490011e+00	2.224628e+00
HIST1H2AJ_CCDS4628.1_ex0_6:27782405-27782428:-_4-4	9.667609e-01	9.390182e-01
BUD31_CCDS5663.1_ex1_7:99013784-99013807:+_5-1	9.586914e-01	9.252576e-01
BUD31_CCDS5663.1_ex1_7:99013807-99013830:-_5-2	1.325732e+00	1.764280e+00
BUD31_CCDS5663.1_ex1_7:99013824-99013847:-_5-3	1.277654e+00	1.638055e+00
BUD31_CCDS5663.1_ex1_7:99013851-99013874:-_5-4	-1.015058e-01	1.219880e-02
BUD31_CCDS5663.1_ex1_7:99013871-99013894:-_5-5	1.075771e+00	1.163259e+00
HSPA9_CCDS4208.1_ex12_5:137904699-137904722:-_5-3	1.038476e+00	1.081113e+00
HSPA9_CCDS4208.1_ex13_5:137906661-137906684:+_5-4	1.103350e+00	1.223117e+00
HSPA9_CCDS4208.1_ex14_5:137909464-137909487:-_5-5	1.173398e+00	1.382240e+00
HSPA9_CCDS4208.1_ex7_5:137897447-137897470:-_5-1	5.006715e-01	2.566156e-01
HSPA9_CCDS4208.1_ex9_5:137902709-137902732:+_5-2	9.826636e-01	9.711949e-01
BIRC5_CCDS11755.1_ex0_17:76210485-76210508:+_5-1	9.381002e-01	8.837707e-01
BIRC5_CCDS11755.1_ex1_17:76210747-76210770:+_5-2	1.234736e+00	1.528801e+00
BIRC5_CCDS11755.1_ex1_17:76210788-76210811:-_5-3	9.946224e-01	9.937176e-01
BIRC5_CCDS11755.1_ex1_17:76210819-76210842:+_5-4	9.553674e-01	9.179447e-01
BIRC5_CCDS11755.1_ex1_17:76210853-76210876:-_5-5	9.817959e-01	9.686327e-01
SF1_CCDS31599.1_ex10_11:64540934-64540957:-_5-5	1.007514e+00	1.020776e+00
SF1_CCDS31599.1_ex7_11:64536923-64536946:+_5-1	1.049867e+00	1.107453e+00
SF1_CCDS31599.1_ex7_11:64537023-64537046:-_5-2	1.369660e+00	1.881712e+00
SF1_CCDS31599.1_ex9_11:64537752-64537775:-_5-3	8.966167e-01	8.095747e-01
SF1_CCDS31599.1_ex9_11:64537847-64537870:+_5-4	7.073158e-01	5.036837e-01
SARS_CCDS795.1_ex3_1:109772097-109772120:+_5-1	8.549892e-01	7.366699e-01
SARS_CCDS795.1_ex3_1:109772139-109772162:-_5-2	1.198767e+00	1.442785e+00
SARS_CCDS795.1_ex3_1:109772167-109772190:-_5-3	9.392382e-01	8.882657e-01
SARS_CCDS795.1_ex4_1:109773549-109773572:+_5-4	1.272779e+00	1.625716e+00
SARS_CCDS795.1_ex5_1:109774293-109774316:-_5-5	8.588723e-01	7.434756e-01
CDC20_CCDS484.1_ex0_1:43825010-43825033:-_5-1	4.351067e-01	1.910887e-01
CDC20_CCDS484.1_ex1_1:43825172-43825195:-_5-2	6.621675e-01	4.421137e-01
CDC20_CCDS484.1_ex1_1:43825220-43825243:-_5-3	1.419925e+00	2.022712e+00
CDC20_CCDS484.1_ex2_1:43825446-43825469:+_5-4	1.001002e+00	1.005800e+00
CDC20_CCDS484.1_ex2_1:43825485-43825508:-_5-5	1.408312e+00	1.989139e+00
PSMC4_CCDS12547.1_ex2_19:40478379-40478402:+_5-1	9.956504e-01	9.960162e-01
PSMC4_CCDS12547.1_ex3_19:40480230-40480253:-_5-2	1.237817e+00	1.537096e+00
PSMC4_CCDS12547.1_ex4_19:40480444-40480467:+_5-3	1.152615e+00	1.334305e+00
PSMC4_CCDS12547.1_ex4_19:40480518-40480541:+_5-4	4.937785e-01	2.474759e-01
PSMC4_CCDS12547.1_ex5_19:40480655-40480678:-_5-5	9.902864e-01	9.857530e-01
SPC24_CCDS45974.1_ex2_19:11258676-11258699:+_5-1	9.036316e-01	8.209530e-01
SPC24_CCDS45974.1_ex2_19:11258692-11258715:-_5-2	9.686767e-01	9.435709e-01
SPC24_CCDS45974.1_ex3_19:11259767-11259790:+_5-3	8.708177e-01	7.644621e-01
SPC24_CCDS45974.1_ex3_19:11259847-11259870:-_5-4	1.332570e+00	1.783341e+00
SPC24_CCDS45974.1_ex3_19:11259863-11259886:-_5-5	1.057321e+00	1.123511e+00
CPSF3L_CCDS21.1_ex10_1:1250207-1250230:-_5-3	1.030499e+00	1.067020e+00
CPSF3L_CCDS21.1_ex10_1:1250257-1250280:+_5-4	1.301186e+00	1.698696e+00
CPSF3L_CCDS21.1_ex11_1:1250799-1250822:+_5-5	1.030309e+00	1.067009e+00
CPSF3L_CCDS21.1_ex8_1:1249245-1249268:-_5-1	1.105565e+00	1.227492e+00
CPSF3L_CCDS21.1_ex9_1:1249720-1249743:-_5-2	3.050718e-01	9.484256e-02
CDC16_CCDS9542.2_ex10_13:115012402-115012425:+_5-5	1.010220e+00	1.026527e+00
CDC16_CCDS9542.2_ex2_13:115002343-115002366:+_5-1	6.753597e-01	4.611584e-01
CDC16_CCDS9542.2_ex3_13:115004484-115004507:-_5-2	1.446407e+00	2.098015e+00
CDC16_CCDS9542.2_ex4_13:115004936-115004959:-_5-3	5.606389e-01	3.168126e-01
CDC16_CCDS9542.2_ex5_13:115007636-115007659:+_5-4	1.300677e+00	1.697466e+00
RPS11_CCDS12769.1_ex1_19:50000534-50000557:+_5-1	8.749014e-01	7.721255e-01
RPS11_CCDS12769.1_ex2_19:50000809-50000832:-_5-2	8.755337e-01	7.719319e-01
RPS11_CCDS12769.1_ex2_19:50000828-50000851:-_5-3	1.185548e+00	1.411769e+00
RPS11_CCDS12769.1_ex3_19:50001203-50001226:-_5-4	1.281731e+00	1.648833e+00
RPS11_CCDS12769.1_ex3_19:50001249-50001272:-_5-5	9.303010e-01	8.693579e-01
TOP2A_CCDS45672.1_ex21_17:38563071-38563094:+_5-1	2.068905e-01	4.812171e-02
TOP2A_CCDS45672.1_ex21_17:38563114-38563137:+_5-2	8.943294e-01	8.058192e-01
TOP2A_CCDS45672.1_ex23_17:38564333-38564356:-_5-3	1.220081e+00	1.494300e+00
TOP2A_CCDS45672.1_ex29_17:38569526-38569549:+_5-4	1.231924e+00	1.522952e+00
TOP2A_CCDS45672.1_ex33_17:38573011-38573034:+_5-5	1.083091e+00	1.178448e+00
POLR2G_CCDS31585.1_ex1_11:62529350-62529373:+_5-1	1.122234e+00	1.266379e+00
POLR2G_CCDS31585.1_ex2_11:62530363-62530386:+_5-2	1.127527e+00	1.278166e+00
POLR2G_CCDS31585.1_ex2_11:62530396-62530419:-_5-3	5.807056e-01	3.413696e-01
POLR2G_CCDS31585.1_ex2_11:62530420-62530443:-_5-4	8.736503e-01	7.696743e-01
POLR2G_CCDS31585.1_ex2_11:62530443-62530466:+_5-5	1.075000e+00	1.161213e+00
RPS16_CCDS12535.1_ex2_19:39924292-39924315:+_5-1	4.223436e-01	1.842783e-01
RPS16_CCDS12535.1_ex2_19:39924324-39924347:-_5-2	1.029430e+00	1.067820e+00
RPS16_CCDS12535.1_ex3_19:39926245-39926268:-_5-3	1.120837e+00	1.263025e+00
RPS16_CCDS12535.1_ex3_19:39926261-39926284:+_5-4	1.126856e+00	1.276422e+00
CLP1_CCDS44600.1_ex0_11:57427049-57427072:+_5-1	1.245678e+00	1.557317e+00
CLP1_CCDS44600.1_ex0_11:57427104-57427127:+_5-2	2.870059e-01	8.493713e-02
CLP1_CCDS44600.1_ex0_11:57427290-57427313:-_5-3	1.326472e+00	1.764811e+00
CLP1_CCDS44600.1_ex0_11:57427312-57427335:-_5-4	9.783438e-01	9.617211e-01
CLP1_CCDS44600.1_ex1_11:57428249-57428272:+_5-5	9.846197e-01	9.757698e-01
PSMB3_CCDS11328.1_ex1_17:36909505-36909528:-_5-1	9.257642e-01	8.635525e-01
PSMB3_CCDS11328.1_ex1_17:36909536-36909559:+_5-2	1.492069e+00	2.232557e+00
PSMB3_CCDS11328.1_ex2_17:36912162-36912185:-_5-3	8.247612e-01	6.861313e-01
PSMB3_CCDS11328.1_ex2_17:36912198-36912221:+_5-4	1.259743e+00	1.593307e+00
PSMB3_CCDS11328.1_ex2_17:36912225-36912248:-_5-5	6.358665e-01	4.114120e-01
HSPE1_CCDS2320.1_ex1_2:198365925-198365948:+_5-2	1.155740e+00	1.344344e+00
HSPE1_CCDS2320.1_ex1_2:198365940-198365963:+_5-5	8.442603e-01	7.203906e-01
MCM7_CCDS5683.1_ex6_7:99695271-99695294:-_5-1	1.272737e+00	1.624640e+00
MCM7_CCDS5683.1_ex7_7:99695546-99695569:-_5-2	7.919540e-01	6.332513e-01
MCM7_CCDS5683.1_ex8_7:99695782-99695805:-_5-3	5.755647e-01	3.340258e-01
MCM7_CCDS5683.1_ex8_7:99695864-99695887:-_5-4	1.515129e+00	2.301755e+00
MCM7_CCDS5683.1_ex9_7:99696270-99696293:-_5-5	9.449812e-01	8.967366e-01
ANKLE2_CCDS41869.1_ex11_12:133331268-133331291:+_5-5	6.177890e-01	3.865351e-01
ANKLE2_CCDS41869.1_ex8_12:133324446-133324469:-_5-1	1.166368e+00	1.366557e+00
ANKLE2_CCDS41869.1_ex8_12:133324479-133324502:-_5-2	2.154166e-01	4.891215e-02
ANKLE2_CCDS41869.1_ex9_12:133324722-133324745:-_5-3	1.378538e+00	1.905556e+00
ANKLE2_CCDS41869.1_ex9_12:133324745-133324768:-_5-4	1.252497e+00	1.573329e+00
PSMB4_CCDS996.1_ex0_1:151372175-151372198:+_5-1	6.854901e-01	4.750813e-01
PSMB4_CCDS996.1_ex1_1:151372484-151372507:+_5-2	1.057235e+00	1.123838e+00
PSMB4_CCDS996.1_ex1_1:151372545-151372568:-_5-3	1.006216e+00	1.017693e+00
PSMB4_CCDS996.1_ex1_1:151372608-151372631:-_5-4	1.199036e+00	1.443694e+00
PSMB4_CCDS996.1_ex1_1:151372654-151372677:-_5-5	9.880703e-01	9.820027e-01
ESPL1_CCDS8852.1_ex1_12:53663106-53663129:+_5-1	6.990151e-01	4.918725e-01
ESPL1_CCDS8852.1_ex1_12:53663195-53663218:-_5-2	8.227124e-01	6.823502e-01
ESPL1_CCDS8852.1_ex1_12:53663309-53663332:-_5-3	1.260628e+00	1.594951e+00
ESPL1_CCDS8852.1_ex3_12:53664565-53664588:-_5-4	1.004382e+00	1.012970e+00
ESPL1_CCDS8852.1_ex6_12:53670484-53670507:+_5-5	1.188702e+00	1.418272e+00
COPA_CCDS1202.1_ex15_1:160269028-160269051:+_5-1	1.046730e+00	1.101811e+00
COPA_CCDS1202.1_ex19_1:160276979-160277002:+_5-2	1.125721e+00	1.274044e+00
COPA_CCDS1202.1_ex22_1:160281700-160281723:-_5-3	-1.394731e-01	2.127419e-02
COPA_CCDS1202.1_ex25_1:160293295-160293318:-_5-4	1.168835e+00	1.372313e+00
COPA_CCDS1202.1_ex28_1:160303424-160303447:+_5-5	1.205460e+00	1.459190e+00
RPL10A_CCDS4806.1_ex2_6:35436786-35436809:+_5-1	1.154190e+00	1.338218e+00
RPL10A_CCDS4806.1_ex3_6:35437170-35437193:-_5-2	1.205833e+00	1.460011e+00
RPL10A_CCDS4806.1_ex3_6:35437229-35437252:+_5-3	1.369980e+00	1.883514e+00
RPL10A_CCDS4806.1_ex4_6:35438013-35438036:-_5-4	3.603728e-01	1.328515e-01
RPL10A_CCDS4806.1_ex4_6:35438052-35438075:-_5-5	6.206093e-01	3.886298e-01
SRSF3_CCDS4823.1_ex0_6:36564656-36564679:+_5-1	1.443119e+00	2.088893e+00
SRSF3_CCDS4823.1_ex0_6:36564723-36564746:+_5-2	1.558984e+00	2.437262e+00
SRSF3_CCDS4823.1_ex1_6:36566644-36566667:+_5-3	8.740792e-01	7.697558e-01
SRSF3_CCDS4823.1_ex1_6:36566695-36566718:-_5-4	9.434170e-01	8.972153e-01
SRSF3_CCDS4823.1_ex1_6:36566746-36566769:-_5-5	3.295122e-02	6.723049e-03
RPS4X_CCDS14418.1_ex3_X:71494910-71494933:-_5-1	8.595304e-01	7.459317e-01
RPS4X_CCDS14418.1_ex4_X:71495434-71495457:-_5-3	1.070054e+00	1.151590e+00
RPS4X_CCDS14418.1_ex4_X:71495538-71495561:+_5-5	1.017604e+00	1.039801e+00
CDC23_CCDS4200.2_ex10_5:137536813-137536836:+_5-1	8.403571e-01	7.125312e-01
CDC23_CCDS4200.2_ex13_5:137542316-137542339:+_5-2	6.938516e-01	4.869969e-01
CDC23_CCDS4200.2_ex14_5:137548674-137548697:+_5-3	5.054758e-01	2.594083e-01
CDC23_CCDS4200.2_ex14_5:137548733-137548756:+_5-4	1.608056e+00	2.591793e+00
CDC23_CCDS4200.2_ex15_5:137548851-137548874:+_5-5	1.568668e+00	2.467148e+00
HIST1H2AL_CCDS4634.1_ex0_6:27833245-27833268:+_5-2	1.964081e-01	4.032448e-02
HIST1H2AL_CCDS4634.1_ex0_6:27833269-27833292:+_5-3	1.056655e+00	1.122985e+00
HIST1H2AL_CCDS4634.1_ex0_6:27833302-27833325:+_5-4	1.576973e+00	2.493990e+00
AARS_CCDS32474.1_ex10_16:70298929-70298952:-_5-1	1.151626e+00	1.331603e+00
AARS_CCDS32474.1_ex13_16:70302238-70302261:+_5-2	1.179827e+00	1.396446e+00
AARS_CCDS32474.1_ex16_16:70305735-70305758:-_5-3	5.093180e-01	2.623405e-01
AARS_CCDS32474.1_ex16_16:70305762-70305785:+_5-4	6.699624e-01	4.527436e-01
AARS_CCDS32474.1_ex18_16:70310945-70310968:-_5-5	1.184601e+00	1.409224e+00
SNRPD2_CCDS33053.1_ex0_19:46190925-46190948:-_5-1	7.436939e-01	5.591528e-01
SNRPD2_CCDS33053.1_ex0_19:46190953-46190976:-_5-2	1.104401e+00	1.226509e+00
SNRPD2_CCDS33053.1_ex0_19:46190966-46190989:+_5-3	6.514584e-02	6.145313e-03
SNRPD2_CCDS33053.1_ex1_19:46191631-46191654:+_5-4	1.350910e+00	1.830666e+00
SNRPD2_CCDS33053.1_ex1_19:46191654-46191677:-_5-5	1.339476e+00	1.799061e+00
RPS2_CCDS10452.1_ex2_16:2012723-2012746:+_5-1	1.130158e+00	1.284247e+00
RPS2_CCDS10452.1_ex2_16:2012891-2012914:-_5-3	1.181704e+00	1.402370e+00
RPS2_CCDS10452.1_ex4_16:2014267-2014290:+_5-4	2.976626e-01	9.369843e-02
PRPF31_CCDS12879.1_ex2_19:54625281-54625304:+_5-1	6.556908e-01	4.327211e-01
PRPF31_CCDS12879.1_ex3_19:54625906-54625929:+_5-2	9.643653e-01	9.373016e-01
PRPF31_CCDS12879.1_ex5_19:54627210-54627233:+_5-3	1.169363e+00	1.373191e+00
PRPF31_CCDS12879.1_ex5_19:54627229-54627252:-_5-4	9.580455e-01	9.235940e-01
PRPF31_CCDS12879.1_ex5_19:54627253-54627276:-_5-5	1.232032e+00	1.524472e+00
GTPBP4_CCDS31132.1_ex2_10:1041894-1041917:+_5-1	2.125033e-01	5.250222e-02
GTPBP4_CCDS31132.1_ex3_10:1042119-1042142:-_5-2	1.221774e+00	1.497072e+00
GTPBP4_CCDS31132.1_ex4_10:1043142-1043165:-_5-3	1.053344e+00	1.115396e+00
GTPBP4_CCDS31132.1_ex4_10:1043174-1043197:-_5-4	9.940869e-01	9.936438e-01
GTPBP4_CCDS31132.1_ex5_10:1044970-1044993:-_5-5	1.182086e+00	1.403765e+00
POLR2E_CCDS12056.1_ex4_19:1091822-1091845:-_5-1	1.110311e+00	1.238163e+00
POLR2E_CCDS12056.1_ex5_19:1093911-1093934:+_5-2	5.116051e-01	2.651612e-01
POLR2E_CCDS12056.1_ex5_19:1093936-1093959:+_5-3	1.156788e+00	1.343998e+00
POLR2E_CCDS12056.1_ex5_19:1093982-1094005:-_5-4	7.080922e-01	5.058080e-01
POLR2E_CCDS12056.1_ex5_19:1094022-1094045:-_5-5	1.317390e+00	1.742236e+00
PHF5A_CCDS14016.1_ex1_22:41863459-41863482:-_5-1	1.340574e+00	1.803732e+00
PHF5A_CCDS14016.1_ex1_22:41863510-41863533:+_5-2	1.274555e+00	1.630215e+00
PHF5A_CCDS14016.1_ex1_22:41863526-41863549:-_5-3	5.571720e-01	3.160431e-01
PHF5A_CCDS14016.1_ex1_22:41863539-41863562:-_5-4	6.539095e-02	1.030262e-02
PHF5A_CCDS14016.1_ex1_22:41863557-41863580:+_5-5	1.232645e+00	1.526024e+00
RPL27_CCDS11449.1_ex1_17:41151965-41151988:-_5-1	1.313738e+00	1.731425e+00
RPL27_CCDS11449.1_ex1_17:41152008-41152031:-_5-2	4.585706e-01	2.136167e-01
RPL27_CCDS11449.1_ex1_17:41152097-41152120:+_5-3	1.338104e+00	1.796998e+00
RPL27_CCDS11449.1_ex2_17:41154685-41154708:-_5-4	1.285231e+00	1.660109e+00
RPL27_CCDS11449.1_ex2_17:41154705-41154728:-_5-5	-2.364483e-02	4.383451e-03
WDR74_CCDS44630.1_ex5_11:62602951-62602974:+_5-1	9.322551e-01	8.737467e-01
WDR74_CCDS44630.1_ex5_11:62602989-62603012:-_5-2	8.698313e-01	7.621649e-01
WDR74_CCDS44630.1_ex6_11:62603236-62603259:-_5-3	9.242108e-01	8.590016e-01
WDR74_CCDS44630.1_ex8_11:62606625-62606648:+_5-4	1.143930e+00	1.314769e+00
WDR74_CCDS44630.1_ex9_11:62606802-62606825:+_5-5	1.264867e+00	1.605370e+00
RPL11_CCDS238.1_ex1_1:24019204-24019227:+_5-1	1.443191e+00	2.090024e+00
RPL11_CCDS238.1_ex2_1:24020314-24020337:-_5-2	7.958604e-01	6.387064e-01
RPL11_CCDS238.1_ex2_1:24020351-24020374:+_5-3	1.319553e+00	1.746992e+00
RPL11_CCDS238.1_ex2_1:24020381-24020404:+_5-4	8.517419e-01	7.314822e-01
RPL11_CCDS238.1_ex3_1:24021233-24021256:+_5-5	8.545900e-01	7.365035e-01
MARS_CCDS8942.1_ex10_12:57898037-57898060:-_5-5	1.088155e+00	1.188207e+00
MARS_CCDS8942.1_ex1_12:57882873-57882896:-_5-1	8.446384e-01	7.181235e-01
MARS_CCDS8942.1_ex7_12:57891985-57892008:-_5-2	5.559503e-01	3.143253e-01
MARS_CCDS8942.1_ex8_12:57892330-57892353:+_5-3	1.166753e+00	1.365525e+00
MARS_CCDS8942.1_ex9_12:57894197-57894220:+_5-4	1.117699e+00	1.253198e+00
RPL27A_CCDS7790.1_ex2_11:8705551-8705574:+_5-1	1.390073e+00	1.938917e+00
RPL27A_CCDS7790.1_ex2_11:8705604-8705627:-_5-2	1.203323e+00	1.453573e+00
RPL27A_CCDS7790.1_ex3_11:8706293-8706316:+_5-3	6.234614e-01	3.953080e-01
RPL27A_CCDS7790.1_ex3_11:8706359-8706382:+_5-4	9.276750e-01	8.676125e-01
RPL27A_CCDS7790.1_ex3_11:8706417-8706440:+_5-5	9.311176e-01	8.715055e-01
TBC1D3F_CCDS45657.1_ex5_17:36288668-36288691:-_5-4	1.000000e+00	1.003163e+00
RPL36_CCDS12147.1_ex0_19:5690598-5690621:-_5-1	8.493855e-01	7.240645e-01
RPL36_CCDS12147.1_ex1_19:5691336-5691359:+_5-2	7.712612e-01	5.988073e-01
RPL36_CCDS12147.1_ex1_19:5691352-5691375:+_5-3	9.406879e-01	8.897808e-01
RPL36_CCDS12147.1_ex1_19:5691388-5691411:-_5-4	1.474019e+00	2.179204e+00
RPL36_CCDS12147.1_ex1_19:5691405-5691428:-_5-5	1.146599e+00	1.321836e+00
SRSF2_CCDS11749.1_ex1_17:74732936-74732959:+_5-1	7.728580e-01	6.002037e-01
SRSF2_CCDS11749.1_ex1_17:74732974-74732997:+_5-2	8.741853e-01	7.680302e-01
SRSF2_CCDS11749.1_ex1_17:74733011-74733034:-_5-3	1.334079e+00	1.786135e+00
SRSF2_CCDS11749.1_ex1_17:74733047-74733070:+_5-4	1.203988e+00	1.457439e+00
SRSF2_CCDS11749.1_ex1_17:74733085-74733108:+_5-5	9.341792e-01	8.772669e-01
CDC123_CCDS7090.1_ex3_10:12252310-12252333:-_5-1	-1.347760e-02	1.867087e-03
CDC123_CCDS7090.1_ex4_10:12257752-12257775:+_5-2	1.151429e+00	1.332488e+00
CDC123_CCDS7090.1_ex4_10:12257774-12257797:+_5-3	1.270649e+00	1.620404e+00
CDC123_CCDS7090.1_ex4_10:12257811-12257834:+_5-4	1.231926e+00	1.523610e+00
CDC123_CCDS7090.1_ex5_10:12259435-12259458:-_5-5	8.366297e-01	7.064227e-01
CDK1_CCDS44408.1_ex1_10:62544557-62544580:-_5-1	1.003483e+00	1.013444e+00
CDK1_CCDS44408.1_ex1_10:62544597-62544620:+_5-2	7.596185e-01	5.831200e-01
CDK1_CCDS44408.1_ex2_10:62545429-62545452:+_5-3	1.060541e+00	1.130477e+00
CDK1_CCDS44408.1_ex2_10:62545509-62545532:-_5-4	9.852604e-01	9.758749e-01
CDK1_CCDS44408.1_ex4_10:62551732-62551755:-_5-5	1.134845e+00	1.294922e+00
RANGAP1_CCDS14012.1_ex10_22:41657551-41657574:-_5-4	8.129250e-01	6.649653e-01
RANGAP1_CCDS14012.1_ex11_22:41660689-41660712:-_5-5	1.086932e+00	1.187948e+00
RANGAP1_CCDS14012.1_ex8_22:41652730-41652753:-_5-1	1.008695e+00	1.021551e+00
RANGAP1_CCDS14012.1_ex9_22:41653939-41653962:+_5-2	1.179073e+00	1.394268e+00
RANGAP1_CCDS14012.1_ex9_22:41654017-41654040:+_5-3	8.996789e-01	8.170858e-01
SNRNP25_CCDS10396.1_ex1_16:105484-105507:+_5-1	9.298324e-01	8.699056e-01
SNRNP25_CCDS10396.1_ex1_16:105517-105540:-_5-2	4.064241e-01	1.684868e-01
SNRNP25_CCDS10396.1_ex2_16:105776-105799:-_5-3	9.871037e-01	9.804609e-01
SNRNP25_CCDS10396.1_ex2_16:105821-105844:-_5-4	1.169138e+00	1.372739e+00
SNRNP25_CCDS10396.1_ex3_16:106540-106563:-_5-5	1.447221e+00	2.100880e+00
PSMB1_CCDS34577.1_ex2_6:170852730-170852753:+_5-1	9.986459e-01	1.004510e+00
PSMB1_CCDS34577.1_ex2_6:170852779-170852802:-_5-2	1.042914e+00	1.094909e+00
PSMB1_CCDS34577.1_ex4_6:170858115-170858138:-_5-3	1.186085e+00	1.413834e+00
PSMB1_CCDS34577.1_ex4_6:170858135-170858158:-_5-4	1.072680e+00	1.157349e+00
PSMB1_CCDS34577.1_ex5_6:170862217-170862240:-_5-5	4.996077e-01	2.530405e-01
ECD_CCDS44433.1_ex10_10:74920278-74920301:+_5-5	1.106975e+00	1.231516e+00
ECD_CCDS44433.1_ex7_10:74914057-74914080:+_5-1	4.484688e-01	2.061390e-01
ECD_CCDS44433.1_ex7_10:74914078-74914101:+_5-2	8.803116e-01	7.805936e-01
ECD_CCDS44433.1_ex7_10:74914114-74914137:-_5-3	1.141506e+00	1.308689e+00
ECD_CCDS44433.1_ex8_10:74916031-74916054:-_5-4	1.110750e+00	1.240358e+00
PSMA6_CCDS61437.1_ex3_14:35780003-35780026:+_5-1	1.284525e+00	1.657023e+00
PSMA6_CCDS61437.1_ex3_14:35780065-35780088:+_5-2	1.097780e+00	1.211577e+00
PSMA6_CCDS61437.1_ex3_14:35780088-35780111:-_5-3	4.351609e-01	1.964982e-01
PSMA6_CCDS61437.1_ex4_14:35782121-35782144:-_5-4	5.806039e-01	3.440401e-01
PSMA6_CCDS61437.1_ex4_14:35782142-35782165:-_5-5	1.443461e+00	2.090940e+00
HNRNPK_CCDS6667.1_ex11_9:86590362-86590385:+_5-4	1.745114e+00	3.052489e+00
HNRNPK_CCDS6667.1_ex12_9:86591958-86591981:-_5-5	1.428091e+00	2.046409e+00
HNRNPK_CCDS6667.1_ex6_9:86586943-86586966:-_5-1	6.416957e-01	4.147651e-01
HNRNPK_CCDS6667.1_ex6_9:86586979-86587002:+_5-2	8.510903e-01	7.307806e-01
HNRNPK_CCDS6667.1_ex9_9:86588837-86588860:+_5-3	6.763234e-01	4.614687e-01
SLMO2_CCDS42893.1_ex1_20:57611589-57611612:-_5-1	8.712551e-01	7.658505e-01
SLMO2_CCDS42893.1_ex4_20:57613511-57613534:+_5-2	3.542031e-01	1.321948e-01
SLMO2_CCDS42893.1_ex4_20:57613543-57613566:-_5-3	1.412252e+00	2.001659e+00
SLMO2_CCDS42893.1_ex4_20:57613581-57613604:-_5-4	1.076762e+00	1.166286e+00
SLMO2_CCDS42893.1_ex4_20:57613618-57613641:+_5-5	1.091994e+00	1.198871e+00
NAA50_CCDS2975.1_ex2_3:113442267-113442290:+_5-1	1.046921e+00	1.102860e+00
NAA50_CCDS2975.1_ex2_3:113442292-113442315:-_5-2	1.201750e+00	1.451313e+00
NAA50_CCDS2975.1_ex2_3:113442343-113442366:-_5-3	1.015579e+00	1.037669e+00
NAA50_CCDS2975.1_ex3_3:113442804-113442827:-_5-4	9.223843e-01	8.573515e-01
NAA50_CCDS2975.1_ex3_3:113442846-113442869:+_5-5	7.973238e-01	6.409216e-01
RPL26_CCDS11142.1_ex1_17:8283100-8283123:+_5-1	9.373110e-01	8.864049e-01
RPL26_CCDS11142.1_ex1_17:8283243-8283266:-_5-4	1.062689e+00	1.137175e+00
NARS_CCDS32837.1_ex6_18:55274685-55274708:-_5-1	8.565640e-01	7.404199e-01
NARS_CCDS32837.1_ex6_18:55274760-55274783:-_5-2	1.027564e+00	1.063387e+00
NARS_CCDS32837.1_ex6_18:55274835-55274858:-_5-3	1.177460e+00	1.392663e+00
NARS_CCDS32837.1_ex7_18:55276596-55276619:-_5-4	6.311351e-01	4.050152e-01
NARS_CCDS32837.1_ex8_18:55278899-55278922:-_5-5	1.190559e+00	1.425222e+00
RPA2_CCDS314.1_ex3_1:28223589-28223612:-_5-1	1.209489e+00	1.469809e+00
RPA2_CCDS314.1_ex4_1:28224191-28224214:+_5-2	3.695585e-01	1.395231e-01
RPA2_CCDS314.1_ex5_1:28233434-28233457:+_5-3	1.211795e+00	1.475133e+00
RPA2_CCDS314.1_ex5_1:28233450-28233473:-_5-4	8.292659e-01	6.919916e-01
RPA2_CCDS314.1_ex5_1:28233515-28233538:-_5-5	1.085284e+00	1.184986e+00
SART3_CCDS9117.1_ex12_12:108932719-108932742:+_5-1	5.005354e-01	2.579337e-01
SART3_CCDS9117.1_ex12_12:108932759-108932782:-_5-2	1.589202e+00	2.530783e+00
SART3_CCDS9117.1_ex14_12:108938208-108938231:+_5-3	1.237394e+00	1.537394e+00
SART3_CCDS9117.1_ex15_12:108939006-108939029:-_5-4	1.086391e+00	1.186516e+00
SART3_CCDS9117.1_ex18_12:108954674-108954697:-_5-5	5.449557e-01	3.018484e-01
SNRNP35_CCDS45005.1_ex1_12:123950195-123950218:+_5-1	3.613472e-01	1.348132e-01
SNRNP35_CCDS45005.1_ex1_12:123950301-123950324:-_5-2	1.165773e+00	1.364640e+00
SNRNP35_CCDS45005.1_ex1_12:123950368-123950391:+_5-3	8.004398e-01	6.477679e-01
SNRNP35_CCDS45005.1_ex1_12:123950397-123950420:-_5-4	1.094068e+00	1.203991e+00
SNRNP35_CCDS45005.1_ex1_12:123950486-123950509:+_5-5	1.329957e+00	1.774400e+00
GSPT1_CCDS45412.1_ex11_16:11990413-11990436:-_5-4	1.338422e+00	1.797907e+00
GSPT1_CCDS45412.1_ex11_16:11990461-11990484:-_5-5	9.544642e-01	9.140783e-01
GSPT1_CCDS45412.1_ex5_16:11979061-11979084:-_5-1	1.167301e+00	1.368821e+00
GSPT1_CCDS45412.1_ex7_16:11980773-11980796:-_5-2	3.384413e-01	1.239594e-01
GSPT1_CCDS45412.1_ex9_16:11984968-11984991:-_5-3	1.019901e+00	1.047031e+00
TINF2_CCDS41936.1_ex6_14:24710884-24710907:+_5-1	4.733355e-01	2.277698e-01
TINF2_CCDS41936.1_ex7_14:24711193-24711216:-_5-2	1.056367e+00	1.120833e+00
TINF2_CCDS41936.1_ex8_14:24711351-24711374:-_5-3	1.121051e+00	1.262267e+00
TINF2_CCDS41936.1_ex8_14:24711381-24711404:+_5-4	9.492569e-01	9.060443e-01
TINF2_CCDS41936.1_ex8_14:24711432-24711455:-_5-5	1.160580e+00	1.352299e+00
TICRR_CCDS10352.2_ex0_15:90118915-90118938:+_5-1	1.278257e+00	1.641691e+00
TICRR_CCDS10352.2_ex0_15:90118957-90118980:+_5-2	7.721482e-01	6.003895e-01
TICRR_CCDS10352.2_ex0_15:90118995-90119018:-_5-3	9.777474e-01	9.611875e-01
TICRR_CCDS10352.2_ex0_15:90119454-90119477:+_5-4	1.388021e+00	1.934553e+00
TICRR_CCDS10352.2_ex4_15:90135379-90135402:-_5-5	6.001793e-01	3.657754e-01
CKAP5_CCDS31477.1_ex20_11:46797891-46797914:+_5-1	1.018187e+00	1.043262e+00
CKAP5_CCDS31477.1_ex23_11:46800008-46800031:-_5-2	8.054632e-01	6.537698e-01
CKAP5_CCDS31477.1_ex24_11:46801823-46801846:+_5-3	1.124688e+00	1.271606e+00
CKAP5_CCDS31477.1_ex30_11:46812008-46812031:+_5-4	7.089614e-01	5.102455e-01
CKAP5_CCDS31477.1_ex32_11:46818438-46818461:-_5-5	1.357988e+00	1.851938e+00
POLR2C_CCDS10782.1_ex1_16:57496940-57496963:+_5-1	1.379348e+00	1.909666e+00
POLR2C_CCDS10782.1_ex4_16:57503101-57503124:-_5-2	1.442466e+00	2.088406e+00
POLR2C_CCDS10782.1_ex4_16:57503122-57503145:-_5-3	9.432799e-02	1.574696e-02
POLR2C_CCDS10782.1_ex4_16:57503147-57503170:-_5-4	1.050122e+00	1.107049e+00
POLR2C_CCDS10782.1_ex4_16:57503191-57503214:-_5-5	7.520101e-01	5.711948e-01
WDR43_CCDS46251.1_ex0_2:29117664-29117687:+_5-1	1.114320e+00	1.248112e+00
WDR43_CCDS46251.1_ex0_2:29117682-29117705:+_5-2	5.385913e-01	2.979807e-01
WDR43_CCDS46251.1_ex0_2:29117723-29117746:-_5-3	1.127421e+00	1.277447e+00
WDR43_CCDS46251.1_ex3_2:29135486-29135509:+_5-4	1.235780e+00	1.534749e+00
WDR43_CCDS46251.1_ex3_2:29135526-29135549:+_5-5	7.567532e-01	5.806948e-01
SRSF1_CCDS11600.1_ex2_17:56083807-56083830:-_5-1	1.174098e+00	1.387713e+00
SRSF1_CCDS11600.1_ex2_17:56083839-56083862:-_5-2	1.024050e+00	1.056431e+00
SRSF1_CCDS11600.1_ex2_17:56083855-56083878:-_5-3	1.536274e+00	2.368052e+00
SRSF1_CCDS11600.1_ex3_17:56084312-56084335:+_5-4	8.291313e-01	6.934499e-01
SRSF1_CCDS11600.1_ex3_17:56084342-56084365:-_5-5	3.610667e-01	1.334296e-01
THOC2_CCDS43988.1_ex22_X:122774459-122774482:-_5-1	1.359689e+00	1.856121e+00
THOC2_CCDS43988.1_ex23_X:122778505-122778528:-_5-2	1.279819e+00	1.645821e+00
THOC2_CCDS43988.1_ex26_X:122799511-122799534:-_5-3	-3.988594e-02	8.608673e-03
THOC2_CCDS43988.1_ex27_X:122800947-122800970:+_5-4	6.615917e-01	4.445172e-01
THOC2_CCDS43988.1_ex32_X:122830655-122830678:-_5-5	1.199344e+00	1.446550e+00
CSE1L_CCDS13412.1_ex10_20:47691852-47691875:+_5-4	9.280823e-01	8.687561e-01
CSE1L_CCDS13412.1_ex12_20:47695108-47695131:-_5-5	1.160404e+00	1.353627e+00
CSE1L_CCDS13412.1_ex2_20:47682748-47682771:+_5-1	7.766448e-01	6.082712e-01
CSE1L_CCDS13412.1_ex3_20:47682970-47682993:+_5-2	9.287461e-01	8.681291e-01
CSE1L_CCDS13412.1_ex3_20:47683017-47683040:-_5-3	1.331398e+00	1.781169e+00
RPL7_CCDS6212.1_ex2_8:74204113-74204136:-_5-3	1.212111e+00	1.479365e+00
RPL7_CCDS6212.1_ex3_8:74204625-74204648:-_5-5	7.878894e-01	6.275078e-01
CDC7_CCDS734.1_ex2_1:91973927-91973950:+_5-1	1.118865e+00	1.258090e+00
CDC7_CCDS734.1_ex3_1:91977220-91977243:-_5-2	1.490087e+00	2.227532e+00
CDC7_CCDS734.1_ex5_1:91978619-91978642:-_5-3	-3.978375e-02	8.098230e-03
CDC7_CCDS734.1_ex5_1:91978752-91978775:+_5-4	7.271477e-01	5.348219e-01
CDC7_CCDS734.1_ex8_1:91981350-91981373:+_5-5	1.309970e+00	1.723398e+00
HIST2H3D_CCDS41388.1_ex0_1:149785058-149785081:-_3-1	9.179064e-01	8.499174e-01
HIST2H3D_CCDS41388.1_ex0_1:149785077-149785100:-_3-2	1.082094e+00	1.177143e+00
RUVBL2_CCDS42588.1_ex3_19:49507615-49507638:-_5-1	1.231541e+00	1.523322e+00
RUVBL2_CCDS42588.1_ex4_19:49510385-49510408:-_5-2	9.827679e-01	9.726636e-01
RUVBL2_CCDS42588.1_ex5_19:49510597-49510620:-_5-3	1.030577e+00	1.068083e+00
RUVBL2_CCDS42588.1_ex7_19:49513240-49513263:-_5-4	8.490611e-01	7.241530e-01
RUVBL2_CCDS42588.1_ex7_19:49513294-49513317:-_5-5	9.635855e-01	9.332016e-01
NIP7_CCDS10877.1_ex1_16:69373938-69373961:-_5-1	7.725725e-01	6.012578e-01
NIP7_CCDS10877.1_ex1_16:69373959-69373982:+_5-2	1.371665e+00	1.888031e+00
NIP7_CCDS10877.1_ex2_16:69374120-69374143:+_5-3	7.843690e-01	6.199326e-01
NIP7_CCDS10877.1_ex2_16:69374189-69374212:+_5-4	1.216566e+00	1.485040e+00
NIP7_CCDS10877.1_ex2_16:69374223-69374246:-_5-5	9.634731e-01	9.336528e-01
RPS12_CCDS5164.1_ex1_6:133136162-133136185:+_5-1	1.446095e+00	2.098102e+00
RPS12_CCDS5164.1_ex1_6:133136185-133136208:-_5-2	1.503532e+00	2.266896e+00
RPS12_CCDS5164.1_ex1_6:133136217-133136240:-_5-3	6.156287e-01	3.854278e-01
RPS12_CCDS5164.1_ex3_6:133138106-133138129:+_5-5	3.112979e-01	1.033073e-01
CPSF3_CCDS1664.1_ex2_2:9570039-9570062:+_5-1	6.276082e-01	3.977837e-01
CPSF3_CCDS1664.1_ex4_2:9572759-9572782:-_5-2	1.152132e+00	1.334872e+00
CPSF3_CCDS1664.1_ex4_2:9572787-9572810:+_5-3	1.071850e+00	1.154864e+00
CPSF3_CCDS1664.1_ex6_2:9576405-9576428:+_5-4	7.328028e-01	5.448452e-01
CPSF3_CCDS1664.1_ex8_2:9581976-9581999:+_5-5	1.315121e+00	1.736182e+00
EFTUD2_CCDS11489.1_ex13_17:42941045-42941068:-_5-1	3.863394e-01	1.525100e-01
EFTUD2_CCDS11489.1_ex13_17:42941068-42941091:-_5-2	1.148741e+00	1.324594e+00
EFTUD2_CCDS11489.1_ex14_17:42942387-42942410:+_5-3	1.005595e+00	1.017002e+00
EFTUD2_CCDS11489.1_ex15_17:42945173-42945196:-_5-4	1.473342e+00	2.178899e+00
EFTUD2_CCDS11489.1_ex24_17:42962623-42962646:+_5-5	9.102284e-01	8.352238e-01
SUPT16H_CCDS9569.1_ex12_14:21831087-21831110:+_5-1	1.051684e+00	1.111490e+00
SUPT16H_CCDS9569.1_ex13_14:21831210-21831233:-_5-2	3.275830e-01	1.136262e-01
SUPT16H_CCDS9569.1_ex18_14:21834646-21834669:-_5-3	9.565373e-01	9.217155e-01
SUPT16H_CCDS9569.1_ex19_14:21836539-21836562:+_5-4	1.224200e+00	1.506113e+00
SUPT16H_CCDS9569.1_ex21_14:21838009-21838032:-_5-5	1.164203e+00	1.363621e+00
RPAP1_CCDS10079.1_ex10_15:41817196-41817219:+_5-1	1.226738e+00	1.512656e+00
RPAP1_CCDS10079.1_ex11_15:41819160-41819183:+_5-2	2.357680e-01	6.279411e-02
RPAP1_CCDS10079.1_ex11_15:41819232-41819255:+_5-3	1.286105e+00	1.661665e+00
RPAP1_CCDS10079.1_ex14_15:41820081-41820104:+_5-4	1.151193e+00	1.332179e+00
RPAP1_CCDS10079.1_ex14_15:41820179-41820202:+_5-5	7.099393e-01	5.083993e-01
PSMD11_CCDS11272.1_ex1_17:30774030-30774053:+_5-1	9.535281e-01	9.141446e-01
PSMD11_CCDS11272.1_ex3_17:30791073-30791096:+_5-2	6.668066e-01	4.499467e-01
PSMD11_CCDS11272.1_ex3_17:30791120-30791143:+_5-3	7.982277e-01	6.414000e-01
PSMD11_CCDS11272.1_ex5_17:30796103-30796126:-_5-4	1.247855e+00	1.562628e+00
PSMD11_CCDS11272.1_ex5_17:30796193-30796216:-_5-5	1.426915e+00	2.042521e+00
CCNK_CCDS45160.1_ex1_14:99959851-99959874:+_5-1	1.197165e+00	1.439727e+00
CCNK_CCDS45160.1_ex5_14:99968549-99968572:+_5-2	1.034920e+00	1.077646e+00
CCNK_CCDS45160.1_ex5_14:99968589-99968612:+_5-3	1.366066e+00	1.873790e+00
CCNK_CCDS45160.1_ex5_14:99968694-99968717:-_5-4	6.862156e-01	4.773487e-01
CCNK_CCDS45160.1_ex6_14:99969071-99969094:-_5-5	7.068547e-01	5.071003e-01
RPLP0_CCDS9193.1_ex1_12:120635248-120635271:+_5-1	1.293001e+00	1.678903e+00
RPLP0_CCDS9193.1_ex3_12:120636655-120636678:-_5-2	1.231334e+00	1.522776e+00
RPLP0_CCDS9193.1_ex3_12:120636728-120636751:-_5-3	2.889677e-01	8.696452e-02
RPLP0_CCDS9193.1_ex4_12:120636986-120637009:-_5-4	1.469567e+00	2.165488e+00
RPLP0_CCDS9193.1_ex5_12:120637191-120637214:-_5-5	3.650635e-01	1.371875e-01
IARS_CCDS6694.1_ex18_9:95027341-95027364:+_5-1	1.123246e+00	1.267836e+00
IARS_CCDS6694.1_ex19_9:95027813-95027836:-_5-2	8.264586e-01	6.881388e-01
IARS_CCDS6694.1_ex24_9:95036699-95036722:+_5-3	1.149337e+00	1.327719e+00
IARS_CCDS6694.1_ex28_9:95048040-95048063:+_5-4	9.053216e-01	8.274949e-01
IARS_CCDS6694.1_ex29_9:95048873-95048896:-_5-5	9.917675e-01	9.891247e-01
EIF3D_CCDS13930.1_ex12_22:36921744-36921767:-_5-4	9.225346e-01	8.585628e-01
EIF3D_CCDS13930.1_ex13_22:36922061-36922084:-_5-5	5.487954e-01	3.055419e-01
EIF3D_CCDS13930.1_ex6_22:36914855-36914878:+_5-1	1.245998e+00	1.559811e+00
EIF3D_CCDS13930.1_ex7_22:36915443-36915466:+_5-2	9.915310e-01	9.885064e-01
EIF3D_CCDS13930.1_ex7_22:36915526-36915549:+_5-3	1.197006e+00	1.438772e+00
MAT2A_CCDS1977.1_ex3_2:85768799-85768822:+_5-1	9.560012e-01	9.203520e-01
MAT2A_CCDS1977.1_ex4_2:85769016-85769039:+_5-2	1.280749e+00	1.648300e+00
MAT2A_CCDS1977.1_ex4_2:85769077-85769100:-_5-3	1.161679e-01	2.008696e-02
MAT2A_CCDS1977.1_ex5_2:85769283-85769306:+_5-4	1.673031e+00	2.806541e+00
MAT2A_CCDS1977.1_ex5_2:85769363-85769386:+_5-5	9.126487e-01	8.400953e-01
TSR2_CCDS14358.1_ex1_X:54467109-54467132:+_5-1	1.179094e+00	1.396232e+00
TSR2_CCDS14358.1_ex2_X:54469830-54469853:+_5-2	9.378731e-01	8.858716e-01
TSR2_CCDS14358.1_ex2_X:54469880-54469903:-_5-3	9.847378e-01	9.772865e-01
TSR2_CCDS14358.1_ex2_X:54469918-54469941:-_5-4	1.309490e+00	1.721531e+00
TSR2_CCDS14358.1_ex3_X:54470546-54470569:-_5-5	5.176243e-01	2.726275e-01
INTS9_CCDS34873.1_ex12_8:28695156-28695179:-_5-4	1.527348e+00	2.340367e+00
INTS9_CCDS34873.1_ex12_8:28695201-28695224:-_5-5	9.446850e-01	8.986375e-01
INTS9_CCDS34873.1_ex7_8:28651401-28651424:-_5-1	5.633507e-01	3.212712e-01
INTS9_CCDS34873.1_ex7_8:28651437-28651460:+_5-2	9.859703e-01	9.787069e-01
INTS9_CCDS34873.1_ex8_8:28654122-28654145:-_5-3	1.038025e+00	1.084206e+00
BUB3_CCDS31306.1_ex0_10:124914533-124914556:-_5-1	1.125788e+00	1.272223e+00
BUB3_CCDS31306.1_ex0_10:124914569-124914592:-_5-2	1.472618e+00	2.176813e+00
BUB3_CCDS31306.1_ex0_10:124914620-124914643:-_5-3	1.231466e+00	1.524606e+00
BUB3_CCDS31306.1_ex1_10:124915168-124915191:+_5-4	5.829750e-01	3.450500e-01
BUB3_CCDS31306.1_ex2_10:124917351-124917374:+_5-5	3.953468e-01	1.599271e-01
USP39_CCDS33234.1_ex3_2:85850856-85850879:-_5-1	1.411740e+00	2.000712e+00
USP39_CCDS33234.1_ex3_2:85850885-85850908:-_5-2	1.272275e+00	1.625677e+00
USP39_CCDS33234.1_ex4_2:85852708-85852731:+_5-3	5.435150e-01	3.006782e-01
USP39_CCDS33234.1_ex4_2:85852725-85852748:-_5-4	9.643462e-01	9.359794e-01
USP39_CCDS33234.1_ex4_2:85852743-85852766:-_5-5	8.214055e-01	6.802778e-01
GPN2_CCDS289.1_ex3_1:27215514-27215537:+_5-1	9.386909e-01	8.852400e-01
GPN2_CCDS289.1_ex3_1:27215582-27215605:+_5-2	1.130961e+00	1.285645e+00
GPN2_CCDS289.1_ex4_1:27216176-27216199:-_5-3	1.386624e+00	1.928482e+00
GPN2_CCDS289.1_ex4_1:27216276-27216299:-_5-4	7.494759e-01	5.645451e-01
GPN2_CCDS289.1_ex4_1:27216412-27216435:-_5-5	9.236070e-01	8.579494e-01
EIF2B4_CCDS33164.1_ex6_2:27590879-27590902:+_5-1	1.193521e+00	1.431040e+00
EIF2B4_CCDS33164.1_ex6_2:27590903-27590926:+_5-2	1.256115e+00	1.586206e+00
EIF2B4_CCDS33164.1_ex6_2:27590961-27590984:+_5-3	1.199965e+00	1.444909e+00
EIF2B4_CCDS33164.1_ex7_2:27591227-27591250:+_5-4	7.067244e-01	5.070719e-01
EIF2B4_CCDS33164.1_ex9_2:27591994-27592017:+_5-5	1.564219e-01	2.711383e-02
CCT3_CCDS1140.2_ex5_1:156287310-156287333:-_5-1	9.561106e-01	9.226576e-01
CCT3_CCDS1140.2_ex6_1:156288720-156288743:+_5-2	1.121789e+00	1.265000e+00
CCT3_CCDS1140.2_ex7_1:156290790-156290813:+_5-3	7.973487e-01	6.416792e-01
CCT3_CCDS1140.2_ex8_1:156294799-156294822:-_5-4	1.551081e+00	2.414266e+00
CCT3_CCDS1140.2_ex9_1:156303383-156303406:+_5-5	7.862009e-01	6.249188e-01
HMGCS1_CCDS34154.1_ex6_5:43297189-43297212:-_5-1	2.048615e-01	4.878154e-02
HMGCS1_CCDS34154.1_ex7_5:43298166-43298189:-_5-2	9.742448e-01	9.568085e-01
HMGCS1_CCDS34154.1_ex7_5:43298204-43298227:+_5-3	1.501315e+00	2.261999e+00
HMGCS1_CCDS34154.1_ex8_5:43298802-43298825:+_5-4	9.933356e-01	9.942838e-01
HMGCS1_CCDS34154.1_ex8_5:43298958-43298981:-_5-5	1.185996e+00	1.414129e+00
EIF3F_CCDS7785.1_ex0_11:8009211-8009234:+_5-1	1.204132e+00	1.456970e+00
EIF3F_CCDS7785.1_ex1_11:8013328-8013351:+_5-3	1.161547e+00	1.357402e+00
EIF3F_CCDS7785.1_ex1_11:8013357-8013380:-_5-4	6.101919e-01	3.796222e-01
EIF3F_CCDS7785.1_ex3_11:8014422-8014445:+_5-5	9.003445e-01	8.167744e-01
SF3A3_CCDS428.1_ex10_1:38447440-38447463:+_5-3	1.103033e+00	1.224556e+00
SF3A3_CCDS428.1_ex13_1:38453243-38453266:+_5-4	5.995276e-01	3.635973e-01
SF3A3_CCDS428.1_ex15_1:38455218-38455241:+_5-5	1.484236e+00	2.209375e+00
SF3A3_CCDS428.1_ex9_1:38446321-38446344:+_5-1	1.088847e+00	1.192651e+00
SF3A3_CCDS428.1_ex9_1:38446349-38446372:+_5-2	6.773906e-01	4.662368e-01
ANAPC10_CCDS43273.1_ex0_4:145916714-145916737:+_5-1	1.131460e+00	1.286266e+00
ANAPC10_CCDS43273.1_ex0_4:145916729-145916752:-_5-2	9.889820e-01	9.857819e-01
ANAPC10_CCDS43273.1_ex1_4:145985754-145985777:-_5-3	1.415032e+00	2.010795e+00
ANAPC10_CCDS43273.1_ex2_4:146002819-146002842:+_5-4	7.714518e-01	6.014034e-01
ANAPC10_CCDS43273.1_ex3_4:146017135-146017158:-_5-5	7.973339e-01	6.418188e-01
RPL38_CCDS11696.1_ex2_17:72205374-72205397:+_2-1	1.530998e+00	2.357449e+00
RPL38_CCDS11696.1_ex2_17:72205392-72205415:-_2-2	4.690016e-01	2.267284e-01
SEC13_CCDS2599.1_ex4_3:10353686-10353709:+_5-1	1.017662e+00	1.040015e+00
SEC13_CCDS2599.1_ex4_3:10353741-10353764:+_5-2	1.174179e+00	1.385215e+00
SEC13_CCDS2599.1_ex4_3:10353766-10353789:+_5-3	1.156837e+00	1.344432e+00
SEC13_CCDS2599.1_ex5_3:10354337-10354360:+_5-4	4.220839e-01	1.844348e-01
SEC13_CCDS2599.1_ex6_3:10357005-10357028:-_5-5	1.009707e+00	1.024831e+00
RPS21_CCDS13497.1_ex1_20:60962702-60962725:+_5-1	1.079968e+00	1.173437e+00
RPS21_CCDS13497.1_ex2_20:60962885-60962908:+_5-2	9.093753e-01	8.348523e-01
RPS21_CCDS13497.1_ex2_20:60962904-60962927:+_5-3	1.221934e+00	1.501252e+00
RPS21_CCDS13497.1_ex2_20:60962927-60962950:-_5-4	1.563353e-01	3.225713e-02
RPS21_CCDS13497.1_ex2_20:60962944-60962967:+_5-5	1.261175e+00	1.597069e+00
IGBP1_CCDS14396.1_ex0_X:69353894-69353917:-_5-1	1.119041e+00	1.259204e+00
IGBP1_CCDS14396.1_ex1_X:69354401-69354424:-_5-2	1.122937e+00	1.267111e+00
IGBP1_CCDS14396.1_ex1_X:69354531-69354554:-_5-3	4.992253e-01	2.536918e-01
IGBP1_CCDS14396.1_ex1_X:69354608-69354631:-_5-4	8.788198e-01	7.791536e-01
IGBP1_CCDS14396.1_ex1_X:69354630-69354653:+_5-5	1.095529e+00	1.207425e+00
DDX20_CCDS842.1_ex0_1:112298690-112298713:-_5-1	5.479686e-02	5.013221e-03
DDX20_CCDS842.1_ex0_1:112298726-112298749:-_5-2	1.167776e+00	1.368254e+00
DDX20_CCDS842.1_ex0_1:112298750-112298773:+_5-3	1.129035e+00	1.280650e+00
DDX20_CCDS842.1_ex0_1:112298798-112298821:-_5-4	1.130659e+00	1.283867e+00
DDX20_CCDS842.1_ex3_1:112303133-112303156:-_5-5	9.999846e-01	1.007441e+00
RPSA_CCDS2686.1_ex1_3:39450198-39450221:-_5-1	1.126656e+00	1.277877e+00
RPSA_CCDS2686.1_ex2_3:39452475-39452498:-_5-5	8.733436e-01	7.706165e-01
EIF3B_CCDS5332.1_ex1_7:2400357-2400380:+_5-1	8.625672e-01	7.487679e-01
EIF3B_CCDS5332.1_ex1_7:2400421-2400444:-_5-2	1.097734e+00	1.210210e+00
EIF3B_CCDS5332.1_ex2_7:2402369-2402392:-_5-3	1.043814e+00	1.097203e+00
EIF3B_CCDS5332.1_ex3_7:2402706-2402729:+_5-4	7.056176e-01	5.036795e-01
EIF3B_CCDS5332.1_ex5_7:2404021-2404044:+_5-5	1.198525e+00	1.445073e+00
SEC61A1_CCDS3046.1_ex3_3:127774511-127774534:-_5-1	9.644106e-01	9.378996e-01
SEC61A1_CCDS3046.1_ex5_3:127778974-127778997:+_5-2	7.544421e-01	5.765490e-01
SEC61A1_CCDS3046.1_ex5_3:127778992-127779015:-_5-3	9.552849e-01	9.192935e-01
SEC61A1_CCDS3046.1_ex6_3:127779373-127779396:-_5-4	1.127717e+00	1.280946e+00
SEC61A1_CCDS3046.1_ex6_3:127779487-127779510:+_5-5	1.221912e+00	1.498878e+00
CDC45_CCDS13762.1_ex2_22:19468492-19468515:-_5-1	1.417012e+00	2.017031e+00
CDC45_CCDS13762.1_ex4_22:19471506-19471529:+_5-2	7.767232e-01	6.101283e-01
CDC45_CCDS13762.1_ex6_22:19483512-19483535:-_5-3	9.671579e-01	9.436575e-01
CDC45_CCDS13762.1_ex8_22:19486628-19486651:-_5-4	1.427764e+00	2.046787e+00
CDC45_CCDS13762.1_ex9_22:19492922-19492945:+_5-5	3.161330e-01	1.023241e-01
IMP3_CCDS10282.1_ex0_15:75932107-75932130:+_5-1	-2.738315e-01	7.921955e-02
IMP3_CCDS10282.1_ex0_15:75932219-75932242:+_5-2	1.040182e+00	1.086721e+00
IMP3_CCDS10282.1_ex0_15:75932244-75932267:-_5-3	1.165218e+00	1.364139e+00
IMP3_CCDS10282.1_ex0_15:75932295-75932318:+_5-4	1.109426e+00	1.236597e+00
IMP3_CCDS10282.1_ex0_15:75932326-75932349:+_5-5	1.425326e+00	2.038579e+00
PHB_CCDS11548.1_ex4_17:47489060-47489083:+_5-1	8.750793e-01	7.727813e-01
PHB_CCDS11548.1_ex4_17:47489093-47489116:+_5-2	1.285540e+00	1.660996e+00
PHB_CCDS11548.1_ex4_17:47489108-47489131:-_5-3	1.208303e+00	1.466950e+00
PHB_CCDS11548.1_ex4_17:47489150-47489173:-_5-4	1.030365e+00	1.064287e+00
PHB_CCDS11548.1_ex5_17:47490527-47490550:+_5-5	4.262379e-01	1.886648e-01
DDX47_CCDS8655.1_ex1_12:12967096-12967119:-_5-1	1.314125e+00	1.735673e+00
DDX47_CCDS8655.1_ex2_12:12974201-12974224:-_5-2	1.036127e-01	1.477919e-02
DDX47_CCDS8655.1_ex2_12:12974225-12974248:-_5-3	6.580778e-01	4.386612e-01
DDX47_CCDS8655.1_ex2_12:12974243-12974266:+_5-4	1.176869e+00	1.389847e+00
DDX47_CCDS8655.1_ex2_12:12974300-12974323:-_5-5	1.279316e+00	1.644371e+00
EIF4A1_CCDS11113.1_ex2_17:7477922-7477945:-_5-1	1.214013e+00	1.481555e+00
EIF4A1_CCDS11113.1_ex3_17:7478554-7478577:+_5-3	6.424773e-01	4.183474e-01
EIF4A1_CCDS11113.1_ex4_17:7479884-7479907:-_5-4	8.998967e-01	8.155513e-01
EIF4A1_CCDS11113.1_ex4_17:7479952-7479975:+_5-5	1.147940e+00	1.324374e+00
COPB2_CCDS3108.1_ex10_3:139088193-139088216:+_5-1	1.115679e+00	1.253279e+00
COPB2_CCDS3108.1_ex14_3:139092556-139092579:-_5-2	1.020493e+00	1.049444e+00
COPB2_CCDS3108.1_ex14_3:139092600-139092623:+_5-3	9.633615e-01	9.349112e-01
COPB2_CCDS3108.1_ex17_3:139096882-139096905:+_5-4	1.065444e+00	1.143540e+00
COPB2_CCDS3108.1_ex19_3:139098252-139098275:+_5-5	7.447395e-01	5.610323e-01
POLR2B_CCDS3511.1_ex10_4:57876564-57876587:-_5-4	1.113861e+00	1.250025e+00
POLR2B_CCDS3511.1_ex10_4:57876583-57876606:-_5-5	1.479215e+00	2.195999e+00
POLR2B_CCDS3511.1_ex2_4:57857003-57857026:+_5-1	1.210201e+00	1.474297e+00
POLR2B_CCDS3511.1_ex5_4:57861534-57861557:-_5-2	6.546556e-01	4.356555e-01
POLR2B_CCDS3511.1_ex7_4:57871595-57871618:-_5-3	3.356259e-01	1.199415e-01
CCT7_CCDS42696.1_ex1_2:73474984-73475007:-_5-1	-3.393595e-01	1.194020e-01
CCT7_CCDS42696.1_ex2_2:73476114-73476137:-_5-2	1.336838e+00	1.795136e+00
CCT7_CCDS42696.1_ex2_2:73476177-73476200:-_5-3	1.307478e+00	1.718286e+00
CCT7_CCDS42696.1_ex4_2:73477467-73477490:+_5-4	1.288876e+00	1.667789e+00
CCT7_CCDS42696.1_ex4_2:73477484-73477507:-_5-5	6.160300e-01	3.827282e-01
COPB1_CCDS7815.1_ex10_11:14498549-14498572:-_5-1	1.229798e+00	1.520499e+00
COPB1_CCDS7815.1_ex12_11:14502348-14502371:+_5-2	8.425172e-01	7.148003e-01
COPB1_CCDS7815.1_ex14_11:14504578-14504601:+_5-3	8.163349e-01	6.728249e-01
COPB1_CCDS7815.1_ex18_11:14515244-14515267:+_5-4	1.005629e+00	1.017801e+00
COPB1_CCDS7815.1_ex19_11:14515872-14515895:+_5-5	1.123158e+00	1.270057e+00
ORC6_CCDS10722.1_ex1_16:46724928-46724951:-_5-1	1.155918e+00	1.341107e+00
ORC6_CCDS10722.1_ex1_16:46725020-46725043:-_5-2	1.405455e+00	1.984424e+00
ORC6_CCDS10722.1_ex2_16:46726397-46726420:-_5-3	1.297787e+00	1.692658e+00
ORC6_CCDS10722.1_ex2_16:46726415-46726438:+_5-4	6.669258e-01	4.525003e-01
ORC6_CCDS10722.1_ex2_16:46726435-46726458:+_5-5	4.144687e-02	8.179869e-03
RPS13_CCDS7823.1_ex2_11:17097140-17097163:+_5-2	1.127475e+00	1.279851e+00
RPS13_CCDS7823.1_ex3_11:17098711-17098734:+_5-3	4.451319e-02	5.882649e-03
RPS13_CCDS7823.1_ex3_11:17098735-17098758:-_5-4	1.071975e+00	1.156841e+00
RPS13_CCDS7823.1_ex3_11:17098762-17098785:-_5-5	1.357136e+00	1.851932e+00
ANAPC1_CCDS2093.1_ex30_2:112596015-112596038:+_5-1	6.634847e-01	4.445112e-01
ANAPC1_CCDS2093.1_ex32_2:112604706-112604729:+_5-2	1.265689e+00	1.611714e+00
ANAPC1_CCDS2093.1_ex32_2:112604736-112604759:+_5-3	1.057505e+00	1.127089e+00
ANAPC1_CCDS2093.1_ex34_2:112608397-112608420:+_5-5	9.661042e-01	9.406607e-01
QARS_CCDS2788.1_ex12_3:49137832-49137855:-_5-1	5.742638e-01	3.373211e-01
QARS_CCDS2788.1_ex20_3:49141081-49141104:+_5-2	7.841363e-01	6.220645e-01
QARS_CCDS2788.1_ex21_3:49141372-49141395:-_5-3	1.061828e+00	1.135764e+00
QARS_CCDS2788.1_ex22_3:49141817-49141840:+_5-4	1.478817e+00	2.195345e+00
QARS_CCDS2788.1_ex22_3:49141862-49141885:+_5-5	1.065666e+00	1.141932e+00
SRP54_CCDS53893.1_ex2_14:35476506-35476529:+_5-1	1.134677e+00	1.295797e+00
SRP54_CCDS53893.1_ex3_14:35477830-35477853:+_5-2	6.646779e-01	4.494071e-01
SRP54_CCDS53893.1_ex4_14:35478019-35478042:+_5-3	6.598810e-01	4.425209e-01
SRP54_CCDS53893.1_ex6_14:35482574-35482597:+_5-4	1.619267e+00	2.630180e+00
SRP54_CCDS53893.1_ex6_14:35482662-35482685:+_5-5	1.030535e+00	1.070302e+00
CDT1_CCDS32510.1_ex1_16:88871049-88871072:-_5-1	8.241085e-01	6.848963e-01
CDT1_CCDS32510.1_ex2_16:88871183-88871206:+_5-2	7.632463e-01	5.869408e-01
CDT1_CCDS32510.1_ex3_16:88871985-88872008:-_5-3	9.668039e-01	9.426982e-01
CDT1_CCDS32510.1_ex4_16:88872155-88872178:+_5-4	1.410107e+00	1.995974e+00
CDT1_CCDS32510.1_ex4_16:88872245-88872268:-_5-5	1.155607e+00	1.341062e+00
PRPF8_CCDS11010.1_ex27_17:1579893-1579916:-_5-1	8.653656e-01	7.532147e-01
PRPF8_CCDS11010.1_ex27_17:1579953-1579976:-_5-2	9.087269e-01	8.331830e-01
PRPF8_CCDS11010.1_ex28_17:1580447-1580470:+_5-3	3.619697e-01	1.343362e-01
PRPF8_CCDS11010.1_ex30_17:1581846-1581869:-_5-4	1.248714e+00	1.565765e+00
PRPF8_CCDS11010.1_ex34_17:1582930-1582953:-_5-5	1.774964e+00	3.157813e+00
PSMA3_CCDS45113.1_ex2_14:58718893-58718916:-_5-1	-3.298743e-02	9.782145e-03
PSMA3_CCDS45113.1_ex2_14:58718938-58718961:+_5-2	1.272877e+00	1.628032e+00
PSMA3_CCDS45113.1_ex4_14:58724638-58724661:+_5-3	1.452289e+00	2.119597e+00
PSMA3_CCDS45113.1_ex5_14:58727675-58727698:+_5-4	1.028223e+00	1.066260e+00
PSMA3_CCDS45113.1_ex5_14:58727720-58727743:-_5-5	9.610269e-01	9.333299e-01
ATP6V1A_CCDS2976.1_ex1_3:113499975-113499998:+_5-1	9.005985e-01	8.178553e-01
ATP6V1A_CCDS2976.1_ex2_3:113503084-113503107:+_5-2	1.283237e+00	1.653361e+00
ATP6V1A_CCDS2976.1_ex2_3:113503171-113503194:-_5-3	7.687909e-01	5.971301e-01
ATP6V1A_CCDS2976.1_ex3_3:113503539-113503562:+_5-4	1.111186e+00	1.242523e+00
ATP6V1A_CCDS2976.1_ex4_3:113505118-113505141:+_5-5	9.811008e-01	9.702430e-01
ERH_CCDS9794.1_ex0_14:69847340-69847363:+_5-1	1.164656e+00	1.364377e+00
ERH_CCDS9794.1_ex1_14:69853671-69853694:+_5-2	1.364768e+00	1.869662e+00
ERH_CCDS9794.1_ex1_14:69853698-69853721:-_5-3	6.118727e-01	3.834083e-01
ERH_CCDS9794.1_ex1_14:69853727-69853750:+_5-4	3.921363e-01	1.611564e-01
ERH_CCDS9794.1_ex2_14:69861544-69861567:-_5-5	1.180363e+00	1.401975e+00
CARS_CCDS41600.1_ex14_11:3050268-3050291:+_5-1	1.215343e+00	1.485273e+00
CARS_CCDS41600.1_ex14_11:3050286-3050309:+_5-2	1.239466e+00	1.543537e+00
CARS_CCDS41600.1_ex15_11:3050617-3050640:-_5-3	6.194347e-01	3.890617e-01
CARS_CCDS41600.1_ex17_11:3060476-3060499:+_5-4	5.954182e-01	3.589894e-01
CARS_CCDS41600.1_ex19_11:3062134-3062157:-_5-5	1.123890e+00	1.271750e+00
CDC5L_CCDS4912.1_ex2_6:44360480-44360503:+_5-1	1.224976e+00	1.507510e+00
CDC5L_CCDS4912.1_ex3_6:44361225-44361248:+_5-2	4.023184e-01	1.702946e-01
CDC5L_CCDS4912.1_ex3_6:44361276-44361299:-_5-3	1.171116e+00	1.378114e+00
CDC5L_CCDS4912.1_ex4_6:44364106-44364129:+_5-4	1.509800e+00	2.289250e+00
CDC5L_CCDS4912.1_ex7_6:44376230-44376253:+_5-5	4.767328e-01	2.301322e-01
SKP1_CCDS4171.1_ex2_5:133496762-133496785:+_5-1	3.540067e-01	1.306111e-01
SKP1_CCDS4171.1_ex2_5:133496782-133496805:+_5-2	1.226252e+00	1.509558e+00
SKP1_CCDS4171.1_ex2_5:133496809-133496832:-_5-3	9.013410e-01	8.206658e-01
SKP1_CCDS4171.1_ex3_5:133502880-133502903:+_5-4	1.232922e+00	1.529068e+00
SKP1_CCDS4171.1_ex4_5:133509615-133509638:-_5-5	1.039471e+00	1.089132e+00
ISCU_CCDS44966.1_ex1_12:108958102-108958125:+_5-1	3.233866e-01	1.120375e-01
ISCU_CCDS44966.1_ex1_12:108958126-108958149:+_5-2	1.424931e+00	2.038498e+00
ISCU_CCDS44966.1_ex1_12:108958146-108958169:+_5-3	2.014288e-01	4.904762e-02
ISCU_CCDS44966.1_ex2_12:108959112-108959135:+_5-4	1.525942e+00	2.336987e+00
ISCU_CCDS44966.1_ex2_12:108959166-108959189:-_5-5	1.193998e+00	1.433424e+00
EPRS_CCDS31027.1_ex18_1:220180636-220180659:+_5-1	1.309923e+00	1.724234e+00
EPRS_CCDS31027.1_ex20_1:220191823-220191846:+_5-2	1.147054e+00	1.323322e+00
EPRS_CCDS31027.1_ex21_1:220192382-220192405:+_5-3	1.189233e+00	1.421990e+00
EPRS_CCDS31027.1_ex23_1:220195721-220195744:+_5-4	6.299670e-01	4.038483e-01
EPRS_CCDS31027.1_ex29_1:220208288-220208311:-_5-5	4.634586e-01	2.201846e-01
ATP6V0D1_CCDS10838.1_ex5_16:67478498-67478521:+_5-1	9.134852e-01	8.399642e-01
ATP6V0D1_CCDS10838.1_ex6_16:67487445-67487468:+_5-2	8.339557e-01	7.029370e-01
ATP6V0D1_CCDS10838.1_ex6_16:67487490-67487513:-_5-3	1.090872e+00	1.196796e+00
ATP6V0D1_CCDS10838.1_ex6_16:67487522-67487545:-_5-4	9.918884e-01	9.916177e-01
ATP6V0D1_CCDS10838.1_ex7_16:67514859-67514882:-_5-5	1.189776e+00	1.423468e+00
ORAOV1_CCDS8192.1_ex1_11:69482708-69482731:+_5-1	5.520970e-01	3.135923e-01
ORAOV1_CCDS8192.1_ex2_11:69486520-69486543:-_5-2	8.933570e-01	8.049695e-01
ORAOV1_CCDS8192.1_ex2_11:69486570-69486593:-_5-3	1.465247e+00	2.155746e+00
ORAOV1_CCDS8192.1_ex3_11:69488026-69488049:-_5-4	1.095681e+00	1.206634e+00
ORAOV1_CCDS8192.1_ex3_11:69488050-69488073:-_5-5	1.001145e+00	1.010666e+00
PSMA2_CCDS5467.1_ex4_7:42964272-42964295:-_5-1	1.202228e+00	1.454355e+00
PSMA2_CCDS5467.1_ex5_7:42966123-42966146:+_5-2	3.358689e-01	1.200490e-01
PSMA2_CCDS5467.1_ex5_7:42966146-42966169:-_5-3	1.778229e+00	3.170771e+00
PSMA2_CCDS5467.1_ex5_7:42966202-42966225:+_5-4	8.562786e-01	7.417134e-01
PSMA2_CCDS5467.1_ex6_7:42966979-42967002:+_5-5	9.422224e-01	8.976968e-01
EIF3I_CCDS357.1_ex4_1:32691797-32691820:+_5-1	1.135373e+00	1.294333e+00
EIF3I_CCDS357.1_ex4_1:32691813-32691836:-_5-2	-8.856360e-02	1.133157e-02
EIF3I_CCDS357.1_ex5_1:32692053-32692076:+_5-3	1.460988e+00	2.142227e+00
EIF3I_CCDS357.1_ex6_1:32694115-32694138:+_5-4	1.133171e+00	1.292778e+00
EIF3I_CCDS357.1_ex6_1:32694172-32694195:-_5-5	9.120726e-01	8.407850e-01
RFC5_CCDS41843.2_ex2_12:118457472-118457495:+_5-1	1.266702e+00	1.611448e+00
RFC5_CCDS41843.2_ex2_12:118457520-118457543:-_5-2	1.045411e+00	1.101129e+00
RFC5_CCDS41843.2_ex3_12:118458710-118458733:+_5-3	9.964213e-01	9.987843e-01
RFC5_CCDS41843.2_ex3_12:118458756-118458779:+_5-4	1.220815e-01	1.960181e-02
RFC5_CCDS41843.2_ex5_12:118462724-118462747:-_5-5	1.218365e+00	1.492521e+00
RBMX_CCDS14661.1_ex3_X:135957628-135957651:-_6-1	4.464669e-01	2.071056e-01
RBMX_CCDS14661.1_ex3_X:135957728-135957751:-_6-2	6.860638e-01	4.767745e-01
RBMX_CCDS14661.1_ex4_X:135958672-135958695:+_6-3	1.351544e+00	1.837082e+00
RBMX_CCDS14661.1_ex5_X:135960086-135960109:-_6-4	1.335737e+00	1.792538e+00
RBMX_CCDS14661.1_ex6_X:135961195-135961218:+_6-5	1.605460e+00	2.586011e+00
RBMX_CCDS14661.1_ex7_X:135961476-135961499:-_6-6	5.897910e-01	3.556328e-01
ABCE1_CCDS34071.1_ex1_4:146026751-146026774:+_5-1	6.281506e-01	4.021420e-01
ABCE1_CCDS34071.1_ex2_4:146029173-146029196:-_5-2	9.982121e-01	1.003189e+00
ABCE1_CCDS34071.1_ex3_4:146030281-146030304:+_5-3	1.572908e+00	2.480845e+00
ABCE1_CCDS34071.1_ex7_4:146033406-146033429:-_5-4	2.159461e-01	5.393940e-02
ABCE1_CCDS34071.1_ex8_4:146038520-146038543:-_5-5	1.480998e+00	2.201706e+00
RPL13A_CCDS12768.1_ex2_19:49993474-49993497:+_5-1	1.487895e+00	2.222280e+00
RPL13A_CCDS12768.1_ex3_19:49993824-49993847:-_5-3	6.007506e-01	3.657213e-01
RPL13A_CCDS12768.1_ex4_19:49994109-49994132:-_5-4	1.608665e+00	2.596803e+00
RPL13A_CCDS12768.1_ex6_19:49994671-49994694:+_5-5	1.253984e-01	1.832642e-02
UBB_CCDS11177.1_ex0_17:16285330-16285353:-_5-1	2.381663e-01	5.909479e-02
UBB_CCDS11177.1_ex0_17:16285406-16285429:+_5-2	1.761834e+00	3.113503e+00
MCM6_CCDS2179.1_ex11_2:136623700-136623723:-_5-3	1.124420e+00	1.273235e+00
MCM6_CCDS2179.1_ex12_2:136624245-136624268:+_5-4	-4.287306e-02	5.569565e-03
MCM6_CCDS2179.1_ex14_2:136627901-136627924:+_5-5	1.280125e+00	1.648783e+00
MCM6_CCDS2179.1_ex8_2:136617004-136617027:-_5-1	1.315691e+00	1.739646e+00
MCM6_CCDS2179.1_ex9_2:136620254-136620277:-_5-2	8.346250e-01	7.058164e-01
EIF3A_CCDS7608.1_ex11_10:120818829-120818852:-_5-1	1.024684e+00	1.058655e+00
EIF3A_CCDS7608.1_ex12_10:120819139-120819162:+_5-2	7.732152e-01	6.043152e-01
EIF3A_CCDS7608.1_ex15_10:120824920-120824943:+_5-3	6.699016e-01	4.533921e-01
EIF3A_CCDS7608.1_ex15_10:120825013-120825036:+_5-4	1.188992e+00	1.420673e+00
EIF3A_CCDS7608.1_ex17_10:120830564-120830587:-_5-5	1.306949e+00	1.716233e+00
RPS5_CCDS12978.1_ex1_19:58904432-58904455:-_5-1	-5.908907e-02	1.196840e-02
RPS5_CCDS12978.1_ex1_19:58904462-58904485:+_5-2	5.974689e-01	3.615673e-01
RPS5_CCDS12978.1_ex1_19:58904520-58904543:-_5-3	1.482077e+00	2.205774e+00
RPS5_CCDS12978.1_ex2_19:58904767-58904790:-_5-5	1.820452e+00	3.322191e+00
MED11_CCDS32533.1_ex1_17:4635091-4635114:+_5-1	6.672764e-01	4.529995e-01
MED11_CCDS32533.1_ex1_17:4635107-4635130:+_5-2	1.116590e+00	1.252599e+00
MED11_CCDS32533.1_ex1_17:4635143-4635166:+_5-3	1.397352e+00	1.958189e+00
MED11_CCDS32533.1_ex2_17:4636347-4636370:+_5-4	9.918753e-01	9.898135e-01
MED11_CCDS32533.1_ex2_17:4636361-4636384:-_5-5	8.673445e-01	7.585605e-01
MCM5_CCDS13915.1_ex0_22:35796542-35796565:+_5-1	1.175942e+00	1.389765e+00
MCM5_CCDS13915.1_ex1_22:35799206-35799229:+_5-2	1.040943e+00	1.089916e+00
MCM5_CCDS13915.1_ex4_22:35804425-35804448:-_5-3	1.060337e+00	1.133198e+00
MCM5_CCDS13915.1_ex4_22:35804448-35804471:+_5-4	3.406860e-01	1.201211e-01
MCM5_CCDS13915.1_ex7_22:35809870-35809893:-_5-5	1.080069e+00	1.174733e+00
CCT4_CCDS33206.1_ex10_2:62107432-62107455:+_5-4	4.584104e-01	2.192847e-01
CCT4_CCDS33206.1_ex13_2:62115514-62115537:-_5-5	1.465292e+00	2.155705e+00
CCT4_CCDS33206.1_ex7_2:62104101-62104124:-_5-1	6.542288e-01	4.372410e-01
CCT4_CCDS33206.1_ex7_2:62104170-62104193:+_5-2	1.102384e+00	1.223451e+00
CCT4_CCDS33206.1_ex9_2:62106000-62106023:+_5-3	1.179151e+00	1.400137e+00
HSPD1_CCDS33357.1_ex10_2:198363406-198363429:-_5-4	9.615701e-01	9.316513e-01
HSPD1_CCDS33357.1_ex9_2:198361889-198361912:-_5-2	8.720981e-01	7.697922e-01
HSPD1_CCDS33357.1_ex9_2:198361927-198361950:+_5-3	1.281622e+00	1.649999e+00
SRSF7_CCDS33183.1_ex5_2:38976751-38976774:+_5-1	5.219555e-01	2.780576e-01
SRSF7_CCDS33183.1_ex5_2:38976778-38976801:+_5-2	9.612318e-01	9.318549e-01
SRSF7_CCDS33183.1_ex5_2:38976805-38976828:-_5-3	9.047409e-01	8.261131e-01
SRSF7_CCDS33183.1_ex5_2:38976821-38976844:-_5-4	1.483036e+00	2.206106e+00
SRSF7_CCDS33183.1_ex6_2:38977193-38977216:+_5-5	1.170300e+00	1.377803e+00
COPS5_CCDS6198.1_ex5_8:67970312-67970335:+_5-1	6.218760e-01	3.956082e-01
COPS5_CCDS6198.1_ex5_8:67970416-67970439:-_5-2	1.035926e+00	1.079996e+00
COPS5_CCDS6198.1_ex6_8:67971471-67971494:-_5-3	1.077259e+00	1.169898e+00
COPS5_CCDS6198.1_ex6_8:67971570-67971593:-_5-4	1.145110e+00	1.320705e+00
COPS5_CCDS6198.1_ex6_8:67971605-67971628:-_5-5	9.673967e-01	9.442205e-01
RPL3_CCDS13988.1_ex7_22:39713464-39713487:-_5-1	2.444273e-01	6.815611e-02
RPL3_CCDS13988.1_ex7_22:39713514-39713537:+_5-2	1.548582e+00	2.408145e+00
RPL3_CCDS13988.1_ex7_22:39713564-39713587:+_5-3	5.663555e-01	3.292928e-01
RPL3_CCDS13988.1_ex7_22:39713578-39713601:+_5-4	1.187036e+00	1.418017e+00
RPL3_CCDS13988.1_ex8_22:39714409-39714432:-_5-5	1.175052e+00	1.388574e+00
DYNLRB1_CCDS13235.1_ex2_20:33122432-33122455:+_5-1	1.192876e+00	1.431647e+00
DYNLRB1_CCDS13235.1_ex2_20:33122449-33122472:-_5-2	1.037049e+00	1.087598e+00
DYNLRB1_CCDS13235.1_ex2_20:33122470-33122493:-_5-3	1.182039e+00	1.405606e+00
DYNLRB1_CCDS13235.1_ex2_20:33122486-33122509:+_5-4	6.214920e-01	3.930633e-01
DYNLRB1_CCDS13235.1_ex2_20:33122518-33122541:-_5-5	8.366794e-01	7.067690e-01
DDX56_CCDS5492.1_ex10_7:44612281-44612304:+_5-3	1.108573e+00	1.237923e+00
DDX56_CCDS5492.1_ex11_7:44612529-44612552:+_5-4	1.050281e+00	1.109170e+00
DDX56_CCDS5492.1_ex12_7:44613205-44613228:+_5-5	9.017860e-01	8.219224e-01
DDX56_CCDS5492.1_ex8_7:44611316-44611339:+_5-1	5.839250e-01	3.491210e-01
DDX56_CCDS5492.1_ex9_7:44612006-44612029:+_5-2	1.194234e+00	1.434460e+00
NUDT21_CCDS10760.1_ex4_16:56480577-56480600:+_5-1	1.466720e+00	2.161508e+00
NUDT21_CCDS10760.1_ex4_16:56480595-56480618:-_5-2	-9.453739e-02	1.749544e-02
NUDT21_CCDS10760.1_ex5_16:56481770-56481793:-_5-3	9.705999e-01	9.507167e-01
NUDT21_CCDS10760.1_ex5_16:56481810-56481833:+_5-4	1.127111e+00	1.276817e+00
NUDT21_CCDS10760.1_ex5_16:56481839-56481862:+_5-5	1.108099e+00	1.234748e+00
SNAPC4_CCDS6998.1_ex10_9:139281928-139281951:+_5-1	1.155033e+00	1.341262e+00
SNAPC4_CCDS6998.1_ex10_9:139282000-139282023:-_5-2	1.257053e+00	1.589096e+00
SNAPC4_CCDS6998.1_ex11_9:139282250-139282273:+_5-3	1.375614e+00	1.900634e+00
SNAPC4_CCDS6998.1_ex19_9:139290173-139290196:-_5-4	3.138803e-01	1.029235e-01
SNAPC4_CCDS6998.1_ex20_9:139291414-139291437:+_5-5	5.881340e-01	3.517462e-01
KRTAP5-6_CCDS31332.1_ex0_11:1718605-1718628:-_4-1	1.297270e+00	1.690944e+00
KRTAP5-6_CCDS31332.1_ex0_11:1718626-1718649:+_4-2	1.275969e+00	1.637394e+00
KRTAP5-6_CCDS31332.1_ex0_11:1718641-1718664:-_4-3	-4.011481e-01	1.624343e-01
GINS2_CCDS10953.1_ex2_16:85715203-85715226:+_5-1	5.689930e-01	3.325529e-01
GINS2_CCDS10953.1_ex2_16:85715251-85715274:-_5-2	8.731447e-01	7.712706e-01
GINS2_CCDS10953.1_ex3_16:85721065-85721088:+_5-3	1.350826e+00	1.832728e+00
GINS2_CCDS10953.1_ex3_16:85721129-85721152:-_5-4	1.278803e+00	1.641647e+00
GINS2_CCDS10953.1_ex3_16:85721143-85721166:-_5-5	9.440717e-01	8.999794e-01
PSMD3_CCDS11356.1_ex0_17:38137346-38137369:+_5-1	5.504512e-01	3.076234e-01
PSMD3_CCDS11356.1_ex1_17:38140702-38140725:-_5-2	7.222202e-01	5.295414e-01
PSMD3_CCDS11356.1_ex2_17:38142848-38142871:+_5-3	1.141932e+00	1.310255e+00
PSMD3_CCDS11356.1_ex3_17:38144982-38145005:-_5-4	1.063862e+00	1.139792e+00
PSMD3_CCDS11356.1_ex3_17:38145012-38145035:+_5-5	1.465798e+00	2.158442e+00
SUPT6H_CCDS32596.1_ex11_17:27008953-27008976:-_5-3	9.495136e-01	9.094192e-01
SUPT6H_CCDS32596.1_ex12_17:27009793-27009816:-_5-4	1.539012e+00	2.377630e+00
SUPT6H_CCDS32596.1_ex15_17:27010727-27010750:+_5-5	1.371445e+00	1.888965e+00
SUPT6H_CCDS32596.1_ex7_17:27005096-27005119:+_5-1	6.752700e-01	4.608130e-01
SUPT6H_CCDS32596.1_ex9_17:27005843-27005866:-_5-2	5.695030e-01	3.300754e-01
PWP2_CCDS33579.1_ex10_21:45540340-45540363:-_5-5	1.193213e+00	1.429917e+00
PWP2_CCDS33579.1_ex2_21:45533654-45533677:-_5-1	4.707750e-02	5.603760e-03
PWP2_CCDS33579.1_ex2_21:45533705-45533728:-_5-2	7.941228e-01	6.386386e-01
PWP2_CCDS33579.1_ex5_21:45535180-45535203:+_5-3	1.163374e+00	1.361126e+00
PWP2_CCDS33579.1_ex9_21:45539354-45539377:-_5-4	1.324755e+00	1.762495e+00
PFDN6_CCDS4773.1_ex1_6:33257953-33257976:+_5-1	8.627491e-01	7.518203e-01
PFDN6_CCDS4773.1_ex1_6:33258005-33258028:+_5-2	8.362191e-01	7.094883e-01
PFDN6_CCDS4773.1_ex2_6:33258110-33258133:+_5-3	1.098328e+00	1.213114e+00
PFDN6_CCDS4773.1_ex2_6:33258124-33258147:-_5-4	1.014108e+00	1.038101e+00
PFDN6_CCDS4773.1_ex2_6:33258146-33258169:+_5-5	1.185194e+00	1.414477e+00
PPIL2_CCDS13793.1_ex10_22:22040765-22040788:+_5-5	9.049476e-01	8.251812e-01
PPIL2_CCDS13793.1_ex3_22:22025322-22025345:-_5-1	1.130389e+00	1.285417e+00
PPIL2_CCDS13793.1_ex4_22:22026625-22026648:+_5-2	6.625621e-01	4.476579e-01
PPIL2_CCDS13793.1_ex4_22:22026643-22026666:+_5-3	9.776200e-01	9.637196e-01
PPIL2_CCDS13793.1_ex6_22:22035601-22035624:-_5-4	1.356286e+00	1.849249e+00
KPNB1_CCDS11513.1_ex10_17:45747077-45747100:-_5-5	1.007814e+00	1.026141e+00
KPNB1_CCDS11513.1_ex5_17:45738522-45738545:+_5-1	1.444954e+00	2.098327e+00
KPNB1_CCDS11513.1_ex8_17:45742452-45742475:+_5-2	-3.219210e-02	4.388969e-03
KPNB1_CCDS11513.1_ex9_17:45745679-45745702:+_5-3	1.498420e+00	2.253597e+00
KPNB1_CCDS11513.1_ex9_17:45745747-45745770:-_5-4	8.063037e-01	6.552593e-01
DHX16_CCDS4685.1_ex11_6:30630450-30630473:-_5-1	1.154852e+00	1.343650e+00
DHX16_CCDS4685.1_ex13_6:30632675-30632698:-_5-2	1.331589e+00	1.781786e+00
DHX16_CCDS4685.1_ex15_6:30633323-30633346:-_5-3	4.990470e-01	2.530250e-01
DHX16_CCDS4685.1_ex15_6:30633470-30633493:-_5-4	1.534453e+00	2.364214e+00
DHX16_CCDS4685.1_ex16_6:30638203-30638226:-_5-5	1.848690e-01	3.744868e-02
PPAN_CCDS12225.1_ex1_19:10217245-10217268:+_5-1	7.715288e-01	6.004660e-01
PPAN_CCDS12225.1_ex1_19:10217267-10217290:+_5-5	1.139529e+00	1.305713e+00
PPAN_CCDS12225.1_ex2_19:10218176-10218199:-_5-2	6.743648e-01	4.616017e-01
PPAN_CCDS12225.1_ex2_19:10218226-10218249:-_5-3	1.166549e+00	1.369125e+00
PPAN_CCDS12225.1_ex3_19:10218479-10218502:+_5-4	1.084243e+00	1.181505e+00
GINS1_CCDS33451.1_ex1_20:25394478-25394501:-_5-1	7.824531e-01	6.206617e-01
GINS1_CCDS33451.1_ex2_20:25397734-25397757:+_5-2	7.132797e-01	5.172585e-01
GINS1_CCDS33451.1_ex3_20:25398746-25398769:-_5-3	1.264117e+00	1.606628e+00
GINS1_CCDS33451.1_ex3_20:25398762-25398785:+_5-4	1.189221e+00	1.423727e+00
GINS1_CCDS33451.1_ex4_20:25405908-25405931:+_5-5	1.019814e+00	1.049327e+00
TONSL_CCDS34968.2_ex11_8:145662138-145662161:-_5-1	2.880109e-01	8.634405e-02
TONSL_CCDS34968.2_ex13_8:145663920-145663943:-_5-2	1.116540e+00	1.255295e+00
TONSL_CCDS34968.2_ex20_8:145667763-145667786:+_5-3	1.126865e+00	1.278265e+00
TONSL_CCDS34968.2_ex21_8:145668078-145668101:+_5-4	9.184250e-01	8.502349e-01
TONSL_CCDS34968.2_ex23_8:145669296-145669319:-_5-5	1.155249e+00	1.342464e+00
CPSF2_CCDS9902.1_ex1_14:92600417-92600440:-_5-1	1.104809e+00	1.229099e+00
CPSF2_CCDS9902.1_ex3_14:92601742-92601765:+_5-2	1.445867e+00	2.098802e+00
CPSF2_CCDS9902.1_ex6_14:92609333-92609356:+_5-3	2.485270e-01	6.883321e-02
CPSF2_CCDS9902.1_ex6_14:92609451-92609474:-_5-4	8.141444e-01	6.714512e-01
CPSF2_CCDS9902.1_ex6_14:92609578-92609601:-_5-5	1.129040e+00	1.283448e+00
HIST2H3C_CCDS30848.1_ex0_1:149812564-149812587:+_4-2	8.517675e-01	7.286163e-01
HIST2H3C_CCDS30848.1_ex0_1:149812587-149812610:+_4-3	1.148232e+00	1.323896e+00
ABT1_CCDS4616.1_ex0_6:26597385-26597408:-_5-1	1.118836e+00	1.257202e+00
ABT1_CCDS4616.1_ex0_6:26597412-26597435:-_5-2	1.274636e+00	1.633041e+00
ABT1_CCDS4616.1_ex1_6:26598142-26598165:-_5-3	1.535482e-01	2.729766e-02
ABT1_CCDS4616.1_ex1_6:26598205-26598228:+_5-4	1.084770e+00	1.184462e+00
ABT1_CCDS4616.1_ex1_6:26598267-26598290:-_5-5	9.975309e-01	1.005361e+00
SDE2_CCDS41473.1_ex2_1:226178999-226179022:-_5-1	2.751869e-01	8.343494e-02
SDE2_CCDS41473.1_ex4_1:226180624-226180647:-_5-2	1.337487e+00	1.796818e+00
SDE2_CCDS41473.1_ex4_1:226180675-226180698:-_5-3	7.715682e-01	6.003513e-01
SDE2_CCDS41473.1_ex5_1:226182965-226182988:-_5-4	1.626447e+00	2.654864e+00
SDE2_CCDS41473.1_ex6_1:226186908-226186931:+_5-5	9.700642e-01	9.496916e-01
NOP58_CCDS2353.1_ex3_2:203147162-203147185:+_5-1	1.245375e+00	1.559412e+00
NOP58_CCDS2353.1_ex4_2:203149121-203149144:+_5-2	1.029498e+00	1.068104e+00
NOP58_CCDS2353.1_ex4_2:203149150-203149173:-_5-3	1.041928e+00	1.093585e+00
NOP58_CCDS2353.1_ex5_2:203152382-203152405:-_5-4	1.012320e+00	1.033646e+00
NOP58_CCDS2353.1_ex6_2:203155081-203155104:+_5-5	5.281362e-01	2.883532e-01
NIFK_CCDS2135.1_ex3_2:122488580-122488603:+_5-1	5.795706e-01	3.461747e-01
NIFK_CCDS2135.1_ex5_2:122493211-122493234:+_5-2	1.256982e+00	1.588528e+00
NIFK_CCDS2135.1_ex5_2:122493259-122493282:+_5-3	1.028811e+00	1.067707e+00
NIFK_CCDS2135.1_ex5_2:122493279-122493302:+_5-4	1.326355e+00	1.768605e+00
NIFK_CCDS2135.1_ex6_2:122494320-122494343:-_5-5	7.324333e-01	5.410855e-01
RPL17_CCDS45865.1_ex1_18:47015902-47015925:+_5-1	9.738005e-01	9.603495e-01
RPL17_CCDS45865.1_ex2_18:47016909-47016932:-_5-5	1.026199e+00	1.063263e+00
YARS_CCDS368.1_ex11_1:33276564-33276587:-_5-5	1.211958e+00	1.478159e+00
YARS_CCDS368.1_ex6_1:33252645-33252668:-_5-1	1.036637e+00	1.082524e+00
YARS_CCDS368.1_ex7_1:33256787-33256810:+_5-2	1.235049e+00	1.533690e+00
YARS_CCDS368.1_ex7_1:33256824-33256847:-_5-3	9.929248e-01	9.938846e-01
YARS_CCDS368.1_ex9_1:33272089-33272112:-_5-4	2.086351e-01	5.187650e-02
MAD2L1_CCDS3715.1_ex1_4:120982079-120982102:+_5-1	1.080683e+00	1.177431e+00
MAD2L1_CCDS3715.1_ex3_4:120986825-120986848:-_5-2	9.528212e-01	9.175530e-01
MAD2L1_CCDS3715.1_ex3_4:120986869-120986892:+_5-3	9.968442e-01	1.003401e+00
MAD2L1_CCDS3715.1_ex3_4:120986899-120986922:+_5-4	9.664433e-01	9.440140e-01
MAD2L1_CCDS3715.1_ex3_4:120986939-120986962:-_5-5	1.023116e+00	1.056392e+00
SNRPA1_CCDS10391.1_ex4_15:101827198-101827221:-_5-1	2.850938e-01	8.990856e-02
SNRPA1_CCDS10391.1_ex5_15:101827859-101827882:-_5-2	1.360300e+00	1.861218e+00
SNRPA1_CCDS10391.1_ex5_15:101827873-101827896:+_5-3	1.455319e+00	2.128754e+00
SNRPA1_CCDS10391.1_ex6_15:101832165-101832188:-_5-4	9.712778e-01	9.539038e-01
SNRPA1_CCDS10391.1_ex6_15:101832231-101832254:-_5-5	8.269379e-01	6.938148e-01
UTP20_CCDS9081.1_ex13_12:101693775-101693798:-_5-2	1.141640e+00	1.312691e+00
UTP20_CCDS9081.1_ex15_12:101699683-101699706:+_5-3	1.373128e+00	1.892751e+00
UTP20_CCDS9081.1_ex17_12:101702099-101702122:-_5-4	6.323388e-01	4.040600e-01
UTP20_CCDS9081.1_ex26_12:101723077-101723100:-_5-5	1.193426e+00	1.434168e+00
UTP20_CCDS9081.1_ex4_12:101680110-101680133:+_5-1	4.087822e-01	1.746228e-01
HINFP_CCDS58188.1_ex1_11:119001438-119001461:+_5-1	7.586049e-01	5.797290e-01
HINFP_CCDS58188.1_ex1_11:119001504-119001527:-_5-2	1.118012e+00	1.260335e+00
HINFP_CCDS58188.1_ex1_11:119001527-119001550:+_5-3	1.318703e+00	1.748671e+00
HINFP_CCDS58188.1_ex2_11:119002259-119002282:-_5-4	1.054955e+00	1.123094e+00
HINFP_CCDS58188.1_ex2_11:119002303-119002326:+_5-5	7.082429e-01	5.066543e-01
LUC7L3_CCDS11573.1_ex1_17:48814350-48814373:-_5-1	8.716859e-01	7.694931e-01
LUC7L3_CCDS11573.1_ex3_17:48818541-48818564:+_5-2	1.168890e+00	1.377340e+00
LUC7L3_CCDS11573.1_ex3_17:48818564-48818587:-_5-3	9.978935e-01	1.004336e+00
LUC7L3_CCDS11573.1_ex5_17:48821149-48821172:+_5-4	6.127550e-01	3.796965e-01
LUC7L3_CCDS11573.1_ex6_17:48822098-48822121:-_5-5	1.314520e+00	1.737469e+00
MED20_CCDS4862.1_ex1_6:41877063-41877086:+_5-1	1.350539e+00	1.833170e+00
MED20_CCDS4862.1_ex1_6:41877090-41877113:-_5-2	1.305475e+00	1.712978e+00
MED20_CCDS4862.1_ex1_6:41877155-41877178:+_5-3	8.115138e-01	6.665322e-01
MED20_CCDS4862.1_ex2_6:41884530-41884553:-_5-4	9.251849e-01	8.595228e-01
MED20_CCDS4862.1_ex2_6:41884546-41884569:-_5-5	7.147443e-01	5.195736e-01
PSMC3_CCDS7935.1_ex6_11:47445623-47445646:+_5-1	9.816248e-01	9.688134e-01
PSMC3_CCDS7935.1_ex6_11:47445667-47445690:-_5-2	1.185936e+00	1.413386e+00
PSMC3_CCDS7935.1_ex8_11:47446156-47446179:-_5-3	9.728177e-01	9.556512e-01
PSMC3_CCDS7935.1_ex8_11:47446237-47446260:+_5-4	5.537644e-01	3.149828e-01
PSMC3_CCDS7935.1_ex9_11:47446662-47446685:+_5-5	1.202229e+00	1.451462e+00
PPWD1_CCDS3985.1_ex4_5:64867723-64867746:+_5-1	9.942230e-01	9.977178e-01
PPWD1_CCDS3985.1_ex4_5:64867816-64867839:-_5-2	1.165017e+00	1.367358e+00
PPWD1_CCDS3985.1_ex4_5:64867871-64867894:+_5-3	8.420112e-01	7.176065e-01
PPWD1_CCDS3985.1_ex4_5:64867973-64867996:-_5-4	8.845544e-01	7.931410e-01
PPWD1_CCDS3985.1_ex4_5:64867994-64868017:-_5-5	1.123485e+00	1.271827e+00
PRAMEF6_CCDS30594.1_ex1_1:13001313-13001336:-_1-1	1.000000e+00	1.008634e+00
RPL4_CCDS10218.1_ex4_15:66793772-66793795:-_5-1	1.454557e+00	2.125712e+00
RPL4_CCDS10218.1_ex5_15:66794124-66794147:-_5-3	7.196940e-01	5.271970e-01
RPL4_CCDS10218.1_ex6_15:66795028-66795051:+_5-4	-1.465991e-02	3.179661e-03
RPL4_CCDS10218.1_ex6_15:66795074-66795097:-_5-5	1.491906e+00	2.235752e+00
ERCC3_CCDS2144.1_ex10_2:128047324-128047347:+_5-3	1.089069e+00	1.192073e+00
ERCC3_CCDS2144.1_ex12_2:128050236-128050259:+_5-4	7.428979e-01	5.602432e-01
ERCC3_CCDS2144.1_ex12_2:128050318-128050341:+_5-5	1.255960e+00	1.583498e+00
ERCC3_CCDS2144.1_ex7_2:128044453-128044476:+_5-1	1.023812e+00	1.054295e+00
ERCC3_CCDS2144.1_ex8_2:128046400-128046423:-_5-2	8.638781e-01	7.515507e-01
DYNC1I2_CCDS46450.1_ex3_2:172563874-172563897:-_5-1	9.449137e-01	9.029491e-01
DYNC1I2_CCDS46450.1_ex5_2:172571835-172571858:+_5-2	4.489656e-01	2.126846e-01
DYNC1I2_CCDS46450.1_ex5_2:172571886-172571909:-_5-3	9.093184e-01	8.346327e-01
DYNC1I2_CCDS46450.1_ex8_2:172582750-172582773:+_5-4	1.300057e+00	1.700187e+00
DYNC1I2_CCDS46450.1_ex9_2:172583296-172583319:+_5-5	1.352629e+00	1.840052e+00
LARS_CCDS34265.1_ex14_5:145523857-145523880:+_5-1	1.186108e+00	1.416809e+00
LARS_CCDS34265.1_ex16_5:145524206-145524229:+_5-2	1.340170e+00	1.803630e+00
LARS_CCDS34265.1_ex19_5:145532725-145532748:+_5-3	5.886265e-03	4.000712e-03
LARS_CCDS34265.1_ex24_5:145538979-145539002:+_5-4	1.305990e+00	1.715347e+00
LARS_CCDS34265.1_ex26_5:145543991-145544014:-_5-5	6.487657e-01	4.304513e-01
WDR77_CCDS835.1_ex8_1:111991229-111991252:+_5-1	1.076897e+00	1.164843e+00
WDR77_CCDS835.1_ex8_1:111991300-111991323:-_5-2	1.054625e+00	1.118424e+00
WDR77_CCDS835.1_ex8_1:111991348-111991371:+_5-3	6.235859e-01	3.952865e-01
WDR77_CCDS835.1_ex9_1:111991661-111991684:+_5-4	9.083940e-01	8.310601e-01
WDR77_CCDS835.1_ex9_1:111991675-111991698:-_5-5	1.187333e+00	1.415451e+00
NUP85_CCDS32730.1_ex3_17:73208140-73208163:+_5-1	8.087492e-01	6.619329e-01
NUP85_CCDS32730.1_ex6_17:73214319-73214342:-_5-2	9.938294e-01	9.926721e-01
NUP85_CCDS32730.1_ex7_17:73221277-73221300:+_5-3	1.167361e+00	1.371134e+00
NUP85_CCDS32730.1_ex7_17:73221321-73221344:-_5-4	5.430646e-01	3.020102e-01
NUP85_CCDS32730.1_ex8_17:73221492-73221515:+_5-5	1.529397e+00	2.350852e+00
PFDN2_CCDS1217.1_ex1_1:161071842-161071865:-_5-1	-6.765700e-02	8.678696e-03
PFDN2_CCDS1217.1_ex1_1:161071890-161071913:+_5-2	1.423810e+00	2.034698e+00
PFDN2_CCDS1217.1_ex1_1:161071905-161071928:-_5-3	1.290457e+00	1.675091e+00
PFDN2_CCDS1217.1_ex1_1:161071943-161071966:+_5-4	1.362398e+00	1.865333e+00
PFDN2_CCDS1217.1_ex2_1:161072134-161072157:-_5-5	3.786114e-01	1.484421e-01
IK_CCDS47280.1_ex2_5:140031325-140031348:+_5-1	1.099436e+00	1.214201e+00
IK_CCDS47280.1_ex4_5:140032689-140032712:-_5-2	5.838466e-01	3.453875e-01
IK_CCDS47280.1_ex8_5:140035480-140035503:-_5-3	1.701982e+00	2.907140e+00
IK_CCDS47280.1_ex8_5:140035534-140035557:+_5-4	1.056654e+00	1.121992e+00
IK_CCDS47280.1_ex8_5:140035552-140035575:+_5-5	6.443421e-01	4.203565e-01
KRTAP5-10_CCDS41684.1_ex0_11:71276829-71276852:-_3-1	1.236018e+00	1.536335e+00
KRTAP5-10_CCDS41684.1_ex0_11:71276856-71276879:+_3-2	3.219825e-01	1.089384e-01
KRTAP5-10_CCDS41684.1_ex0_11:71276886-71276909:+_3-3	1.110500e+00	1.241604e+00
RBM14_CCDS55772.1_ex0_11:66384285-66384308:-_5-2	1.345740e+00	1.821039e+00
RBM14_CCDS55772.1_ex0_11:66384308-66384331:+_5-4	9.033991e-01	8.239928e-01
RBM14_CCDS55772.1_ex0_11:66384342-66384365:-_5-1	1.232553e+00	1.525686e+00
RBM14_CCDS55772.1_ex0_11:66384390-66384413:+_5-5	9.553447e-01	9.184430e-01
RBM14_CCDS55772.1_ex0_11:66384405-66384428:+_5-3	5.609773e-01	3.229729e-01
RPS24_CCDS44443.1_ex2_10:79795273-79795296:+_7-1	1.473785e+00	2.180030e+00
RPS24_CCDS44443.1_ex2_10:79795287-79795310:-_7-2	1.076913e+00	1.166441e+00
RPS24_CCDS44443.1_ex2_10:79795347-79795370:-_7-3	1.417741e+00	2.018613e+00
RPS24_CCDS44443.1_ex3_10:79796974-79796997:+_7-6	6.457565e-01	4.260745e-01
RPS24_CCDS44443.1_ex3_10:79797040-79797063:+_7-7	9.156683e-02	1.302597e-02
RPS15A_CCDS10571.1_ex1_16:18796106-18796129:+_5-1	1.101470e+00	1.223305e+00
RPS15A_CCDS10571.1_ex2_16:18799383-18799406:-_5-2	1.415357e+00	2.015007e+00
RPS15A_CCDS10571.1_ex2_16:18799454-18799477:-_5-3	1.787615e-01	4.112810e-02
TANGO6_CCDS45516.1_ex1_16:68893787-68893810:+_5-1	6.121181e-01	3.805701e-01
TANGO6_CCDS45516.1_ex1_16:68894053-68894076:-_5-2	6.118045e-01	3.796097e-01
TANGO6_CCDS45516.1_ex1_16:68894083-68894106:-_5-3	1.252768e+00	1.576616e+00
TANGO6_CCDS45516.1_ex1_16:68894345-68894368:-_5-4	1.230207e+00	1.522884e+00
TANGO6_CCDS45516.1_ex3_16:68901019-68901042:-_5-5	1.112694e+00	1.246481e+00
GNB2L1_CCDS34324.1_ex3_5:180666171-180666194:-_5-1	1.087662e+00	1.188983e+00
GNB2L1_CCDS34324.1_ex4_5:180666560-180666583:-_5-2	1.003479e+00	1.015779e+00
GNB2L1_CCDS34324.1_ex5_5:180668513-180668536:-_5-3	9.025510e-01	8.232242e-01
GNB2L1_CCDS34324.1_ex5_5:180668611-180668634:+_5-4	8.725977e-01	7.669169e-01
GNB2L1_CCDS34324.1_ex7_5:180670677-180670700:+_5-5	1.133059e+00	1.292175e+00
RPL23A_CCDS11241.1_ex1_17:27047895-27047918:-_5-4	9.254076e-01	8.662822e-01
RPL23A_CCDS11241.1_ex2_17:27049735-27049758:-_5-5	1.074592e+00	1.164081e+00
NAT10_CCDS44568.1_ex0_11:34133736-34133759:-_5-1	8.801043e-01	7.808119e-01
NAT10_CCDS44568.1_ex10_11:34152956-34152979:+_5-5	1.026183e+00	1.059501e+00
NAT10_CCDS44568.1_ex1_11:34135336-34135359:-_5-2	1.141545e+00	1.310018e+00
NAT10_CCDS44568.1_ex8_11:34149133-34149156:-_5-3	1.408865e+00	1.994847e+00
NAT10_CCDS44568.1_ex9_11:34152462-34152485:+_5-4	4.431026e-01	2.014413e-01
SNRNP200_CCDS2020.1_ex27_2:96957159-96957182:+_5-1	1.854786e+00	3.450959e+00
SNRNP200_CCDS2020.1_ex30_2:96959074-96959097:-_5-2	1.439051e+00	2.081411e+00
SNRNP200_CCDS2020.1_ex34_2:96963155-96963178:-_5-3	1.038708e+00	1.086058e+00
SNRNP200_CCDS2020.1_ex39_2:96965137-96965160:-_5-4	-7.636551e-02	1.542692e-02
SNRNP200_CCDS2020.1_ex42_2:96969052-96969075:+_5-5	5.943230e-01	3.637224e-01
EIF2S1_CCDS9781.1_ex0_14:67831658-67831681:+_5-1	1.259116e+00	1.595650e+00
EIF2S1_CCDS9781.1_ex2_14:67843210-67843233:+_5-2	1.683883e-01	3.604520e-02
EIF2S1_CCDS9781.1_ex2_14:67843237-67843260:-_5-3	1.614913e+00	2.617717e+00
EIF2S1_CCDS9781.1_ex3_14:67847441-67847464:+_5-4	1.786508e+00	3.201029e+00
EIF2S1_CCDS9781.1_ex3_14:67847457-67847480:-_5-5	-3.895738e-01	1.534138e-01
HNRNPL_CCDS33015.1_ex10_19:39336491-39336514:+_5-3	9.920407e-01	9.927811e-01
HNRNPL_CCDS33015.1_ex10_19:39336530-39336553:+_5-4	1.067785e+00	1.145077e+00
HNRNPL_CCDS33015.1_ex10_19:39336549-39336572:-_5-5	1.018058e+00	1.043190e+00
HNRNPL_CCDS33015.1_ex8_19:39334646-39334669:-_5-1	7.684492e-01	6.012826e-01
HNRNPL_CCDS33015.1_ex9_19:39336293-39336316:-_5-2	1.053726e+00	1.117685e+00
PRPF38B_CCDS788.1_ex0_1:109235320-109235343:+_5-1	4.777352e-01	2.316288e-01
PRPF38B_CCDS788.1_ex0_1:109235410-109235433:-_5-2	1.136241e+00	1.300477e+00
PRPF38B_CCDS788.1_ex1_1:109238322-109238345:+_5-3	1.453270e+00	2.121075e+00
PRPF38B_CCDS788.1_ex2_1:109238778-109238801:+_5-4	1.063656e+00	1.142815e+00
PRPF38B_CCDS788.1_ex4_1:109241278-109241301:+_5-5	7.709455e-01	6.028647e-01
ALG2_CCDS6739.1_ex1_9:101983827-101983850:-_5-1	1.187254e+00	1.416080e+00
ALG2_CCDS6739.1_ex1_9:101983897-101983920:+_5-2	1.095501e+00	1.205508e+00
ALG2_CCDS6739.1_ex1_9:101983965-101983988:+_5-3	7.100770e-01	5.080461e-01
ALG2_CCDS6739.1_ex1_9:101984006-101984029:-_5-4	8.637557e-01	7.521623e-01
ALG2_CCDS6739.1_ex1_9:101984026-101984049:-_5-5	1.046039e+00	1.101847e+00
LCE1E_CCDS1024.1_ex0_1:152760020-152760043:-_2-2	1.000000e+00	1.014520e+00
MT1E_CCDS10764.2_ex2_16:56660793-56660816:+_2-1	6.847113e-01	4.724139e-01
MT1E_CCDS10764.2_ex2_16:56660821-56660844:-_2-2	1.315289e+00	1.738034e+00
EXOSC6_CCDS10887.1_ex0_16:70285484-70285507:-_5-1	7.425191e-01	5.552285e-01
EXOSC6_CCDS10887.1_ex0_16:70285587-70285610:+_5-2	1.115594e+00	1.251034e+00
EXOSC6_CCDS10887.1_ex0_16:70285602-70285625:+_5-3	1.475266e+00	2.184531e+00
EXOSC6_CCDS10887.1_ex0_16:70285669-70285692:+_5-4	1.278771e+00	1.641203e+00
EXOSC6_CCDS10887.1_ex0_16:70285692-70285715:-_5-5	1.977613e-02	5.749895e-03
ARL2_CCDS55770.1_ex1_11:64785861-64785884:+_5-1	6.557957e-01	4.397225e-01
ARL2_CCDS55770.1_ex1_11:64785892-64785915:+_5-2	9.432257e-01	8.937362e-01
ARL2_CCDS55770.1_ex2_11:64786081-64786104:-_5-3	9.925364e-01	9.908784e-01
ARL2_CCDS55770.1_ex2_11:64786100-64786123:+_5-4	1.096081e+00	1.210665e+00
ARL2_CCDS55770.1_ex2_11:64786116-64786139:-_5-5	1.295445e+00	1.686588e+00
MYC_CCDS6359.2_ex1_8:128750568-128750591:-_5-1	1.147871e+00	1.326791e+00
MYC_CCDS6359.2_ex1_8:128750721-128750744:-_5-2	9.622484e-01	9.337073e-01
MYC_CCDS6359.2_ex1_8:128750749-128750772:-_5-3	1.348431e+00	1.825474e+00
MYC_CCDS6359.2_ex1_8:128751065-128751088:+_5-4	9.491241e-01	9.055176e-01
MYC_CCDS6359.2_ex1_8:128751121-128751144:-_5-5	6.085864e-01	3.753588e-01
GNL3_CCDS2861.1_ex2_3:52721341-52721364:+_5-1	9.819200e-01	9.732798e-01
GNL3_CCDS2861.1_ex4_3:52722155-52722178:-_5-2	3.830147e-01	1.500910e-01
GNL3_CCDS2861.1_ex5_3:52723099-52723122:-_5-3	1.328313e+00	1.772813e+00
GNL3_CCDS2861.1_ex6_3:52724599-52724622:+_5-4	9.987941e-01	1.009003e+00
GNL3_CCDS2861.1_ex7_3:52725066-52725089:-_5-5	1.164828e+00	1.365534e+00
NSF_CCDS42354.1_ex10_17:44771222-44771245:+_5-4	1.306418e+00	1.718356e+00
NSF_CCDS42354.1_ex10_17:44771270-44771293:+_5-5	5.577447e-01	3.206719e-01
NSF_CCDS42354.1_ex7_17:44720496-44720519:+_5-1	6.994881e-01	4.991266e-01
NSF_CCDS42354.1_ex8_17:44751801-44751824:-_5-2	1.130661e+00	1.288847e+00
NSF_CCDS42354.1_ex9_17:44770384-44770407:+_5-3	1.118885e+00	1.259848e+00
POP5_CCDS9202.1_ex1_12:121017381-121017404:+_5-1	5.485428e-01	3.095943e-01
POP5_CCDS9202.1_ex3_12:121018916-121018939:-_5-2	7.545937e-01	5.727088e-01
POP5_CCDS9202.1_ex3_12:121018945-121018968:+_5-3	1.508968e+00	2.287410e+00
POP5_CCDS9202.1_ex3_12:121018962-121018985:-_5-4	1.297853e+00	1.692146e+00
POP5_CCDS9202.1_ex3_12:121018980-121019003:+_5-5	9.593991e-01	9.279947e-01
TCEB2_CCDS32374.1_ex2_16:2825484-2825507:-_5-1	3.028047e-01	9.556234e-02
TCEB2_CCDS32374.1_ex2_16:2825529-2825552:+_5-2	1.122393e+00	1.267782e+00
TCEB2_CCDS32374.1_ex3_16:2826994-2827017:+_5-3	1.132375e+00	1.286876e+00
TCEB2_CCDS32374.1_ex3_16:2827020-2827043:-_5-4	8.920938e-01	8.033093e-01
TCEB2_CCDS32374.1_ex3_16:2827033-2827056:-_5-5	1.158689e+00	1.350449e+00
BRF2_CCDS6098.1_ex1_8:37704475-37704498:+_5-1	3.453624e-01	1.264335e-01
BRF2_CCDS6098.1_ex1_8:37704511-37704534:+_5-2	1.576066e+00	2.493673e+00
BRF2_CCDS6098.1_ex1_8:37704609-37704632:-_5-3	1.604390e+00	2.585313e+00
BRF2_CCDS6098.1_ex1_8:37704675-37704698:+_5-4	1.061413e+00	1.131777e+00
BRF2_CCDS6098.1_ex3_8:37707146-37707169:-_5-5	3.071013e-01	1.029310e-01
XRCC6_CCDS14021.1_ex2_22:42032154-42032177:+_5-1	8.211725e-01	6.810228e-01
XRCC6_CCDS14021.1_ex3_22:42032636-42032659:-_5-2	1.029359e+00	1.070407e+00
XRCC6_CCDS14021.1_ex3_22:42032752-42032775:+_5-3	1.389251e+00	1.938915e+00
XRCC6_CCDS14021.1_ex4_22:42033643-42033666:-_5-4	1.203503e+00	1.456418e+00
XRCC6_CCDS14021.1_ex5_22:42043024-42043047:-_5-5	4.439612e-01	2.070580e-01
CLNS1A_CCDS8252.1_ex2_11:77336079-77336102:-_5-1	-1.130833e-01	1.492214e-02
CLNS1A_CCDS8252.1_ex4_11:77340847-77340870:+_5-2	7.317353e-01	5.396080e-01
CLNS1A_CCDS8252.1_ex4_11:77340900-77340923:-_5-3	1.191014e+00	1.428269e+00
CLNS1A_CCDS8252.1_ex4_11:77340917-77340940:-_5-4	1.225180e+00	1.509269e+00
CLNS1A_CCDS8252.1_ex5_11:77348630-77348653:+_5-5	1.435196e+00	2.071760e+00
RAD51_CCDS10062.1_ex1_15:40993275-40993298:+_5-1	6.681100e-01	4.552953e-01
RAD51_CCDS10062.1_ex1_15:40993326-40993349:+_5-2	8.544472e-01	7.360241e-01
RAD51_CCDS10062.1_ex3_15:41001252-41001275:+_5-3	1.003155e+00	1.015621e+00
RAD51_CCDS10062.1_ex3_15:41001280-41001303:-_5-4	1.007795e+00	1.024023e+00
RAD51_CCDS10062.1_ex4_15:41010996-41011019:+_5-5	1.594788e+00	2.552677e+00
TTC27_CCDS33176.1_ex3_2:32865398-32865421:-_5-1	1.174247e+00	1.389168e+00
TTC27_CCDS33176.1_ex7_2:32897400-32897423:-_5-2	7.774041e-01	6.085649e-01
TTC27_CCDS33176.1_ex8_2:32903946-32903969:+_5-3	6.975315e-01	4.971361e-01
TTC27_CCDS33176.1_ex9_2:32927916-32927939:-_5-4	1.282356e+00	1.654199e+00
TTC27_CCDS33176.1_ex9_2:32927946-32927969:+_5-5	1.029202e+00	1.067503e+00
FARSA_CCDS12287.1_ex10_19:13041237-13041260:+_5-2	9.997108e-01	1.006161e+00
FARSA_CCDS12287.1_ex10_19:13041284-13041307:+_5-3	-2.848838e-01	8.302443e-02
FARSA_CCDS12287.1_ex11_19:13041418-13041441:+_5-4	1.336483e+00	1.794403e+00
FARSA_CCDS12287.1_ex11_19:13041553-13041576:-_5-5	1.135389e+00	1.294612e+00
FARSA_CCDS12287.1_ex6_19:13039252-13039275:+_5-1	1.203711e+00	1.457847e+00
PAFAH1B1_CCDS32528.1_ex3_17:2570318-2570341:+_5-1	4.029831e-01	1.749008e-01
PAFAH1B1_CCDS32528.1_ex3_17:2570444-2570467:-_5-2	1.876358e+00	3.531911e+00
PAFAH1B1_CCDS32528.1_ex4_17:2573519-2573542:+_5-3	1.448690e+00	2.108366e+00
PAFAH1B1_CCDS32528.1_ex4_17:2573565-2573588:+_5-4	1.198248e-01	2.466493e-02
PAFAH1B1_CCDS32528.1_ex4_17:2573609-2573632:+_5-5	1.075118e+00	1.165608e+00
GTF2B_CCDS715.1_ex1_1:89323036-89323059:+_5-1	1.414828e+00	2.012336e+00
GTF2B_CCDS715.1_ex1_1:89323068-89323091:-_5-2	1.407580e+00	1.991245e+00
GTF2B_CCDS715.1_ex3_1:89325915-89325938:-_5-3	4.645673e-01	2.257239e-01
GTF2B_CCDS715.1_ex4_1:89329654-89329677:+_5-4	8.706090e-01	7.675281e-01
GTF2B_CCDS715.1_ex5_1:89352954-89352977:-_5-5	8.910566e-01	8.039591e-01
SUPT5H_CCDS12536.1_ex12_19:39959443-39959466:+_5-4	1.004068e+00	1.015794e+00
SUPT5H_CCDS12536.1_ex15_19:39960832-39960855:-_5-5	1.346456e+00	1.820722e+00
SUPT5H_CCDS12536.1_ex8_19:39950559-39950582:-_5-1	6.043614e-01	3.722497e-01
SUPT5H_CCDS12536.1_ex9_19:39955472-39955495:+_5-2	9.862312e-01	9.832647e-01
SUPT5H_CCDS12536.1_ex9_19:39955649-39955672:-_5-3	1.030224e+00	1.068462e+00
WDR70_CCDS34147.1_ex5_5:37438041-37438064:-_5-1	1.049011e+00	1.105277e+00
WDR70_CCDS34147.1_ex6_5:37443361-37443384:-_5-2	1.488147e+00	2.224761e+00
WDR70_CCDS34147.1_ex7_5:37480055-37480078:+_5-3	2.519627e-01	6.820424e-02
WDR70_CCDS34147.1_ex9_5:37605159-37605182:+_5-4	1.715706e+00	2.955021e+00
WDR70_CCDS34147.1_ex9_5:37605214-37605237:+_5-5	4.299962e-01	1.903343e-01
ACTR10_CCDS32090.1_ex2_14:58674653-58674676:-_5-1	8.006757e-01	6.511106e-01
ACTR10_CCDS32090.1_ex3_14:58675743-58675766:-_5-2	9.962379e-01	1.002828e+00
ACTR10_CCDS32090.1_ex4_14:58678073-58678096:-_5-3	1.294726e+00	1.688335e+00
ACTR10_CCDS32090.1_ex5_14:58680375-58680398:+_5-4	1.186583e+00	1.417334e+00
ACTR10_CCDS32090.1_ex7_14:58686404-58686427:+_5-5	7.458053e-01	5.664473e-01
PSMD2_CCDS3258.1_ex4_3:184019844-184019867:-_5-1	1.114902e+00	1.255644e+00
PSMD2_CCDS3258.1_ex5_3:184020191-184020214:+_5-2	6.208971e-01	3.889499e-01
PSMD2_CCDS3258.1_ex5_3:184020256-184020279:+_5-3	8.405826e-01	7.159375e-01
PSMD2_CCDS3258.1_ex6_3:184020487-184020510:+_5-4	1.663028e+00	2.777710e+00
PSMD2_CCDS3258.1_ex9_3:184021509-184021532:-_5-5	9.512766e-01	9.149907e-01
LSM2_CCDS4722.1_ex0_6:31765622-31765645:-_5-1	1.308566e+00	1.721068e+00
LSM2_CCDS4722.1_ex1_6:31765752-31765775:+_5-2	9.499677e-01	9.084890e-01
LSM2_CCDS4722.1_ex1_6:31765765-31765788:-_5-3	6.474071e-01	4.287371e-01
LSM2_CCDS4722.1_ex1_6:31765808-31765831:+_5-4	7.831040e-01	6.241073e-01
LSM2_CCDS4722.1_ex2_6:31766252-31766275:-_5-5	1.369382e+00	1.884030e+00
CHEK1_CCDS58191.1_ex1_11:125497635-125497658:+_5-1	9.519163e-01	9.157326e-01
CHEK1_CCDS58191.1_ex2_11:125499165-125499188:+_5-2	1.616046e+00	2.621301e+00
CHEK1_CCDS58191.1_ex3_11:125499296-125499319:+_5-3	6.908280e-01	4.873936e-01
CHEK1_CCDS58191.1_ex4_11:125503221-125503244:+_5-4	1.405269e+00	1.983509e+00
CHEK1_CCDS58191.1_ex7_11:125513697-125513720:-_5-5	3.840935e-01	1.503391e-01
POLR2I_CCDS12487.1_ex2_19:36605070-36605093:+_5-1	-2.733521e-01	7.639151e-02
POLR2I_CCDS12487.1_ex2_19:36605100-36605123:+_5-2	1.065865e+00	1.141172e+00
POLR2I_CCDS12487.1_ex2_19:36605118-36605141:-_5-3	1.185685e+00	1.411880e+00
POLR2I_CCDS12487.1_ex3_19:36605241-36605264:-_5-4	9.134407e-01	8.431755e-01
POLR2I_CCDS12487.1_ex4_19:36605559-36605582:-_5-5	1.811641e+00	3.291923e+00
SACM1L_CCDS33745.1_ex10_3:45764961-45764984:+_5-5	9.798793e-01	9.696412e-01
SACM1L_CCDS33745.1_ex4_3:45751005-45751028:-_5-1	1.020046e+00	1.048782e+00
SACM1L_CCDS33745.1_ex4_3:45751075-45751098:-_5-2	8.725565e-01	7.697895e-01
SACM1L_CCDS33745.1_ex5_3:45754631-45754654:+_5-3	1.223532e+00	1.507433e+00
SACM1L_CCDS33745.1_ex7_3:45761071-45761094:+_5-4	9.721509e-01	9.551541e-01
PAM16_CCDS10512.1_ex1_16:4390942-4390965:-_5-1	1.146353e+00	1.322724e+00
PAM16_CCDS10512.1_ex2_16:4391403-4391426:+_5-2	1.123396e+00	1.267781e+00
PAM16_CCDS10512.1_ex2_16:4391421-4391444:+_5-3	1.471438e+00	2.179517e+00
PAM16_CCDS10512.1_ex2_16:4391442-4391465:+_5-4	6.355339e-01	4.093655e-01
PAM16_CCDS10512.1_ex2_16:4391473-4391496:+_5-5	4.712058e-01	2.252666e-01
DTYMK_CCDS2552.1_ex1_2:242618014-242618037:+_5-1	1.295092e+00	1.686272e+00
DTYMK_CCDS2552.1_ex2_2:242619642-242619665:-_5-2	1.279401e+00	1.646526e+00
DTYMK_CCDS2552.1_ex2_2:242619675-242619698:+_5-3	1.015159e+00	1.037654e+00
DTYMK_CCDS2552.1_ex2_2:242619704-242619727:-_5-4	1.016683e+00	1.043844e+00
DTYMK_CCDS2552.1_ex3_2:242625273-242625296:-_5-5	4.905467e-02	1.224955e-02
YBX1_CCDS470.1_ex1_1:43149115-43149138:+_5-3	1.236572e+00	1.542391e+00
YBX1_CCDS470.1_ex4_1:43162321-43162344:+_5-4	7.634284e-01	5.901212e-01
SF3A2_CCDS12084.1_ex2_19:2244734-2244757:+_5-1	1.656416e+00	2.753716e+00
SF3A2_CCDS12084.1_ex3_19:2245522-2245545:+_5-2	-3.836393e-01	1.491214e-01
SF3A2_CCDS12084.1_ex5_19:2246883-2246906:+_5-3	1.064206e+00	1.139103e+00
SF3A2_CCDS12084.1_ex5_19:2246926-2246949:+_5-4	1.317477e+00	1.744751e+00
SF3A2_CCDS12084.1_ex5_19:2246944-2246967:+_5-5	9.177233e-01	8.514449e-01
HIST1H2BJ_CCDS4618.1_ex0_6:27100302-27100325:-_4-1	2.100720e+00	4.427122e+00
HIST1H2BJ_CCDS4618.1_ex0_6:27100331-27100354:+_4-2	1.568106e+00	2.470831e+00
HIST1H2BJ_CCDS4618.1_ex0_6:27100357-27100380:+_4-3	4.285114e-01	1.892280e-01
HIST1H2BJ_CCDS4618.1_ex0_6:27100391-27100414:+_4-4	-9.057374e-02	1.930842e-02
LCE1F_CCDS1023.1_ex0_1:152748946-152748969:-_3-1	1.398254e+00	1.966422e+00
LCE1F_CCDS1023.1_ex0_1:152748973-152748996:+_3-2	1.568272e-01	2.723698e-02
LCE1F_CCDS1023.1_ex0_1:152749039-152749062:+_3-3	1.111230e+00	1.243431e+00
EIF1AX_CCDS14196.1_ex3_X:20152073-20152096:-_5-1	1.001416e+00	1.010588e+00
EIF1AX_CCDS14196.1_ex3_X:20152089-20152112:+_5-2	9.601205e-01	9.288940e-01
EIF1AX_CCDS14196.1_ex4_X:20153888-20153911:-_5-3	9.359061e-01	8.847065e-01
EIF1AX_CCDS14196.1_ex4_X:20153947-20153970:-_5-4	1.326262e+00	1.766678e+00
EIF1AX_CCDS14196.1_ex5_X:20156656-20156679:-_5-5	9.472593e-01	9.045468e-01
SMC4_CCDS3189.1_ex11_3:160138541-160138564:+_5-4	5.010457e-01	2.625539e-01
SMC4_CCDS3189.1_ex11_3:160138573-160138596:-_5-5	7.756934e-01	6.109816e-01
SMC4_CCDS3189.1_ex1_3:160119800-160119823:-_5-1	1.151776e+00	1.339481e+00
SMC4_CCDS3189.1_ex2_3:160120470-160120493:-_5-2	1.201727e+00	1.455604e+00
SMC4_CCDS3189.1_ex4_3:160129745-160129768:-_5-3	1.110572e+00	1.241183e+00
POLR2D_CCDS2151.1_ex1_2:128608198-128608221:+_5-1	1.144415e+00	1.319014e+00
POLR2D_CCDS2151.1_ex1_2:128608221-128608244:-_5-2	1.041420e+00	1.094718e+00
POLR2D_CCDS2151.1_ex2_2:128610488-128610511:+_5-3	1.497358e+00	2.251738e+00
POLR2D_CCDS2151.1_ex2_2:128610586-128610609:-_5-4	9.283243e-01	8.702818e-01
POLR2D_CCDS2151.1_ex2_2:128610628-128610651:-_5-5	1.914814e-01	4.409431e-02
EIF2S3_CCDS14210.1_ex2_X:24075539-24075562:+_5-1	1.172340e+00	1.383184e+00
EIF2S3_CCDS14210.1_ex2_X:24075567-24075590:-_5-2	1.422769e+00	2.036219e+00
EIF2S3_CCDS14210.1_ex3_X:24075775-24075798:-_5-3	9.413492e-01	8.943876e-01
EIF2S3_CCDS14210.1_ex4_X:24078226-24078249:-_5-4	1.661400e-01	3.172643e-02
EIF2S3_CCDS14210.1_ex6_X:24082309-24082332:+_5-5	1.045928e+00	1.103997e+00
WEE1_CCDS44536.1_ex2_11:9598087-9598110:+_5-1	1.704163e+00	2.914906e+00
WEE1_CCDS44536.1_ex2_11:9598121-9598144:+_5-2	3.707913e-01	1.459749e-01
WEE1_CCDS44536.1_ex2_11:9598167-9598190:+_5-3	9.729658e-01	9.570677e-01
WEE1_CCDS44536.1_ex3_11:9598744-9598767:+_5-4	1.432003e+00	2.059851e+00
WEE1_CCDS44536.1_ex4_11:9603169-9603192:-_5-5	5.845884e-01	3.522406e-01
CRNKL1_CCDS33446.1_ex10_20:20028983-20029006:+_5-3	1.034115e+00	1.080248e+00
CRNKL1_CCDS33446.1_ex10_20:20029020-20029043:-_5-4	1.671468e+00	2.806447e+00
CRNKL1_CCDS33446.1_ex10_20:20029087-20029110:-_5-5	9.918929e-01	9.958616e-01
CRNKL1_CCDS33446.1_ex8_20:20026034-20026057:+_5-1	5.801011e-01	3.440101e-01
CRNKL1_CCDS33446.1_ex9_20:20028552-20028575:-_5-2	8.563152e-01	7.435547e-01
SNRPB_CCDS13026.1_ex2_20:2443803-2443826:-_5-1	6.229085e-01	3.928535e-01
SNRPB_CCDS13026.1_ex3_20:2444391-2444414:-_5-2	3.322864e-01	1.144247e-01
SNRPB_CCDS13026.1_ex3_20:2444487-2444510:-_5-3	6.828576e-01	4.725573e-01
SNRPB_CCDS13026.1_ex4_20:2446398-2446421:-_5-4	1.881207e+00	3.549276e+00
SNRPB_CCDS13026.1_ex4_20:2446412-2446435:-_5-5	1.928052e+00	3.730283e+00
DUT_CCDS32231.1_ex0_15:48623854-48623877:-_7-1	-1.462615e-01	2.356338e-02
DUT_CCDS32231.1_ex1_15:48624581-48624604:-_7-2	1.646270e+00	2.719441e+00
DUT_CCDS32231.1_ex2_15:48626619-48626642:+_7-3	6.510480e-01	4.343820e-01
DUT_CCDS32231.1_ex2_15:48626632-48626655:-_7-4	1.399756e+00	1.969322e+00
DUT_CCDS32231.1_ex2_15:48626682-48626705:+_7-5	1.031553e+00	1.074294e+00
DUT_CCDS32231.1_ex3_15:48628244-48628267:-_7-6	1.530197e+00	2.351675e+00
DUT_CCDS32231.1_ex3_15:48628265-48628288:+_7-7	6.058885e-01	3.786622e-01
RPLP1_CCDS10233.1_ex1_15:69746001-69746024:-_7-1	1.513306e+00	2.301349e+00
RPLP1_CCDS10233.1_ex2_15:69747515-69747538:-_7-3	9.441692e-01	8.966782e-01
RPLP1_CCDS10233.1_ex2_15:69747534-69747557:-_7-4	1.051173e+00	1.111657e+00
RPLP1_CCDS10233.1_ex2_15:69747554-69747577:-_7-5	-2.697544e-02	1.139202e-02
RPLP1_CCDS10233.1_ex2_15:69747586-69747609:-_7-7	1.210319e+00	1.472147e+00
EIF2B3_CCDS517.1_ex6_1:45363089-45363112:-_5-1	1.399962e+00	1.972291e+00
EIF2B3_CCDS517.1_ex8_1:45407188-45407211:+_5-2	2.911692e-03	4.487651e-03
EIF2B3_CCDS517.1_ex8_1:45407252-45407275:+_5-3	1.052323e+00	1.118173e+00
EIF2B3_CCDS517.1_ex8_1:45407282-45407305:-_5-4	8.679482e-01	7.641773e-01
EIF2B3_CCDS517.1_ex9_1:45444109-45444132:-_5-5	1.325970e+00	1.769373e+00
TRAPPC3_CCDS404.1_ex1_1:36603419-36603442:-_6-1	1.160479e+00	1.357360e+00
TRAPPC3_CCDS404.1_ex1_1:36603434-36603457:+_6-2	3.974116e-01	1.690828e-01
TRAPPC3_CCDS404.1_ex1_1:36603466-36603489:+_6-3	8.250974e-01	6.893047e-01
TRAPPC3_CCDS404.1_ex1_1:36603479-36603502:-_6-4	7.297627e-01	5.439387e-01
TRAPPC3_CCDS404.1_ex1_1:36603520-36603543:-_6-5	1.374246e+00	1.898403e+00
TRAPPC3_CCDS404.1_ex2_1:36605401-36605424:+_6-6	1.437841e+00	2.078675e+00
TWISTNB_CCDS34606.1_ex1_7:19739884-19739907:+_5-1	5.381433e-01	2.994190e-01
TWISTNB_CCDS34606.1_ex2_7:19744396-19744419:+_5-2	1.391584e+00	1.943820e+00
TWISTNB_CCDS34606.1_ex2_7:19744507-19744530:+_5-3	2.266859e-01	6.077995e-02
TWISTNB_CCDS34606.1_ex3_7:19748380-19748403:+_5-4	1.156819e+00	1.348979e+00
TWISTNB_CCDS34606.1_ex3_7:19748436-19748459:+_5-5	1.339083e+00	1.802489e+00
KAT8_CCDS10706.1_ex0_16:31129184-31129207:-_5-1	1.938278e+00	3.764952e+00
KAT8_CCDS10706.1_ex1_16:31131555-31131578:+_5-2	8.335623e-01	7.049641e-01
KAT8_CCDS10706.1_ex2_16:31131651-31131674:+_5-3	4.402339e-01	1.976255e-01
KAT8_CCDS10706.1_ex4_16:31138538-31138561:-_5-4	1.211718e+00	1.477231e+00
KAT8_CCDS10706.1_ex4_16:31138575-31138598:+_5-5	8.827317e-01	7.857464e-01
CCDC94_CCDS12124.1_ex1_19:4249286-4249309:+_5-1	1.158276e+00	1.350391e+00
CCDC94_CCDS12124.1_ex2_19:4251032-4251055:+_5-2	1.075937e+00	1.168315e+00
CCDC94_CCDS12124.1_ex2_19:4251056-4251079:+_5-3	2.787732e-01	8.915250e-02
CCDC94_CCDS12124.1_ex2_19:4251107-4251130:-_5-4	1.323895e+00	1.763678e+00
CCDC94_CCDS12124.1_ex3_19:4254391-4254414:-_5-5	8.885170e-01	7.960815e-01
DHX37_CCDS9261.1_ex14_12:125450311-125450334:-_5-1	1.058031e+00	1.129104e+00
DHX37_CCDS9261.1_ex18_12:125453407-125453430:+_5-2	4.386723e-01	1.967603e-01
DHX37_CCDS9261.1_ex18_12:125453426-125453449:+_5-3	1.066582e+00	1.147308e+00
DHX37_CCDS9261.1_ex23_12:125465040-125465063:+_5-4	1.028315e+00	1.064224e+00
DHX37_CCDS9261.1_ex25_12:125470758-125470781:-_5-5	1.139412e+00	1.305521e+00
MFAP1_CCDS10105.1_ex5_15:44106843-44106866:-_5-1	8.851151e-01	7.929775e-01
MFAP1_CCDS10105.1_ex6_15:44107246-44107269:-_5-2	7.361164e-01	5.531600e-01
MFAP1_CCDS10105.1_ex7_15:44109454-44109477:+_5-3	8.348424e-01	7.061691e-01
MFAP1_CCDS10105.1_ex7_15:44109574-44109597:-_5-4	1.356186e+00	1.845599e+00
MFAP1_CCDS10105.1_ex7_15:44109593-44109616:-_5-5	1.348776e+00	1.830638e+00
DDX54_CCDS31907.1_ex10_12:113612443-113612466:+_5-1	1.319612e+00	1.750166e+00
DDX54_CCDS31907.1_ex11_12:113612707-113612730:+_5-2	8.936470e-01	8.079183e-01
DDX54_CCDS31907.1_ex13_12:113614714-113614737:-_5-3	9.014454e-01	8.197168e-01
DDX54_CCDS31907.1_ex14_12:113614854-113614877:+_5-4	7.976662e-01	6.415869e-01
DDX54_CCDS31907.1_ex16_12:113617032-113617055:+_5-5	1.244823e+00	1.558657e+00
DYNC1H1_CCDS9966.1_ex18_14:102467340-102467363:-_5-2	7.036991e-01	4.978395e-01
DYNC1H1_CCDS9966.1_ex28_14:102474564-102474587:+_5-3	9.591777e-01	9.320050e-01
DYNC1H1_CCDS9966.1_ex29_14:102476259-102476282:-_5-4	-3.565784e-01	1.300779e-01
DYNC1H1_CCDS9966.1_ex29_14:102476332-102476355:-_5-5	1.777728e+00	3.172041e+00
DYNC1H1_CCDS9966.1_ex7_14:102452246-102452269:-_5-1	1.667371e+00	2.792088e+00
SF3A1_CCDS13875.1_ex10_22:30738237-30738260:-_5-1	1.196625e+00	1.443263e+00
SF3A1_CCDS13875.1_ex10_22:30738317-30738340:-_5-2	1.544267e+00	2.395649e+00
SF3A1_CCDS13875.1_ex11_22:30738792-30738815:-_5-3	-5.447461e-01	2.991652e-01
SF3A1_CCDS13875.1_ex13_22:30742407-30742430:+_5-4	1.643029e+00	2.711417e+00
SF3A1_CCDS13875.1_ex14_22:30748990-30749013:+_5-5	5.133408e-01	2.728929e-01
ATP2A2_CCDS9143.1_ex4_12:110734453-110734476:+_5-1	1.386996e+00	1.935409e+00
ATP2A2_CCDS9143.1_ex5_12:110760810-110760833:-_5-2	4.172914e-01	1.852384e-01
ATP2A2_CCDS9143.1_ex7_12:110765402-110765425:+_5-3	1.013250e+00	1.037444e+00
ATP2A2_CCDS9143.1_ex7_12:110765562-110765585:+_5-4	1.129544e+00	1.283889e+00
ATP2A2_CCDS9143.1_ex9_12:110771015-110771038:-_5-5	9.418122e-01	8.975084e-01
SBDS_CCDS5537.1_ex3_7:66459193-66459216:-_5-1	1.048214e+00	1.105421e+00
SBDS_CCDS5537.1_ex3_7:66459263-66459286:-_5-2	8.051139e-01	6.575271e-01
SBDS_CCDS5537.1_ex3_7:66459296-66459319:+_5-3	8.660256e-01	7.571781e-01
SBDS_CCDS5537.1_ex4_7:66460279-66460302:-_5-4	1.051865e+00	1.112551e+00
SBDS_CCDS5537.1_ex4_7:66460298-66460321:-_5-5	1.166249e+00	1.370683e+00
RPL30_CCDS34928.1_ex1_8:99054961-99054984:-_5-2	8.952092e-01	8.128480e-01
RPL30_CCDS34928.1_ex2_8:99057159-99057182:+_5-3	1.540789e+00	2.387156e+00
RPL30_CCDS34928.1_ex2_8:99057201-99057224:-_5-4	8.783736e-01	7.827818e-01
EIF4E_CCDS34031.1_ex1_4:99806181-99806204:+_5-1	3.130157e-01	1.089738e-01
EIF4E_CCDS34031.1_ex2_4:99808231-99808254:+_5-2	8.457970e-01	7.289029e-01
EIF4E_CCDS34031.1_ex2_4:99808327-99808350:+_5-3	1.216227e+00	1.492195e+00
EIF4E_CCDS34031.1_ex4_4:99812425-99812448:-_5-5	1.500912e+00	2.264470e+00
CCT8_CCDS33528.1_ex10_21:30439292-30439315:+_5-5	7.135855e-01	5.188229e-01
CCT8_CCDS33528.1_ex7_21:30435732-30435755:-_5-1	1.380918e+00	1.920633e+00
CCT8_CCDS33528.1_ex8_21:30437387-30437410:+_5-2	9.475206e-01	9.089491e-01
CCT8_CCDS33528.1_ex8_21:30437409-30437432:+_5-3	1.543997e+00	2.396601e+00
CCT8_CCDS33528.1_ex9_21:30439064-30439087:+_5-4	4.769139e-01	2.359355e-01
NPLOC4_CCDS45812.1_ex10_17:79573757-79573780:+_5-3	1.038311e+00	1.083754e+00
NPLOC4_CCDS45812.1_ex13_17:79580377-79580400:-_5-4	9.609189e-01	9.321625e-01
NPLOC4_CCDS45812.1_ex13_17:79580410-79580433:-_5-5	9.509104e-01	9.094516e-01
NPLOC4_CCDS45812.1_ex9_17:79571572-79571595:-_5-1	1.386007e+00	1.931729e+00
NPLOC4_CCDS45812.1_ex9_17:79571635-79571658:-_5-2	7.918753e-01	6.381271e-01
SF3B4_CCDS941.1_ex3_1:149898346-149898369:+_5-1	7.462382e-01	5.669820e-01
SF3B4_CCDS941.1_ex3_1:149898453-149898476:+_5-2	1.323885e+00	1.763761e+00
SF3B4_CCDS941.1_ex3_1:149898666-149898689:+_5-3	1.447490e+00	2.104638e+00
SF3B4_CCDS941.1_ex4_1:149899072-149899095:+_5-4	6.847625e-01	4.742862e-01
SF3B4_CCDS941.1_ex4_1:149899096-149899119:+_5-5	9.318751e-01	8.764986e-01
GINS4_CCDS6116.1_ex0_8:41387795-41387818:+_5-1	8.941219e-01	8.080391e-01
GINS4_CCDS6116.1_ex1_8:41393934-41393957:+_5-2	9.595472e-01	9.292391e-01
GINS4_CCDS6116.1_ex2_8:41394790-41394813:+_5-3	1.526192e+00	2.339481e+00
GINS4_CCDS6116.1_ex3_8:41397207-41397230:+_5-4	7.709569e-01	6.026017e-01
GINS4_CCDS6116.1_ex3_8:41397253-41397276:-_5-5	1.038209e+00	1.085531e+00
UBTF_CCDS11480.1_ex11_17:42289080-42289103:-_5-1	1.332969e+00	1.787212e+00
UBTF_CCDS11480.1_ex12_17:42289274-42289297:-_5-2	1.130508e+00	1.282803e+00
UBTF_CCDS11480.1_ex14_17:42290209-42290232:-_5-3	1.613562e-01	3.642538e-02
UBTF_CCDS11480.1_ex17_17:42293338-42293361:+_5-4	1.175074e+00	1.390083e+00
UBTF_CCDS11480.1_ex18_17:42293977-42294000:+_5-5	8.167463e-01	6.772755e-01
PMF1-BGLAP_CCDS55650.1_ex1_1:156202113-156202136:-_3-1	1.288685e+00	1.672903e+00
PMF1-BGLAP_CCDS55650.1_ex1_1:156202146-156202169:-_3-2	3.046448e-01	9.723722e-02
PMF1-BGLAP_CCDS55650.1_ex1_1:156202193-156202216:+_3-3	1.101668e+00	1.224869e+00
KIF11_CCDS7422.1_ex3_10:94366965-94366988:+_5-1	3.065165e-01	1.047953e-01
KIF11_CCDS7422.1_ex4_10:94368780-94368803:-_5-2	1.627054e+00	2.656904e+00
KIF11_CCDS7422.1_ex4_10:94368940-94368963:+_5-3	1.104501e+00	1.231367e+00
KIF11_CCDS7422.1_ex7_10:94373271-94373294:-_5-4	3.367671e-01	1.243392e-01
KIF11_CCDS7422.1_ex9_10:94381131-94381154:+_5-5	1.487445e+00	2.225469e+00
NUP93_CCDS10769.1_ex4_16:56852602-56852625:-_5-1	7.574999e-01	5.793315e-01
NUP93_CCDS10769.1_ex7_16:56862952-56862975:-_5-2	8.846297e-01	7.891514e-01
NUP93_CCDS10769.1_ex8_16:56864460-56864483:-_5-3	1.688243e+00	2.859675e+00
NUP93_CCDS10769.1_ex8_16:56864509-56864532:-_5-4	1.177825e+00	1.396529e+00
NUP93_CCDS10769.1_ex9_16:56865785-56865808:+_5-5	8.300442e-01	6.947650e-01
HIST1H2AM_CCDS4639.1_ex0_6:27860716-27860739:+_5-1	1.481347e+00	2.202254e+00
HIST1H2AM_CCDS4639.1_ex0_6:27860734-27860757:-_5-2	1.703640e+00	2.915145e+00
HIST1H2AM_CCDS4639.1_ex0_6:27860767-27860790:-_5-3	8.176341e-01	6.755421e-01
HIST1H2AM_CCDS4639.1_ex0_6:27860791-27860814:-_5-4	5.660043e-01	3.252130e-01
HIST1H2AM_CCDS4639.1_ex0_6:27860815-27860838:-_5-5	7.485628e-01	5.643740e-01
TUBB_CCDS4687.1_ex1_6:30690390-30690413:-_5-1	3.952406e-01	1.664110e-01
TUBB_CCDS4687.1_ex3_6:30691112-30691135:-_5-2	1.121046e+00	1.263022e+00
TUBB_CCDS4687.1_ex3_6:30691315-30691338:-_5-3	9.031292e-01	8.250844e-01
TUBB_CCDS4687.1_ex3_6:30691396-30691419:-_5-4	1.317066e+00	1.743019e+00
TUBB_CCDS4687.1_ex3_6:30691672-30691695:-_5-5	1.059836e+00	1.133112e+00
NUTF2_CCDS10848.1_ex0_16:67899099-67899122:+_5-1	6.190153e-01	3.930192e-01
NUTF2_CCDS10848.1_ex0_16:67899113-67899136:-_5-2	8.271641e-01	6.944090e-01
NUTF2_CCDS10848.1_ex1_16:67902248-67902271:+_5-3	1.701026e+00	2.903815e+00
NUTF2_CCDS10848.1_ex1_16:67902262-67902285:+_5-4	1.333587e+00	1.789369e+00
NUTF2_CCDS10848.1_ex2_16:67902405-67902428:-_5-5	8.396140e-01	7.153057e-01
CENPM_CCDS14025.1_ex0_22:42335108-42335131:+_10-1	1.360829e+00	1.860806e+00
CENPM_CCDS14025.1_ex0_22:42335138-42335161:-_10-2	7.963582e-01	6.402873e-01
CENPM_CCDS14025.1_ex1_22:42339663-42339686:-_10-3	9.628012e-01	9.330297e-01
CENPM_CCDS14025.1_ex3_22:42341915-42341938:-_10-4	4.638487e-01	2.263884e-01
CENPM_CCDS14025.1_ex3_22:42341932-42341955:+_10-5	9.322685e-01	8.796967e-01
CENPM_CCDS14025.1_ex3_22:42341957-42341980:+_10-6	1.139853e+00	1.306528e+00
CENPM_CCDS14025.1_ex3_22:42341971-42341994:+_10-7	1.481037e+00	2.203001e+00
CENPM_CCDS14025.1_ex3_22:42341986-42342009:+_10-8	1.020128e+00	1.049674e+00
CENPM_CCDS14025.1_ex4_22:42342421-42342444:-_10-9	9.371025e-01	8.831280e-01
CENPM_CCDS14025.1_ex4_22:42342442-42342465:-_10-10	9.282651e-01	8.704324e-01
DNM2_CCDS32907.1_ex1_19:10870423-10870446:-_5-1	1.127675e+00	1.279360e+00
DNM2_CCDS32907.1_ex5_19:10893737-10893760:-_5-2	1.059165e+00	1.127308e+00
DNM2_CCDS32907.1_ex6_19:10897269-10897292:-_5-3	1.007942e+00	1.020767e+00
DNM2_CCDS32907.1_ex7_19:10904472-10904495:-_5-4	1.143510e+00	1.314829e+00
DNM2_CCDS32907.1_ex8_19:10906055-10906078:+_5-5	3.485938e-01	1.288327e-01
LAS1L_CCDS14381.1_ex13_X:64754372-64754395:-_5-3	1.267415e+00	1.615866e+00
LAS1L_CCDS14381.1_ex13_X:64754394-64754417:-_5-4	1.023648e+00	1.056950e+00
LAS1L_CCDS14381.1_ex13_X:64754417-64754440:+_5-5	1.143415e+00	1.315428e+00
LAS1L_CCDS14381.1_ex7_X:64748138-64748161:-_5-1	8.555506e-01	7.433595e-01
LAS1L_CCDS14381.1_ex9_X:64749704-64749727:-_5-2	6.400628e-01	4.154412e-01
HARS_CCDS4237.1_ex3_5:140056441-140056464:+_5-1	1.430608e+00	2.054995e+00
HARS_CCDS4237.1_ex6_5:140057312-140057335:-_5-2	4.125078e-01	1.763963e-01
HARS_CCDS4237.1_ex8_5:140058645-140058668:-_5-3	8.976747e-01	8.154799e-01
HARS_CCDS4237.1_ex9_5:140059374-140059397:+_5-4	1.483179e+00	2.208726e+00
HARS_CCDS4237.1_ex9_5:140059414-140059437:+_5-5	8.261993e-01	6.934970e-01
RPL6_CCDS9162.1_ex3_12:112844677-112844700:+_5-2	9.464390e-01	9.075790e-01
RPL6_CCDS9162.1_ex4_12:112846042-112846065:-_5-3	7.464580e-01	5.691087e-01
RPL6_CCDS9162.1_ex4_12:112846064-112846087:-_5-4	1.467786e+00	2.167175e+00
TUBA1B_CCDS31792.1_ex0_12:49522426-49522449:+_5-1	1.284651e+00	1.655804e+00
TUBA1B_CCDS31792.1_ex0_12:49522621-49522644:+_5-2	6.840388e-01	4.767707e-01
TUBA1B_CCDS31792.1_ex1_12:49523029-49523052:+_5-3	1.063436e+00	1.139129e+00
TUBA1B_CCDS31792.1_ex2_12:49523334-49523357:+_5-5	9.470004e-01	9.063457e-01
UPF1_CCDS12386.1_ex10_19:18966034-18966057:+_5-4	1.219598e+00	1.497288e+00
UPF1_CCDS12386.1_ex11_19:18966760-18966783:+_5-5	1.391727e+00	1.947631e+00
UPF1_CCDS12386.1_ex2_19:18958604-18958627:+_5-1	7.406148e-01	5.552832e-01
UPF1_CCDS12386.1_ex4_19:18961619-18961642:+_5-2	4.383580e-01	1.963846e-01
UPF1_CCDS12386.1_ex5_19:18963008-18963031:-_5-3	1.062372e+00	1.135892e+00
UXT_CCDS14284.1_ex3_X:47517004-47517027:-_5-1	6.184007e-01	3.921993e-01
UXT_CCDS14284.1_ex3_X:47517022-47517045:-_5-2	1.147580e+00	1.328140e+00
UXT_CCDS14284.1_ex4_X:47517179-47517202:-_5-3	1.154987e+00	1.344259e+00
UXT_CCDS14284.1_ex4_X:47517227-47517250:+_5-4	1.083734e+00	1.184540e+00
UXT_CCDS14284.1_ex4_X:47517251-47517274:-_5-5	7.982572e-01	6.422193e-01
RBM22_CCDS34278.1_ex6_5:150076425-150076448:-_5-1	1.115219e+00	1.248599e+00
RBM22_CCDS34278.1_ex7_5:150078059-150078082:-_5-2	1.162858e+00	1.363321e+00
RBM22_CCDS34278.1_ex7_5:150078134-150078157:+_5-3	-2.338853e-01	5.776176e-02
RBM22_CCDS34278.1_ex7_5:150078158-150078181:+_5-4	1.610154e+00	2.603638e+00
RBM22_CCDS34278.1_ex9_5:150080004-150080027:-_5-5	9.185710e-01	8.543187e-01
TTC1_CCDS4348.1_ex0_5:159437737-159437760:-_5-1	5.436188e-01	2.988472e-01
TTC1_CCDS4348.1_ex0_5:159437813-159437836:+_5-2	2.440622e-01	6.894642e-02
TTC1_CCDS4348.1_ex1_5:159462161-159462184:+_5-3	1.237154e+00	1.541243e+00
TTC1_CCDS4348.1_ex2_5:159463730-159463753:-_5-4	1.289105e+00	1.671240e+00
TTC1_CCDS4348.1_ex4_5:159476533-159476556:-_5-5	1.226322e+00	1.513707e+00
PSMB7_CCDS6855.1_ex3_9:127167692-127167715:+_5-1	1.238972e+00	1.546323e+00
PSMB7_CCDS6855.1_ex4_9:127174653-127174676:+_5-2	6.340976e-01	4.118330e-01
PSMB7_CCDS6855.1_ex4_9:127174756-127174779:-_5-3	-1.220115e-01	1.653124e-02
PSMB7_CCDS6855.1_ex5_9:127176243-127176266:-_5-4	1.246942e+00	1.565775e+00
PSMB7_CCDS6855.1_ex6_9:127177133-127177156:-_5-5	1.404046e+00	1.979993e+00
RPL35A_CCDS33930.1_ex2_3:197680868-197680891:+_5-3	9.779477e-01	9.680383e-01
RPL35A_CCDS33930.1_ex2_3:197680886-197680909:-_5-4	3.202848e-01	1.078390e-01
RPL35A_CCDS33930.1_ex2_3:197680922-197680945:+_5-5	1.767924e+00	3.141046e+00
PSMD6_CCDS2901.1_ex4_3:64004621-64004644:-_5-1	1.556306e+00	2.435654e+00
PSMD6_CCDS2901.1_ex5_3:64005025-64005048:-_5-2	5.250824e-01	2.870147e-01
PSMD6_CCDS2901.1_ex5_3:64005047-64005070:+_5-3	1.208894e+00	1.472346e+00
PSMD6_CCDS2901.1_ex6_3:64007992-64008015:+_5-4	1.030092e+00	1.069359e+00
PSMD6_CCDS2901.1_ex6_3:64008022-64008045:-_5-5	6.902284e-01	4.843978e-01
TBL3_CCDS10453.1_ex4_16:2024594-2024617:+_5-1	1.086358e+00	1.186358e+00
TBL3_CCDS10453.1_ex4_16:2024615-2024638:+_5-2	9.097647e-01	8.318961e-01
TBL3_CCDS10453.1_ex5_16:2024818-2024841:-_5-3	1.024273e+00	1.057515e+00
TBL3_CCDS10453.1_ex6_16:2024991-2025014:+_5-4	4.695093e-01	2.260720e-01
TBL3_CCDS10453.1_ex6_16:2025045-2025068:+_5-5	1.441152e+00	2.084776e+00
ELL_CCDS12380.1_ex11_19:18632741-18632764:+_5-5	1.438039e+00	2.075894e+00
ELL_CCDS12380.1_ex7_19:18572564-18572587:-_5-1	3.033092e-01	9.670558e-02
ELL_CCDS12380.1_ex8_19:18576302-18576325:-_5-2	1.538264e+00	2.376401e+00
ELL_CCDS12380.1_ex9_19:18576640-18576663:-_5-3	8.024280e-01	6.486612e-01
ELL_CCDS12380.1_ex9_19:18576679-18576702:+_5-4	9.193731e-01	8.509475e-01
KRTAP4-11_CCDS45675.1_ex0_17:39274260-39274283:+_4-1	5.311766e-01	2.885326e-01
KRTAP4-11_CCDS45675.1_ex0_17:39274286-39274309:+_4-2	6.689211e-01	4.551877e-01
KRTAP4-11_CCDS45675.1_ex0_17:39274361-39274384:+_4-3	1.536126e+00	2.373191e+00
KRTAP4-11_CCDS45675.1_ex0_17:39274450-39274473:+_4-4	1.308645e+00	1.723916e+00
MDN1_CCDS5024.1_ex59_6:90428325-90428348:-_5-1	1.028703e+00	1.071456e+00
MDN1_CCDS5024.1_ex73_6:90455040-90455063:-_5-2	6.439833e-01	4.216491e-01
MDN1_CCDS5024.1_ex75_6:90457117-90457140:-_5-3	1.178166e+00	1.394702e+00
MDN1_CCDS5024.1_ex95_6:90499497-90499520:-_5-4	1.047882e+00	1.109550e+00
MDN1_CCDS5024.1_ex99_6:90504424-90504447:+_5-5	9.836373e-01	9.767146e-01
PSMC6_CCDS9710.2_ex3_14:53175512-53175535:+_5-1	1.351970e+00	1.837959e+00
PSMC6_CCDS9710.2_ex4_14:53177867-53177890:+_5-2	9.707685e-01	9.553202e-01
PSMC6_CCDS9710.2_ex5_14:53178121-53178144:+_5-3	-7.703412e-02	1.238017e-02
PSMC6_CCDS9710.2_ex5_14:53178220-53178243:+_5-4	1.248731e+00	1.571710e+00
PSMC6_CCDS9710.2_ex6_14:53180679-53180702:-_5-5	1.071516e+00	1.159976e+00
TRMT112_CCDS66113.1_ex1_11:64084569-64084592:+_5-1	1.161210e+00	1.362052e+00
TRMT112_CCDS66113.1_ex1_11:64084585-64084608:+_5-2	6.224284e-01	3.914700e-01
TRMT112_CCDS66113.1_ex2_11:64084731-64084754:+_5-3	1.133353e+00	1.291308e+00
TRMT112_CCDS66113.1_ex2_11:64084767-64084790:-_5-4	8.540884e-01	7.405034e-01
TRMT112_CCDS66113.1_ex2_11:64084788-64084811:-_5-5	1.060370e+00	1.134377e+00
NCBP2_CCDS3323.1_ex1_3:196664414-196664437:-_7-1	1.441439e+00	2.089591e+00
NCBP2_CCDS3323.1_ex1_3:196664434-196664457:-_7-2	6.575140e-01	4.414953e-01
NCBP2_CCDS3323.1_ex1_3:196664471-196664494:-_7-3	1.192378e+00	1.435133e+00
NCBP2_CCDS3323.1_ex1_3:196664496-196664519:-_7-4	1.409435e+00	1.997669e+00
NCBP2_CCDS3323.1_ex2_3:196666161-196666184:-_7-5	1.065819e+00	1.147988e+00
NCBP2_CCDS3323.1_ex2_3:196666190-196666213:-_7-6	7.355900e-01	5.546969e-01
NCBP2_CCDS3323.1_ex2_3:196666247-196666270:-_7-7	3.054519e-01	1.037036e-01
CTCF_CCDS10841.1_ex2_16:67650755-67650778:-_5-1	1.302665e+00	1.707083e+00
CTCF_CCDS10841.1_ex3_16:67654657-67654680:+_5-2	6.144704e-01	3.842243e-01
CTCF_CCDS10841.1_ex4_16:67655373-67655396:+_5-3	1.262626e+00	1.606908e+00
CTCF_CCDS10841.1_ex5_16:67660461-67660484:-_5-4	3.872617e-01	1.556485e-01
CTCF_CCDS10841.1_ex5_16:67660596-67660619:+_5-5	1.138970e+00	1.307982e+00
NOP56_CCDS13030.1_ex2_20:2634021-2634044:-_5-1	7.922158e-01	6.351375e-01
NOP56_CCDS13030.1_ex3_20:2635144-2635167:+_5-2	1.577971e+00	2.503575e+00
NOP56_CCDS13030.1_ex4_20:2635398-2635421:+_5-3	7.559250e-01	5.788625e-01
NOP56_CCDS13030.1_ex4_20:2635494-2635517:+_5-4	6.445347e-01	4.244711e-01
NOP56_CCDS13030.1_ex5_20:2635979-2636002:+_5-5	1.548391e+00	2.406696e+00
WBSCR22_CCDS5557.1_ex2_7:73100970-73100993:+_5-1	8.013339e-01	6.527344e-01
WBSCR22_CCDS5557.1_ex2_7:73101046-73101069:-_5-2	1.414221e+00	2.009155e+00
WBSCR22_CCDS5557.1_ex3_7:73101186-73101209:+_5-3	-1.008265e-01	1.390622e-02
WBSCR22_CCDS5557.1_ex3_7:73101207-73101230:+_5-4	1.148909e+00	1.326561e+00
WBSCR22_CCDS5557.1_ex5_7:73105293-73105316:-_5-5	1.244150e+00	1.556333e+00
NUS1_CCDS5118.1_ex0_6:117996968-117996991:+_5-1	4.882208e-01	2.418689e-01
NUS1_CCDS5118.1_ex0_6:117996983-117997006:-_5-2	7.473443e-01	5.680412e-01
NUS1_CCDS5118.1_ex0_6:117997166-117997189:-_5-3	1.105017e+00	1.232468e+00
NUS1_CCDS5118.1_ex0_6:117997226-117997249:+_5-5	1.954695e+00	3.833117e+00
RPL32_CCDS2614.1_ex1_3:12880973-12880996:-_5-3	9.180943e-01	8.577883e-01
RPL32_CCDS2614.1_ex1_3:12881017-12881040:-_5-5	1.081906e+00	1.183828e+00
PPP2CA_CCDS4173.1_ex2_5:133536119-133536142:-_5-1	1.108016e+00	1.235824e+00
PPP2CA_CCDS4173.1_ex4_5:133537532-133537555:+_5-2	1.202669e+00	1.453680e+00
PPP2CA_CCDS4173.1_ex4_5:133537667-133537690:+_5-3	8.798052e-01	7.827357e-01
PPP2CA_CCDS4173.1_ex4_5:133537681-133537704:+_5-4	9.935968e-01	9.951819e-01
PPP2CA_CCDS4173.1_ex5_5:133541774-133541797:+_5-5	8.473028e-01	7.242904e-01
HAUS1_CCDS11928.1_ex1_18:43685253-43685276:+_5-1	5.144181e-01	2.706737e-01
HAUS1_CCDS11928.1_ex1_18:43685312-43685335:+_5-2	1.174720e+00	1.391544e+00
HAUS1_CCDS11928.1_ex2_18:43698189-43698212:-_5-3	1.001509e+00	1.011186e+00
HAUS1_CCDS11928.1_ex2_18:43698243-43698266:+_5-4	1.365925e+00	1.875415e+00
HAUS1_CCDS11928.1_ex2_18:43698269-43698292:-_5-5	8.820910e-01	7.871712e-01
NAPA_CCDS12702.1_ex5_19:47996385-47996408:-_5-1	1.249804e-01	2.803548e-02
NAPA_CCDS12702.1_ex6_19:47996731-47996754:+_5-2	1.689510e+00	2.864735e+00
NAPA_CCDS12702.1_ex7_19:47998834-47998857:+_5-3	1.472476e+00	2.180689e+00
NAPA_CCDS12702.1_ex8_19:48003987-48004010:+_5-4	3.496095e-01	1.281796e-01
NAPA_CCDS12702.1_ex9_19:48006739-48006762:-_5-5	1.135334e+00	1.301466e+00
POLR3B_CCDS53824.1_ex10_12:106824068-106824091:+_5-4	1.109464e+00	1.240043e+00
POLR3B_CCDS53824.1_ex10_12:106824112-106824135:+_5-5	1.086663e+00	1.192312e+00
POLR3B_CCDS53824.1_ex2_12:106763399-106763422:+_5-1	6.788075e-01	4.707720e-01
POLR3B_CCDS53824.1_ex2_12:106763439-106763462:+_5-2	1.515421e+00	2.306968e+00
POLR3B_CCDS53824.1_ex8_12:106804701-106804724:+_5-3	5.613837e-01	3.260335e-01
RPL12_CCDS6872.1_ex4_9:130211970-130211993:-_5-4	4.565424e-01	2.214089e-01
RPL12_CCDS6872.1_ex5_9:130212996-130213019:+_5-5	1.543458e+00	2.400310e+00
SAE1_CCDS12696.1_ex0_19:47634268-47634291:+_6-1	1.182920e+00	1.408084e+00
SAE1_CCDS12696.1_ex1_19:47646744-47646767:+_6-2	1.447821e+00	2.103377e+00
SAE1_CCDS12696.1_ex1_19:47646766-47646789:+_6-3	1.206989e+00	1.460830e+00
SAE1_CCDS12696.1_ex1_19:47646840-47646863:+_6-4	6.189100e-01	3.889464e-01
SAE1_CCDS12696.1_ex2_19:47653453-47653476:-_6-5	9.473917e-01	9.050219e-01
SAE1_CCDS12696.1_ex4_19:47658448-47658471:+_6-6	5.094470e-01	2.707981e-01
NSA2_CCDS4025.1_ex1_5:74064844-74064867:+_5-1	1.301409e+00	1.706800e+00
NSA2_CCDS4025.1_ex2_5:74065074-74065097:+_5-2	4.637835e-01	2.257656e-01
NSA2_CCDS4025.1_ex3_5:74066473-74066496:+_5-4	1.547586e+00	2.408244e+00
NSA2_CCDS4025.1_ex3_5:74066566-74066589:+_5-5	6.948011e-01	4.910629e-01
ACTL6A_CCDS3231.1_ex2_3:179287976-179287999:+_5-1	7.164251e-01	5.226040e-01
ACTL6A_CCDS3231.1_ex5_3:179294023-179294046:+_5-2	1.144940e+00	1.319846e+00
ACTL6A_CCDS3231.1_ex5_3:179294057-179294080:-_5-3	1.398539e+00	1.966259e+00
ACTL6A_CCDS3231.1_ex5_3:179294077-179294100:+_5-4	1.055310e+00	1.126250e+00
ACTL6A_CCDS3231.1_ex6_3:179294421-179294444:-_5-5	6.574894e-01	4.443969e-01
RRM2_CCDS1669.1_ex1_2:10263116-10263139:-_5-1	6.786183e-01	4.674386e-01
RRM2_CCDS1669.1_ex2_2:10263587-10263610:-_5-2	1.721408e+00	2.976534e+00
RRM2_CCDS1669.1_ex2_2:10263632-10263655:+_5-3	-1.033056e-01	1.326977e-02
RRM2_CCDS1669.1_ex5_2:10267090-10267113:-_5-4	1.697975e+00	2.896679e+00
RRM2_CCDS1669.1_ex6_2:10267258-10267281:-_5-5	9.071775e-01	8.357432e-01
RPL7L1_CCDS4873.1_ex1_6:42848682-42848705:+_5-1	5.716327e-01	3.368246e-01
RPL7L1_CCDS4873.1_ex2_6:42851335-42851358:+_5-4	1.428367e+00	2.059046e+00
SNAPC2_CCDS12190.1_ex1_19:7986336-7986359:-_5-1	6.905453e-01	4.815589e-01
SNAPC2_CCDS12190.1_ex2_19:7986582-7986605:+_5-2	1.544869e+00	2.394824e+00
SNAPC2_CCDS12190.1_ex2_19:7986636-7986659:+_5-3	1.539951e+00	2.379148e+00
SNAPC2_CCDS12190.1_ex3_19:7986926-7986949:-_5-4	9.663169e-01	9.399398e-01
SNAPC2_CCDS12190.1_ex3_19:7987032-7987055:-_5-5	1.288710e-01	2.049079e-02
RPL24_CCDS33809.1_ex2_3:101401613-101401636:-_5-1	1.035016e+00	1.084032e+00
RPL24_CCDS33809.1_ex2_3:101401636-101401659:-_5-2	7.304537e-01	5.450027e-01
RPL24_CCDS33809.1_ex2_3:101401703-101401726:-_5-5	1.129484e+00	1.287385e+00
TOPBP1_CCDS46919.1_ex15_3:133358852-133358875:-_5-1	1.205654e+00	1.465428e+00
TOPBP1_CCDS46919.1_ex15_3:133358873-133358896:+_5-2	1.124113e+00	1.271381e+00
TOPBP1_CCDS46919.1_ex17_3:133362937-133362960:+_5-3	3.194306e-02	6.639744e-03
TOPBP1_CCDS46919.1_ex22_3:133374230-133374253:-_5-4	1.123140e+00	1.270387e+00
TOPBP1_CCDS46919.1_ex24_3:133376655-133376678:-_5-5	1.010810e+00	1.034513e+00
CDC37_CCDS12237.1_ex3_19:10505740-10505763:-_5-1	8.148898e-01	6.753849e-01
CDC37_CCDS12237.1_ex3_19:10505797-10505820:-_5-2	1.140870e+00	1.312100e+00
CDC37_CCDS12237.1_ex4_19:10505917-10505940:+_5-3	1.020500e+00	1.051828e+00
CDC37_CCDS12237.1_ex4_19:10506001-10506024:-_5-4	6.274191e-01	3.982456e-01
CDC37_CCDS12237.1_ex6_19:10506613-10506636:-_5-5	1.379061e+00	1.915218e+00
CDC73_CCDS1382.1_ex1_1:193094259-193094282:+_5-1	1.634428e+00	2.686186e+00
CDC73_CCDS1382.1_ex1_1:193094323-193094346:-_5-2	1.317054e+00	1.747724e+00
CDC73_CCDS1382.1_ex2_1:193099330-193099353:-_5-3	-2.536279e-01	6.960103e-02
CDC73_CCDS1382.1_ex5_1:193107254-193107277:-_5-4	1.109280e+00	1.240762e+00
CDC73_CCDS1382.1_ex6_1:193111077-193111100:+_5-5	7.739865e-01	6.113085e-01
UBE2M_CCDS12987.1_ex2_19:59068123-59068146:-_5-1	1.058647e+00	1.127822e+00
UBE2M_CCDS12987.1_ex3_19:59068278-59068301:+_5-2	9.025026e-01	8.207797e-01
UBE2M_CCDS12987.1_ex4_19:59068485-59068508:+_5-3	1.231410e+00	1.524487e+00
UBE2M_CCDS12987.1_ex4_19:59068505-59068528:+_5-4	9.581901e-01	9.268649e-01
UBE2M_CCDS12987.1_ex5_19:59069638-59069661:-_5-5	9.580163e-01	9.277328e-01
NOP16_CCDS43403.1_ex1_5:175812250-175812273:+_5-1	9.847306e-01	9.810780e-01
NOP16_CCDS43403.1_ex2_5:175813833-175813856:+_5-2	9.756546e-01	9.621933e-01
NOP16_CCDS43403.1_ex3_5:175815230-175815253:+_5-3	8.487342e-01	7.295132e-01
NOP16_CCDS43403.1_ex3_5:175815301-175815324:-_5-4	1.173970e+00	1.389301e+00
NOP16_CCDS43403.1_ex4_5:175815424-175815447:+_5-5	1.043532e+00	1.093687e+00
TOP3A_CCDS11194.1_ex11_17:18205258-18205281:-_5-2	7.003195e-01	5.011966e-01
TOP3A_CCDS11194.1_ex13_17:18205975-18205998:-_5-3	7.328735e-01	5.414169e-01
TOP3A_CCDS11194.1_ex18_17:18217921-18217944:+_5-4	1.451425e+00	2.114825e+00
TOP3A_CCDS11194.1_ex18_17:18217956-18217979:-_5-5	9.435630e-01	9.014773e-01
TOP3A_CCDS11194.1_ex7_17:18194239-18194262:+_5-1	1.304128e+00	1.708741e+00
VARS_CCDS34412.1_ex17_6:31752034-31752057:-_5-1	9.953042e-01	9.994119e-01
VARS_CCDS34412.1_ex21_6:31753495-31753518:-_5-2	3.487871e-01	1.291163e-01
VARS_CCDS34412.1_ex26_6:31760637-31760660:+_5-3	9.156103e-01	8.450039e-01
VARS_CCDS34412.1_ex27_6:31760751-31760774:+_5-4	1.153752e+00	1.342568e+00
VARS_CCDS34412.1_ex28_6:31762678-31762701:-_5-5	1.531270e+00	2.357409e+00
RPL7A_CCDS6965.1_ex2_9:136216538-136216561:+_5-4	1.102213e+00	1.227173e+00
RPL7A_CCDS6965.1_ex3_9:136216762-136216785:-_5-5	8.977872e-01	8.152714e-01
RBBP4_CCDS366.1_ex2_1:33123148-33123171:+_5-1	6.941002e-01	4.914381e-01
RBBP4_CCDS366.1_ex3_1:33133903-33133926:-_5-2	1.104961e+00	1.230301e+00
RBBP4_CCDS366.1_ex3_1:33133922-33133945:-_5-3	7.808935e-01	6.210817e-01
RBBP4_CCDS366.1_ex4_1:33134356-33134379:+_5-4	1.053774e+00	1.116028e+00
RBBP4_CCDS366.1_ex5_1:33134586-33134609:+_5-5	1.319096e+00	1.750248e+00
PSMC1_CCDS32139.1_ex2_14:90726533-90726556:+_5-1	3.055527e-01	9.827949e-02
PSMC1_CCDS32139.1_ex5_14:90730380-90730403:+_5-4	1.694447e+00	2.889721e+00
URI1_CCDS12420.1_ex2_19:30476156-30476179:-_5-1	1.049385e+00	1.112043e+00
URI1_CCDS12420.1_ex2_19:30476176-30476199:-_5-2	9.957455e-01	1.004052e+00
URI1_CCDS12420.1_ex3_19:30477191-30477214:-_5-3	1.086351e+00	1.195054e+00
URI1_CCDS12420.1_ex3_19:30477294-30477317:+_5-4	1.838155e+00	3.392940e+00
URI1_CCDS12420.1_ex7_19:30499915-30499938:+_5-5	-1.998864e-01	4.575596e-02
MAK16_CCDS6089.1_ex2_8:33346104-33346127:-_5-1	1.127747e+00	1.283194e+00
MAK16_CCDS6089.1_ex3_8:33346267-33346290:+_5-2	6.072485e-01	3.811749e-01
MAK16_CCDS6089.1_ex3_8:33346295-33346318:-_5-3	1.156320e+00	1.345938e+00
MAK16_CCDS6089.1_ex4_8:33346568-33346591:-_5-4	1.027509e+00	1.069977e+00
MAK16_CCDS6089.1_ex5_8:33347820-33347843:+_5-5	9.354510e-01	8.873720e-01
DDX18_CCDS2120.1_ex1_2:118575034-118575057:-_5-1	2.610063e-01	7.462007e-02
DDX18_CCDS2120.1_ex2_2:118577352-118577375:-_5-2	6.771837e-01	4.632991e-01
DDX18_CCDS2120.1_ex3_2:118578846-118578869:+_5-3	1.789359e+00	3.216042e+00
DDX18_CCDS2120.1_ex5_2:118579485-118579508:-_5-4	9.033134e-01	8.303813e-01
DDX18_CCDS2120.1_ex5_2:118579511-118579534:+_5-5	1.491007e+00	2.235352e+00
SRBD1_CCDS1823.1_ex10_2:45780839-45780862:+_5-1	8.113044e-01	6.668176e-01
SRBD1_CCDS1823.1_ex11_2:45789790-45789813:-_5-2	1.149916e+00	1.334611e+00
SRBD1_CCDS1823.1_ex11_2:45789875-45789898:-_5-3	1.456263e+00	2.131443e+00
SRBD1_CCDS1823.1_ex14_2:45807003-45807026:+_5-4	9.943947e-01	9.972055e-01
SRBD1_CCDS1823.1_ex17_2:45826613-45826636:-_5-5	6.437177e-01	4.255422e-01
PGAM4_CCDS35338.1_ex0_X:77224931-77224954:-_5-3	1.565339e+00	2.464889e+00
PGAM4_CCDS35338.1_ex0_X:77224989-77225012:-_5-4	4.346611e-01	1.961270e-01
CDK9_CCDS6879.1_ex2_9:130549834-130549857:+_5-1	1.099690e+00	1.220173e+00
CDK9_CCDS6879.1_ex2_9:130549865-130549888:+_5-2	6.935545e-01	4.916162e-01
CDK9_CCDS6879.1_ex3_9:130550227-130550250:+_5-3	6.697247e-01	4.539656e-01
CDK9_CCDS6879.1_ex3_9:130550321-130550344:+_5-4	1.258879e+00	1.596054e+00
CDK9_CCDS6879.1_ex4_9:130550519-130550542:+_5-5	1.142763e+00	1.318331e+00
NCAPG_CCDS3424.1_ex0_4:17812800-17812823:-_5-1	9.907725e-01	9.872136e-01
NCAPG_CCDS3424.1_ex1_4:17813910-17813933:+_5-2	1.138852e+00	1.304955e+00
NCAPG_CCDS3424.1_ex2_4:17814721-17814744:+_5-3	5.203152e-01	2.782167e-01
NCAPG_CCDS3424.1_ex3_4:17816563-17816586:+_5-4	1.468606e+00	2.167966e+00
NCAPG_CCDS3424.1_ex5_4:17819025-17819048:+_5-5	8.851425e-01	7.958328e-01
GPN1_CCDS1760.2_ex6_2:27858063-27858086:-_5-1	1.740893e+00	3.045703e+00
GPN1_CCDS1760.2_ex6_2:27858079-27858102:+_5-2	1.671417e-01	3.242105e-02
GPN1_CCDS1760.2_ex8_2:27861771-27861794:+_5-3	6.453224e-01	4.261370e-01
GPN1_CCDS1760.2_ex8_2:27861846-27861869:-_5-4	1.454841e+00	2.128035e+00
GPN1_CCDS1760.2_ex8_2:27861864-27861887:-_5-5	9.729094e-01	9.576623e-01
IPO13_CCDS503.1_ex1_1:44415251-44415274:+_5-1	9.279108e-01	8.694661e-01
IPO13_CCDS503.1_ex1_1:44415325-44415348:+_5-2	9.711419e-01	9.484000e-01
IPO13_CCDS503.1_ex2_1:44422116-44422139:+_5-3	8.692210e-01	7.630714e-01
IPO13_CCDS503.1_ex5_1:44422929-44422952:-_5-4	1.204456e+00	1.458766e+00
IPO13_CCDS503.1_ex6_1:44423104-44423127:-_5-5	1.092967e+00	1.201386e+00
CPSF4_CCDS47652.1_ex2_7:99045751-99045774:+_5-1	7.400692e-01	5.537842e-01
CPSF4_CCDS47652.1_ex2_7:99045802-99045825:+_5-2	1.342142e+00	1.812184e+00
CPSF4_CCDS47652.1_ex2_7:99045840-99045863:-_5-3	1.564415e+00	2.456977e+00
CPSF4_CCDS47652.1_ex4_7:99048358-99048381:+_5-4	5.255507e-01	2.810862e-01
CPSF4_CCDS47652.1_ex4_7:99048388-99048411:-_5-5	9.364028e-01	8.839018e-01
PSMA4_CCDS10303.1_ex4_15:78837238-78837261:-_5-1	1.548197e+00	2.410312e+00
PSMA4_CCDS10303.1_ex5_15:78837993-78838016:+_5-2	2.109253e-02	4.656505e-03
PSMA4_CCDS10303.1_ex5_15:78838037-78838060:+_5-3	1.298333e+00	1.700158e+00
PSMA4_CCDS10303.1_ex5_15:78838051-78838074:-_5-4	1.518840e+00	2.320763e+00
PSMA4_CCDS10303.1_ex5_15:78838080-78838103:-_5-5	9.984838e-02	2.098246e-02
MCM3AP_CCDS13734.1_ex18_21:47686890-47686913:+_5-1	1.208497e+00	1.471798e+00
MCM3AP_CCDS13734.1_ex18_21:47687013-47687036:-_5-2	8.023699e-01	6.496238e-01
MCM3AP_CCDS13734.1_ex21_21:47693300-47693323:-_5-3	1.049964e+00	1.112579e+00
MCM3AP_CCDS13734.1_ex27_21:47704170-47704193:-_5-4	1.163389e+00	1.366515e+00
MCM3AP_CCDS13734.1_ex27_21:47704201-47704224:-_5-5	6.601273e-01	4.394597e-01
PSMB5_CCDS45083.1_ex0_14:23495487-23495510:-_10-1	9.901166e-01	9.880188e-01
PSMB5_CCDS45083.1_ex0_14:23495533-23495556:+_10-2	1.199339e+00	1.448253e+00
PSMB5_CCDS45083.1_ex0_14:23495558-23495581:-_10-3	1.017013e+00	1.043245e+00
PSMB5_CCDS45083.1_ex1_14:23502581-23502604:-_10-4	9.388809e-01	8.902751e-01
PSMB5_CCDS45083.1_ex1_14:23502623-23502646:-_10-5	5.920619e-01	3.603914e-01
PSMB5_CCDS45084.1_ex2_14:23502798-23502821:+_10-6	8.984111e-01	8.142319e-01
PSMB5_CCDS45084.1_ex2_14:23502829-23502852:+_10-7	1.441288e+00	2.086030e+00
PSMB5_CCDS45084.1_ex2_14:23502847-23502870:-_10-8	1.251505e+00	1.575956e+00
PSMB5_CCDS45084.1_ex2_14:23502872-23502895:-_10-9	1.284550e+00	1.660307e+00
PSMB5_CCDS45084.1_ex3_14:23503974-23503997:+_10-10	2.078293e-01	4.750339e-02
NUP88_CCDS11070.1_ex11_17:5308398-5308421:-_5-1	9.932310e-01	9.952440e-01
NUP88_CCDS11070.1_ex11_17:5308428-5308451:-_5-2	1.190669e+00	1.430174e+00
NUP88_CCDS11070.1_ex14_17:5317341-5317364:+_5-3	1.504144e+00	2.276387e+00
NUP88_CCDS11070.1_ex16_17:5322718-5322741:+_5-4	8.960164e-01	8.158463e-01
NUP88_CCDS11070.1_ex16_17:5322849-5322872:+_5-5	3.495613e-01	1.262272e-01
RBM39_CCDS13265.1_ex10_20:34312992-34313015:-_5-4	1.576906e+00	2.500853e+00
RBM39_CCDS13265.1_ex11_20:34317218-34317241:+_5-5	4.477757e-01	2.135018e-01
RBM39_CCDS13265.1_ex6_20:34302283-34302306:-_5-1	1.530450e+00	2.355165e+00
RBM39_CCDS13265.1_ex7_20:34304678-34304701:-_5-2	1.063390e+00	1.141360e+00
RBM39_CCDS13265.1_ex8_20:34309752-34309775:-_5-3	2.130829e-01	5.735776e-02
EXOSC4_CCDS6414.1_ex0_8:145133723-145133746:+_5-1	1.527706e+00	2.345126e+00
EXOSC4_CCDS6414.1_ex0_8:145133780-145133803:+_5-2	7.387410e-01	5.507121e-01
EXOSC4_CCDS6414.1_ex1_8:145134926-145134949:+_5-3	3.358305e-01	1.231423e-01
EXOSC4_CCDS6414.1_ex1_8:145134985-145135008:-_5-4	1.056683e+00	1.124828e+00
EXOSC4_CCDS6414.1_ex1_8:145135021-145135044:-_5-5	1.216125e+00	1.487501e+00
VPS25_CCDS11438.1_ex1_17:40925868-40925891:-_5-1	1.635241e+00	2.687455e+00
VPS25_CCDS11438.1_ex2_17:40926685-40926708:-_5-2	6.791558e-01	4.732445e-01
VPS25_CCDS11438.1_ex3_17:40927389-40927412:+_5-3	1.155893e+00	1.347794e+00
VPS25_CCDS11438.1_ex3_17:40927428-40927451:-_5-4	-4.999117e-02	1.385348e-02
VPS25_CCDS11438.1_ex3_17:40927464-40927487:+_5-5	1.216432e+00	1.492077e+00
LCE2C_CCDS1019.1_ex0_1:152648598-152648621:-_2-1	2.963619e-01	9.204001e-02
LCE2C_CCDS1019.1_ex0_1:152648626-152648649:+_2-2	1.703638e+00	2.915381e+00
POLA2_CCDS8098.1_ex5_11:65046219-65046242:+_5-1	5.896936e-01	3.558863e-01
POLA2_CCDS8098.1_ex5_11:65046251-65046274:+_5-2	9.274963e-01	8.665534e-01
POLA2_CCDS8098.1_ex5_11:65046327-65046350:+_5-3	1.063213e+00	1.139470e+00
POLA2_CCDS8098.1_ex6_11:65047027-65047050:+_5-4	1.035122e+00	1.083779e+00
POLA2_CCDS8098.1_ex7_11:65048554-65048577:+_5-5	1.288400e+00	1.674159e+00
AQR_CCDS42013.1_ex17_15:35198836-35198859:-_5-1	9.994063e-01	1.004886e+00
AQR_CCDS42013.1_ex18_15:35202382-35202405:+_5-2	1.106378e+00	1.231074e+00
AQR_CCDS42013.1_ex18_15:35202431-35202454:-_5-3	6.817549e-01	4.692651e-01
AQR_CCDS42013.1_ex18_15:35202467-35202490:-_5-4	6.612474e-01	4.458240e-01
AQR_CCDS42013.1_ex24_15:35224595-35224618:-_5-5	1.764861e+00	3.128342e+00
LSM3_CCDS2619.1_ex1_3:14223137-14223160:+_2-1	9.480443e-01	9.083271e-01
LSM3_CCDS2619.1_ex2_3:14225453-14225476:+_2-2	1.051956e+00	1.119486e+00
DDX10_CCDS8342.1_ex3_11:108547870-108547893:+_5-1	1.041354e+00	1.096587e+00
DDX10_CCDS8342.1_ex4_11:108549081-108549104:+_5-2	1.102300e+00	1.230229e+00
DDX10_CCDS8342.1_ex6_11:108559775-108559798:-_5-3	-3.947562e-01	1.582970e-01
DDX10_CCDS8342.1_ex7_11:108562597-108562620:-_5-4	1.215840e+00	1.486535e+00
DDX10_CCDS8342.1_ex7_11:108562616-108562639:-_5-5	1.471170e+00	2.180025e+00
TUBG1_CCDS11433.1_ex3_17:40764103-40764126:-_5-1	3.153501e-01	1.102448e-01
TUBG1_CCDS11433.1_ex3_17:40764139-40764162:+_5-2	1.017837e+00	1.047215e+00
TUBG1_CCDS11433.1_ex4_17:40764463-40764486:-_5-3	1.659098e+00	2.766035e+00
TUBG1_CCDS11433.1_ex4_17:40764500-40764523:-_5-4	1.125819e+00	1.278799e+00
TUBG1_CCDS11433.1_ex5_17:40765033-40765056:-_5-5	8.512828e-01	7.372248e-01
HIST1H2AK_CCDS4632.1_ex0_6:27805924-27805947:-_5-1	2.164511e+00	4.699230e+00
HIST1H2AK_CCDS4632.1_ex0_6:27805942-27805965:+_5-2	6.245120e-01	3.948241e-01
HIST1H2AK_CCDS4632.1_ex0_6:27805960-27805983:-_5-3	5.527209e-01	3.167952e-01
HIST1H2AK_CCDS4632.1_ex0_6:27805983-27806006:-_5-4	1.816537e+00	3.307794e+00
HIST1H2AK_CCDS4632.1_ex0_6:27806005-27806028:-_5-5	5.758228e-01	3.347752e-01
UFD1L_CCDS13761.1_ex10_22:19463017-19463040:-_5-5	1.182325e+00	1.407560e+00
UFD1L_CCDS13761.1_ex7_22:19455459-19455482:-_5-1	1.181632e+00	1.413218e+00
UFD1L_CCDS13761.1_ex8_22:19459250-19459273:-_5-2	3.537177e-01	1.292538e-01
UFD1L_CCDS13761.1_ex8_22:19459288-19459311:+_5-3	1.025662e+00	1.062501e+00
UFD1L_CCDS13761.1_ex9_22:19462581-19462604:+_5-4	9.990227e-01	1.009337e+00
DKC1_CCDS14761.1_ex2_X:153993767-153993790:+_5-1	8.068110e-01	6.614152e-01
DKC1_CCDS14761.1_ex3_X:153994220-153994243:-_5-2	7.444544e-01	5.635076e-01
DKC1_CCDS14761.1_ex4_X:153994550-153994573:+_5-3	1.092144e+00	1.201132e+00
DKC1_CCDS14761.1_ex4_X:153994586-153994609:+_5-4	1.111713e+00	1.246106e+00
DKC1_CCDS14761.1_ex6_X:153995552-153995575:-_5-5	1.086481e+00	1.188366e+00
RRP9_CCDS2837.1_ex11_3:51971711-51971734:+_5-5	3.034816e-01	9.676631e-02
RRP9_CCDS2837.1_ex8_3:51970440-51970463:+_5-1	1.227396e+00	1.516255e+00
RRP9_CCDS2837.1_ex8_3:51970520-51970543:-_5-2	3.142527e-01	1.064979e-01
RRP9_CCDS2837.1_ex9_3:51971238-51971261:+_5-3	1.451302e+00	2.117697e+00
RRP9_CCDS2837.1_ex9_3:51971292-51971315:-_5-4	1.353564e+00	1.843172e+00
EIF2S2_CCDS13231.1_ex3_20:32684507-32684530:-_5-1	2.021437e+00	4.099267e+00
EIF2S2_CCDS13231.1_ex4_20:32685220-32685243:-_5-2	1.838209e+00	3.392660e+00
EIF2S2_CCDS13231.1_ex5_20:32686314-32686337:+_5-4	4.317118e-02	1.154586e-02
EIF2S2_CCDS13231.1_ex5_20:32686386-32686409:+_5-5	1.402545e-01	2.400201e-02
SRP19_CCDS4108.1_ex1_5:112198245-112198268:-_6-1	1.880855e+00	3.547498e+00
SRP19_CCDS4108.1_ex1_5:112198258-112198281:+_6-2	1.257995e+00	1.596471e+00
SRP19_CCDS4108.1_ex2_5:112200183-112200206:+_6-3	9.115114e-01	8.449294e-01
SRP19_CCDS4108.1_ex2_5:112200203-112200226:+_6-4	6.480216e-01	4.325328e-01
SRP19_CCDS4108.1_ex3_5:112200321-112200344:+_6-5	2.996393e-02	1.572720e-02
SRP19_CCDS4108.1_ex3_5:112200344-112200367:+_6-6	1.180872e+00	1.409789e+00
MCM3_CCDS4940.2_ex12_6:52144267-52144290:+_5-1	1.600555e+00	2.571951e+00
MCM3_CCDS4940.2_ex14_6:52147539-52147562:-_5-2	1.982973e+00	3.945961e+00
MCM3_CCDS4940.2_ex14_6:52147600-52147623:+_5-3	-1.655841e-01	3.050715e-02
MCM3_CCDS4940.2_ex15_6:52148114-52148137:-_5-4	1.258747e+00	1.592912e+00
MCM3_CCDS4940.2_ex16_6:52149488-52149511:+_5-5	-2.674388e-02	3.602752e-03
EIF2B5_CCDS3252.1_ex2_3:183855458-183855481:+_5-1	1.409530e+00	1.999852e+00
EIF2B5_CCDS3252.1_ex3_3:183855760-183855783:+_5-2	-2.583951e-02	1.537396e-02
EIF2B5_CCDS3252.1_ex6_3:183858222-183858245:+_5-3	1.123907e+00	1.277507e+00
EIF2B5_CCDS3252.1_ex6_3:183858291-183858314:+_5-4	3.783340e-01	1.505710e-01
EIF2B5_CCDS3252.1_ex6_3:183858374-183858397:+_5-5	1.954484e+00	3.836080e+00
PCID2_CCDS58301.1_ex10_13:113851486-113851509:+_5-4	1.471324e+00	2.177769e+00
PCID2_CCDS58301.1_ex12_13:113854744-113854767:+_5-5	6.677812e-01	4.505863e-01
PCID2_CCDS58301.1_ex6_13:113839857-113839880:+_5-1	7.955782e-01	6.405811e-01
PCID2_CCDS58301.1_ex7_13:113845172-113845195:+_5-2	8.428128e-01	7.149938e-01
PCID2_CCDS58301.1_ex8_13:113849409-113849432:+_5-3	1.449244e+00	2.111874e+00
PSMG4_CCDS47360.1_ex0_6:3259339-3259362:-_6-1	1.014395e+00	1.036365e+00
PSMG4_CCDS47360.1_ex0_6:3259357-3259380:+_6-2	8.398963e-01	7.108836e-01
PSMG4_CCDS47360.1_ex0_6:3259390-3259413:+_6-3	9.023726e-01	8.190772e-01
PSMG4_CCDS47360.1_ex1_6:3263925-3263948:-_6-4	1.383466e+00	1.927648e+00
PSMG4_CCDS47360.1_ex1_6:3263943-3263966:-_6-5	8.868535e-01	7.937671e-01
PSMG4_CCDS47360.1_ex1_6:3263981-3264004:-_6-6	1.126314e+00	1.275673e+00
LONP1_CCDS12148.1_ex11_19:5707142-5707165:-_5-3	1.184001e+00	1.414180e+00
LONP1_CCDS12148.1_ex12_19:5707765-5707788:-_5-4	1.292908e+00	1.680660e+00
LONP1_CCDS12148.1_ex13_19:5708381-5708404:-_5-5	2.025627e-01	5.173902e-02
LONP1_CCDS12148.1_ex7_19:5696754-5696777:-_5-1	9.916573e-01	9.937515e-01
LONP1_CCDS12148.1_ex9_19:5700913-5700936:-_5-2	1.038303e+00	1.086487e+00
HEATR1_CCDS31066.1_ex22_1:236738159-236738182:+_5-1	1.288627e+00	1.669585e+00
HEATR1_CCDS31066.1_ex28_1:236748373-236748396:+_5-2	-8.766865e-02	1.987067e-02
HEATR1_CCDS31066.1_ex38_1:236759186-236759209:+_5-3	7.659589e-01	5.992339e-01
HEATR1_CCDS31066.1_ex39_1:236760189-236760212:+_5-4	1.134205e+00	1.293417e+00
[truncated: 88,710 more rows]
