# Supplementary material for: JACKS: joint analysis of CRISPR/Cas9 knockout screens
Source: Genome Res. 2019 Mar;29(3):464–71. doi: 10.1101/gr.238923.118 (PMC6396427; doi:10.1101/gr.238923.118)
Supplement: Supplemental Material [file supp_gr.238923.118_Supplemental_Table_S2.txt]

#Raw counts from screens using Yusa v1.0 library, columns are sample identifiers
sgRNA	gene	CTRL_ERS717283.plasmid	CTRL_AHumanV1scr_r1-altered	MOLM_rep_1	MOLM_rep_2	MV411_rep_1	MV411_rep_2	HL60_rep_1	HL60_rep_2	OCIAML2_rep_1	OCIAML2_rep_2	OCIAML3_rep_1	OCIAML3_rep_2	A375_C902R1_P1D14	A375_C902R2_P1D14	A375_C902R3_P1D14	A2058_c903R1	A2058_c903R2	A2058_c903R3	CO205_c903R1	CO205_c903R2	CO205_c903R3	HuPT3_c904R1	HuPT3_c904R2	HuPT3_c904R3	HuPT4_c904R1	HuPT4_c904R2	HuPT4_c904R3	MB415_c903R1	MB415_c903R2	MB415_c903R3	MB436_c903R1	MB436_c903R2	MB436_c903R3	MB453_c903R1	MB453_c903R2	MB453_c903R3	SW1990_c904R1	SW1990_c904R2	SW48_C902R1_P1D14	SW48_C902R2_P1D14	SW48_C902R3_P1D14	HT29_C902R1_P1D14	HT29_C902R2_P1D14	HT29_C902R3_P1D14	HT29_c903R1	HT29_c903R2	HT29_c903R3	HT29_c903R4
CNST_CCDS1628.1_ex3_1:246797289-246797312:+_5-3	CNST	184	245	140	53	169	155	327	274	139	184	197	282	10	63	58	383	504	320	527	83	307	231	282	235	119	326	294	159	202	309	169	641	205	176	97	108	170	237	183	362	1011	118	195	298	448	390	614	107
GJC3_CCDS34697.1_ex1_7:99526769-99526792:+_5-2	GJC3	433	542	149	147	32	622	449	553	320	407	355	533	507	222	411	427	461	659	426	263	462	222	261	413	171	252	217	381	224	323	629	354	638	266	521	251	281	284	58	196	388	245	394	311	837	1057	915	266
RASSF1_CCDS2820.1_ex2_3:50369085-50369108:-_5-2	RASSF1	354	402	147	98	41	183	464	394	183	340	362	433	700	329	821	414	653	560	939	509	72	266	393	432	682	282	476	453	345	183	638	588	700	104	336	188	451	392	419	705	1542	207	406	246	544	274	611	320
ANKRD36_CCDS54379.1_ex19_2:97830184-97830207:+_5-5	ANKRD36	175	224	738	0	28	51	64	172	63	37	69	70	86	0	0	62	144	169	10	360	22	13	78	46	76	16	53	46	114	188	274	102	276	51	106	72	78	122	0	55	36	78	41	95	192	194	108	137
EIF5AL1_CCDS53546.1_ex0_10:81272561-81272584:+_5-3	EIF5AL1	524	649	143	170	90	845	410	421	200	357	392	438	831	349	698	632	839	580	823	779	1106	221	230	191	226	447	424	369	383	579	921	797	561	229	456	185	459	596	529	458	786	192	405	437	942	766	1280	431
CAPN5_CCDS8248.1_ex4_11:76826469-76826492:-_5-4	CAPN5	708	765	672	531	673	843	909	784	682	707	640	836	1416	1574	1720	1330	1398	1219	2527	1348	1168	1083	648	737	1133	888	589	715	608	544	1046	1319	1153	789	829	358	714	644	854	2278	4369	607	1067	982	1337	1413	1300	657
NR2F2_CCDS10375.1_ex1_15:96877560-96877583:-_5-4	NR2F2	1173	1404	1443	627	1728	1295	1309	1371	1052	1888	890	1574	1841	1799	1260	1857	2211	2190	3293	3358	3999	2017	1784	1770	1752	1476	1583	1761	1254	1602	2403	2118	2410	1066	1491	488	1311	1201	1465	2342	4885	663	1850	1468	2641	1913	2362	914
MXRA5_CCDS14124.1_ex2_X:3240267-3240290:+_5-1	MXRA5	354	455	168	329	141	449	374	255	233	338	283	479	926	373	543	568	635	622	345	322	337	442	280	168	275	364	519	266	310	338	952	470	651	620	337	139	315	390	338	815	1733	170	377	204	580	491	816	254
COG2_CCDS1584.1_ex6_1:230805210-230805233:-_5-5	COG2	610	715	549	165	171	259	333	613	405	487	349	398	315	62	114	785	786	683	799	734	955	713	770	669	387	419	470	558	304	587	426	370	404	55	473	152	347	582	627	716	1971	376	689	575	742	722	368	185
CDON_CCDS58192.1_ex14_11:125887060-125887083:-_5-4	CDON	706	799	473	385	873	465	522	614	507	641	483	852	1166	1307	839	1348	1611	1255	1472	1291	975	1060	687	827	734	598	564	510	584	848	586	1290	740	343	821	202	915	587	963	1427	2958	566	1129	866	1319	1135	1643	696
TRPM8_CCDS33407.1_ex3_2:234847802-234847825:+_5-2	TRPM8	578	598	486	735	1465	1167	855	716	477	677	451	666	438	1255	637	1030	1335	1329	732	638	1770	877	621	481	576	710	705	324	338	464	1562	1007	1044	404	533	173	626	534	421	581	2206	229	491	693	1090	1498	1240	274
NR4A2_CCDS2201.1_ex5_2:157186254-157186277:+_5-3	NR4A2	540	689	804	578	432	726	403	504	381	691	505	482	880	518	699	547	913	1267	583	498	779	422	494	435	522	540	633	525	352	245	1143	1302	761	316	836	208	470	493	421	927	2381	283	811	386	914	1041	825	372
MAPK15_CCDS6409.2_ex5_8:144801257-144801280:-_5-4	MAPK15	542	654	64	114	114	418	400	418	471	523	416	417	1109	853	306	647	1267	1013	701	742	367	441	415	280	831	644	775	555	395	466	815	724	1314	386	616	218	578	669	387	830	2120	273	450	587	868	456	806	417
LAMTOR3_CCDS3652.1_ex2_4:100806792-100806815:-_5-5	LAMTOR3	402	460	96	68	204	325	571	545	161	316	228	256	162	227	115	320	201	253	343	269	136	338	569	402	148	193	288	246	112	377	224	343	548	545	510	99	191	260	349	439	1399	260	365	389	545	936	648	259
ALDH1L1_CCDS3034.1_ex21_3:125879694-125879717:-_5-5	ALDH1L1	267	373	94	57	228	508	695	499	211	407	257	462	999	160	698	546	572	740	1007	769	269	389	308	384	312	354	524	292	306	318	550	319	821	150	455	80	378	377	315	469	946	167	322	294	459	573	332	262
LYPD6B_CCDS46423.1_ex3_2:150064854-150064877:+_5-4	LYPD6B	195	192	31	190	64	84	183	113	230	313	63	175	233	287	276	415	276	335	371	116	133	241	179	183	226	205	118	159	163	285	98	214	192	362	360	66	79	154	228	104	1012	78	123	71	344	285	205	52
FIBP_CCDS8118.1_ex8_11:65655403-65655426:-_5-3	FIBP	408	487	2132	110	412	858	448	567	484	623	291	423	1151	976	377	830	743	754	786	1213	904	438	229	269	176	333	396	417	344	252	563	619	609	229	990	219	372	458	546	622	1822	325	547	440	1026	906	1441	408
LCMT1_CCDS45445.1_ex2_16:25143717-25143740:-_5-3	LCMT1	113	165	9	38	41	75	26	34	66	107	61	78	0	1	46	111	172	273	330	197	299	168	52	92	119	144	168	7	150	87	48	251	175	32	143	37	65	81	105	226	96	66	66	46	100	408	120	50
TMPRSS11F_CCDS3520.1_ex5_4:68938036-68938059:+_5-2	TMPRSS11F	50	56	21	24	4	67	73	138	32	71	144	161	99	199	16	105	179	135	358	254	0	0	23	53	254	34	34	19	94	60	24	337	236	128	58	44	106	69	63	6	190	16	67	64	54	84	71	48
PPAP2C_CCDS12023.1_ex1_19:282291-282314:+_5-1	PPAP2C	484	571	462	670	80	461	498	341	347	356	168	207	225	339	562	859	840	853	585	1252	261	378	578	427	743	344	653	600	432	357	1607	955	928	226	685	150	596	359	311	1040	1574	322	676	362	704	881	970	339
TMEM209_CCDS47712.1_ex10_7:129841811-129841834:+_5-4	TMEM209	24	18	0	0	61	107	9	21	12	0	2	24	0	0	96	71	15	13	0	17	44	95	47	0	224	17	0	49	0	0	13	68	17	0	16	17	9	23	32	50	8	6	0	0	32	10	0	0
C15orf52_CCDS10055.2_ex5_15:40630025-40630048:-_5-1	C15orf52	433	547	706	332	458	253	331	444	304	373	423	710	840	1671	890	472	757	847	353	563	907	717	459	533	605	454	384	345	245	576	755	627	776	399	357	138	572	663	448	517	1338	301	645	565	648	794	924	435
C1QTNF3_CCDS34141.1_ex4_5:34035786-34035809:-_5-3	C1QTNF3	566	741	829	425	815	768	863	724	464	735	320	430	747	1271	932	952	1689	1108	1232	741	974	309	726	838	523	603	723	656	538	541	1337	1435	1012	406	903	343	513	477	652	1058	1323	279	786	539	990	1304	1420	385
KSR2_CCDS61250.1_ex16_12:118199100-118199123:-_5-3	KSR2	786	976	608	583	1523	1240	700	575	833	936	786	1110	1164	995	1583	1354	1496	900	1381	2532	1138	603	767	941	1130	929	515	590	641	641	1748	722	1445	493	849	413	1045	885	879	1304	2697	353	1376	1017	1331	1741	1810	715
TMED10_CCDS9840.1_ex4_14:75643143-75643166:-_5-5	TMED10	944	1109	190	541	30	319	200	149	312	490	163	263	52	11	117	1090	1188	966	195	36	229	184	233	544	102	281	307	548	357	650	252	321	288	475	342	218	480	545	797	1345	2533	304	835	558	919	1017	720	531
MICA_CCDS56412.1_ex1_6:31378499-31378522:+_5-2	MICA	349	409	299	345	563	1270	219	289	375	488	259	292	868	1204	1078	625	677	791	1334	899	362	361	483	294	372	554	409	261	166	388	431	763	1141	369	462	113	386	486	335	625	1894	204	805	430	540	702	789	238
CHI3L2_CCDS30802.1_ex5_1:111778358-111778381:+_5-2	CHI3L2	107	129	273	153	112	74	242	1897	111	272	39	67	343	393	10	229	362	233	22	179	684	84	83	231	86	161	232	130	129	231	452	159	98	117	177	42	188	50	183	145	547	72	99	181	225	336	464	90
MAP7_CCDS5178.1_ex11_6:136698934-136698957:+_5-5	MAP7	775	884	237	441	576	942	407	665	424	588	473	758	1256	1458	1175	867	1563	1262	899	539	279	672	1075	796	943	473	784	460	423	465	1268	602	979	390	808	206	962	677	722	893	2553	233	963	842	1566	1755	843	428
NOLC1_CCDS65925.1_ex0_10:103912260-103912283:+_5-1	NOLC1	322	400	171	576	0	362	198	139	118	227	164	116	198	150	363	374	342	582	336	359	628	348	123	242	330	359	264	370	163	292	357	323	630	186	233	130	107	276	115	189	658	118	475	291	414	292	457	141
ETV5_CCDS33906.1_ex5_3:185783603-185783626:+_5-1	ETV5	422	471	128	169	112	312	284	255	168	141	234	329	36	402	430	875	757	641	324	885	448	445	404	310	531	333	245	340	492	387	744	801	616	259	321	198	325	392	509	577	1856	233	296	558	920	479	1115	245
MCM4_CCDS6143.1_ex4_8:48875397-48875420:+_5-4	MCM4	402	472	0	37	0	175	116	148	80	72	59	85	0	3	0	69	89	83	102	12	207	174	88	140	42	0	30	100	47	50	473	128	249	122	176	64	79	25	34	6	301	0	65	50	225	155	99	20
SSX2_CCDS14344.1_ex4_X:52734214-52734237:+_5-5	SSX2	472	661	521	524	346	331	462	419	312	473	244	462	963	1125	977	669	486	612	1493	724	358	631	468	954	617	453	587	262	449	511	2047	688	634	198	887	374	584	672	399	276	1258	186	499	392	469	681	486	326
DDA1_CCDS12357.1_ex3_19:17426782-17426805:+_5-5	DDA1	174	224	116	139	30	218	144	96	144	237	121	229	365	105	120	336	324	467	504	354	1133	281	144	359	117	246	323	104	116	164	300	242	297	52	151	42	287	237	202	310	937	100	222	148	227	598	250	160
CCDC97_CCDS12578.1_ex2_19:41825518-41825541:-_5-5	CCDC97	355	413	413	417	121	980	137	193	168	201	171	226	13	187	403	367	563	607	96	558	429	487	209	337	46	36	169	256	203	237	169	673	580	50	436	73	162	391	148	244	468	161	213	228	451	272	559	43
HMBS_CCDS41726.1_ex6_11:118960938-118960961:+_5-3	HMBS	589	704	904	406	175	311	333	552	249	265	270	444	860	541	400	1000	1044	998	1844	879	1421	365	572	480	403	464	648	557	423	659	1031	1074	1067	351	871	400	630	642	594	812	1989	213	719	526	831	689	884	405
APLN_CCDS48165.1_ex0_X:128782683-128782706:-_4-2	APLN	188	274	74	204	57	266	183	259	168	325	144	333	801	102	401	334	227	376	295	221	109	313	23	279	182	219	270	298	211	170	252	383	206	123	189	27	223	75	174	211	216	128	470	194	326	188	626	169
LIMK1_CCDS5563.1_ex3_7:73511459-73511482:+_5-1	LIMK1	430	535	367	887	203	652	395	412	523	783	517	637	269	684	442	714	877	675	1147	1244	1021	483	448	654	174	582	601	330	336	349	607	849	723	32	199	129	550	437	491	304	1466	144	505	628	965	987	1150	272
EFEMP1_CCDS1857.1_ex7_2:56145001-56145024:+_5-4	EFEMP1	8	7	3	0	0	0	2	19	31	30	0	0	0	0	0	7	0	28	0	0	0	0	5	46	0	0	0	0	0	21	0	0	38	0	0	0	0	26	0	0	42	0	0	0	0	8	0	0
TUBA3D_CCDS33290.1_ex3_2:132237930-132237953:-_5-5	TUBA3D	1377	1502	285	751	324	944	1226	1404	692	954	1117	1100	1436	1277	1520	1832	1949	2055	1406	2050	1191	1515	1613	1378	1598	744	800	940	841	1128	2151	2280	1925	866	1256	562	1233	1228	921	1355	4163	515	1358	1239	2220	1480	1692	865
TMEM214_CCDS42664.1_ex7_2:27259968-27259991:+_5-5	TMEM214	520	610	1012	299	129	510	417	423	641	950	496	717	746	320	758	731	1249	912	601	459	767	522	588	320	556	977	744	697	281	679	844	1748	901	453	834	299	865	598	746	1260	1627	393	1006	652	1389	1361	1264	449
C7orf25_CCDS47576.1_ex0_7:42950129-42950152:-_5-3	C7orf25	610	668	751	1012	1001	470	463	591	530	751	338	503	530	848	448	1073	1066	937	1365	1176	1204	911	710	944	722	539	487	434	483	833	1136	603	1331	532	862	265	819	840	557	1069	2436	312	1053	340	863	1215	1400	437
EPB41_CCDS330.1_ex4_1:29344891-29344914:+_5-5	EPB41	428	536	569	668	313	534	335	325	481	448	655	595	1569	618	1092	623	895	659	1096	514	1081	533	533	854	477	479	603	352	557	645	687	1140	532	390	514	246	569	408	508	947	1835	252	578	473	1093	1201	696	317
SLCO2B1_CCDS44683.1_ex4_11:74880765-74880788:-_5-2	SLCO2B1	278	284	98	183	1	297	338	213	255	331	215	308	291	464	434	543	972	360	752	474	248	412	287	419	191	238	293	406	261	181	177	292	626	210	401	157	209	243	269	373	1127	40	306	442	794	325	605	166
TMEM217_CCDS4831.1_ex1_6:37186419-37186442:-_5-1	TMEM217	998	1167	385	642	300	592	392	428	656	813	517	573	616	1021	962	985	881	1095	2159	1260	1463	1035	1036	829	634	901	853	680	659	966	1525	1101	1578	657	641	388	912	872	681	1167	2795	373	1036	701	1760	1337	953	380
TMEM184B_CCDS13969.2_ex5_22:38627334-38627357:-_5-4	TMEM184B	1181	1337	2044	1890	1999	2296	2063	1858	1453	1852	1710	2280	3767	2108	2721	2671	3082	2953	5880	3166	2830	1716	1535	1731	2412	1832	2165	1373	1106	1255	2002	3305	2928	1182	1998	777	1740	1653	2702	3497	9274	972	1918	1938	2479	2805	3224	1347
PAOX_CCDS7682.1_ex1_10:135193946-135193969:+_5-5	PAOX	624	757	554	715	802	968	634	653	728	1084	559	566	1242	506	1134	1550	1213	1403	2095	498	1685	1216	637	1249	639	1042	736	596	325	735	1137	779	1645	666	930	375	731	970	1109	953	2996	501	836	788	1288	1385	1281	395
RAB7L1_CCDS1459.1_ex1_1:205739949-205739972:+_6-3	RAB7L1	365	451	122	251	1512	268	543	406	271	427	322	274	184	211	197	837	629	721	633	329	632	515	548	248	224	414	193	193	139	195	574	242	348	290	224	225	232	479	181	409	921	202	480	417	791	576	937	238
LACRT_CCDS8883.1_ex2_12:55026009-55026032:+_5-1	LACRT	233	288	42	163	193	403	301	128	87	186	94	178	6	173	387	323	335	395	513	177	134	138	167	206	145	248	230	194	76	319	884	568	573	345	401	71	126	167	102	224	1306	145	230	517	460	516	296	119
FOXO3_CCDS5068.1_ex0_6:108882628-108882651:-_5-1	FOXO3	570	619	552	482	604	576	422	339	415	530	446	671	532	966	758	468	821	555	1020	939	593	526	554	939	447	520	294	563	342	547	220	259	665	413	682	147	536	486	471	452	1723	305	500	421	749	579	656	268
UBR4_CCDS189.1_ex58_1:19478236-19478259:+_5-1	UBR4	195	212	30	5	97	330	34	91	25	58	30	11	15	0	9	22	4	85	45	31	4	260	8	0	28	83	24	15	7	45	94	12	12	0	10	35	66	135	59	202	396	11	119	4	107	6	94	68
RAB28_CCDS33961.1_ex5_4:13481083-13481106:-_5-4	RAB28	38	43	0	0	17	34	36	39	0	39	93	161	152	0	77	53	14	24	0	0	0	4	30	54	127	57	2	46	2	58	0	95	18	122	9	36	32	57	23	235	1	5	55	12	85	51	205	4
PID1_CCDS2471.1_ex0_2:229890743-229890766:-_5-3	PID1	505	663	194	357	985	338	503	640	570	669	227	500	923	385	1264	720	1062	916	1193	525	1010	533	539	548	482	560	507	810	288	618	263	833	757	220	774	154	704	543	491	268	1178	251	662	348	709	752	1270	558
TRPC6_CCDS8311.1_ex11_11:101374800-101374823:+_5-2	TRPC6	316	359	196	319	123	233	426	372	254	256	271	421	579	432	409	442	599	456	444	330	421	296	104	366	430	335	418	441	126	300	1049	100	293	23	358	76	237	325	343	632	1647	122	279	434	732	677	687	96
LILRA5_CCDS12888.1_ex2_19:54822816-54822839:-_8-3	LILRA5	696	789	158	692	490	592	791	499	430	553	588	799	893	1277	581	1069	1056	868	1033	1225	1131	820	444	733	657	523	725	438	606	790	1154	1903	477	383	803	164	982	676	630	692	2002	309	733	768	1230	1251	1024	338
BUD31_CCDS5663.1_ex1_7:99013871-99013894:-_5-5	BUD31	298	330	0	28	15	41	151	188	31	80	21	75	65	0	49	42	2	1	22	138	26	127	53	37	0	61	68	124	88	88	96	0	50	5	134	2	13	63	41	0	28	22	58	22	157	73	3	0
C14orf182_CCDS41949.1_ex2_14:50472305-50472328:+_5-1	C14orf182	476	546	154	117	132	229	394	461	218	389	321	333	530	75	575	669	717	390	729	1001	632	489	383	211	265	244	190	341	270	367	847	378	333	93	296	124	355	458	219	280	890	305	655	662	923	1117	925	427
NEB_CCDS46424.1_ex116_2:152534211-152534234:+_5-3	NEB	233	276	172	79	302	323	110	117	157	316	98	149	548	786	508	631	507	269	686	390	964	99	325	99	288	168	207	145	176	99	862	362	440	133	497	82	270	315	270	755	457	31	221	586	315	698	274	171
GAPVD1_CCDS65130.1_ex5_9:128074743-128074766:+_5-5	GAPVD1	290	393	169	447	595	370	195	261	509	596	299	590	135	1084	434	404	852	324	779	744	262	232	250	256	235	434	506	226	244	310	757	304	978	286	308	123	357	326	948	224	2047	145	461	356	668	446	1088	217
C1orf234_CCDS57978.1_ex1_1:23340416-23340439:-_5-5	C1orf234	241	282	101	124	717	382	230	198	333	492	289	344	290	652	110	401	487	806	597	545	144	277	299	303	222	320	203	273	204	277	553	375	155	79	360	144	214	214	270	262	1148	151	371	239	521	380	1011	226
EIF3B_CCDS5332.1_ex1_7:2400421-2400444:-_5-2	EIF3B	724	857	232	138	18	280	296	218	157	280	274	449	11	23	2	198	262	355	92	536	15	83	99	170	22	446	191	239	185	294	123	342	144	192	308	97	154	89	71	113	127	92	298	79	126	245	264	159
ERV3-1_CCDS47595.1_ex0_7:64452648-64452671:+_5-2	ERV3-1	693	847	327	585	446	765	926	693	405	566	517	511	453	870	998	792	792	856	1580	670	872	852	681	921	804	762	452	344	425	545	1467	492	971	533	873	413	669	733	544	1052	2047	267	552	564	1051	1036	1369	371
ZNF727_CCDS55113.1_ex2_7:63529965-63529988:+_5-3	ZNF727	423	527	53	60	14	181	165	143	145	122	77	253	0	0	11	265	301	222	119	8	4	200	138	97	51	103	3	116	219	158	246	235	167	92	147	112	108	138	3	119	172	21	230	208	156	80	71	95
ITPKB_CCDS1555.1_ex6_1:226924645-226924668:-_5-3	ITPKB	915	969	1596	390	552	815	794	584	622	820	662	943	1525	1454	1101	1379	1366	1512	2117	1869	1722	989	1083	894	1499	1041	1112	749	587	802	1943	1959	2663	529	1152	371	1084	808	1571	1031	2669	483	1054	826	1482	1289	1682	616
MRPL19_CCDS1960.2_ex1_2:75874324-75874347:-_5-3	MRPL19	700	834	422	232	259	496	321	490	128	290	193	216	848	307	280	871	922	1056	674	970	896	978	945	464	639	399	426	436	528	394	1027	917	953	397	628	282	777	716	817	1100	1205	337	779	818	694	780	668	343
PMM2_CCDS10536.1_ex2_16:8898658-8898681:+_5-2	PMM2	162	227	93	44	17	873	123	95	82	132	94	195	50	185	6	217	163	354	146	300	106	88	24	147	43	159	171	136	154	137	21	169	165	148	289	79	80	224	230	199	629	158	191	226	556	367	93	222
MDN1_CCDS5024.1_ex99_6:90504424-90504447:+_5-5	MDN1	349	440	371	200	1	109	124	79	142	120	105	145	138	3	9	325	122	145	10	15	289	90	74	72	174	76	49	236	81	187	168	327	234	49	84	46	180	109	119	111	134	73	150	72	265	326	311	55
METTL7A_CCDS8804.1_ex0_12:51319003-51319026:-_5-3	METTL7A	496	630	161	103	410	621	725	489	370	565	320	533	269	230	793	665	626	689	491	457	1105	360	432	343	192	221	412	408	298	455	816	1008	683	190	414	217	312	500	431	456	1135	203	587	248	566	397	908	215
NGRN_CCDS32329.1_ex1_15:90809515-90809538:-_5-1	NGRN	820	940	1021	148	183	484	575	511	342	343	196	362	453	921	516	815	1408	717	1200	1043	664	799	915	1181	1097	576	741	632	609	621	833	883	772	257	870	377	1030	864	651	797	1748	188	932	647	1182	1114	953	334
ECM1_CCDS55632.1_ex2_1:150482163-150482186:-_5-1	ECM1	305	445	183	525	519	153	294	310	390	520	352	500	360	397	698	682	765	593	1230	953	740	459	380	402	225	301	270	241	281	352	376	779	897	481	443	185	378	322	172	580	385	162	361	154	474	514	398	209
KCNH1_CCDS1496.1_ex4_1:211093319-211093342:-_5-4	KCNH1	30	40	35	12	15	80	9	21	50	32	0	7	10	0	0	104	208	32	74	0	0	0	6	148	79	40	28	72	57	31	7	120	151	13	15	6	9	78	103	131	132	6	68	57	20	114	33	80
HYAL3_CCDS2815.1_ex2_3:50332126-50332149:+_14-8	HYAL3	581	688	250	272	352	689	884	788	722	816	347	699	875	920	847	731	1029	929	1293	859	1763	907	364	751	758	487	502	554	463	403	1038	956	892	338	566	260	883	596	487	883	2613	354	566	617	1206	841	761	284
GRIK5_CCDS12595.1_ex10_19:42558039-42558062:+_5-2	GRIK5	901	1052	693	156	327	894	352	436	615	737	505	830	551	824	814	1040	1274	1274	2523	1487	1758	1030	951	690	878	1034	1414	649	554	875	1624	1826	1094	690	879	463	1148	939	521	1085	1941	400	636	513	1046	1648	1098	388
CEACAM1_CCDS12609.1_ex7_19:43031417-43031440:+_10-8	CEACAM1	506	539	354	275	370	217	302	436	335	580	397	512	1248	1291	983	698	739	632	645	581	1050	565	311	563	441	766	511	424	286	436	1030	911	735	563	876	240	684	560	467	670	1795	403	888	753	929	576	1013	316
VDAC1_CCDS4168.1_ex3_5:133316582-133316605:-_5-3	VDAC1	526	659	413	494	457	822	550	928	325	452	404	528	155	177	118	334	443	362	267	301	401	421	244	377	160	304	273	583	281	361	272	586	688	156	343	63	290	278	130	202	720	86	375	342	555	412	746	276
USP38_CCDS3758.1_ex3_4:144119059-144119082:-_5-5	USP38	226	240	71	102	84	493	216	167	178	236	164	143	133	65	589	535	398	374	372	464	131	411	243	253	318	134	359	192	178	222	171	601	549	329	313	66	285	275	163	373	1060	144	249	435	445	340	466	159
TMTC3_CCDS9032.1_ex5_12:88560236-88560259:-_5-4	TMTC3	4	20	0	0	0	7	0	0	11	10	0	1	0	0	0	1	0	9	0	41	150	0	0	30	0	0	0	0	16	3	0	304	54	0	0	1	1	16	3	4	8	19	53	0	16	1	0	45
GOLGA4_CCDS2666.1_ex2_3:37323634-37323657:-_5-2	GOLGA4	228	242	253	196	284	562	173	216	145	187	211	303	242	279	171	223	432	433	154	102	255	348	104	319	154	206	189	191	138	340	337	180	49	45	161	65	210	136	150	135	328	85	279	259	514	268	181	106
RNASE3_CCDS9560.1_ex0_14:21359924-21359947:-_5-1	RNASE3	685	719	603	700	293	509	776	911	694	810	703	882	1347	697	1867	993	1185	1127	1107	1099	1694	756	730	513	874	687	861	632	545	648	1537	1353	1468	326	839	412	736	893	888	1125	2357	442	1054	501	1322	1476	950	466
ELMO1_CCDS5449.1_ex3_7:36917659-36917682:+_10-2	ELMO1	348	357	34	88	49	28	112	147	196	250	100	105	245	791	376	369	504	558	1355	593	579	608	348	401	408	186	491	277	228	285	328	590	761	53	542	156	322	295	253	66	988	99	268	262	711	645	652	178
MGARP_CCDS43269.1_ex0_4:140187976-140187999:-_5-1	MGARP	561	768	716	962	162	693	642	640	574	899	262	764	856	2013	1172	1023	1433	1353	2294	2257	1824	727	744	846	823	604	665	747	426	706	1429	1546	1418	438	825	284	942	724	987	1173	3580	444	1009	803	1394	1407	1524	401
FAM163B_CCDS35171.1_ex0_9:136444291-136444314:-_5-1	FAM163B	670	790	323	693	153	579	500	667	439	787	578	717	1458	172	717	1151	1048	1084	913	1187	1685	669	1018	785	622	952	728	849	408	576	1521	1389	1079	396	1011	371	875	824	423	1275	2555	367	559	708	1338	1958	1638	487
CYTIP_CCDS2204.1_ex7_2:158300384-158300407:-_5-4	CYTIP	565	713	252	342	178	354	639	768	430	696	390	550	346	949	856	909	901	787	1192	865	1005	1032	466	400	714	458	641	360	391	358	1134	1175	731	321	730	132	584	571	281	746	2173	319	607	693	972	684	792	401
SF1_CCDS31599.1_ex9_11:64537847-64537870:+_5-4	SF1	768	867	104	170	218	161	1082	1203	462	631	279	339	4	50	250	79	308	225	1144	245	75	295	164	237	263	314	290	267	282	362	741	171	613	223	533	251	206	176	163	217	801	176	302	234	221	286	458	117
TMEM14E_CCDS43161.1_ex0_3:152058480-152058503:-_5-1	TMEM14E	347	301	248	674	474	373	498	574	331	341	340	409	404	450	388	491	408	756	309	204	304	599	532	345	465	363	540	397	257	298	316	1011	967	240	691	135	404	310	432	996	949	162	504	538	562	895	887	302
EHD3_CCDS1774.1_ex1_2:31467272-31467295:-_5-3	EHD3	185	217	49	88	35	60	615	275	227	398	299	388	257	77	134	463	370	455	1067	239	197	244	250	218	126	243	442	112	295	123	452	272	274	94	219	109	463	189	198	409	486	37	331	190	279	328	250	48
AXDND1_CCDS30948.1_ex6_1:179352622-179352645:+_5-3	AXDND1	268	268	13	113	13	39	131	137	143	231	80	161	253	55	260	286	321	323	79	82	221	379	58	232	431	164	209	110	154	70	124	112	180	15	97	41	238	235	352	198	737	102	219	112	389	273	311	187
FAM198B_CCDS34087.1_ex4_4:159091789-159091812:+_5-1	FAM198B	521	658	1524	383	388	444	1078	569	462	610	620	740	891	989	414	816	775	1001	352	826	916	694	1042	409	632	527	431	445	480	577	864	988	867	290	714	126	589	438	595	896	2107	337	690	683	1076	1242	1221	544
ENDOD1_CCDS41699.1_ex1_11:94861773-94861796:-_5-4	ENDOD1	832	1121	556	588	1078	1529	847	901	678	879	613	1037	1065	1654	853	1226	1381	1381	2683	2089	1956	670	651	864	692	690	1045	780	759	1136	2110	1484	1412	537	1064	328	749	1165	1299	1721	3272	589	1336	1185	1998	1904	1698	657
HRAS_CCDS7698.1_ex1_11:533568-533591:-_5-1	HRAS	634	651	576	358	877	970	608	664	443	774	508	680	863	796	929	735	965	1129	1053	1446	920	609	1082	697	987	592	712	426	319	601	883	1427	2004	346	445	275	861	816	860	925	3261	345	517	612	1369	1339	1460	504
NGLY1_CCDS33719.1_ex9_3:25805551-25805574:+_5-4	NGLY1	412	459	119	237	60	24	210	253	196	262	332	506	483	443	688	628	386	467	996	594	1132	304	219	374	41	104	176	181	255	303	825	215	202	236	223	73	275	324	203	491	904	235	309	388	672	458	625	199
LTBP2_CCDS9831.1_ex35_14:75078535-75078558:-_5-5	LTBP2	284	340	263	99	165	479	324	558	318	475	145	192	422	500	195	483	620	588	824	128	1573	243	259	404	587	347	392	270	262	173	560	842	453	341	541	155	458	304	269	614	588	229	305	285	547	474	289	252
NGFR_CCDS11549.1_ex3_17:47587777-47587800:-_5-5	NGFR	297	381	162	123	132	106	493	497	237	360	232	461	623	372	504	343	392	519	1143	386	599	297	223	321	293	279	299	237	230	342	162	841	785	172	356	149	326	417	310	235	1266	57	289	365	534	589	1062	198
MPP2_CCDS11471.1_ex5_17:41958700-41958723:-_5-1	MPP2	442	505	486	313	579	623	489	462	245	487	262	477	573	377	269	325	495	777	605	426	1157	377	479	434	459	397	301	157	159	266	365	701	338	216	658	148	407	426	373	894	786	198	362	436	765	386	232	259
RAPH1_CCDS2359.1_ex10_2:204354528-204354551:+_5-4	RAPH1	230	299	1512	162	522	221	196	370	310	279	178	263	638	116	160	239	257	376	445	405	570	426	346	208	68	217	181	109	221	142	74	754	290	111	367	90	246	298	433	270	1337	86	368	251	596	431	260	232
ZNF655_CCDS34695.1_ex0_7:99158293-99158316:+_11-2	ZNF655	416	411	577	371	209	533	398	273	263	403	431	404	498	289	683	345	749	639	113	1341	440	545	478	311	147	365	390	271	213	242	1077	777	783	292	371	168	350	290	156	319	1139	173	433	232	496	615	893	291
SCARA5_CCDS6064.1_ex6_8:27823987-27824010:+_5-4	SCARA5	541	688	380	304	868	681	759	813	621	802	367	522	494	919	1429	1036	963	1093	718	953	458	908	701	503	771	667	810	624	564	518	991	1008	694	207	750	306	503	608	1202	1252	2529	416	1113	662	1263	1136	1627	411
PPP1R3C_CCDS7416.1_ex0_10:93390201-93390224:+_5-2	PPP1R3C	295	320	223	282	208	881	487	398	332	402	368	303	648	206	311	523	440	616	667	408	880	166	559	165	328	309	428	391	175	577	308	1035	278	210	242	165	244	382	512	381	1260	143	499	260	422	521	1137	155
SSH2_CCDS11253.1_ex9_17:28004708-28004731:+_5-4	SSH2	373	391	183	726	512	287	573	354	300	409	394	538	220	493	528	496	335	550	989	753	1090	669	193	337	262	258	309	336	290	244	724	843	548	160	280	134	492	293	271	833	1055	87	396	381	506	679	949	246
TRPC4_CCDS45035.1_ex7_13:38266135-38266158:-_5-1	TRPC4	228	271	65	206	358	126	318	367	145	267	145	241	272	564	259	533	486	381	402	286	102	147	242	136	831	384	415	159	137	200	614	614	459	142	164	141	277	293	86	282	1047	232	201	201	342	680	235	231
SEMA4D_CCDS47991.1_ex13_9:92011678-92011701:+_5-5	SEMA4D	156	141	141	8	29	123	77	214	88	118	117	260	468	96	54	238	323	230	121	154	41	16	168	154	167	46	16	142	77	106	87	244	216	51	235	81	90	135	133	65	943	81	164	357	321	168	286	139
RIC3_CCDS44533.1_ex1_11:8190437-8190460:+_5-5	RIC3	503	385	322	987	338	534	327	400	548	698	474	534	810	466	412	536	545	783	462	264	384	559	352	364	390	465	592	269	338	459	505	690	687	179	571	203	452	257	288	422	1368	195	500	372	760	856	781	209
DCT_CCDS45060.1_ex7_13:95118832-95118855:+_5-1	DCT	582	633	645	554	430	701	602	538	632	846	441	722	1400	1141	1444	838	1122	863	1039	1319	956	637	523	971	819	1030	824	563	516	640	1639	1829	972	299	1160	339	948	747	1134	1367	2580	326	1063	920	1348	1159	1176	393
STAG3_CCDS34703.1_ex0_7:99778271-99778294:+_5-1	STAG3	225	257	32	40	87	439	205	286	227	246	126	197	298	387	357	203	592	274	506	554	271	128	282	220	130	230	238	287	65	269	296	359	484	297	262	74	360	148	152	190	980	141	283	289	514	683	215	226
PIWIL1_CCDS9268.1_ex9_12:130839480-130839503:-_5-5	PIWIL1	45	66	0	55	49	22	23	28	36	97	9	8	160	3	187	14	106	62	23	3	0	115	11	111	107	190	47	68	32	89	121	161	6	2	145	28	15	23	26	48	2	15	102	28	65	115	12	63
CDH2_CCDS11891.1_ex11_18:25589786-25589809:-_5-4	CDH2	183	210	134	31	189	229	90	164	93	231	164	171	381	542	188	249	398	317	68	467	337	179	106	200	196	260	158	211	109	148	265	320	319	86	338	143	287	208	247	118	791	30	283	141	333	447	318	103
RUSC1_CCDS1112.1_ex2_1:155295182-155295205:-_5-4	RUSC1	1095	1262	1034	857	918	948	833	887	895	1179	918	1124	1120	843	914	1900	2296	2106	894	2059	3296	1189	1422	1103	1047	1138	1093	1302	682	1091	2191	1758	2147	676	1307	382	1340	1007	1632	2039	5945	595	1796	1530	2410	2544	2968	981
VPS4A_CCDS45517.1_ex1_16:69350005-69350028:-_5-1	VPS4A	473	544	176	635	173	1006	274	351	259	399	273	385	509	125	322	569	672	1035	1054	852	1273	602	322	506	248	343	585	449	317	315	334	262	512	153	387	211	209	271	311	998	1328	258	366	552	951	996	1474	363
PSMA3_CCDS45113.1_ex5_14:58727720-58727743:-_5-5	PSMA3	179	167	64	364	0	153	86	74	48	112	124	137	0	0	0	34	0	6	0	0	11	1	68	29	2	12	0	26	96	0	78	31	8	31	63	38	20	0	13	91	2	0	49	56	51	4	82	0
RNF207_CCDS59.2_ex2_1:6268952-6268975:+_5-1	RNF207	786	872	1097	221	1179	924	754	952	840	1180	545	555	707	1066	965	1321	1385	1380	1283	1231	914	1202	968	813	593	904	834	441	481	726	1213	755	1578	598	614	222	560	760	648	1257	3187	505	1015	908	1761	1763	1287	598
DAAM1_CCDS58323.1_ex4_14:59789925-59789948:+_5-2	DAAM1	340	452	645	106	551	198	363	501	334	443	214	438	372	280	981	403	568	638	1060	372	434	563	352	444	572	359	154	199	284	503	360	759	473	490	307	86	336	369	423	535	1813	156	517	319	565	508	230	306
RNF43_CCDS11607.1_ex7_17:56448346-56448369:+_5-5	RNF43	470	613	550	177	255	901	563	788	439	645	325	633	790	1144	330	587	709	723	861	1005	530	418	300	488	265	406	525	402	281	440	902	1258	715	497	677	143	386	543	579	1156	1316	201	704	393	953	786	965	419
NEDD8_CCDS9621.1_ex1_14:24687393-24687416:-_3-3	NEDD8	572	554	230	94	0	155	142	85	74	118	81	118	101	133	1	274	162	193	93	287	479	51	96	105	11	87	129	95	162	49	17	30	366	13	301	140	151	105	54	215	313	65	81	76	131	345	240	46
ZBTB43_CCDS6867.1_ex0_9:129595348-129595371:-_5-4	ZBTB43	688	704	924	862	529	710	607	818	579	761	360	761	1598	1916	1609	1144	1569	1570	507	1784	2074	935	789	750	1035	1074	1131	905	690	527	1660	660	1628	338	864	371	809	998	960	1897	3613	443	1016	658	1279	1273	985	683
GCNT3_CCDS10172.1_ex0_15:59910583-59910606:-_5-1	GCNT3	62	63	0	0	19	32	22	27	63	90	0	0	48	97	64	85	112	138	6	151	0	65	146	0	109	49	108	0	82	24	70	74	85	0	37	19	83	32	117	138	294	64	38	74	221	27	264	10
AJAP1_CCDS54.1_ex1_1:4772216-4772239:+_5-2	AJAP1	390	499	464	592	770	630	823	436	448	598	500	414	681	230	707	582	866	818	988	851	1213	790	407	407	428	505	507	634	293	366	727	696	928	310	450	192	473	846	847	525	1294	330	1053	513	732	620	658	261
HOXD1_CCDS2271.1_ex0_2:177053786-177053809:-_5-2	HOXD1	634	722	1230	421	1256	786	589	529	608	759	854	974	2081	1945	1069	1078	1227	1017	1155	635	893	672	526	590	687	797	542	711	547	633	1032	1104	1021	261	803	291	688	552	658	885	2750	163	735	574	1192	1051	1302	522
CHCHD7_CCDS55232.1_ex2_8:57128958-57128981:-_9-3	CHCHD7	11	32	12	0	0	0	50	33	0	3	6	14	0	326	0	11	119	23	0	2	78	12	30	0	0	0	0	0	37	29	43	0	48	0	14	19	10	5	5	0	0	0	58	10	76	142	164	59
BBC3_CCDS12697.1_ex2_19:47731666-47731689:-_18-17	BBC3	683	891	587	181	898	1312	567	539	581	732	519	1019	1339	505	711	1615	1429	1192	746	1391	1157	785	939	636	422	843	639	673	738	796	950	455	1446	301	1357	263	776	581	1120	1184	2684	301	745	527	1190	1241	1359	357
BROX_CCDS1534.1_ex6_1:222900526-222900549:+_5-3	BROX	128	168	108	0	14	48	13	60	46	62	64	69	148	72	21	221	229	195	267	109	109	165	76	102	102	43	43	73	94	35	170	11	84	102	204	80	208	238	77	364	478	39	142	99	351	301	252	36
CLEC4D_CCDS8593.1_ex3_12:8671644-8671667:-_5-3	CLEC4D	332	419	172	156	117	191	285	329	225	270	253	351	281	1268	536	532	610	433	792	681	416	538	480	485	368	275	281	142	172	287	433	495	634	258	306	196	454	311	304	458	888	231	386	435	682	647	793	147
CRHR1_CCDS42350.1_ex6_17:43907898-43907921:-_5-3	CRHR1	409	548	986	73	469	163	546	565	425	696	472	395	1701	1468	743	863	1256	991	842	857	1261	465	551	595	571	769	782	553	294	479	1226	704	1316	286	663	194	539	479	528	1521	2150	153	563	707	940	945	1711	309
GORASP2_CCDS33325.1_ex5_2:171811199-171811222:+_5-3	GORASP2	429	515	208	241	451	710	388	333	454	722	661	761	1261	1288	670	646	765	663	422	1112	354	465	313	558	506	308	338	491	232	358	976	718	717	653	317	174	448	538	453	631	3074	324	451	571	755	692	934	285
NMU_CCDS3501.1_ex7_4:56496605-56496628:-_5-5	NMU	230	230	297	830	115	176	203	350	215	333	210	172	785	435	532	578	427	363	409	1149	401	41	180	212	281	190	281	170	221	201	246	142	424	258	122	102	254	202	201	419	873	119	287	246	465	493	468	257
ZBTB9_CCDS4780.1_ex0_6:33423148-33423171:+_5-3	ZBTB9	534	549	125	129	322	148	276	461	361	477	610	460	430	529	346	505	699	543	904	1226	378	408	217	360	309	286	425	283	247	571	752	1136	767	320	372	245	508	443	542	978	2298	302	699	613	1133	610	803	274
PLEK2_CCDS9782.1_ex7_14:67864464-67864487:-_5-5	PLEK2	331	462	453	350	299	332	594	457	161	204	183	386	530	292	284	434	494	579	216	229	219	444	105	103	104	201	209	255	262	413	650	506	414	37	263	49	317	172	129	330	934	151	256	200	579	558	851	102
FOXK1_CCDS34591.1_ex3_7:4794988-4795011:+_5-5	FOXK1	381	429	183	95	210	140	306	346	220	198	164	203	286	119	382	404	807	464	574	578	56	652	272	855	936	223	326	217	189	221	459	616	202	294	209	168	313	299	400	530	1868	344	413	481	669	657	983	293
CD8A_CCDS1992.1_ex4_2:87017695-87017718:-_5-4	CD8A	659	787	706	483	207	438	401	402	527	754	599	680	274	776	857	957	761	1269	899	1787	1097	727	676	928	459	478	508	390	339	410	1244	1123	1194	338	621	260	792	697	1007	1301	3131	210	732	618	947	934	1024	456
SLC16A5_CCDS11713.1_ex2_17:73096174-73096197:+_5-3	SLC16A5	674	813	260	315	650	1207	534	795	620	757	508	652	917	1196	803	716	765	756	542	1054	1618	801	558	636	523	521	599	677	360	366	343	881	862	118	486	160	532	479	733	871	2689	312	694	634	1504	1541	1025	373
MUC4_CCDS54700.1_ex23_3:195515613-195515636:+_10-6	MUC4	555	650	582	1060	1517	777	994	845	713	927	688	733	1346	1093	1399	852	1899	1607	1224	2180	1135	928	603	964	1334	991	827	717	651	607	1277	1023	1371	639	770	310	904	1056	1041	1010	3532	370	1013	680	1686	1516	1031	461
ADPRHL2_CCDS402.1_ex1_1:36556919-36556942:+_5-2	ADPRHL2	491	615	225	516	350	751	413	494	354	580	301	453	1608	206	1407	711	730	772	1007	419	655	657	526	563	670	382	498	445	489	629	679	1089	678	485	566	234	402	866	611	678	1573	237	616	503	744	809	841	421
TSPAN18_CCDS7910.1_ex3_11:44940837-44940860:-_5-4	TSPAN18	363	436	773	326	384	208	470	465	334	353	228	236	793	797	346	538	740	645	542	470	1131	319	272	304	712	287	329	74	135	359	726	615	514	86	431	56	231	340	414	453	1106	191	315	195	576	532	651	301
ANKS4B_CCDS42130.1_ex1_16:21261462-21261485:+_5-4	ANKS4B	169	196	270	67	395	326	166	247	160	249	216	255	284	188	164	411	231	213	101	789	726	263	180	194	96	124	315	184	104	102	435	201	309	40	93	100	133	203	257	213	303	55	270	173	341	398	271	139
MFAP4_CCDS11208.1_ex3_17:19289726-19289749:+_5-5	MFAP4	557	645	424	552	73	557	353	447	485	589	215	511	752	961	916	862	836	1099	2612	1001	1197	218	433	619	1329	1081	871	524	412	715	609	1018	1284	269	685	298	530	492	285	554	1926	213	774	829	1095	1120	1556	409
VPREB1_CCDS13798.1_ex1_22:22599437-22599460:+_5-2	VPREB1	207	265	380	0	142	47	85	152	199	157	135	309	757	58	538	373	457	519	54	656	59	272	260	212	176	168	274	234	204	199	5	21	283	106	303	111	161	108	34	229	550	153	152	179	285	277	220	139
MAT2A_CCDS1977.1_ex5_2:85769363-85769386:+_5-5	MAT2A	84	98	0	5	4	0	0	8	0	41	0	3	0	0	0	0	7	9	0	0	0	0	9	18	0	0	0	8	0	0	0	6	0	33	0	0	0	0	0	0	0	0	0	0	0	0	0	0
AARS_CCDS32474.1_ex16_16:70305735-70305758:-_5-3	AARS	598	761	302	173	6	901	468	348	326	254	412	358	361	125	227	217	285	264	606	128	647	218	58	260	183	275	289	442	342	465	214	10	361	164	278	206	641	557	270	334	901	90	181	138	548	257	717	97
KIAA1731_CCDS44708.1_ex13_11:93429919-93429942:-_5-4	KIAA1731	362	371	285	174	560	224	329	383	380	490	378	626	833	1117	919	495	823	867	915	1214	621	481	238	375	561	258	319	250	300	539	852	694	334	243	562	267	424	530	345	534	1350	251	442	299	1020	1115	850	229
IL15RA_CCDS58069.1_ex5_10:6008155-6008178:+_5-4	IL15RA	692	772	622	825	218	644	769	627	628	858	366	630	1311	1392	1171	997	1039	1439	1568	1188	938	900	585	1261	968	928	710	906	604	1037	921	1182	730	449	688	254	717	845	861	1208	1940	307	686	976	969	1668	842	367
CSPP1_CCDS43744.1_ex9_8:68026080-68026103:+_5-4	CSPP1	186	191	218	61	11	423	280	118	180	267	233	151	202	151	148	455	354	312	582	577	366	128	79	173	57	86	142	126	125	276	530	502	42	87	245	68	207	210	212	242	912	143	304	186	285	599	334	49
ZNF79_CCDS6871.1_ex3_9:130198229-130198252:+_5-3	ZNF79	316	406	186	305	274	420	597	514	436	526	324	594	153	275	235	554	218	681	961	684	411	580	590	607	400	363	362	323	180	460	416	376	482	423	195	169	330	262	255	404	966	171	291	286	686	678	545	190
DECR2_CCDS10409.1_ex5_16:460692-460715:-_5-5	DECR2	827	906	621	825	175	447	664	991	866	1053	549	880	1303	1106	904	1448	1720	1767	2117	1397	2201	1219	693	1023	1253	815	1451	979	710	1078	1810	1945	2168	407	1085	246	952	983	948	1403	4363	445	1084	620	1802	1464	1832	731
SGCG_CCDS9299.1_ex2_13:23824807-23824830:+_5-4	SGCG	346	413	193	0	18	83	80	256	220	298	214	170	837	561	429	390	392	388	318	776	341	333	203	251	372	272	453	129	282	345	605	1018	547	173	242	160	288	344	348	410	1144	92	596	440	773	646	487	309
KIF13B_CCDS55217.1_ex30_8:29033662-29033685:+_5-4	KIF13B	403	495	174	547	32	153	734	558	255	450	178	289	915	251	547	672	607	1016	924	1340	258	305	433	461	499	604	685	349	267	488	514	768	786	198	391	231	461	535	361	876	1305	234	651	539	818	856	411	254
CFP_CCDS14282.1_ex6_X:47487619-47487642:+_5-3	CFP	361	433	649	318	735	335	513	542	338	421	466	351	305	726	542	723	839	744	593	699	747	431	556	219	326	335	299	402	380	255	785	466	661	303	753	199	283	418	637	861	1284	159	357	477	752	513	704	354
DNAJC9_CCDS7322.1_ex3_10:75006444-75006467:-_5-3	DNAJC9	132	153	0	99	40	270	116	168	17	35	26	89	37	298	1	198	208	276	189	33	486	156	24	13	88	143	79	2	22	99	1	62	245	138	153	63	92	51	36	12	201	134	185	193	280	352	122	161
TP53I13_CCDS42289.1_ex5_17:27899202-27899225:+_5-4	TP53I13	191	248	32	99	95	65	155	49	148	227	165	210	244	259	366	355	393	255	76	315	133	214	288	424	220	59	154	127	71	118	559	415	55	110	153	46	118	240	205	180	630	121	166	55	333	311	229	51
G3BP1_CCDS4319.1_ex5_5:151176896-151176919:-_5-5	G3BP1	84	131	318	8	38	105	203	96	185	208	98	149	0	42	61	85	219	119	227	187	91	84	44	125	73	128	97	101	214	124	64	158	213	58	23	3	107	182	94	16	767	58	125	104	82	109	136	58
TARM1_CCDS46173.1_ex2_19:54578297-54578320:+_5-5	TARM1	700	847	484	343	284	730	568	736	571	838	595	780	1407	981	875	1254	1816	1380	2548	1895	1757	997	913	1058	1023	862	853	510	235	568	680	1679	917	533	1071	427	715	656	812	1272	2416	473	800	748	1163	1126	1660	651
NADSYN1_CCDS8201.1_ex7_11:71184609-71184632:+_5-2	NADSYN1	567	658	765	931	197	465	667	729	579	591	462	803	581	786	324	940	1153	1212	1070	1915	1077	362	456	342	604	391	343	354	401	615	770	837	994	167	406	227	561	616	518	1448	2312	418	837	780	1203	1442	1478	489
FTSJ2_CCDS5328.1_ex1_7:2279127-2279150:+_5-4	FTSJ2	415	524	592	107	177	321	229	235	77	120	108	216	317	19	382	607	417	613	348	772	705	805	788	492	453	587	204	248	366	385	566	637	778	290	397	220	495	498	280	295	913	116	452	460	788	635	1085	174
TRIM21_CCDS44525.1_ex5_11:4411318-4411341:-_5-4	TRIM21	247	290	731	193	298	74	331	311	307	376	178	298	164	483	758	318	319	276	650	604	481	400	302	543	489	115	337	135	143	310	342	536	184	207	265	95	462	331	287	269	1291	189	208	502	410	438	474	163
DCLRE1A_CCDS7584.1_ex8_10:115612524-115612547:-_5-4	DCLRE1A	416	533	63	59	116	252	322	286	353	477	186	196	359	323	394	339	446	465	307	461	696	548	284	241	26	462	176	397	251	421	316	662	290	200	213	139	316	236	113	256	1120	171	559	429	773	676	467	315
IPO9_CCDS1415.1_ex3_1:201817532-201817555:+_5-1	IPO9	359	453	7	38	216	613	649	851	303	326	189	337	121	5	30	371	623	397	276	277	86	189	239	315	213	342	214	450	181	286	665	723	1024	50	298	98	271	235	279	397	1021	202	369	321	1179	989	1129	319
MPHOSPH9_CCDS9243.2_ex21_12:123712134-123712157:-_5-5	MPHOSPH9	216	274	243	376	223	184	351	291	314	261	295	200	19	444	135	190	497	327	232	405	312	137	198	257	207	170	128	102	165	242	734	742	543	98	379	114	291	291	299	432	1105	212	526	342	330	393	463	169
SOS1_CCDS1802.1_ex13_2:39249912-39249935:-_5-3	SOS1	145	235	17	87	43	58	152	157	251	247	164	309	186	147	283	301	566	316	145	1002	231	111	158	93	265	308	284	83	146	132	189	410	415	131	268	53	170	134	227	322	961	126	201	166	156	201	173	135
CYP3A43_CCDS5675.1_ex5_7:99445805-99445828:-_6-2	CYP3A43	298	366	127	294	315	89	395	366	341	353	449	555	318	399	280	548	604	570	704	416	301	323	351	349	353	439	308	425	237	300	423	1280	480	314	787	129	336	460	126	418	859	174	370	264	578	720	533	343
C17orf85_CCDS45578.1_ex9_17:3732550-3732573:+_5-4	C17orf85	764	881	885	327	335	596	594	957	576	635	793	636	1365	927	825	983	1662	1220	1836	2222	1373	854	1035	499	757	865	522	582	556	516	2000	1210	2054	255	770	280	533	664	858	757	2018	449	962	959	1542	1532	1480	579
WASL_CCDS34743.1_ex5_7:123336766-123336789:+_5-2	WASL	68	76	62	23	59	63	103	207	87	125	11	11	102	62	31	143	118	45	28	159	12	14	28	47	33	98	82	92	79	31	291	5	97	56	80	27	87	79	120	3	267	15	12	52	213	34	74	29
CASP1_CCDS8330.1_ex6_11:104903840-104903863:-_14-13	CASP1	23	39	0	62	33	114	33	30	2	31	49	49	260	137	7	24	31	20	0	49	0	0	0	18	12	35	54	84	0	9	0	0	12	86	35	10	24	41	5	0	127	10	0	38	101	65	3	27
ECSIT_CCDS12262.1_ex5_19:11624819-11624842:-_12-10	ECSIT	237	275	8	3	0	79	148	104	50	109	34	46	322	9	37	383	324	312	187	567	465	55	202	199	75	158	112	174	122	139	400	207	200	90	110	45	157	229	215	209	834	36	161	241	169	296	320	119
KLHL10_CCDS42340.1_ex1_17:39998157-39998180:+_5-3	KLHL10	150	208	20	11	9	72	169	126	61	72	39	46	13	88	39	216	203	267	597	416	380	114	141	288	92	50	65	126	199	166	206	585	33	110	125	77	106	160	200	107	413	36	68	148	192	293	82	120
NUP133_CCDS1579.1_ex21_1:229635464-229635487:-_5-2	NUP133	407	478	161	148	302	287	232	273	230	292	309	397	519	110	54	208	306	168	124	70	51	65	91	174	167	122	243	79	96	213	51	380	186	92	385	153	203	131	270	230	357	40	61	20	379	293	231	58
SOWAHD_CCDS43984.1_ex0_X:118892798-118892821:-_5-2	SOWAHD	731	868	561	932	1254	996	683	518	781	875	646	918	1726	1738	1691	1692	1514	1523	1475	1762	2051	778	575	898	989	1130	972	758	623	796	1456	2084	1897	706	944	482	1065	838	822	1778	2844	396	1101	989	1883	1151	1505	653
AADACL4_CCDS30590.1_ex1_1:12711250-12711273:+_5-2	AADACL4	411	445	405	139	172	422	569	477	345	693	260	584	660	775	456	688	663	442	725	410	535	531	517	285	250	422	326	498	463	340	321	838	462	225	447	148	499	394	371	964	1260	230	471	787	945	771	817	202
POLN_CCDS3360.1_ex20_4:2200272-2200295:-_5-3	POLN	256	282	152	126	82	136	91	90	304	420	123	152	310	224	278	411	550	279	433	2	106	295	310	307	189	247	378	176	185	293	617	367	569	15	237	99	260	269	153	160	531	72	263	295	432	418	482	136
MAD1L1_CCDS43539.1_ex7_7:2108964-2108987:-_5-1	MAD1L1	933	1094	279	406	910	632	528	635	1054	1577	927	1256	384	466	735	1740	2500	1975	240	691	506	1183	711	776	1198	948	669	879	862	920	1420	1822	2722	534	984	460	655	594	417	757	1317	349	1246	1070	1280	1156	1348	415
PROKR1_CCDS1889.1_ex1_2:68882039-68882062:-_5-4	PROKR1	897	1055	1641	640	646	1393	739	831	1194	1499	946	1331	1116	1432	1367	1845	1540	1665	1713	1792	1255	1043	1247	1420	882	751	769	791	870	1049	2075	1401	1738	658	1505	511	1234	1171	1249	1172	3876	310	996	970	1938	1521	1989	557
BCAP29_CCDS34730.1_ex0_7:107221298-107221321:-_5-1	BCAP29	455	424	33	121	51	217	314	272	221	397	120	192	214	72	39	388	191	475	96	85	127	376	254	132	84	61	59	146	218	183	244	301	230	391	219	153	251	208	192	163	730	177	566	301	551	468	472	239
XRCC4_CCDS4058.1_ex0_5:82400831-82400854:+_5-1	XRCC4	7	5	0	0	0	0	0	0	0	0	0	0	0	0	273	0	0	0	0	0	0	29	0	0	0	0	0	29	0	0	0	1	0	0	0	0	67	20	6	0	77	0	0	0	0	0	0	0
SPINT3_CCDS46608.1_ex0_20:44141404-44141427:-_3-1	SPINT3	361	414	579	166	110	246	349	273	418	500	197	365	863	426	515	611	621	431	656	116	755	418	575	469	500	604	394	354	208	329	1035	727	674	71	541	116	300	344	305	314	1703	195	441	399	813	613	405	199
TPI1_CCDS53740.1_ex4_12:6978840-6978863:+_9-9	TPI1	331	372	83	359	3	203	126	167	104	112	36	64	5	268	31	456	414	478	413	111	584	181	249	242	242	282	253	478	292	158	643	416	228	233	398	65	267	226	400	263	612	135	521	231	716	766	935	143
MTMR2_CCDS8305.1_ex10_11:95595189-95595212:-_5-4	MTMR2	652	713	520	832	639	959	639	626	556	715	567	635	2004	631	862	1289	892	1062	867	832	936	715	562	553	429	426	409	570	473	661	767	674	929	302	534	205	526	537	742	967	2514	327	732	629	1070	1444	1170	414
DECR1_CCDS6250.1_ex4_8:91033236-91033259:-_5-5	DECR1	485	570	319	159	85	408	505	822	565	776	524	537	879	1442	753	903	1006	971	1058	1192	1598	875	911	968	810	772	477	566	524	373	323	1071	1106	244	685	249	812	503	581	1620	2390	232	748	661	1207	915	992	311
TMTC4_CCDS41904.1_ex10_13:101289820-101289843:-_5-2	TMTC4	195	242	181	29	79	303	513	195	235	285	184	376	459	48	88	203	421	489	255	59	196	209	98	152	240	313	200	178	161	180	270	93	663	95	156	110	174	154	151	174	758	135	268	401	189	574	230	242
RNF165_CCDS32823.1_ex3_18:44027605-44027628:-_8-3	RNF165	316	405	402	87	566	198	249	275	209	297	320	311	686	578	423	381	438	616	726	538	912	83	150	451	702	701	405	325	261	268	147	162	277	45	340	102	361	385	216	465	1288	269	427	250	581	553	616	175
ERO1LB_CCDS31064.1_ex9_1:236399664-236399687:+_5-4	ERO1LB	822	810	865	552	1284	664	876	1314	786	931	713	786	1275	776	601	1086	1471	1526	1111	1971	1352	972	582	975	1225	1046	908	785	668	901	1274	1476	894	505	1178	346	782	878	1065	917	2922	443	1067	716	1570	1622	1477	669
ZFP30_CCDS33005.1_ex0_19:38126502-38126525:+_5-2	ZFP30	272	377	452	297	132	606	384	466	550	531	342	423	290	547	662	661	473	871	1015	670	199	677	479	168	450	393	570	386	252	404	373	623	755	35	657	167	341	439	353	408	867	136	369	732	1086	483	666	256
ZNF454_CCDS4441.1_ex3_5:178392174-178392197:-_5-5	ZNF454	215	239	155	192	40	138	161	291	152	190	120	262	129	273	413	316	324	225	287	82	317	355	130	122	301	317	242	290	151	351	317	308	340	56	149	55	236	284	163	829	982	104	234	413	391	545	204	203
ZNF529_CCDS54256.1_ex0_19:37038676-37038699:-_5-1	ZNF529	4	2	0	0	0	0	12	0	40	35	0	0	0	58	0	0	0	4	0	0	4	0	0	0	0	38	0	0	0	0	0	0	0	0	0	0	0	9	0	0	0	0	0	37	7	0	0	31
AGMAT_CCDS160.1_ex6_1:15911300-15911323:+_5-5	AGMAT	289	453	514	222	528	360	343	577	288	286	606	612	292	352	488	985	677	633	608	593	464	543	688	553	281	452	502	400	473	259	565	421	1067	301	569	281	274	310	335	542	1358	529	557	361	580	821	706	377
TUBE1_CCDS5100.1_ex7_6:112402336-112402359:+_5-5	TUBE1	35	51	0	0	0	82	10	30	3	2	53	67	34	70	0	88	24	65	143	0	0	0	13	73	0	43	0	0	36	0	10	78	24	0	33	52	27	84	4	20	127	60	17	3	65	1	0	12
KLHL25_CCDS10339.1_ex0_15:86312699-86312722:+_5-3	KLHL25	574	631	552	395	388	515	533	980	477	581	507	464	624	843	850	1194	1165	1033	548	1075	2015	546	727	440	548	724	488	396	470	443	789	1309	826	899	830	156	695	822	567	1055	2926	247	692	663	1256	1044	891	419
OPHN1_CCDS14388.1_ex13_X:67421489-67421512:-_5-1	OPHN1	263	308	129	172	10	491	261	224	260	449	388	421	470	92	593	379	685	576	607	256	713	291	342	349	293	241	194	106	279	264	322	403	347	196	259	176	422	427	375	517	663	133	214	187	650	495	407	236
ITGB5_CCDS3030.1_ex9_3:124540245-124540268:-_5-2	ITGB5	435	514	319	309	466	411	289	343	414	608	304	461	359	220	382	642	606	451	63	165	40	489	333	434	460	271	189	238	301	423	412	1061	967	225	437	171	351	315	106	153	527	97	196	159	424	400	472	251
RPS6KB2_CCDS41677.1_ex5_11:67200109-67200132:+_5-5	RPS6KB2	829	980	372	2024	852	1044	1234	1152	882	1325	725	765	1105	1022	1006	1500	1501	1565	1038	1354	975	695	650	651	1083	785	598	897	472	724	1813	859	1759	824	772	543	766	1074	1632	1768	4242	515	830	1119	1394	1840	1881	486
GHITM_CCDS41542.1_ex2_10:85903835-85903858:+_5-3	GHITM	107	101	0	6	0	67	17	115	72	136	91	37	9	120	94	77	96	140	120	41	255	254	38	60	90	5	29	73	71	40	43	158	220	16	192	39	146	197	9	178	118	88	142	120	170	183	47	53
METTL13_CCDS1299.1_ex2_1:171755091-171755114:+_5-2	METTL13	128	170	193	24	141	95	118	50	70	94	52	39	26	269	83	145	286	203	23	19	978	171	140	65	303	57	92	132	140	122	225	81	273	3	244	85	104	176	50	183	108	102	183	142	284	226	197	44
ABCA10_CCDS11684.1_ex30_17:67210930-67210953:+_5-4	ABCA10	339	408	111	905	903	967	407	234	355	470	257	280	461	409	436	451	524	588	520	1093	470	251	275	380	296	204	463	228	319	421	604	1127	999	152	554	113	388	251	310	620	1390	112	352	226	603	703	763	195
ABI2_CCDS2358.1_ex3_2:204255829-204255852:-_5-2	ABI2	231	337	169	217	296	126	312	393	287	377	144	297	584	824	844	402	487	759	359	438	678	498	202	409	562	323	257	385	231	165	359	514	401	301	352	76	239	297	360	1088	663	138	354	265	544	476	738	203
NUDT21_CCDS10760.1_ex5_16:56481839-56481862:+_5-5	NUDT21	573	660	62	49	46	568	153	162	94	75	184	221	228	0	31	226	297	74	197	174	24	227	53	286	16	24	127	377	80	169	203	359	36	160	242	126	144	170	34	62	304	100	200	55	491	275	345	94
NPY_CCDS5387.1_ex0_7:24324995-24325018:-_5-4	NPY	323	342	595	97	104	102	219	283	348	439	122	83	147	687	311	382	341	539	443	318	346	430	248	376	196	261	370	395	255	265	1146	603	442	115	352	144	320	293	233	417	1041	205	423	360	535	588	336	202
C5orf28_CCDS3945.1_ex1_5:43453882-43453905:-_5-5	C5orf28	216	284	216	129	502	179	249	292	247	283	170	275	855	310	181	362	380	325	360	130	245	154	74	133	395	442	285	179	302	380	466	690	388	135	378	125	326	314	305	644	1076	218	428	278	541	528	798	146
SRL_CCDS42113.1_ex1_16:4245567-4245590:+_5-2	SRL	662	652	1195	234	583	271	498	419	518	742	418	412	739	885	1232	908	1181	1549	1388	1955	418	959	639	701	917	599	942	616	334	745	1783	1770	1093	421	693	279	762	697	826	1628	3311	522	936	705	1921	1420	903	576
MPPED2_CCDS44560.1_ex4_11:30557692-30557715:+_5-5	MPPED2	220	256	371	352	350	86	340	289	400	646	394	487	807	186	133	376	380	561	1637	460	339	286	175	157	355	280	306	323	214	193	482	468	957	218	160	126	270	256	162	151	562	154	280	254	302	631	439	271
LRRC8D_CCDS726.1_ex0_1:90398831-90398854:-_5-1	LRRC8D	286	317	190	170	96	360	277	557	267	372	147	309	477	480	362	383	514	370	668	563	447	321	580	217	483	260	195	276	198	147	184	265	658	89	203	185	300	275	216	212	1530	121	406	328	485	697	442	152
SMC5_CCDS6632.1_ex0_9:72874132-72874155:-_5-1	SMC5	358	378	0	139	34	131	123	109	178	225	81	177	515	531	215	392	183	196	203	609	428	271	160	123	152	213	294	192	215	131	646	573	437	238	345	94	139	209	340	200	769	117	314	207	289	511	366	162
OPN1LW_CCDS14742.1_ex1_X:153416296-153416319:-_2-1	OPN1LW	523	555	477	105	322	816	456	452	302	540	368	558	1343	1147	551	916	938	1175	728	1169	1011	474	642	463	561	598	736	496	361	360	823	743	824	288	524	211	610	356	564	901	2506	236	495	395	767	773	877	357
TMEM87A_CCDS32205.1_ex14_15:42553157-42553180:+_10-4	TMEM87A	27	15	0	0	248	0	13	24	53	16	5	19	22	0	7	57	0	54	0	1	0	0	18	60	49	1	45	10	50	1	0	0	16	0	102	16	22	20	5	5	161	3	17	90	20	3	2	8
RNF17_CCDS9308.2_ex5_13:25355992-25356015:+_5-4	RNF17	101	133	100	29	15	134	76	20	59	211	50	105	202	159	21	134	139	191	332	49	0	13	49	144	216	213	48	114	136	40	179	389	234	3	95	2	142	133	79	117	353	56	79	115	147	144	103	80
MAGEE2_CCDS14431.1_ex0_X:75004687-75004710:+_5-4	MAGEE2	481	570	851	525	167	992	643	433	686	900	453	521	1471	730	1103	931	1089	1135	1582	2063	1334	577	772	521	669	866	1064	665	565	650	626	1476	1048	657	796	248	731	715	596	967	2784	301	957	732	943	1477	847	394
MAS1L_CCDS4661.1_ex0_6:29455315-29455338:+_5-3	MAS1L	495	633	459	474	1002	753	320	408	460	453	419	433	1144	824	897	905	974	784	1361	958	836	358	248	550	569	531	941	534	419	405	1318	844	1591	372	493	294	402	558	896	1334	2307	342	866	430	1210	974	1626	394
BOLL_CCDS2324.1_ex3_2:198622094-198622117:-_5-1	BOLL	132	171	265	93	0	147	103	95	216	328	71	133	660	9	490	304	146	184	610	627	283	150	94	285	249	285	264	248	131	86	441	71	295	42	136	53	170	101	88	398	1460	102	184	259	141	388	461	115
GLB1L_CCDS2437.1_ex9_2:220104507-220104530:+_5-3	GLB1L	434	455	255	196	785	72	154	125	309	402	263	286	992	198	356	731	660	876	375	664	562	297	259	443	191	306	318	263	418	310	205	354	594	87	305	198	274	281	382	548	893	93	314	203	448	438	1236	168
DNAJB13_CCDS8227.1_ex2_11:73670594-73670617:-_5-1	DNAJB13	211	280	195	214	211	84	349	201	180	166	192	274	628	435	617	254	299	482	61	260	120	189	117	287	241	67	293	163	191	194	491	170	132	60	252	104	163	214	291	176	82	177	348	208	334	498	517	239
SMAD6_CCDS10221.1_ex2_15:67008774-67008797:+_5-2	SMAD6	209	185	111	92	90	323	180	276	193	307	167	218	267	322	123	231	258	297	223	478	107	122	124	263	202	132	190	164	65	160	182	443	197	118	73	23	254	108	215	354	652	74	319	204	317	222	245	185
SLC16A3_CCDS11804.1_ex1_17:80194715-80194738:+_5-2	SLC16A3	649	765	409	623	830	737	1342	983	524	653	592	538	974	983	1185	1411	1304	1193	1386	2397	1470	792	888	797	506	618	517	702	681	872	948	940	920	554	609	249	671	558	504	2015	2786	420	986	871	1380	1432	1863	546
SECISBP2_CCDS65076.1_ex6_9:91953366-91953389:+_5-4	SECISBP2	115	152	507	253	79	12	189	131	64	51	26	91	104	179	100	206	435	164	247	82	37	69	58	255	80	110	136	78	120	58	330	62	237	27	260	27	186	89	215	200	640	78	147	159	338	511	573	52
MOGAT3_CCDS5714.1_ex3_7:100841914-100841937:+_5-1	MOGAT3	180	185	380	30	74	84	71	135	120	151	128	76	67	623	312	177	223	207	750	333	403	120	297	174	309	119	197	211	87	103	245	19	30	152	241	53	160	110	98	337	876	83	148	162	241	232	149	137
PPIF_CCDS7358.1_ex0_10:81107460-81107483:+_5-2	PPIF	652	660	737	242	737	929	1167	900	298	491	539	631	618	903	1163	1292	1065	1041	863	748	927	404	773	699	1165	662	905	445	385	710	1112	1243	1185	469	680	170	913	594	826	671	2554	383	1062	644	1299	1947	967	571
HLA-DMB_CCDS4760.1_ex3_6:32905186-32905209:-_5-3	HLA-DMB	243	337	367	179	78	218	253	451	300	468	223	317	307	348	602	361	809	824	945	410	315	530	289	396	437	353	550	400	298	511	733	511	599	431	512	137	370	356	470	666	1847	126	266	155	611	667	997	148
UBA7_CCDS2805.1_ex15_3:49848773-49848796:+_5-2	UBA7	447	478	726	230	250	321	555	261	255	457	380	517	579	949	249	466	949	644	183	578	772	469	452	382	622	515	325	552	296	292	920	730	848	160	245	204	310	362	232	555	1347	191	791	358	800	677	914	280
PDE4A_CCDS12238.1_ex3_19:10570111-10570134:+_5-4	PDE4A	557	554	603	167	424	511	307	522	247	491	344	506	745	508	373	658	649	1150	89	1135	830	565	409	649	484	617	800	357	408	437	1670	713	911	274	507	154	577	351	317	829	1402	276	424	406	705	749	843	322
PROCR_CCDS13248.1_ex1_20:33762627-33762650:-_5-3	PROCR	427	457	443	98	321	517	622	540	481	568	290	505	443	514	460	1079	713	686	847	672	1245	392	319	469	454	410	592	518	295	442	528	1096	990	287	851	294	505	465	493	693	2870	170	704	333	1256	1372	1633	298
ZNF655_CCDS34695.1_ex1_7:99161540-99161563:-_11-8	ZNF655	516	611	386	142	81	419	285	364	228	430	297	443	207	19	116	353	642	280	374	512	264	406	395	445	359	244	282	272	345	314	690	666	511	45	465	232	261	295	199	137	313	268	673	489	819	516	896	336
MRGPRX3_CCDS7830.1_ex0_11:18158865-18158888:+_5-1	MRGPRX3	524	572	114	52	72	266	337	421	223	254	222	295	107	474	359	378	354	409	700	514	552	405	337	492	376	85	132	322	356	545	364	437	245	75	324	93	384	197	222	442	891	214	385	426	594	1028	636	300
PJA2_CCDS4099.1_ex6_5:108714672-108714695:-_5-3	PJA2	213	306	247	86	266	294	225	385	281	350	186	270	513	174	554	472	367	395	300	557	365	156	354	357	278	245	218	262	154	179	936	241	643	291	594	108	232	265	174	394	1633	74	262	263	532	244	250	267
PLA2G2D_CCDS203.1_ex1_1:20441996-20442019:+_5-2	PLA2G2D	521	673	778	298	316	1022	489	517	499	578	417	442	376	1164	719	936	758	1353	1054	1199	657	817	624	1019	501	899	656	297	494	625	576	862	594	219	758	221	489	622	575	1451	2126	368	848	395	1344	984	1185	385
UBIAD1_CCDS129.1_ex0_1:11334045-11334068:-_5-5	UBIAD1	401	478	970	244	476	626	632	786	370	383	284	298	63	3	3	228	178	287	1394	276	1146	321	456	304	599	264	291	466	476	385	234	278	541	47	326	185	207	265	306	512	923	205	618	585	805	854	956	206
GDPD2_CCDS14402.1_ex6_X:69646829-69646852:+_5-4	GDPD2	453	522	337	240	627	561	426	661	512	804	603	1115	566	686	434	887	629	562	1381	1284	786	369	338	431	795	343	386	397	260	165	691	311	277	230	541	102	442	431	457	517	908	219	450	415	510	733	240	203
MRPS28_CCDS6226.1_ex2_8:80942334-80942357:-_5-4	MRPS28	180	182	100	43	0	19	119	34	46	36	46	27	20	57	62	183	307	75	250	16	68	182	188	72	43	156	81	166	80	107	49	130	327	0	116	76	79	123	94	153	744	61	81	69	116	64	208	65
UACA_CCDS10235.1_ex11_15:70976689-70976712:-_5-4	UACA	504	638	201	131	313	541	477	647	531	540	411	454	913	834	389	768	933	700	653	592	967	356	796	828	562	712	457	410	231	380	1028	524	1039	529	710	212	509	555	639	974	1809	362	681	359	784	1035	1269	282
MPV17_CCDS1748.1_ex3_2:27535422-27535445:+_5-1	MPV17	209	317	52	136	30	186	126	79	186	199	234	216	191	51	233	402	529	422	277	1065	196	311	279	85	363	333	128	119	187	223	456	498	998	136	313	102	141	165	89	479	822	121	400	153	557	192	472	149
IFT172_CCDS1755.1_ex26_2:27684339-27684362:-_5-2	IFT172	179	181	103	329	5	103	183	98	71	64	155	250	432	146	192	237	263	196	237	190	55	160	27	243	191	94	90	151	50	191	292	147	247	72	133	88	139	253	63	266	765	146	197	215	310	128	525	109
AKIRIN1_CCDS433.1_ex0_1:39457193-39457216:-_6-2	AKIRIN1	322	331	200	138	0	383	200	240	163	260	122	255	105	109	160	441	682	560	310	596	594	396	352	272	407	358	109	277	147	260	279	144	132	333	171	64	287	229	286	125	1008	190	447	289	630	228	1054	176
C1orf95_CCDS31044.1_ex0_1:226736797-226736820:-_5-4	C1orf95	564	702	403	974	675	1021	581	802	789	838	339	415	664	436	1725	1011	1089	855	961	868	896	532	941	747	771	499	605	464	478	639	795	867	902	93	466	244	657	640	473	1107	1973	467	853	732	1337	1345	1439	419
DOC2A_CCDS10666.1_ex6_16:30020368-30020391:-_5-3	DOC2A	592	667	321	953	1035	359	1644	1626	511	757	579	767	881	1040	875	955	1287	1136	1116	1462	609	902	814	588	670	565	645	501	562	739	1564	1356	1216	159	563	233	560	546	516	906	2618	341	590	523	1026	1030	802	537
SPATA6_CCDS551.1_ex10_1:48917244-48917267:+_5-4	SPATA6	917	1169	823	449	604	723	1029	896	874	915	612	1054	1008	429	621	1022	1633	1131	802	948	680	497	1001	392	362	422	519	677	568	661	1025	1758	1618	684	662	285	653	588	737	929	2086	454	943	894	1031	1453	1140	612
HMX1_CCDS47018.1_ex0_4:8870043-8870066:-_5-1	HMX1	468	556	533	255	395	552	527	383	290	427	545	882	1350	717	726	978	1548	773	1027	1414	930	566	867	442	825	834	423	603	399	618	1266	1080	1521	233	663	300	627	605	564	1056	2149	299	742	760	1049	753	1142	402
CDC73_CCDS1382.1_ex1_1:193094259-193094282:+_5-1	CDC73	203	243	0	19	0	48	7	24	12	46	10	11	0	0	0	1	8	1	102	23	0	21	6	0	0	6	32	59	29	57	0	0	72	55	7	74	25	21	26	0	1	0	0	0	0	0	0	7
PDZK1_CCDS55629.1_ex1_1:145748420-145748443:+_6-4	PDZK1	205	266	90	19	43	160	145	363	132	111	218	145	188	11	0	295	403	291	385	337	110	79	212	219	8	160	92	138	111	268	310	305	154	63	194	70	112	87	142	175	276	71	194	184	334	25	367	172
MNT_CCDS11018.1_ex4_17:2298356-2298379:+_5-3	MNT	683	679	209	98	61	329	240	383	375	495	287	353	902	1461	738	1102	1070	884	600	565	948	716	688	586	655	775	842	512	574	787	577	822	971	309	751	225	506	902	639	714	1979	207	698	630	889	818	809	245
DCLRE1B_CCDS866.1_ex3_1:114453956-114453979:-_5-4	DCLRE1B	323	376	9	176	33	230	295	193	140	140	215	235	121	196	17	312	464	454	71	219	75	363	233	116	49	293	178	112	253	311	205	305	574	7	353	114	180	308	58	32	423	108	223	278	392	345	757	175
TMEM41B_CCDS31424.1_ex5_11:9321219-9321242:+_7-5	TMEM41B	829	951	510	532	706	1308	1627	2032	560	733	735	927	916	638	1414	1238	1409	1824	701	991	583	343	719	345	919	666	678	443	616	580	1197	303	1366	506	1060	390	754	816	701	898	2649	468	1219	816	1218	1245	1546	396
ING3_CCDS5778.1_ex6_7:120607667-120607690:-_7-6	ING3	291	346	300	66	157	48	176	240	154	246	203	408	319	22	210	271	427	411	758	264	431	216	255	440	272	270	353	83	219	135	304	207	691	222	191	142	182	343	189	449	418	238	292	229	613	484	693	229
SNX10_CCDS5399.1_ex2_7:26404185-26404208:-_9-1	SNX10	160	160	23	90	0	218	77	105	120	137	26	48	77	22	66	191	190	104	147	304	26	176	96	141	154	151	100	151	44	147	187	276	248	72	156	55	123	142	175	316	324	22	38	99	314	271	585	119
WDR54_CCDS1940.1_ex1_2:74650037-74650060:+_5-2	WDR54	179	250	420	130	212	124	99	92	226	289	200	126	82	484	171	365	191	214	574	344	891	243	246	191	359	169	282	92	151	141	612	735	417	57	294	139	105	258	120	173	896	69	139	115	348	379	232	76
PLD3_CCDS33027.1_ex3_19:40873643-40873666:-_5-3	PLD3	495	527	41	445	76	695	390	574	319	443	448	499	426	724	201	638	411	580	476	493	611	383	170	348	424	360	502	337	313	435	326	371	348	68	650	223	326	536	254	421	1643	139	545	288	667	911	514	184
PAX6_CCDS31451.1_ex7_11:31823241-31823264:+_5-4	PAX6	331	387	234	297	278	213	305	211	279	581	306	332	524	703	504	614	977	877	643	185	1027	447	367	307	266	391	659	441	346	380	703	461	811	277	414	312	441	318	201	829	1822	259	421	198	562	536	1226	332
ZNF44_CCDS45988.1_ex0_19:12384494-12384517:-_5-2	ZNF44	0	0	0	0	0	0	0	0	0	0	0	0	0	0	0	0	0	0	0	0	0	0	0	0	0	0	0	0	0	0	0	0	0	0	0	0	0	0	0	0	0	0	0	0	0	0	0	0
PTGES2_CCDS6891.1_ex5_9:130887669-130887692:+_5-5	PTGES2	473	573	147	375	250	574	394	355	264	540	383	519	1079	313	665	960	933	898	583	706	678	404	582	274	864	749	714	524	326	483	1013	1198	1581	514	518	133	744	385	675	1069	1723	343	651	468	727	716	1027	417
YIPF4_CCDS1781.1_ex1_2:32515574-32515597:-_5-1	YIPF4	148	183	83	0	127	242	65	102	112	168	84	127	1126	158	158	194	373	502	358	352	715	242	176	137	302	470	141	103	242	111	463	167	214	77	227	141	208	189	271	404	899	221	268	278	363	216	846	100
CIC_CCDS12601.1_ex9_19:42795100-42795123:+_5-4	CIC	138	157	114	8	0	78	75	137	157	151	56	126	185	265	193	286	220	210	313	52	21	64	73	226	344	42	313	126	145	55	353	107	182	100	228	6	185	203	54	18	362	22	215	106	169	204	199	139
RORB_CCDS6646.1_ex3_9:77257542-77257565:-_5-2	RORB	60	71	19	43	155	56	26	72	30	32	8	46	0	0	76	139	94	73	161	0	0	176	97	22	0	47	119	55	2	36	2	64	41	8	22	16	77	55	2	53	58	20	46	62	8	101	33	2
PRKRA_CCDS2279.1_ex5_2:179312268-179312291:-_5-4	PRKRA	284	377	401	208	242	399	332	365	231	347	162	344	214	408	160	457	366	667	864	614	589	108	95	184	532	547	403	177	186	145	173	76	257	232	264	119	154	140	408	183	1245	89	181	184	587	782	934	319
PROCR_CCDS13248.1_ex1_20:33762586-33762609:+_5-2	PROCR	516	496	580	259	463	336	344	280	440	459	339	546	278	367	256	666	835	1084	92	730	1044	473	498	549	306	314	304	261	266	486	250	550	570	356	653	205	333	633	588	616	1763	170	629	542	930	646	946	283
ZNF500_CCDS32383.1_ex4_16:4815848-4815871:+_5-5	ZNF500	659	674	417	599	1279	1132	1063	675	681	832	546	703	1603	877	1040	1064	837	1178	2313	1276	942	755	356	722	555	596	735	596	569	857	876	650	893	461	466	300	730	484	667	696	2203	307	694	723	1268	1617	1935	420
C1QTNF3_CCDS34141.1_ex4_5:34035816-34035839:+_5-4	C1QTNF3	579	758	1054	907	358	841	728	684	543	736	617	808	2168	1002	808	1062	1431	1091	550	641	1860	1113	878	755	705	929	648	736	393	676	1442	1308	1417	412	675	267	829	786	637	1219	3174	274	772	751	1246	1878	1244	691
SOX6_CCDS53604.1_ex7_11:16119201-16119224:+_5-1	SOX6	178	196	167	100	6	85	101	170	224	315	133	75	310	471	150	229	99	248	518	554	120	143	79	167	134	176	193	148	167	187	156	377	462	146	187	110	258	211	320	389	1268	149	157	244	336	392	611	158
TM4SF20_CCDS2466.1_ex1_2:228230850-228230873:+_5-3	TM4SF20	65	106	6	43	48	27	25	57	71	107	72	147	21	44	208	154	87	106	205	193	11	45	136	137	28	33	113	98	72	98	183	19	127	35	125	35	43	111	255	34	143	23	77	125	113	67	271	132
TIGD1_CCDS2495.1_ex0_2:233414475-233414498:-_5-5	TIGD1	369	526	115	471	203	371	278	209	275	306	178	511	1875	736	894	898	1223	569	478	366	787	380	764	586	611	626	561	480	271	574	1131	513	975	381	428	287	672	525	700	1022	1983	249	531	649	703	922	564	228
FTL_CCDS33070.1_ex2_19:49469567-49469590:-_5-3	FTL	932	1135	504	722	566	1072	1158	1252	1217	1049	1136	1634	3155	1526	1280	1384	1786	1728	1790	1058	1793	1223	938	579	1062	1264	1059	1172	887	773	1756	2238	1268	516	1208	404	1098	1081	615	1396	4415	554	1150	923	2050	1697	1805	613
GID8_CCDS13510.1_ex1_20:61574381-61574404:+_5-2	GID8	414	496	151	281	89	654	477	256	256	348	261	350	144	459	99	549	489	473	775	285	283	493	448	309	303	572	339	418	194	467	433	604	250	274	371	168	348	438	595	444	980	172	443	285	746	949	1029	321
ZNF691_CCDS476.1_ex0_1:43316839-43316862:-_5-2	ZNF691	338	434	590	328	556	465	594	502	334	371	177	336	1298	790	561	554	586	577	1412	601	435	471	371	537	490	250	239	419	351	388	94	461	323	205	320	111	539	233	459	238	558	178	342	352	222	875	1211	203
C9orf142_CCDS7020.1_ex2_9:139887413-139887436:-_5-4	C9orf142	438	475	77	186	248	324	154	367	276	298	358	516	289	236	301	344	604	538	306	742	195	359	493	498	251	314	269	566	417	383	239	536	853	200	370	99	299	374	392	461	783	203	656	454	500	924	459	342
LETMD1_CCDS58231.1_ex3_12:51447625-51447648:-_5-5	LETMD1	68	89	11	36	96	1	49	78	49	29	16	39	32	36	53	27	55	8	182	79	9	50	46	27	0	59	138	36	27	20	3	219	97	13	107	75	16	84	15	335	106	34	9	71	94	48	177	51
KRTAP9-4_CCDS11386.1_ex0_17:39406115-39406138:-_2-2	KRTAP9-4	532	594	206	76	180	379	215	360	217	246	152	296	57	94	100	495	530	597	680	1367	259	359	242	595	287	184	85	413	236	307	236	1045	313	82	255	199	266	329	560	394	707	168	424	338	286	463	744	106
MARVELD3_CCDS10904.1_ex0_16:71660256-71660279:+_5-2	MARVELD3	249	198	257	70	202	93	174	127	237	265	213	237	391	412	172	254	116	303	1253	154	477	161	320	138	157	171	232	139	296	157	743	332	290	188	168	72	241	163	235	315	657	84	431	498	221	79	394	123
MRPS34_CCDS10444.1_ex0_16:1822496-1822519:-_5-1	MRPS34	0	1	0	0	0	0	0	0	0	0	0	0	0	0	0	0	0	0	0	0	0	0	0	0	0	0	0	0	0	0	0	0	0	0	0	0	0	0	0	0	0	0	0	0	0	0	18	0
PDZD9_CCDS10602.2_ex1_16:21999910-21999933:+_5-3	PDZD9	18	23	0	0	0	0	0	0	13	21	27	0	2	130	0	18	29	30	93	0	1	0	1	26	0	5	1	4	15	2	76	3	0	107	15	10	33	14	43	0	149	0	22	2	10	2	0	0
TPGS1_CCDS42454.1_ex0_19:507731-507754:+_5-2	TPGS1	724	913	290	496	247	172	377	604	609	782	423	502	1204	1142	1094	1118	1205	1326	1194	608	862	859	677	904	988	1100	937	562	502	725	1545	1321	1338	667	846	304	974	965	687	1112	2733	446	1072	748	1463	1466	1391	545
DSG1_CCDS11896.1_ex8_18:28916457-28916480:-_5-4	DSG1	208	211	469	129	38	394	200	182	136	161	214	190	510	166	447	372	250	421	479	733	478	138	196	116	259	221	315	131	154	109	362	398	463	72	241	113	377	247	310	911	1087	97	285	297	550	220	233	184
TGM5_CCDS32211.1_ex8_15:43545714-43545737:-_5-5	TGM5	548	658	338	266	2044	340	540	650	721	1158	599	948	805	1604	1438	1364	1862	1311	932	1156	1522	789	792	586	719	935	784	833	316	666	1158	853	1731	572	615	341	817	646	975	1587	2864	398	1042	459	1353	1174	2080	535
LCE2C_CCDS1019.1_ex0_1:152648626-152648649:+_2-2	LCE2C	838	1054	106	677	12	453	439	323	106	251	257	211	1	0	2	260	89	226	55	183	21	286	340	115	15	43	104	150	210	185	168	263	112	79	201	160	223	128	60	13	355	71	400	211	213	612	490	123
TYR_CCDS8284.1_ex0_11:88911348-88911371:-_5-1	TYR	309	388	227	340	81	326	315	330	331	412	353	495	472	110	1077	575	504	564	889	1452	193	818	413	262	479	387	411	224	291	321	510	651	416	326	182	229	355	238	464	456	1124	227	513	469	510	571	391	290
VPS35_CCDS10721.1_ex7_16:46708277-46708300:+_5-1	VPS35	233	307	1	32	9	47	89	119	155	195	18	57	153	131	30	118	309	269	245	29	68	297	126	308	82	68	55	202	154	144	191	199	45	130	239	77	206	187	32	360	487	132	202	191	406	463	85	102
BRF1_CCDS10001.1_ex17_14:105766779-105766802:+_13-12	BRF1	220	300	197	248	130	39	296	355	123	238	115	126	121	543	183	230	223	176	143	0	11	173	215	252	212	205	227	225	118	183	80	116	131	76	444	87	211	187	162	434	316	33	165	77	123	289	315	55
FLOT1_CCDS4688.1_ex9_6:30709419-30709442:-_5-5	FLOT1	386	420	46	188	662	493	351	304	309	366	264	518	965	465	329	575	345	530	874	558	697	774	583	517	225	328	469	365	219	492	662	727	363	320	422	133	314	383	535	739	1952	265	234	351	559	694	418	250
LHFPL1_CCDS14562.1_ex2_X:111914451-111914474:-_5-3	LHFPL1	226	277	270	159	127	265	164	160	97	194	133	231	594	310	93	450	428	413	618	969	1096	208	146	233	409	392	401	283	249	164	625	348	159	16	224	110	268	210	328	298	1284	92	332	385	518	1048	472	151
GABRG3_CCDS45195.1_ex3_15:27572083-27572106:+_5-5	GABRG3	75	96	0	78	83	15	109	168	65	54	51	55	10	31	107	35	56	165	190	73	398	26	134	46	154	38	3	66	54	68	289	0	355	40	203	92	142	77	134	78	182	62	112	288	102	334	153	46
SLC35A3_CCDS60204.1_ex1_1:100459267-100459290:-_5-2	SLC35A3	69	59	41	15	0	0	27	0	57	58	17	47	253	0	63	82	30	51	274	71	0	67	113	38	44	122	14	12	68	41	7	247	20	0	17	26	72	16	110	180	200	5	29	41	62	29	147	78
TMEM247_CCDS56117.1_ex1_2:46707668-46707691:-_5-4	TMEM247	821	918	1816	1094	1092	1623	823	974	780	1188	647	807	2121	2200	1472	1583	2308	1712	1059	1372	1361	1051	1086	1699	1096	1097	1609	1036	719	936	1451	1360	2059	916	1231	420	1138	1229	2011	1980	4686	520	1598	1029	1613	1678	1614	674
EEF1G_CCDS44626.1_ex6_11:62339020-62339043:+_5-3	EEF1G	370	504	144	393	11	257	126	101	76	142	86	156	124	0	0	102	157	215	3	292	47	170	208	329	23	46	61	262	191	143	131	87	90	100	319	118	219	140	50	10	313	45	166	117	255	373	314	79
BCL2L11_CCDS2089.1_ex0_2:111881696-111881719:-_17-12	BCL2L11	435	556	408	147	735	632	397	552	496	514	438	655	610	1942	809	718	789	823	734	472	429	754	396	787	738	424	328	422	292	381	722	530	753	935	562	254	531	583	290	312	1565	197	780	568	1115	596	916	302
PDIA2_CCDS42089.1_ex4_16:335157-335180:+_5-5	PDIA2	472	564	461	152	1043	536	266	198	328	577	555	532	930	484	692	834	839	801	748	821	1000	262	469	363	452	431	793	435	287	212	476	769	584	171	301	109	425	504	499	611	890	219	384	336	975	564	360	535
MRGPRF_CCDS8188.1_ex0_11:68773327-68773350:-_5-2	MRGPRF	1160	1372	942	1113	732	1190	1248	922	951	1469	1179	1367	1227	1692	1911	2354	2179	2103	2461	2297	1698	1310	1310	867	1804	1473	1485	493	462	408	2176	2539	1957	671	1852	476	1396	1592	1682	2300	5822	711	1344	1364	2280	2225	2471	972
KCNT2_CCDS1384.1_ex14_1:196342271-196342294:-_5-3	KCNT2	67	96	38	0	143	156	118	77	28	85	17	37	92	85	353	119	202	275	190	47	177	110	79	37	61	102	140	104	68	52	136	32	135	0	137	41	144	51	43	565	338	56	113	109	207	134	154	22
SNRPN_CCDS10017.1_ex2_15:25221546-25221569:+_5-3	SNRPN	286	328	345	105	54	372	304	421	536	773	581	390	635	347	267	740	830	800	11	572	1102	150	416	483	411	371	362	368	117	213	824	534	535	242	389	195	283	260	455	696	1411	155	583	353	650	861	269	180
TNFRSF9_CCDS92.1_ex2_1:7995159-7995182:-_5-1	TNFRSF9	432	511	444	456	49	291	233	330	546	674	251	326	593	941	439	581	593	743	618	170	887	524	381	629	632	662	735	626	268	192	519	362	970	229	471	226	445	500	507	392	1579	179	542	410	1136	540	692	285
TMCO4_CCDS198.1_ex7_1:20073023-20073046:-_5-2	TMCO4	616	722	764	1313	629	426	372	441	565	839	460	659	708	1257	857	848	1055	1085	801	906	821	770	606	758	755	651	1011	558	514	420	1176	1137	1176	310	730	226	930	873	468	776	2479	389	997	608	1094	1106	725	524
ADCK5_CCDS34965.1_ex2_8:145608347-145608370:-_5-2	ADCK5	882	1063	377	336	412	845	986	819	844	1093	532	883	1312	647	912	1347	1232	1645	2116	1060	1383	1026	665	1225	735	675	1228	1005	485	910	1868	2353	1117	643	884	256	1012	1127	1056	831	4424	654	1189	748	1289	1850	1740	587
HORMAD1_CCDS55633.1_ex10_1:150687093-150687116:+_5-5	HORMAD1	260	323	112	305	564	171	279	112	188	218	78	105	142	365	58	364	354	324	399	374	560	135	198	196	401	43	142	223	140	281	695	386	541	44	204	172	289	274	154	241	599	132	262	205	350	266	559	99
CRIM1_CCDS1783.1_ex5_2:36704168-36704191:+_5-5	CRIM1	487	657	582	593	477	512	514	523	356	536	492	820	1035	887	1067	628	755	795	792	1456	1717	444	780	531	446	556	492	336	354	616	506	1814	1001	492	710	167	453	424	748	1073	1722	362	791	621	1083	1205	1090	292
CFHR2_CCDS30959.1_ex2_1:196920025-196920048:+_4-2	CFHR2	210	276	41	274	32	234	136	368	53	82	98	313	24	14	113	303	335	413	453	704	523	114	143	317	168	250	348	142	146	145	90	136	312	29	76	73	135	423	261	591	1180	74	173	168	442	218	821	119
CCDC142_CCDS1945.1_ex8_2:74709536-74709559:+_5-4	CCDC142	478	639	1220	175	389	919	471	527	458	639	302	446	61	497	627	581	1024	572	491	932	231	345	364	694	476	548	443	467	333	570	563	882	625	26	692	223	753	470	715	596	1895	311	757	741	769	965	898	270
DOCK2_CCDS4371.1_ex21_5:169145758-169145781:+_5-5	DOCK2	881	1051	876	581	958	1252	734	932	945	976	893	828	1393	1760	2707	1727	1517	2048	2046	1681	1035	1083	1153	1134	1498	1219	1397	806	628	1291	1322	3074	1479	840	1248	503	1230	877	1259	1089	3852	409	991	926	1736	2009	1931	487
GALT_CCDS59122.1_ex3_9:34648362-34648385:-_5-3	GALT	735	924	1068	527	920	404	771	585	672	817	413	646	906	1618	1288	1258	1243	1245	1830	2202	1423	829	861	887	1263	737	926	476	573	776	915	1120	1527	474	871	256	833	1058	631	1230	3084	455	727	747	1617	1487	1815	492
PSD_CCDS31272.1_ex13_10:104174846-104174869:+_5-3	PSD	500	604	263	329	655	789	271	395	394	444	554	493	1107	646	874	725	887	898	1433	947	809	241	465	553	458	639	263	575	366	500	813	1136	542	327	353	199	558	483	555	827	2429	201	800	424	942	1337	632	302
B3GNT2_CCDS1870.1_ex0_2:62449627-62449650:-_5-2	B3GNT2	317	352	1163	268	22	271	435	361	133	224	151	352	465	414	417	571	432	331	351	134	883	401	366	341	204	164	333	95	212	443	106	302	309	145	245	134	280	223	283	666	1005	97	445	429	561	607	613	223
TMEM65_CCDS6348.1_ex6_8:125384100-125384123:+_5-4	TMEM65	180	214	12	19	29	86	116	78	191	174	60	31	258	73	261	245	217	128	181	522	498	273	210	132	152	292	117	270	44	204	128	372	482	101	254	37	67	192	193	145	132	21	91	94	102	62	233	62
FZD2_CCDS11484.1_ex0_17:42635376-42635399:-_5-1	FZD2	770	903	1736	494	1075	618	1185	2062	602	821	662	715	1011	1384	950	1098	1030	1555	1880	1152	1587	1456	820	1179	705	1001	834	656	569	832	794	1485	2083	806	805	357	893	807	525	1458	2135	315	1222	835	1816	1554	2139	354
PPP1R12A_CCDS44947.1_ex22_12:80239152-80239175:-_5-5	PPP1R12A	275	315	33	25	284	404	160	194	256	323	226	305	228	404	313	25	9	38	1	18	60	172	167	120	28	5	0	2	13	21	33	270	102	30	226	17	1	42	51	115	121	42	185	176	139	162	88	63
HOGA1_CCDS44469.1_ex0_10:99344579-99344602:-_8-1	HOGA1	215	326	316	215	8	308	506	346	155	232	336	281	305	379	364	352	465	409	612	535	1314	202	199	453	180	212	454	302	263	148	541	667	612	56	616	148	198	216	103	320	439	122	170	250	709	394	313	212
MXD3_CCDS4416.1_ex4_5:176738421-176738444:+_5-5	MXD3	613	866	802	1101	630	776	800	922	728	1037	892	963	684	963	885	1046	1362	1001	1493	1760	1490	684	616	579	1050	650	949	668	621	835	1465	1038	1316	252	842	294	597	783	964	1091	3737	315	985	677	1298	1250	1404	314
PSME1_CCDS41930.1_ex3_14:24606555-24606578:+_5-1	PSME1	509	713	837	242	280	632	437	472	382	432	540	565	867	1252	857	583	761	1344	1511	1262	1713	718	727	260	630	758	648	533	390	319	1755	1378	191	368	1006	332	531	573	632	1137	1626	329	903	539	797	873	1026	359
SPAST_CCDS1778.1_ex2_2:32314657-32314680:-_5-4	SPAST	19	16	0	37	24	0	64	10	8	13	14	0	0	144	0	10	19	51	104	19	0	1	6	0	24	1	65	0	3	23	0	46	0	0	38	5	12	25	13	6	33	48	28	36	21	61	108	60
SLC25A24_CCDS41361.1_ex5_1:108700226-108700249:-_5-5	SLC25A24	22	43	0	0	341	45	0	2	37	4	16	29	0	3	71	10	31	41	0	3	7	40	0	14	17	0	0	84	15	0	17	8	0	1	92	4	25	24	15	164	25	29	32	13	27	2	0	21
ACAP2_CCDS33924.1_ex11_3:195028036-195028059:-_5-3	ACAP2	250	311	48	233	250	241	481	131	187	261	63	183	256	36	601	261	340	528	382	316	225	393	246	396	151	338	332	461	313	160	388	205	728	65	243	77	408	381	350	635	2263	103	203	254	435	340	205	237
DGAT2L6_CCDS14397.1_ex1_X:69419189-69419212:-_5-1	DGAT2L6	371	431	257	464	342	585	582	595	488	616	543	486	534	317	260	640	920	605	1213	591	601	338	391	301	598	304	529	401	227	224	155	640	522	203	428	210	306	438	375	686	1248	202	727	463	981	554	711	148
UQCRH_CCDS30704.1_ex2_1:46775829-46775852:-_5-1	UQCRH	469	546	148	216	1009	123	452	243	368	373	310	424	97	42	109	256	595	434	737	1005	645	381	385	530	267	317	371	428	446	369	569	365	556	227	429	158	303	358	193	477	740	237	467	420	748	1010	1272	293
KDM2A_CCDS44657.1_ex12_11:67012702-67012725:-_5-3	KDM2A	109	136	0	0	115	126	84	114	27	48	45	98	130	49	104	91	249	76	75	45	21	112	367	119	5	58	14	45	45	28	196	163	138	48	65	7	52	137	37	90	259	56	108	12	110	223	189	4
TBL2_CCDS5551.1_ex4_7:72988352-72988375:-_5-4	TBL2	596	794	909	248	142	797	598	575	406	721	730	891	505	483	754	883	1082	777	977	723	1560	770	677	388	979	619	1122	627	470	780	919	1573	1650	596	1006	276	797	644	775	535	1834	316	715	797	1190	1347	1686	368
KRT38_CCDS11392.1_ex6_17:39596902-39596925:+_5-2	KRT38	370	414	75	318	338	729	228	329	331	479	443	621	1245	1290	1284	611	476	708	504	412	1435	1104	231	456	393	498	299	413	163	478	722	1091	809	321	445	290	481	451	467	357	1768	215	516	450	631	878	712	390
SLC28A3_CCDS6670.1_ex11_9:86912899-86912922:+_5-3	SLC28A3	254	298	620	211	53	355	278	184	269	274	262	379	568	137	560	383	720	526	367	840	349	141	281	273	253	317	288	435	207	255	471	448	387	197	157	114	417	320	319	318	512	133	326	284	380	703	683	358
SCCPDH_CCDS31084.1_ex1_1:246890250-246890273:-_5-1	SCCPDH	586	716	1276	562	532	1177	914	829	812	1066	900	987	952	1883	644	778	1133	1170	1074	2276	533	646	776	1024	1268	997	1050	785	543	451	1653	1508	827	333	540	425	995	835	692	1964	3233	448	972	793	1659	1546	1057	470
C1orf131_CCDS1591.2_ex6_1:231376760-231376783:+_5-5	C1orf131	252	333	97	100	499	353	404	214	269	368	445	422	80	18	176	483	305	415	719	100	1616	215	152	174	252	367	299	235	156	268	428	211	372	136	671	135	209	201	177	450	1034	226	286	264	406	543	216	202
SPRYD7_CCDS45046.1_ex2_13:50502127-50502150:-_5-4	SPRYD7	231	259	120	197	36	128	172	411	202	230	139	184	636	488	508	347	311	416	260	368	17	291	182	169	143	305	511	183	323	299	514	598	414	133	332	73	293	276	319	539	1233	155	265	200	495	278	546	185
NOTUM_CCDS32771.2_ex10_17:79918473-79918496:+_5-4	NOTUM	682	803	1631	556	345	773	623	514	516	718	394	450	1091	974	1174	1193	1438	1032	1047	941	1030	949	1060	498	555	648	784	551	629	584	1004	469	1398	217	633	383	519	634	1355	1517	2776	369	694	855	1528	1385	906	485
C1orf189_CCDS30876.1_ex1_1:154172954-154172977:-_5-3	C1orf189	474	564	611	118	313	486	297	384	608	712	562	807	882	423	127	774	720	674	1644	984	1190	1006	210	414	381	461	669	424	245	594	1198	1645	1042	131	733	193	467	417	233	880	902	235	517	358	1153	803	814	387
SURF1_CCDS6966.1_ex3_9:136219552-136219575:-_5-1	SURF1	391	533	675	330	857	228	414	495	190	309	703	1122	734	803	363	784	987	780	771	908	857	719	711	886	494	551	633	401	412	561	651	750	1137	529	628	185	497	542	848	910	2344	284	532	237	900	872	1319	314
GLRA2_CCDS14160.1_ex3_X:14599484-14599507:+_5-2	GLRA2	97	124	121	0	0	0	109	55	139	175	96	107	27	319	156	180	404	401	87	422	360	196	114	84	173	169	141	182	51	144	148	250	166	87	253	50	169	143	142	213	775	19	145	128	160	101	424	109
SLC17A2_CCDS4567.1_ex7_6:25921416-25921439:-_5-2	SLC17A2	655	724	665	311	332	726	628	756	656	732	562	598	1261	1315	523	849	1265	1126	1549	1870	2203	855	517	682	998	940	615	616	408	989	1008	1174	1396	592	693	264	777	813	536	1311	4003	493	675	743	1564	1196	1026	495
AP3S2_CCDS10357.1_ex2_15:90414705-90414728:-_5-1	AP3S2	23	22	58	0	0	6	59	120	21	61	15	0	3	111	87	39	103	36	100	0	33	0	38	89	52	19	43	3	15	42	184	0	7	0	58	6	18	30	19	37	104	42	51	23	28	60	56	0
TFAM_CCDS59217.1_ex2_10:60147982-60148005:-_6-4	TFAM	670	771	213	98	44	365	240	314	123	178	104	126	875	223	782	1045	910	819	911	635	956	652	483	1115	494	601	429	311	396	357	222	1032	655	140	659	273	620	612	683	611	2470	295	722	451	1182	1049	699	282
SUCLG2_CCDS43104.1_ex6_3:67571051-67571074:-_5-4	SUCLG2	228	285	204	48	501	290	310	242	197	237	100	230	531	526	331	392	388	462	601	196	51	209	399	350	151	147	228	206	146	172	825	203	369	125	416	187	113	143	172	303	1582	111	238	221	395	412	467	182
ZNF71_CCDS12947.1_ex0_19:57132725-57132748:+_5-1	ZNF71	441	539	780	509	821	623	590	615	618	689	302	459	1394	1062	854	813	1397	1155	1344	415	520	745	645	777	859	521	789	781	470	526	1191	1191	1094	355	774	347	903	668	805	1248	3132	336	909	657	914	1096	760	447
POLE3_CCDS6795.1_ex0_9:116171252-116171275:-_5-1	POLE3	158	193	35	169	15	237	258	139	174	233	179	277	455	57	104	174	258	146	437	209	563	219	126	117	221	153	82	88	176	203	77	237	122	115	261	74	149	194	119	388	374	59	135	109	184	304	273	103
PRDX5_CCDS8069.1_ex0_11:64085779-64085802:+_9-1	PRDX5	284	375	280	131	285	22	238	281	186	219	268	230	98	475	376	408	277	420	640	583	1006	253	304	182	163	207	250	181	102	264	245	291	602	239	163	116	152	231	300	201	575	189	388	400	505	536	618	133
FKBP15_CCDS48007.1_ex25_9:115969483-115969506:+_5-5	FKBP15	151	169	35	98	96	233	331	202	198	176	82	151	149	28	51	261	246	418	317	25	220	183	144	357	121	275	183	90	162	242	350	358	366	191	430	30	187	207	260	490	1060	40	173	170	417	283	314	141
CD177_CCDS62700.1_ex1_19:43858066-43858089:-_5-1	CD177	555	662	127	460	376	248	458	368	277	461	402	385	692	443	590	879	812	835	1160	932	387	699	523	361	386	408	369	380	291	452	753	304	602	441	472	323	519	825	594	873	1044	208	911	577	738	702	990	277
NUP210L_CCDS41399.1_ex39_1:154127362-154127385:-_5-5	NUP210L	427	546	450	523	362	720	521	526	478	536	465	708	298	372	331	850	1192	978	468	1088	793	464	580	712	521	706	768	371	360	367	1035	681	1135	452	582	219	425	501	696	683	2360	278	739	574	719	1152	1053	224
SLC38A2_CCDS8749.1_ex9_12:46760656-46760679:+_5-1	SLC38A2	333	379	304	83	61	236	196	274	109	141	177	211	442	35	233	616	419	530	347	58	48	298	352	274	322	313	379	104	274	184	155	690	234	104	238	109	319	224	152	758	1736	121	385	158	606	542	600	210
DCAF12_CCDS6549.1_ex7_9:34125149-34125172:+_5-4	DCAF12	792	1025	755	591	336	493	511	506	680	1049	652	756	1787	1299	1396	1231	1159	1523	1106	1308	1571	1163	875	1017	1105	972	1199	761	528	971	1949	1336	1280	508	726	384	890	871	583	1366	2990	578	950	971	1638	1127	2541	445
P2RY2_CCDS8219.1_ex0_11:72945647-72945670:+_5-4	P2RY2	1013	1273	574	457	1194	1370	1027	895	868	1199	811	1102	1835	1967	1973	1756	2478	1617	1173	2154	1607	1355	1684	1160	1640	1255	1412	848	804	1035	2119	2067	2263	616	1739	552	1404	1269	1907	1891	5675	712	1408	1190	2023	2139	1624	1033
PSMD8_CCDS12515.2_ex2_19:38867041-38867064:-_5-5	PSMD8	319	411	4	16	0	129	51	36	34	24	45	3	0	0	2	6	0	7	11	0	0	25	20	10	0	17	0	23	22	53	17	0	6	0	113	3	21	15	80	0	6	0	19	2	14	109	5	0
KRT15_CCDS11398.1_ex6_17:39673384-39673407:+_5-3	KRT15	501	675	354	286	218	570	462	477	370	546	483	694	64	640	659	700	870	810	1870	597	1290	591	368	487	302	336	407	555	421	235	1353	1175	1007	1055	793	188	441	838	435	672	1604	265	612	472	843	1064	488	363
CASQ1_CCDS1198.2_ex0_1:160160681-160160704:-_5-2	CASQ1	151	178	270	149	201	58	186	173	224	360	109	88	226	246	369	257	400	379	87	721	189	144	249	193	179	241	242	229	130	174	377	610	230	127	256	113	240	206	282	443	670	139	256	227	442	198	181	135
CCL1_CCDS11282.1_ex1_17:32688842-32688865:+_5-4	CCL1	616	814	558	209	416	1354	804	828	592	841	846	1283	2152	2192	1650	1218	1113	942	1876	903	1304	674	534	1015	968	583	635	682	421	461	521	1836	622	296	729	280	624	726	796	613	2534	260	1020	496	1095	1111	945	376
CD81_CCDS7734.1_ex3_11:2416244-2416267:-_5-4	CD81	409	418	714	172	428	147	779	1904	358	346	292	446	554	452	343	675	706	503	289	1219	383	483	486	569	376	314	387	443	387	262	436	1032	1042	75	493	221	342	327	427	268	935	232	372	543	594	836	901	414
CEP97_CCDS2944.1_ex2_3:101446240-101446263:+_5-2	CEP97	542	670	163	392	51	473	415	571	437	401	504	764	572	319	280	491	1101	837	686	1151	1948	187	546	371	594	592	840	622	535	515	677	946	731	306	495	211	567	513	553	458	1076	266	680	511	713	740	1146	275
EFNA2_CCDS12061.1_ex1_19:1295650-1295673:-_5-3	EFNA2	541	593	201	175	48	604	422	698	445	527	413	583	1639	543	817	768	963	847	1521	1118	618	554	441	699	848	603	291	811	237	493	530	461	679	90	666	214	574	690	457	1137	1813	305	512	458	1009	1351	530	417
ODF4_CCDS11140.1_ex0_17:8243751-8243774:-_5-5	ODF4	419	589	536	335	137	627	523	492	432	453	617	662	266	556	723	1071	841	768	532	1837	1119	395	419	247	575	452	405	487	254	404	582	927	692	258	684	144	394	524	284	775	1611	140	455	351	902	720	745	78
RNF122_CCDS6091.1_ex4_8:33416180-33416203:-_5-4	RNF122	626	694	627	465	873	945	894	759	553	664	352	696	913	1451	1226	1020	1243	1188	1960	989	1639	739	1109	433	1236	1158	1178	538	384	524	832	808	862	423	612	353	738	662	964	926	2779	404	844	457	1021	918	1285	517
RPS9_CCDS12884.1_ex2_19:54710210-54710233:+_5-3	RPS9	346	396	0	98	324	33	213	106	15	48	30	0	0	17	80	28	9	65	0	87	22	23	56	55	16	35	67	149	43	71	94	11	180	10	180	6	27	46	0	160	111	22	29	35	6	12	6	40
ZNF582_CCDS33121.1_ex0_19:56895975-56895998:+_5-2	ZNF582	215	268	418	201	45	225	331	239	203	360	281	304	741	620	237	274	275	408	277	293	651	211	245	305	328	428	283	180	261	260	488	513	363	86	263	163	267	435	163	498	989	82	358	266	379	422	604	222
SCG3_CCDS10142.1_ex7_15:51988151-51988174:+_6-3	SCG3	58	79	15	0	37	25	81	77	11	83	29	28	207	224	87	74	47	110	33	1	18	60	51	85	47	57	97	57	89	62	408	232	129	0	23	20	47	61	104	67	353	21	111	99	109	69	327	17
TARDBP_CCDS122.1_ex2_1:11078802-11078825:+_5-3	TARDBP	47	73	0	0	0	60	7	5	14	16	48	39	11	0	0	105	53	117	0	0	161	42	0	15	8	13	0	6	14	42	0	125	91	1	42	83	11	74	18	0	49	46	59	107	23	78	9	27
CNKSR3_CCDS5246.1_ex10_6:154763258-154763281:+_5-4	CNKSR3	617	870	653	375	468	635	509	509	765	932	807	868	1345	1655	991	1082	1086	899	996	1499	2127	346	703	928	851	613	616	564	448	837	661	1221	1698	323	452	197	644	817	954	1985	2157	359	881	802	1525	1242	1730	715
COL16A1_CCDS41297.1_ex66_1:32164174-32164197:+_5-3	COL16A1	384	518	418	135	217	672	326	583	313	560	343	574	206	243	217	601	717	706	1137	464	221	418	585	593	182	414	367	445	287	284	445	1230	421	187	369	211	415	366	100	525	873	197	420	401	657	506	551	233
HS3ST1_CCDS3408.1_ex0_4:11401484-11401507:+_5-5	HS3ST1	691	663	864	1041	753	727	720	673	653	1003	619	828	813	1034	991	1051	1440	1606	1033	2099	1464	1022	902	952	912	701	926	649	570	726	1018	1549	893	195	1020	347	860	898	1070	1361	2316	275	1105	914	976	1318	942	512
APOL6_CCDS13919.1_ex1_22:36055050-36055073:-_5-5	APOL6	830	865	830	568	1042	1027	946	988	707	906	916	1305	1722	1526	1325	1409	1378	1545	1924	1420	1963	1236	637	1171	1335	1018	1214	792	881	918	1103	1806	1700	574	708	300	693	953	705	1653	2758	494	1097	665	1718	1203	1557	744
UBA5_CCDS3076.1_ex6_3:132390614-132390637:+_5-4	UBA5	81	105	9	67	44	3	53	21	94	78	57	133	0	6	19	38	107	148	201	0	0	126	88	77	88	53	67	35	43	64	25	111	74	106	58	47	51	78	94	147	367	20	39	13	92	129	163	13
MBNL2_CCDS9483.1_ex2_13:97995346-97995369:+_5-3	MBNL2	301	414	587	434	567	429	418	383	444	343	416	583	891	517	327	400	670	462	304	252	234	287	204	197	578	249	392	363	172	414	332	940	573	285	650	147	308	232	260	880	903	152	416	348	623	682	934	179
ENDOG_CCDS6912.1_ex0_9:131581193-131581216:-_5-3	ENDOG	887	994	4881	443	255	646	560	669	905	936	699	943	1288	1137	992	1000	1591	1346	1633	1079	3411	1213	565	1782	1344	702	1123	874	658	1102	1398	1606	1575	842	1197	502	894	1213	1218	1133	4573	466	992	1064	1755	1070	1929	525
EPHB3_CCDS3268.1_ex2_3:184290826-184290849:-_5-3	EPHB3	593	764	836	735	907	260	442	506	338	526	452	680	1148	937	750	799	908	814	621	916	1159	589	514	541	524	433	364	586	390	512	449	1431	867	144	588	243	562	497	491	987	2658	222	566	399	976	1299	1022	354
PNPO_CCDS11522.1_ex3_17:46022943-46022966:-_5-4	PNPO	134	162	38	83	15	124	81	80	130	110	166	170	161	225	52	105	104	274	429	248	19	100	82	106	255	66	68	201	90	73	139	33	166	31	124	20	88	80	54	449	813	131	142	177	221	121	222	37
RFX2_CCDS12157.1_ex14_19:6042060-6042083:-_5-5	RFX2	272	274	132	378	52	313	246	271	151	187	293	261	900	1070	111	627	580	324	678	480	562	385	213	244	558	318	364	364	80	209	489	191	311	215	474	182	413	387	325	997	1165	162	401	317	405	471	419	184
CLIC4_CCDS256.1_ex1_1:25124273-25124296:-_5-1	CLIC4	239	292	204	26	156	343	302	334	194	383	291	355	31	769	403	393	663	388	175	151	1435	353	331	310	840	257	423	311	208	282	398	680	515	87	288	185	320	253	335	347	900	195	377	165	627	313	766	228
IGFL4_CCDS33057.1_ex1_19:46543494-46543517:+_5-2	IGFL4	184	222	220	85	17	52	196	178	187	290	62	141	358	20	412	317	498	394	691	278	219	224	204	181	228	144	174	149	170	186	76	118	109	91	153	108	260	211	235	236	456	117	110	213	370	466	204	92
LETMD1_CCDS58231.1_ex0_12:51442254-51442277:-_5-1	LETMD1	489	651	657	395	394	458	618	580	225	494	633	947	416	1467	1059	835	865	907	1266	524	1486	486	482	645	437	683	567	453	377	801	1184	812	482	464	588	188	691	527	720	539	3406	464	748	785	1160	1182	1374	288
CD3EAP_CCDS12661.1_ex2_19:45911459-45911482:-_5-3	CD3EAP	347	464	59	360	167	173	123	111	103	132	38	151	319	231	38	454	481	529	45	232	87	104	264	165	300	79	254	363	275	143	222	567	320	227	293	87	163	171	20	102	239	79	279	167	404	485	377	107
MAN2B1_CCDS32919.1_ex20_19:12775728-12775751:+_5-4	MAN2B1	480	560	107	342	618	333	414	366	372	457	370	493	954	370	232	452	574	1020	1236	1496	592	610	779	658	918	633	463	379	316	447	1095	965	643	319	537	323	466	442	397	850	1900	315	634	481	972	1095	904	240
OSBPL5_CCDS31343.1_ex15_11:3140775-3140798:-_5-4	OSBPL5	477	519	494	111	381	317	400	454	503	610	304	399	1088	1022	941	877	1030	966	909	369	892	732	535	485	756	441	611	376	370	352	815	894	1218	77	397	317	344	358	644	455	1745	219	615	622	552	948	949	441
TBC1D20_CCDS13002.1_ex4_20:422573-422596:+_5-3	TBC1D20	569	669	1393	466	103	813	612	660	522	491	651	815	831	1185	651	929	998	872	880	854	318	471	491	700	1124	1105	794	513	307	374	272	867	1079	238	727	264	299	238	824	1248	2416	305	801	656	1221	1185	857	305
GC_CCDS3550.1_ex8_4:72631275-72631298:-_5-2	GC	364	455	755	191	348	491	212	309	448	461	489	417	656	577	953	588	854	653	966	757	1237	361	317	204	166	330	327	222	268	263	744	635	864	282	686	185	420	487	450	459	1260	224	560	468	780	795	327	154
CCL7_CCDS11278.1_ex1_17:32598185-32598208:-_5-1	CCL7	251	293	204	143	30	249	154	191	209	293	194	290	868	355	410	526	587	513	149	671	244	335	378	380	335	308	119	212	140	319	255	254	481	277	508	104	262	349	101	251	436	170	338	225	361	294	604	144
T_CCDS5290.1_ex5_6:166579292-166579315:+_5-2	T	306	331	2159	192	806	61	329	283	256	235	156	174	235	701	721	532	432	499	243	1004	415	247	424	327	267	279	568	192	201	416	297	516	692	189	263	111	394	366	544	770	1447	301	456	128	714	589	393	401
SCAMP3_CCDS1105.1_ex6_1:155230326-155230349:-_5-3	SCAMP3	411	436	475	415	606	246	412	368	249	331	289	215	689	415	1100	768	740	783	615	170	214	362	300	384	513	449	578	389	258	382	709	721	776	183	385	114	472	442	402	574	2174	179	361	377	956	1284	533	179
ZNF358_CCDS32890.2_ex0_19:7584345-7584368:-_5-2	ZNF358	598	704	358	387	498	241	652	547	500	653	510	630	1439	1197	713	918	959	674	1187	453	879	667	817	933	294	709	766	389	249	582	1115	1314	1309	368	624	258	626	702	509	892	2071	310	675	679	916	864	806	484
CLCA4_CCDS41355.1_ex7_1:87036779-87036802:-_5-5	CLCA4	419	465	608	389	574	351	388	291	327	337	558	528	696	398	589	624	634	602	456	999	1024	591	351	448	453	408	339	338	430	288	529	488	549	100	464	235	618	393	308	838	2022	203	549	411	826	801	662	442
AMOT_CCDS14563.1_ex8_X:112054517-112054540:-_5-3	AMOT	128	161	42	43	296	154	135	140	173	198	99	52	101	64	469	278	357	162	14	613	779	151	75	61	24	117	142	49	192	93	147	199	158	7	162	35	263	218	206	308	61	50	101	181	322	393	381	210
MPPED1_CCDS46723.1_ex1_22:43831039-43831062:-_5-4	MPPED1	319	353	187	223	280	350	157	281	240	290	267	411	600	640	347	607	775	392	702	424	685	409	380	318	303	409	588	382	306	260	247	704	1008	335	624	135	350	318	201	568	1218	125	402	410	520	485	859	87
GRB2_CCDS11721.1_ex3_17:73328819-73328842:-_5-4	GRB2	45	73	0	5	0	7	35	43	46	42	30	41	277	3	23	13	66	71	14	38	5	30	47	1	0	44	17	0	7	0	3	2	32	0	0	0	51	22	25	10	313	33	78	71	170	255	68	6
ZNF605_CCDS31938.1_ex0_12:133503455-133503478:+_5-2	ZNF605	136	196	506	152	105	228	194	116	118	133	135	196	106	77	120	201	103	335	706	188	94	193	235	34	126	172	145	125	244	128	220	587	200	142	249	66	142	168	99	337	718	117	280	322	288	368	137	155
GLRX5_CCDS9936.1_ex0_14:96001623-96001646:+_5-2	GLRX5	472	658	300	222	132	734	148	128	283	433	109	292	109	185	284	508	783	690	1062	887	1433	743	847	564	304	272	368	416	274	298	512	357	595	74	460	128	347	421	387	394	878	136	407	501	430	543	331	213
PAPPA2_CCDS41438.1_ex1_1:176563761-176563784:-_5-3	PAPPA2	520	524	157	1053	137	276	290	434	361	426	338	327	385	272	266	900	1005	845	1023	635	562	367	542	399	296	426	302	304	395	562	1580	1238	873	352	599	292	350	445	522	662	2542	401	806	393	923	497	637	172
CECR5_CCDS13741.1_ex6_22:17630542-17630565:-_5-5	CECR5	407	510	125	97	334	632	437	381	341	607	467	503	1331	395	550	568	927	924	728	1096	525	374	300	443	228	414	572	498	567	339	764	638	306	242	631	146	321	405	317	517	815	280	642	395	605	675	827	313
PKN2_CCDS714.1_ex8_1:89270151-89270174:+_5-5	PKN2	181	229	181	25	62	209	135	207	238	320	127	191	332	179	416	202	292	237	412	586	152	205	121	134	71	160	69	228	160	125	169	74	164	198	174	85	171	138	202	220	1172	57	151	113	163	419	493	99
POLI_CCDS11954.2_ex5_18:51809358-51809381:-_5-5	POLI	325	311	69	69	124	151	253	262	169	212	177	229	314	195	449	384	565	409	489	136	423	411	160	184	231	71	205	261	246	107	599	615	818	368	154	175	482	360	115	596	1129	156	559	550	287	662	306	206
BMPR2_CCDS33361.1_ex7_2:203395655-203395678:+_5-4	BMPR2	500	520	572	180	114	1087	693	920	390	500	236	375	251	241	266	926	657	886	874	1066	845	292	334	481	370	497	491	513	233	378	428	781	1137	249	724	214	442	597	294	387	1353	155	572	675	902	995	571	219
GCLC_CCDS4952.1_ex8_6:53373446-53373469:-_5-1	GCLC	998	1146	977	582	904	955	1143	1287	1096	1274	823	827	1573	1071	966	1776	2214	2109	2455	1167	1863	1617	1166	1400	1840	1187	2079	1072	790	1069	1536	1447	2598	939	1362	598	885	1296	1194	2882	4427	730	1203	1231	1980	1490	2593	689
DBI_CCDS2126.1_ex1_2:120125843-120125866:+_7-4	DBI	241	262	192	143	88	252	181	249	160	197	107	344	487	731	154	238	238	471	486	480	373	308	103	166	75	98	159	131	245	162	445	459	510	200	312	99	334	207	92	179	498	69	310	212	294	644	567	132
PPM1N_CCDS46115.1_ex0_19:46001892-46001915:-_5-1	PPM1N	1228	1490	962	1088	1064	1073	924	1485	1468	1688	1262	1797	1734	2034	1545	2084	2600	2546	3718	2050	1964	1044	1960	1345	1626	1624	1882	1054	908	1230	3233	1616	3801	854	2025	719	1592	1398	2197	1916	5549	802	1758	1486	2288	3471	2648	661
KAT6A_CCDS6124.1_ex3_8:41800499-41800522:+_5-1	KAT6A	219	294	11	133	0	118	10	113	81	78	121	172	1143	204	296	332	232	445	548	208	283	303	88	217	72	65	98	101	117	239	150	460	473	207	373	55	275	374	323	177	533	50	216	187	349	170	378	320
SRPX_CCDS14245.1_ex5_X:38024117-38024140:+_5-2	SRPX	282	321	489	825	289	632	216	431	362	547	317	371	837	636	326	535	550	567	334	354	435	247	224	464	490	314	473	383	251	359	287	1119	528	221	187	162	299	309	305	666	1000	263	404	352	534	284	479	126
TMEM183A_CCDS1432.1_ex1_1:202976927-202976950:+_5-2	TMEM183A	631	827	278	217	75	466	403	355	264	249	172	194	42	16	0	581	436	627	1359	295	974	591	352	395	35	177	105	553	340	211	150	87	296	84	283	126	427	273	161	223	313	197	454	297	589	550	600	265
POMP_CCDS9331.1_ex2_13:29238673-29238696:-_5-2	POMP	122	162	0	22	0	45	35	34	85	103	8	31	2	220	165	20	114	84	32	19	258	18	11	23	33	50	40	69	74	45	4	1	4	0	104	51	16	16	28	127	174	29	107	129	100	179	13	2
TEX101_CCDS12619.1_ex4_19:43922104-43922127:-_5-5	TEX101	388	513	417	355	348	342	321	372	259	431	270	313	759	571	696	745	786	1075	280	1093	465	606	367	414	663	501	497	587	373	407	606	242	954	389	416	241	410	559	559	868	2659	213	533	656	677	655	651	243
ADAM23_CCDS2369.1_ex5_2:207407996-207408019:-_5-4	ADAM23	130	206	0	96	244	20	176	186	139	163	201	211	303	63	158	264	361	420	208	431	426	197	273	186	87	181	253	231	110	196	319	477	340	98	151	126	127	218	243	391	239	94	55	137	279	166	330	91
PDZD9_CCDS10602.2_ex0_16:21995875-21995898:-_5-2	PDZD9	7	17	0	0	0	0	0	7	3	0	0	0	0	0	0	8	0	52	0	8	3	29	5	0	7	0	19	25	3	5	0	0	0	0	27	0	14	39	0	0	59	0	21	18	9	19	132	0
HNRNPD_CCDS3590.1_ex3_4:83279919-83279942:-_5-1	HNRNPD	35	22	0	52	0	0	0	23	11	0	5	0	0	0	0	44	0	0	0	203	0	0	50	15	107	14	65	90	8	25	0	39	56	5	84	31	0	18	21	132	163	0	23	67	100	7	0	45
NIPAL1_CCDS3479.1_ex5_4:48037686-48037709:-_5-5	NIPAL1	275	365	245	208	443	300	302	260	280	346	214	265	932	808	664	839	628	704	170	1185	528	668	379	247	598	313	584	328	208	294	544	813	245	431	351	99	552	602	166	713	756	283	614	551	1132	940	510	218
RHOV_CCDS10068.1_ex0_15:41165653-41165676:+_5-2	RHOV	319	442	311	579	170	276	328	409	208	188	169	187	275	335	300	507	466	649	711	974	442	322	414	315	75	416	301	344	314	449	1162	313	487	63	274	155	345	426	376	453	1573	185	461	331	625	926	1531	247
ADRA1B_CCDS4347.1_ex0_5:159344554-159344577:-_5-4	ADRA1B	335	395	196	386	69	344	245	202	168	289	224	409	77	121	305	368	738	410	104	355	446	280	146	360	357	173	574	272	229	238	122	727	445	646	292	112	209	311	536	347	1516	162	608	451	702	486	263	225
GPR171_CCDS3155.1_ex0_3:150916744-150916767:+_5-2	GPR171	183	232	130	77	273	479	204	202	142	163	138	212	307	357	670	402	342	684	340	246	210	155	192	308	262	250	282	131	126	302	90	588	599	77	370	102	161	215	148	625	1373	117	223	401	373	532	645	181
LMO3_CCDS58210.1_ex1_12:16713420-16713443:+_6-2	LMO3	235	291	473	46	18	84	317	195	196	243	67	86	236	292	876	259	390	412	986	375	246	384	422	326	230	261	508	139	221	213	115	489	667	138	268	100	322	207	275	162	1577	121	366	173	409	264	615	153
COX20_CCDS31080.1_ex2_1:245005507-245005530:+_5-4	COX20	384	379	25	31	4	45	142	166	74	85	95	133	225	10	4	344	399	556	827	300	106	215	119	431	235	152	96	309	289	303	959	436	330	150	369	117	212	282	126	47	584	108	354	183	715	542	319	139
FEM1B_CCDS10228.1_ex1_15:68582420-68582443:+_5-5	FEM1B	382	412	167	121	453	294	156	266	180	235	176	273	212	612	89	367	601	527	324	548	568	489	293	463	433	335	409	330	271	288	680	276	585	115	277	101	441	258	399	578	860	191	447	362	712	370	396	248
BLVRB_CCDS33029.1_ex2_19:40964126-40964149:-_5-3	BLVRB	477	585	209	360	414	636	237	275	306	547	415	661	331	351	252	613	923	755	884	540	749	599	465	507	416	302	375	589	425	582	630	589	366	310	526	181	531	681	630	774	1196	353	457	379	875	742	773	425
PTPN21_CCDS9884.1_ex6_14:88946345-88946368:+_5-1	PTPN21	687	711	1165	674	409	711	794	887	592	858	489	601	1257	1187	942	1155	1388	890	968	1037	2039	408	459	367	1229	799	804	548	411	653	1301	1158	997	264	673	230	712	716	603	727	2161	360	827	788	1103	1080	1450	571
BNC1_CCDS10324.1_ex2_15:83935685-83935708:-_5-5	BNC1	132	149	34	18	0	35	182	169	181	240	42	84	265	168	158	113	130	228	146	178	163	241	178	133	195	91	68	136	197	130	41	305	184	10	160	48	161	71	141	197	598	102	95	237	293	105	162	110
NCS1_CCDS48043.1_ex4_9:132984939-132984962:+_5-4	NCS1	255	247	144	85	38	28	274	258	112	231	145	382	320	399	231	340	492	271	500	366	674	334	373	83	171	115	220	186	176	265	426	441	236	156	313	45	219	293	136	378	1519	36	249	159	543	373	222	115
MINA_CCDS2929.1_ex5_3:97673323-97673346:+_5-1	MINA	478	587	579	301	383	282	624	595	366	373	412	601	704	723	531	765	941	1117	744	799	977	246	505	781	574	313	267	411	458	562	965	1305	1664	405	410	324	458	492	618	818	2289	371	567	702	862	509	479	487
SUSD3_CCDS6701.1_ex1_9:95838131-95838154:-_5-2	SUSD3	687	862	675	391	763	688	744	1010	648	922	951	848	1483	850	1335	909	1433	1438	1307	1424	1067	590	588	681	871	936	1088	906	475	681	744	1573	1408	608	1012	413	842	816	770	1731	2993	387	763	658	1240	1167	1123	408
SNX16_CCDS6234.1_ex4_8:82736137-82736160:+_5-1	SNX16	196	240	145	213	87	12	171	182	114	130	166	192	103	248	401	327	340	726	292	324	562	236	165	220	330	186	209	217	150	230	145	152	385	27	375	68	227	321	78	317	507	129	244	195	363	577	209	138
ZNF565_CCDS12491.1_ex0_19:36674349-36674372:-_5-1	ZNF565	114	118	36	16	33	471	29	99	90	125	30	168	90	15	37	225	185	160	10	18	60	166	55	41	122	133	48	66	54	91	7	113	465	135	239	12	64	133	45	262	284	78	117	125	148	247	26	41
SNRPD2_CCDS33053.1_ex0_19:46190925-46190948:-_5-1	SNRPD2	189	226	0	9	27	14	20	34	82	49	112	133	89	249	0	83	47	51	65	159	0	104	146	16	7	13	94	25	65	135	4	1	0	50	36	2	25	13	0	80	0	5	24	35	76	94	50	23
SLC3A2_CCDS31588.1_ex3_11:62648812-62648835:+_5-4	SLC3A2	562	590	159	146	92	277	179	367	218	334	103	268	800	765	272	860	874	619	273	737	524	862	356	278	234	218	369	289	155	321	815	307	891	287	297	148	377	304	252	234	728	269	587	331	691	556	1235	252
TRAF7_CCDS10461.1_ex6_16:2222238-2222261:+_5-2	TRAF7	480	648	1347	342	301	901	487	451	247	237	392	457	412	310	681	655	898	567	1300	519	731	477	388	414	315	258	318	774	313	486	972	738	806	226	324	173	397	514	581	913	1581	183	910	607	596	882	639	414
NKX6-3_CCDS6118.1_ex1_8:41504748-41504771:+_5-4	NKX6-3	796	1019	150	289	417	568	826	755	333	453	355	543	454	288	236	587	769	654	588	1006	1541	505	429	618	279	359	425	587	372	734	550	1037	751	301	847	198	464	600	253	374	864	374	852	603	1157	1551	1597	426
CCL25_CCDS12194.1_ex1_19:8121063-8121086:-_5-1	CCL25	287	394	410	113	161	229	215	293	239	404	132	284	748	655	216	467	502	475	886	1019	256	371	385	390	381	444	309	368	225	484	542	413	464	5	430	80	297	255	189	395	523	137	249	467	578	621	461	255
DUSP1_CCDS4380.1_ex2_5:172197245-172197268:-_5-2	DUSP1	537	770	648	378	297	515	626	625	488	629	345	499	914	287	551	980	1322	939	656	1302	1280	552	676	586	615	604	751	770	276	723	827	960	1652	217	471	300	492	616	836	1768	2300	291	669	549	1152	1353	1368	414
C14orf159_CCDS32141.1_ex5_14:91647555-91647578:-_5-4	C14orf159	504	599	598	383	758	1093	597	605	690	732	461	722	970	1039	1717	841	1383	1279	2650	1081	1613	891	850	408	713	1015	928	707	377	604	852	538	1555	585	613	351	871	678	830	824	2891	298	773	836	1093	1083	933	347
MDH1_CCDS1874.1_ex5_2:63831888-63831911:-_5-4	MDH1	125	160	0	111	10	65	203	181	97	72	162	117	114	0	272	200	151	225	84	129	11	66	52	80	55	47	58	145	37	150	117	245	150	22	76	107	178	207	72	69	623	63	110	184	140	450	96	60
SDS_CCDS9169.1_ex3_12:113836357-113836380:+_5-3	SDS	432	514	1189	249	313	354	330	397	548	682	300	432	438	397	426	554	553	611	1583	583	1028	552	567	492	198	190	246	474	293	363	403	491	821	162	315	153	368	462	454	373	1461	149	568	377	695	937	1483	215
LIAS_CCDS3453.1_ex3_4:39465168-39465191:+_5-3	LIAS	384	441	1	0	96	308	186	119	109	169	142	206	74	8	36	383	535	540	801	652	635	287	187	151	90	211	264	214	156	213	397	271	453	233	100	35	143	198	61	165	764	170	211	106	480	618	963	153
NDUFA11_CCDS12155.1_ex2_19:5896914-5896937:-_5-3	NDUFA11	525	615	37	285	26	107	224	263	145	179	128	132	117	236	148	310	639	540	753	700	738	347	197	360	325	405	243	251	231	363	753	709	686	124	185	152	531	428	215	406	1649	155	242	531	311	537	613	180
MEF2C_CCDS47244.1_ex7_5:88100435-88100458:-_5-5	MEF2C	362	553	57	36	56	80	265	330	138	188	411	319	1004	436	1402	951	841	804	522	1311	741	459	528	602	536	556	528	423	370	277	515	713	685	182	519	168	631	645	389	814	1925	211	328	561	1005	634	988	421
INSR_CCDS12176.1_ex20_19:7267433-7267456:-_5-4	INSR	565	689	396	461	685	418	662	621	297	364	370	596	608	543	1021	849	1361	1104	550	1352	1029	632	420	734	585	491	416	468	467	475	992	1097	1192	508	876	293	670	952	508	580	1735	409	875	522	871	1149	989	562
GALNT5_CCDS2203.1_ex0_2:158115157-158115180:+_5-2	GALNT5	129	127	314	0	225	83	61	27	63	145	62	64	214	21	568	237	77	273	154	126	120	27	104	187	56	118	185	205	143	108	123	73	34	48	75	40	120	102	114	83	104	34	187	328	304	188	170	52
GPR115_CCDS4922.2_ex4_6:47681894-47681917:-_5-4	GPR115	193	239	268	68	95	433	192	173	366	243	248	398	654	548	504	370	588	517	154	288	894	406	279	297	368	284	333	440	187	398	275	712	622	165	318	117	339	138	361	372	1098	173	411	195	230	493	422	217
STS_CCDS14127.1_ex4_X:7177768-7177791:+_5-4	STS	627	799	2562	374	353	855	742	621	526	641	851	852	1905	2430	868	1168	1732	1495	1418	915	1377	1023	567	508	762	1001	692	953	581	621	1908	1234	1039	657	898	328	829	995	872	2074	1749	404	937	685	1394	1680	1566	461
S100A5_CCDS1041.2_ex1_1:153512524-153512547:-_5-3	S100A5	670	731	293	155	1096	886	704	912	573	764	444	838	816	1119	813	1146	1245	889	1247	1071	363	351	647	378	374	295	353	546	415	739	1319	902	1503	507	896	209	518	667	578	754	1090	323	730	822	1107	1281	1092	485
WDR27_CCDS47520.2_ex18_6:170064330-170064353:+_5-5	WDR27	332	405	145	121	159	559	129	255	348	415	254	327	771	557	729	434	578	341	646	244	972	566	326	381	398	552	308	487	239	145	283	323	969	259	724	164	402	345	399	440	1156	148	404	289	933	906	622	233
CCDC42B_CCDS44983.1_ex3_12:113591143-113591166:+_5-4	CCDC42B	741	911	1484	712	1800	988	689	710	749	913	665	991	1269	670	2079	1544	1315	1399	2498	711	1484	795	948	413	1092	799	956	479	585	794	1759	1982	1643	321	1001	262	865	814	1098	1077	3464	506	1235	868	999	1103	1290	564
CFD_CCDS12046.1_ex3_19:861854-861877:-_5-5	CFD	728	774	96	74	390	376	639	776	328	335	464	417	679	407	170	426	1034	714	1422	612	1163	549	330	673	763	621	389	466	473	431	310	861	1012	482	592	206	547	436	481	855	613	271	738	551	790	1068	1065	213
FCGR2A_CCDS30922.1_ex1_1:161475775-161475798:+_4-1	FCGR2A	398	437	219	147	374	240	240	266	413	660	242	543	343	169	374	693	571	863	1092	720	777	917	333	436	300	365	429	608	370	334	211	420	652	132	538	224	551	335	490	420	1691	140	464	392	925	510	580	281
CEP104_CCDS30571.1_ex14_1:3755607-3755630:-_5-4	CEP104	1	2	0	0	0	0	0	0	0	0	0	0	0	0	0	0	0	2	0	0	0	0	0	0	0	0	0	0	0	0	0	0	0	0	0	0	0	0	0	0	0	0	0	0	0	0	0	0
PLEKHA7_CCDS31434.1_ex14_11:16863092-16863115:-_5-3	PLEKHA7	250	274	273	99	116	206	355	351	184	262	301	365	539	623	652	365	764	375	771	889	90	412	336	371	253	156	204	335	315	183	298	430	809	236	327	123	227	297	200	403	1086	90	419	118	574	619	400	150
CLDN16_CCDS3296.1_ex1_3:190120145-190120168:-_5-3	CLDN16	654	665	298	607	916	653	548	433	437	640	501	678	675	974	580	866	1123	1105	1294	997	720	773	739	699	349	274	446	394	546	674	970	871	883	134	418	158	604	629	1084	1087	2882	466	789	586	1546	1643	1189	345
DNTT_CCDS44465.1_ex2_10:98079030-98079053:+_5-3	DNTT	489	701	801	625	928	248	507	767	696	850	561	841	1430	706	881	1110	1230	1056	2158	1633	388	840	530	609	1096	974	680	353	335	503	806	316	1279	391	776	269	736	709	358	1396	2718	349	862	636	878	1684	1675	577
VPS35_CCDS10721.1_ex12_16:46714744-46714767:-_5-5	VPS35	285	250	224	281	547	225	306	378	248	371	291	176	616	404	522	450	530	548	809	1075	366	334	216	378	475	258	425	106	252	383	921	528	149	96	364	92	183	376	393	528	907	138	412	367	551	414	507	150
DDX46_CCDS34240.1_ex2_5:134102696-134102719:-_5-1	DDX46	767	890	134	137	262	307	789	776	402	632	363	529	362	546	517	737	903	853	1768	1042	546	590	449	691	417	884	843	543	604	590	389	389	1017	210	599	221	582	638	525	343	2178	365	744	597	1289	967	1275	353
SEC14L2_CCDS13876.1_ex1_22:30795677-30795700:+_5-1	SEC14L2	844	991	524	502	733	895	855	954	544	716	400	484	2042	529	1547	1306	1239	1766	1447	1614	1514	894	644	608	1186	1068	1258	1219	647	682	1164	1504	1616	603	1290	359	890	818	587	823	2855	316	918	555	1513	1054	781	472
SIGLEC9_CCDS12825.1_ex0_19:51628369-51628392:+_5-1	SIGLEC9	362	401	281	299	1984	223	277	298	219	213	259	210	587	372	575	478	828	804	1152	837	388	389	534	738	155	266	473	228	236	389	601	1228	538	173	415	140	464	312	453	580	880	220	463	322	533	655	663	211
FLRT1_CCDS8057.1_ex0_11:63884670-63884693:+_5-5	FLRT1	816	907	488	668	392	422	396	517	615	784	668	708	351	657	910	1258	1612	2163	1528	1489	2164	628	688	1198	459	450	582	854	483	704	2377	1368	1824	690	895	296	726	980	762	1016	2347	464	861	589	1350	1580	2075	522
FAM135B_CCDS6375.2_ex7_8:139164694-139164717:-_5-1	FAM135B	786	900	430	231	732	844	663	832	676	934	618	844	1367	923	687	1195	1489	1498	1379	1444	624	810	731	611	1155	888	1190	919	420	860	880	1542	2216	585	807	316	1071	713	583	986	2647	305	672	708	1037	877	975	381
UGT1A3_CCDS2509.1_ex1_2:234675694-234675717:+_3-2	UGT1A3	175	206	294	307	272	442	144	155	237	235	106	186	54	97	439	336	212	349	249	539	329	488	154	294	265	328	221	145	110	181	377	49	385	206	387	90	142	173	318	366	984	158	409	144	159	425	485	176
HAP1_CCDS11406.1_ex10_17:39890574-39890597:-_5-4	HAP1	829	941	1149	1030	1281	889	868	984	936	1044	980	903	1890	1371	1283	1425	1907	2001	1744	1604	958	888	1124	1204	1319	1005	967	1054	1012	898	1378	2088	2046	670	754	444	1180	838	1640	1905	5780	822	1542	1210	1787	2003	1849	732
SPTBN2_CCDS8150.1_ex31_11:66481560-66481583:-_5-5	SPTBN2	391	478	165	110	341	204	232	250	209	255	360	356	318	905	1009	410	697	645	580	538	770	387	244	399	355	172	252	337	204	247	1023	477	457	188	391	242	291	361	202	233	927	203	355	383	668	538	413	323
C2orf16_CCDS42666.1_ex0_2:27800837-27800860:-_5-3	C2orf16	472	507	194	606	106	469	763	449	488	730	374	493	441	418	414	602	901	683	713	668	1440	514	494	576	226	544	621	714	568	327	710	857	759	466	901	319	400	519	532	694	2876	182	713	358	1057	721	920	356
REV3L_CCDS5091.2_ex23_6:111709075-111709098:-_5-5	REV3L	437	568	312	193	101	625	352	277	255	462	248	324	643	534	380	708	729	897	1165	1014	1090	916	419	564	412	471	539	357	273	325	559	771	686	349	390	168	639	663	383	592	1570	395	588	639	777	1137	868	336
MAS1_CCDS5272.1_ex0_6:160328075-160328098:+_5-1	MAS1	698	882	546	511	191	1285	368	578	525	626	441	797	2410	1687	1015	1490	1219	1452	1258	1540	2015	721	436	640	928	635	1013	509	818	710	1304	1155	983	579	804	261	910	781	629	1266	3894	570	996	1065	1568	1866	1216	736
RBKS_CCDS1762.1_ex3_2:28066006-28066029:+_5-2	RBKS	212	205	1505	220	104	181	63	182	124	200	123	168	147	191	197	340	271	314	365	368	299	212	207	163	152	201	221	169	200	174	481	117	658	160	383	93	284	256	267	165	886	176	171	215	563	358	816	139
CXXC4_CCDS3665.2_ex1_4:105412489-105412512:-_5-2	CXXC4	695	836	761	957	289	551	782	913	965	1232	779	945	1266	1581	1646	1276	1898	948	991	1075	1036	522	717	555	1065	596	689	804	655	626	1375	1302	2168	371	926	382	756	637	1015	977	3724	394	652	764	1445	1061	877	326
IZUMO1_CCDS12732.1_ex6_19:49247777-49247800:+_5-5	IZUMO1	427	538	386	222	1779	249	542	505	548	603	486	717	1703	974	1526	973	957	975	1088	1056	1105	453	433	524	519	711	473	498	518	420	1528	769	494	433	676	271	556	607	1177	1322	3333	262	809	650	584	994	781	306
SETD1A_CCDS32435.1_ex6_16:30976951-30976974:+_5-4	SETD1A	567	762	258	83	62	118	286	261	200	145	114	140	161	50	107	376	612	475	218	403	95	341	497	519	104	261	334	251	194	290	785	564	1028	182	667	200	161	180	157	115	650	102	333	263	423	289	565	108
PHF20_CCDS13268.1_ex1_20:34430506-34430529:+_5-1	PHF20	0	0	0	0	0	0	0	0	0	0	0	0	0	0	0	0	0	0	0	0	0	0	0	0	0	0	0	0	0	0	0	0	0	0	0	0	0	0	0	0	0	0	0	0	0	0	0	0
EPS15_CCDS557.1_ex22_1:51938528-51938551:+_5-5	EPS15	263	356	116	73	282	144	190	185	203	286	225	169	503	302	139	378	443	528	362	707	140	318	270	324	219	232	249	187	118	186	288	161	123	12	276	155	158	143	261	415	832	110	325	438	252	505	605	171
TMC5_CCDS10577.1_ex3_16:19475120-19475143:-_5-4	TMC5	200	209	57	26	84	195	281	387	203	292	166	180	787	184	436	454	176	380	256	419	795	201	101	178	124	190	208	275	236	324	393	447	417	259	215	114	262	136	406	276	521	137	421	317	336	464	270	166
EAPP_CCDS41941.1_ex3_14:35002701-35002724:-_5-4	EAPP	479	559	379	223	640	618	371	464	385	505	317	380	207	476	280	872	650	1036	369	715	734	346	248	178	311	297	227	406	174	336	758	830	945	266	408	211	352	505	313	562	2161	238	596	544	896	623	775	194
METTL10_CCDS31307.1_ex6_10:126480279-126480302:+_5-4	METTL10	1220	1324	1113	1042	864	1057	1391	1210	873	1164	1142	1202	2324	1535	1906	1690	2351	1976	2582	1368	1805	1430	1595	1537	1262	1518	1403	982	820	1144	1856	2648	2491	590	1766	575	1420	1295	1292	2319	5802	499	1557	1262	1821	1942	2501	719
TRABD2A_CCDS46349.1_ex4_2:85097592-85097615:+_5-4	TRABD2A	436	456	254	161	507	780	203	462	449	589	390	630	866	885	896	625	589	631	434	584	1600	452	228	346	508	528	315	518	337	328	733	596	539	193	494	201	617	475	407	568	1955	283	413	507	568	599	408	346
FANCG_CCDS6574.1_ex8_9:35077031-35077054:-_5-3	FANCG	538	567	112	178	444	672	265	502	369	493	465	657	858	461	475	683	1062	952	689	816	1073	645	450	523	537	798	438	371	375	536	1074	809	334	173	700	321	688	406	407	634	1276	246	562	546	1027	1268	1020	528
RASSF2_CCDS13083.1_ex3_20:4768866-4768889:+_5-1	RASSF2	414	463	274	539	151	259	100	132	259	303	312	223	1282	1136	535	896	806	750	1658	1205	582	515	369	427	445	368	694	365	396	287	763	377	1084	269	516	129	409	368	515	430	2260	174	501	439	908	842	1274	336
ASIC3_CCDS5914.1_ex0_7:150746277-150746300:+_5-1	ASIC3	814	991	880	450	912	1057	643	827	692	995	553	967	1907	1218	1086	1411	1633	1968	1505	2028	563	1134	1077	704	879	1369	1312	720	809	880	1876	1151	1154	997	1223	502	1173	678	561	799	3678	740	1128	1056	1984	1802	1827	854
NOA1_CCDS3510.1_ex6_4:57842823-57842846:-_5-3	NOA1	763	862	851	543	369	1257	597	542	147	166	217	129	819	525	795	920	988	1162	1860	2213	1281	935	871	957	567	834	364	589	486	684	963	1091	946	626	1239	278	685	692	573	1310	2450	213	647	751	1136	931	1288	337
MCTS1_CCDS14601.1_ex1_X:119739361-119739384:-_5-1	MCTS1	266	324	147	175	99	193	681	1024	301	390	89	181	7	212	247	246	278	536	7	40	307	173	335	322	147	142	221	371	280	252	317	69	261	465	246	80	344	176	154	378	286	168	315	185	262	445	273	156
KLK3_CCDS12807.1_ex2_19:51361414-51361437:-_6-4	KLK3	509	601	710	389	280	520	498	632	302	474	432	931	923	891	596	898	1033	788	1405	1766	1630	640	634	1054	601	462	628	593	374	777	472	970	1193	239	606	304	411	600	701	646	2059	292	792	956	924	872	741	310
HAUS4_CCDS53886.1_ex3_14:23417162-23417185:-_5-2	HAUS4	471	646	4	229	216	191	420	468	200	280	247	328	90	42	359	33	106	170	290	49	168	184	153	131	188	107	185	181	234	274	182	274	54	53	259	83	234	196	66	262	172	36	106	36	205	20	46	29
SMYD2_CCDS31022.1_ex2_1:214488170-214488193:-_5-4	SMYD2	180	235	292	936	35	58	83	75	192	81	82	176	86	224	13	220	282	256	846	133	426	195	130	173	49	127	66	40	109	284	158	505	355	39	132	18	164	207	98	114	344	142	122	112	274	234	307	85
RACGAP1_CCDS8795.1_ex7_12:50390968-50390991:+_5-4	RACGAP1	48	46	0	0	0	0	16	3	6	7	21	7	65	66	9	6	28	36	0	43	17	13	35	43	0	0	0	7	15	3	72	40	76	3	146	3	49	42	0	19	217	0	2	5	22	34	7	0
FAM65B_CCDS47383.1_ex20_6:24873996-24874019:+_5-5	FAM65B	98	113	205	132	69	47	64	59	136	201	111	229	77	635	184	141	332	188	146	144	69	105	189	20	187	253	198	274	68	105	320	592	365	66	120	9	110	52	266	165	662	93	169	123	244	113	115	119
IFNK_CCDS6521.1_ex0_9:27524499-27524522:-_5-2	IFNK	56	45	8	0	13	0	36	19	40	38	27	11	74	0	148	43	89	52	279	350	12	23	32	23	16	1	0	3	56	55	0	52	49	1	14	18	37	99	30	116	130	18	60	98	28	104	138	14
RNASE11_CCDS9553.1_ex0_14:21052370-21052393:-_5-4	RNASE11	15	15	0	0	0	0	5	0	0	9	0	0	0	0	73	5	0	17	0	41	0	0	20	0	0	0	0	47	0	37	91	5	1	1	3	0	0	28	39	45	0	0	20	0	1	25	146	0
CCL11_CCDS11279.1_ex1_17:32614179-32614202:+_5-4	CCL11	257	323	8	155	302	210	161	257	246	213	274	399	220	266	314	364	716	768	332	283	424	298	476	167	258	341	258	289	142	154	998	549	422	169	312	134	247	224	153	155	662	153	329	298	351	729	231	255
CRTAM_CCDS8437.1_ex2_11:122722509-122722532:+_5-1	CRTAM	373	363	187	176	381	515	170	322	358	444	535	744	295	655	632	492	953	814	292	768	202	275	350	439	557	531	317	437	245	495	805	467	604	257	485	132	445	385	580	884	940	356	355	405	653	952	787	136
H2BFWT_CCDS35362.1_ex1_X:103267971-103267994:-_5-1	H2BFWT	1107	1139	1182	538	1399	1203	780	586	727	995	444	593	1229	734	1428	1465	1929	1348	1625	1289	1301	834	1285	891	1086	1441	1012	596	667	854	1227	1470	1103	767	1184	447	1116	945	950	1595	3238	461	1419	1057	1868	1721	1893	689
DCTD_CCDS34108.1_ex2_4:183815703-183815726:-_5-1	DCTD	298	342	12	398	98	308	405	269	304	261	447	331	1111	458	220	409	784	1019	812	503	640	360	173	201	668	431	586	261	334	357	526	734	460	543	469	145	396	228	683	332	1614	205	291	338	587	571	650	186
FOXC2_CCDS10958.1_ex0_16:86601537-86601560:+_5-3	FOXC2	383	485	780	219	399	458	371	452	246	267	471	496	755	460	780	588	449	1190	852	951	508	367	467	568	265	357	311	666	296	259	416	710	326	660	380	180	363	451	1036	551	1540	342	505	301	1023	569	633	176
TIAF1_CCDS32599.1_ex0_17:27400970-27400993:+_5-1	TIAF1	5	1	0	10	0	0	0	0	0	0	0	0	0	0	0	0	0	0	2	97	0	0	1	40	0	0	0	0	0	13	0	0	0	0	0	0	0	0	0	0	15	0	28	0	0	0	79	0
F12_CCDS34302.1_ex7_5:176831810-176831833:-_5-4	F12	232	324	171	367	1274	263	348	257	291	448	409	370	912	326	550	559	621	765	995	548	13	359	543	257	673	199	364	256	240	289	513	394	1060	72	552	168	271	243	480	831	1633	136	452	257	737	476	740	148
MYBL1_CCDS47867.1_ex7_8:67492507-67492530:+_5-1	MYBL1	547	651	252	486	862	545	461	541	470	485	527	649	1404	221	1271	1055	1457	1160	430	875	2170	532	206	1113	316	621	805	648	619	610	474	641	983	439	889	194	704	525	726	886	2942	307	660	592	977	1261	1337	267
ANKS1A_CCDS4798.1_ex3_6:34949600-34949623:+_5-3	ANKS1A	658	806	650	563	266	823	797	1134	504	717	759	745	1494	722	1347	922	1021	954	979	883	612	763	817	564	488	724	626	601	489	605	699	723	1109	427	887	311	759	655	449	833	1942	397	913	801	1246	1214	1103	261
KRT37_CCDS32653.1_ex6_17:39580603-39580626:-_5-5	KRT37	594	694	1003	461	208	541	615	703	566	672	633	978	811	571	556	1046	1115	1352	1560	1640	1053	990	1075	636	712	730	444	351	500	710	391	1223	962	386	682	375	586	798	1274	1573	4394	301	933	823	1099	960	960	677
FAM124A_CCDS55900.1_ex2_13:51825693-51825716:-_5-2	FAM124A	586	630	428	314	471	349	657	819	590	820	734	771	1136	431	1520	1313	1905	1049	676	751	1390	1021	808	940	1162	817	881	738	612	619	771	1055	1317	632	981	363	696	793	1008	1464	2234	280	658	742	1064	991	1372	437
MAFB_CCDS13311.1_ex0_20:39316976-39316999:+_5-2	MAFB	407	469	789	491	119	314	320	324	290	445	315	562	384	76	408	704	736	763	1819	347	1163	332	656	317	337	364	514	519	317	297	784	736	488	93	517	146	404	514	365	836	655	259	475	593	715	630	1241	288
KRTAP16-1_CCDS56032.1_ex0_17:39464731-39464754:+_5-3	KRTAP16-1	576	639	626	129	195	617	703	524	526	636	766	972	899	1274	1213	981	1013	955	843	1322	677	643	677	932	658	525	566	208	305	565	939	1251	765	256	660	270	630	712	558	960	1875	367	473	699	1298	1359	924	385
TANGO6_CCDS45516.1_ex3_16:68901019-68901042:-_5-5	TANGO6	474	501	4	19	58	435	344	207	97	148	200	189	25	298	281	126	28	14	0	73	75	152	108	79	76	77	285	252	159	371	0	116	359	15	271	101	189	152	22	125	160	26	60	12	149	95	287	35
CNDP2_CCDS12006.1_ex5_18:72179702-72179725:-_5-4	CNDP2	360	498	360	378	220	272	435	394	379	535	520	695	1338	782	604	626	742	723	1059	70	566	826	645	556	339	354	635	214	417	631	1071	1351	755	242	592	114	439	447	313	805	1271	343	477	407	715	1148	530	156
A4GNT_CCDS3097.1_ex1_3:137849873-137849896:+_5-4	A4GNT	312	391	810	49	114	473	511	697	302	327	324	325	554	259	602	381	464	504	693	657	508	631	442	476	423	285	420	497	245	593	491	676	909	157	518	136	273	443	553	531	1512	240	628	342	871	631	680	480
MRPL15_CCDS6158.1_ex2_8:55049912-55049935:+_5-4	MRPL15	233	280	255	1	496	109	260	262	78	112	11	103	59	165	106	430	171	314	870	193	139	303	229	336	45	235	113	244	149	174	304	396	159	78	362	66	207	138	134	361	588	71	145	156	428	305	302	108
FXYD6_CCDS8387.1_ex3_11:117712493-117712516:+_5-4	FXYD6	4	5	0	0	0	0	0	0	6	40	0	0	0	0	77	0	0	14	83	0	0	0	0	36	0	21	0	0	0	0	0	0	0	0	0	0	0	0	0	7	44	0	0	0	0	0	1	1
KCTD5_CCDS10475.1_ex0_16:2732755-2732778:-_5-4	KCTD5	578	642	543	174	1131	915	639	299	701	1047	244	474	1841	953	1958	1218	1618	1721	1067	1206	1140	448	329	556	1023	692	640	711	403	524	438	981	1147	144	576	190	593	551	614	571	2492	301	557	451	937	1086	865	403
LGALS1_CCDS13954.1_ex2_22:38074578-38074601:+_5-4	LGALS1	417	498	688	508	331	787	327	324	396	587	403	915	880	796	369	664	879	955	537	1098	995	837	496	251	390	538	519	528	476	597	986	924	708	364	566	253	628	474	547	482	1279	305	304	509	970	750	887	281
SOCS3_CCDS11756.1_ex0_17:76354737-76354760:-_5-1	SOCS3	938	1102	1208	589	767	1216	1397	1233	893	1181	945	1556	862	1013	564	900	1010	885	1726	1170	1686	1241	1030	1142	1031	663	837	749	781	847	1196	1245	1908	652	1190	385	920	960	1170	1422	4225	414	958	1206	1709	1887	1846	684
RPH3AL_CCDS10994.1_ex3_17:97041-97064:-_5-5	RPH3AL	431	559	442	1362	431	739	410	466	333	509	292	620	412	282	225	535	591	731	845	826	692	970	407	513	386	677	418	1004	211	492	1016	946	1026	507	380	304	538	253	249	416	1057	194	557	446	984	777	713	242
UBE2J1_CCDS5021.1_ex3_6:90047988-90048011:+_5-1	UBE2J1	248	285	327	170	81	203	270	161	122	234	237	207	506	16	402	295	527	445	334	726	404	158	307	193	327	176	330	300	256	275	230	280	285	143	282	84	277	338	129	557	1252	84	249	253	215	791	443	225
CDC42BPB_CCDS9978.1_ex30_14:103449921-103449944:-_5-2	CDC42BPB	346	379	187	309	167	311	308	300	435	472	418	383	561	455	727	564	578	448	965	453	280	555	271	230	441	455	565	202	248	383	356	545	581	51	445	133	355	468	507	353	889	98	278	460	862	587	710	236
CTBP1_CCDS3348.1_ex6_4:1222030-1222053:-_5-5	CTBP1	595	719	150	530	292	205	496	250	259	286	301	309	456	849	517	999	1167	1055	1093	1347	1026	480	958	720	527	353	390	669	410	680	1117	962	1041	520	582	161	564	778	494	508	2301	321	650	651	1342	1173	713	405
RP1L1_CCDS43708.1_ex0_8:10470079-10470102:+_5-2	RP1L1	724	892	903	325	124	598	641	759	738	976	497	831	1119	1588	2012	1108	1631	1213	1373	1513	788	1076	928	892	1148	1092	1112	954	588	746	1915	1910	1235	626	959	324	974	749	944	1165	2788	524	1090	787	1200	1367	1805	440
WDFY3_CCDS3609.1_ex54_4:85731472-85731495:+_5-3	WDFY3	400	432	177	238	48	407	290	353	424	473	369	299	1101	605	410	457	798	533	256	192	769	404	299	489	576	476	657	469	237	351	667	307	1030	262	516	191	311	391	549	368	1432	244	714	301	948	1223	744	451
CNTN6_CCDS2557.1_ex2_3:1269530-1269553:+_5-2	CNTN6	4	1	8	0	0	0	11	4	0	0	0	4	0	0	0	0	0	39	0	3	0	0	0	0	0	0	0	10	1	0	0	0	0	0	0	0	17	29	0	0	0	0	0	0	0	1	0	29
MEAF6_CCDS418.1_ex4_1:37974908-37974931:-_5-1	MEAF6	140	149	149	211	0	105	41	31	114	86	85	38	189	13	108	137	112	230	6	50	91	418	21	155	81	148	181	65	66	166	262	302	152	140	131	77	73	266	109	107	422	72	91	226	238	229	202	73
PTMS_CCDS8560.1_ex2_12:6879132-6879155:+_5-5	PTMS	85	127	0	64	0	37	15	1	47	54	0	0	0	0	2	0	0	0	0	0	124	73	0	0	61	0	3	97	85	39	21	0	0	23	6	16	0	4	3	0	0	11	11	0	0	1	0	0
CTSE_CCDS1461.1_ex4_1:206325233-206325256:+_5-5	CTSE	169	204	44	41	44	328	132	160	146	213	242	241	405	127	485	264	253	346	349	77	225	148	30	240	404	336	367	191	158	171	131	337	165	97	238	128	202	169	348	228	1270	146	114	306	327	476	647	153
ZDBF2_CCDS46501.1_ex2_2:207171285-207171308:-_5-5	ZDBF2	457	478	249	63	698	223	343	289	322	387	348	267	265	425	460	844	678	628	414	756	1353	365	385	547	402	499	411	486	340	341	507	638	1041	206	715	194	514	368	415	661	2032	197	360	459	690	934	854	188
NELFE_CCDS4730.1_ex4_6:31922624-31922647:-_5-3	NELFE	206	211	59	9	0	268	125	114	128	235	224	169	81	447	149	190	650	381	179	233	37	157	156	41	340	315	220	102	113	275	27	118	504	72	313	132	179	155	56	464	598	87	156	314	382	602	575	233
ZNF726_CCDS59372.1_ex3_19:24115970-24115993:-_5-5	ZNF726	331	389	110	89	464	268	1198	830	336	449	388	362	426	596	589	592	1044	325	1054	1243	712	363	455	293	464	533	409	221	195	368	764	367	517	266	270	146	419	363	405	707	862	222	376	408	493	821	466	229
CHCHD5_CCDS2098.1_ex1_2:113343615-113343638:+_5-1	CHCHD5	316	307	233	157	153	287	480	337	155	272	222	356	279	508	370	282	383	301	966	615	113	333	483	323	201	217	172	285	229	190	678	207	337	104	218	206	287	280	678	366	981	124	312	285	264	214	438	135
PITX3_CCDS7532.1_ex1_10:103991404-103991427:+_5-5	PITX3	543	660	419	480	635	783	393	514	347	434	224	480	392	1276	913	508	690	730	1193	825	218	429	560	464	504	528	294	483	407	327	321	1090	957	420	650	146	682	491	538	1012	2295	213	564	411	1111	591	888	359
EXOC6_CCDS31247.1_ex8_10:94688164-94688187:-_5-4	EXOC6	132	171	0	115	608	77	61	150	42	128	11	18	149	37	0	266	178	296	249	210	533	125	131	307	139	166	171	292	93	174	197	292	447	138	78	78	156	168	245	313	1420	90	119	91	316	127	242	121
RAB4B_CCDS33030.1_ex3_19:41289688-41289711:+_5-4	RAB4B	196	275	69	50	321	212	290	132	283	385	61	79	452	212	193	539	619	394	381	309	525	337	368	188	364	265	203	153	210	278	254	578	206	76	283	101	181	143	412	420	842	129	175	213	387	569	523	121
SNX18_CCDS3962.1_ex0_5:53814315-53814338:-_5-3	SNX18	0	0	0	0	0	0	0	0	0	0	0	0	0	0	0	0	0	3	0	0	0	0	0	0	0	0	0	0	0	0	0	0	0	0	0	0	0	0	0	0	0	0	0	0	0	0	0	0
FAM101A_CCDS9258.1_ex1_12:124798743-124798766:+_5-1	FAM101A	302	348	135	381	929	355	399	460	175	302	290	211	124	477	176	466	450	352	69	778	253	192	231	326	119	266	191	190	262	218	826	726	639	144	227	105	374	238	424	550	1138	176	285	365	567	459	473	347
SSTR4_CCDS42856.1_ex0_20:23016603-23016626:+_5-3	SSTR4	379	402	944	358	480	816	679	691	376	451	361	480	549	749	629	734	821	624	1059	752	105	252	303	415	505	565	649	215	368	472	912	497	739	334	924	138	571	575	529	1286	1663	187	585	339	752	783	991	426
DOPEY1_CCDS4996.1_ex5_6:83828607-83828630:-_5-1	DOPEY1	590	733	461	109	356	989	731	776	351	436	618	1081	908	1318	643	955	1489	1220	1258	1098	888	500	656	384	693	339	434	793	408	715	943	796	976	348	527	283	610	736	828	600	2041	208	805	754	1308	1203	1532	379
CLRN2_CCDS47032.1_ex1_4:17524604-17524627:-_5-5	CLRN2	432	583	340	298	333	439	503	582	344	582	493	477	426	263	515	788	881	943	1362	1125	661	601	493	391	1024	543	375	571	252	546	1323	992	1412	238	734	295	555	368	791	529	2086	263	711	563	1106	957	673	369
DTNA_CCDS11908.1_ex12_18:32431834-32431857:-_15-14	DTNA	524	591	660	208	480	331	139	328	438	485	343	510	732	484	763	1182	1143	1095	1260	1086	1524	456	470	431	977	694	627	532	412	510	408	1391	793	176	571	224	302	556	714	630	1979	214	632	357	616	904	1133	480
PRG4_CCDS1369.1_ex5_1:186275922-186275945:-_5-4	PRG4	1215	1214	1234	725	888	711	950	816	665	1154	778	712	1720	1493	1614	1423	1622	1755	1391	2082	1365	1297	1027	1124	1407	1512	1052	704	739	880	2757	1768	2113	690	1298	697	1017	1182	1253	1403	5678	548	1107	970	2232	1822	1745	609
SETD4_CCDS13640.1_ex5_21:37418201-37418224:+_5-2	SETD4	81	121	51	89	102	275	58	41	60	58	15	42	354	21	43	157	147	88	57	273	82	41	125	212	89	78	112	134	75	27	46	256	45	47	49	57	31	159	136	254	324	90	92	55	122	160	236	70
SUGP2_CCDS12392.1_ex7_19:19136774-19136797:+_5-5	SUGP2	367	363	568	209	37	278	209	272	214	305	95	139	15	55	263	366	326	338	396	498	77	312	277	352	285	277	413	407	204	367	169	264	259	102	403	165	435	256	138	205	472	131	293	402	656	545	588	189
TMEM57_CCDS30638.1_ex1_1:25773384-25773407:-_5-2	TMEM57	492	721	1084	271	660	482	613	459	500	599	476	710	1139	1140	1582	1104	847	1022	1194	1131	748	610	420	865	627	803	392	481	584	445	807	894	774	274	510	272	461	428	469	1323	3093	367	648	694	1070	2147	1489	335
STK24_CCDS32001.1_ex5_13:99118694-99118717:-_5-1	STK24	506	665	1231	278	274	546	348	373	325	552	312	480	610	466	734	912	909	754	872	782	1125	769	559	350	126	243	244	616	379	735	888	871	1147	391	741	190	458	406	353	317	991	285	650	416	975	1077	1402	294
SLC29A1_CCDS4908.1_ex4_6:44198191-44198214:-_5-3	SLC29A1	459	681	279	478	210	667	526	475	478	555	444	567	2052	766	916	976	1367	1473	1053	2152	1153	332	502	561	711	850	583	480	448	529	1598	864	910	385	750	203	398	676	573	826	1819	343	778	731	1240	886	1310	440
SETD4_CCDS13640.1_ex5_21:37418217-37418240:+_5-3	SETD4	96	111	264	256	34	75	69	90	100	200	170	76	335	0	48	81	253	211	15	201	51	140	45	58	39	86	53	99	32	66	79	4	178	61	127	53	94	78	234	130	310	78	147	78	304	351	547	73
PDLIM5_CCDS3641.1_ex3_4:95497067-95497090:+_18-14	PDLIM5	284	348	385	269	263	215	339	416	186	394	315	307	359	968	239	275	344	453	559	400	631	281	219	329	288	162	480	300	162	397	1380	517	650	375	110	136	261	496	438	463	1011	160	204	189	522	736	496	240
USP9X_CCDS43930.1_ex14_X:41025208-41025231:-_5-3	USP9X	247	342	316	182	80	103	159	196	202	209	162	281	133	342	402	498	427	311	260	224	340	348	108	206	416	270	331	283	127	259	278	540	554	315	423	187	140	143	173	166	780	155	274	225	415	357	288	265
PTPRH_CCDS33110.1_ex12_19:55710247-55710270:-_5-3	PTPRH	397	484	386	155	352	374	249	197	254	404	139	258	653	1060	1047	890	1027	777	1074	112	798	389	391	501	456	524	604	208	348	328	428	914	215	140	819	167	415	501	767	734	1714	228	529	546	793	1135	898	299
SLC25A16_CCDS7280.1_ex5_10:70263433-70263456:-_5-3	SLC25A16	7	9	0	0	0	0	110	25	1	0	0	6	0	0	0	0	0	0	0	7	0	19	0	0	0	40	0	0	0	16	0	0	50	0	10	0	0	78	0	0	0	10	7	19	0	67	3	0
IKZF4_CCDS44917.1_ex2_12:56418920-56418943:+_5-2	IKZF4	817	975	1086	743	1355	868	917	1046	829	968	1238	1467	1815	2216	1666	1584	1410	1469	971	1392	1839	782	771	1056	1167	1089	1128	641	480	777	1587	1949	1506	409	1202	549	767	907	1151	1532	4117	594	1268	1178	1652	1648	2283	929
CEBPE_CCDS9589.1_ex1_14:23588154-23588177:-_5-5	CEBPE	974	1035	489	509	788	522	1057	1510	780	1207	375	466	2129	1695	1397	1222	1712	1675	1777	2053	2046	1143	921	1066	907	1281	1165	950	624	746	1143	1615	1914	503	1323	376	812	781	1001	1562	3949	436	1030	1190	1701	1855	2708	614
RASSF1_CCDS2820.1_ex2_3:50369154-50369177:+_5-4	RASSF1	729	844	808	605	899	977	956	1024	728	1021	583	766	1438	1310	581	784	1493	1063	1520	1407	1590	702	669	751	1336	1091	950	1074	497	907	858	1299	1440	508	1031	373	748	606	487	1002	1872	349	974	749	1401	1032	1720	450
MEF2D_CCDS1143.1_ex8_1:156450626-156450649:-_5-4	MEF2D	1072	1353	303	103	75	675	232	232	528	746	166	258	717	439	556	1404	2101	1741	1283	1557	897	1242	909	523	786	798	645	796	759	1244	1988	2426	2338	739	1123	339	1294	1126	1075	1185	1683	402	819	742	1941	1488	2314	658
GTF2A1_CCDS9873.1_ex3_14:81662501-81662524:-_5-1	GTF2A1	125	204	59	452	137	37	39	57	204	204	114	105	93	90	352	194	99	155	112	279	39	81	100	138	168	392	346	194	51	98	1	114	261	78	75	127	128	302	180	185	560	50	125	180	411	124	344	57
PPP1R11_CCDS4671.1_ex1_6:30036458-30036481:-_5-4	PPP1R11	293	319	258	238	0	72	213	105	65	101	88	81	132	61	19	277	752	250	152	37	9	42	108	191	164	130	107	158	180	276	227	35	222	122	302	50	349	265	21	12	237	23	48	0	70	118	101	28
CPT2_CCDS575.1_ex3_1:53675956-53675979:-_5-4	CPT2	484	523	710	340	718	879	478	457	367	377	343	373	617	788	575	763	1048	866	469	999	324	763	623	373	399	648	353	430	352	452	455	236	435	405	388	300	551	455	319	406	2094	141	718	520	588	604	932	404
MRM1_CCDS32631.1_ex0_17:34958671-34958694:+_5-4	MRM1	562	662	221	267	248	423	320	384	327	377	283	524	377	318	491	912	894	1099	962	782	541	480	332	495	630	429	258	466	459	454	378	559	475	154	635	144	555	455	390	744	2099	161	373	330	415	1068	832	153
BCL7C_CCDS10693.1_ex3_16:30904215-30904238:-_5-3	BCL7C	729	816	422	234	429	374	550	782	294	577	648	662	454	609	513	805	966	719	1290	1161	1355	572	525	413	871	577	440	603	570	563	1106	1154	1158	631	551	188	688	576	266	646	1556	211	931	609	999	1205	729	509
INHBB_CCDS2132.1_ex1_2:121106804-121106827:-_5-5	INHBB	841	964	1064	273	521	753	615	582	644	789	512	828	1243	1245	1240	1085	1627	1156	619	1276	1519	1492	691	646	910	921	856	866	548	763	1220	1129	1029	342	979	356	847	822	582	850	2454	682	808	657	1461	1587	1337	475
SPOCK2_CCDS44431.1_ex1_10:73847979-73848002:-_7-6	SPOCK2	271	349	0	176	343	69	205	216	120	263	108	125	30	2	192	112	112	158	15	146	213	131	84	90	121	130	129	93	63	85	237	662	581	104	366	113	136	213	38	160	313	60	238	108	455	80	255	104
TMTC3_CCDS9032.1_ex0_12:88542267-88542290:-_5-1	TMTC3	35	44	25	0	0	84	28	74	50	53	43	41	1	2	85	76	58	113	0	143	146	43	14	3	10	9	41	47	19	91	29	70	39	88	48	16	47	56	72	83	208	41	29	18	13	34	0	33
C9orf172_CCDS48059.1_ex0_9:139740008-139740031:+_5-4	C9orf172	837	981	336	257	231	810	441	827	380	456	525	438	300	677	638	979	1054	1178	687	483	1933	422	580	757	550	641	571	574	543	471	1420	811	686	309	418	217	919	687	391	758	1703	158	950	821	1029	1330	741	471
LMF2_CCDS14093.2_ex9_22:50944520-50944543:+_5-3	LMF2	223	264	6	0	162	199	300	186	97	140	255	223	309	11	39	524	368	290	735	155	354	341	229	151	209	316	117	240	258	162	372	245	150	85	126	76	278	253	177	692	1391	168	449	204	418	244	210	277
CBY3_CCDS47354.1_ex0_5:179106165-179106188:+_5-5	CBY3	566	646	120	180	538	432	407	428	298	363	586	667	287	1162	456	741	877	1136	842	604	1274	417	637	372	401	877	546	498	440	250	798	635	863	269	564	207	335	461	651	591	1330	322	941	416	1003	1522	1390	264
CUL5_CCDS31668.1_ex8_11:107943131-107943154:+_5-4	CUL5	484	572	593	660	601	736	766	703	517	823	682	777	1127	1440	1598	394	1841	1129	2168	1937	665	1355	1127	751	722	891	1091	76	343	536	552	876	1100	425	469	435	623	601	596	2961	4791	309	482	373	1343	1733	1853	391
SEPT4_CCDS11609.1_ex9_17:56603664-56603687:-_8-7	SEPT4	216	281	328	110	57	387	334	382	229	237	303	321	354	422	253	270	304	287	256	583	145	200	236	103	150	268	148	241	311	247	161	468	369	31	349	43	187	145	192	159	927	46	409	164	775	226	562	195
FAM204A_CCDS7605.1_ex3_10:120094682-120094705:+_5-1	FAM204A	244	306	266	81	20	153	160	451	244	386	148	224	144	459	130	353	293	221	176	606	270	209	223	204	243	310	338	236	223	149	260	397	597	183	405	122	260	166	127	309	662	100	438	226	190	348	505	139
INO80_CCDS10071.1_ex20_15:41350876-41350899:+_5-2	INO80	1087	1137	199	163	296	604	541	432	347	397	310	417	290	7	96	505	454	392	533	1494	885	342	403	415	541	519	557	429	537	663	1100	794	303	503	666	247	231	233	244	142	346	210	394	309	711	363	416	309
BSPH1_CCDS46135.1_ex1_19:48480724-48480747:-_5-3	BSPH1	2	2	0	0	0	0	0	0	0	10	0	0	0	0	0	0	0	0	0	0	0	0	0	0	0	0	0	0	9	0	0	0	0	0	0	0	0	0	0	0	0	0	0	0	0	10	0	0
SASH1_CCDS5212.1_ex9_6:148840706-148840729:+_5-3	SASH1	431	490	172	313	315	726	484	729	417	447	272	423	664	923	630	573	931	775	1388	595	460	362	351	796	452	580	383	507	361	462	214	712	1047	77	563	140	579	516	492	759	1590	358	605	407	1074	887	970	437
KLK12_CCDS12820.1_ex4_19:51537251-51537274:+_6-3	KLK12	699	760	102	549	168	846	478	651	360	473	588	732	122	370	280	684	1105	988	1210	730	1353	516	761	785	482	536	416	509	377	800	1146	910	1442	348	743	270	577	578	380	639	1701	329	741	592	1022	805	735	213
GYPA_CCDS34069.1_ex4_4:145040884-145040907:+_4-3	GYPA	302	318	472	345	479	548	793	423	257	332	218	301	421	211	259	471	542	536	275	792	457	159	426	443	296	291	315	292	174	266	641	693	416	97	178	91	315	281	271	435	1791	161	427	345	418	595	421	181
MYRIP_CCDS2689.1_ex8_3:40231381-40231404:-_5-3	MYRIP	567	632	263	360	307	693	543	710	417	541	436	628	1197	326	360	760	596	810	1495	1219	829	882	1249	712	781	828	819	708	294	478	918	769	680	157	496	158	483	581	687	560	2133	316	749	603	985	902	1845	202
BID_CCDS13747.1_ex1_22:18220925-18220948:-_11-2	BID	126	132	62	127	69	268	85	125	20	49	176	161	2	29	0	118	175	71	285	95	765	68	48	36	37	105	65	46	125	206	401	177	82	27	47	4	99	67	78	37	121	48	77	125	140	234	75	77
C11orf44_CCDS8489.1_ex1_11:130583090-130583113:+_5-5	C11orf44	652	737	539	498	1812	735	1012	880	581	823	359	609	1967	630	430	1057	1616	1505	1789	1890	1273	568	805	592	470	948	845	732	305	744	1772	1190	2165	348	700	225	908	1004	828	1304	2862	315	1141	898	1218	1782	1468	477
LHX6_CCDS56583.1_ex3_9:124976292-124976315:+_8-3	LHX6	829	954	312	454	542	894	811	772	597	905	784	915	457	288	1051	1131	1230	1379	2333	1071	2070	1012	583	703	1111	1326	993	583	591	731	1619	2406	1746	317	892	315	901	880	700	1836	3244	458	900	588	1281	1336	2406	374
TOM1L1_CCDS11582.1_ex1_17:52981130-52981153:+_5-1	TOM1L1	66	78	0	0	0	101	39	67	14	57	100	92	67	234	191	55	83	72	254	8	7	121	43	46	85	141	57	89	3	115	267	126	85	79	127	18	36	106	52	100	287	29	42	79	107	166	161	90
PHGDH_CCDS904.1_ex2_1:120265987-120266010:+_5-2	PHGDH	426	480	407	629	286	489	389	394	321	409	813	651	68	66	287	541	421	438	1012	2054	683	350	313	362	210	348	329	237	309	265	495	842	560	219	553	152	280	344	227	529	1025	111	441	300	738	335	442	348
GRIN2B_CCDS8662.1_ex11_12:14019000-14019023:-_5-5	GRIN2B	666	767	801	415	376	945	549	713	569	695	519	477	522	1415	905	1101	1587	1100	1651	1564	994	1040	703	720	1109	813	798	267	417	578	1169	1174	928	370	731	385	739	851	818	1254	3236	362	758	901	1075	1352	979	243
KRT76_CCDS8838.1_ex8_12:53170720-53170743:-_5-5	KRT76	242	271	67	22	179	250	232	261	247	350	240	561	410	578	469	389	467	638	626	257	118	582	394	177	429	227	251	318	80	218	524	514	305	226	349	95	280	265	522	389	594	197	314	437	385	283	306	144
PILRA_CCDS5691.1_ex2_7:99987537-99987560:+_8-6	PILRA	750	868	368	162	564	834	489	514	385	369	562	442	374	1260	366	514	690	1183	1126	920	1485	438	456	495	456	340	292	417	347	327	736	825	887	249	658	213	533	665	243	687	1240	299	660	314	604	671	555	380
FBXO40_CCDS33835.1_ex1_3:121340822-121340845:+_5-3	FBXO40	193	221	1345	65	140	144	179	185	197	350	281	396	294	473	631	263	343	364	65	270	490	304	143	177	157	315	212	145	177	454	181	192	371	83	297	124	126	198	328	178	1179	71	235	203	386	534	503	113
TMEM69_CCDS41325.1_ex1_1:46159152-46159175:-_5-4	TMEM69	470	571	245	36	210	510	349	410	321	544	421	464	438	533	1161	442	647	815	1013	899	960	644	346	536	338	295	271	371	493	429	899	689	846	361	592	166	394	425	216	244	1118	210	733	502	1047	685	627	399
PAWR_CCDS31863.1_ex5_12:80083797-80083820:-_5-5	PAWR	498	596	371	1089	1310	360	443	487	381	550	703	646	259	462	634	840	1193	779	1429	1219	424	542	789	496	303	410	372	635	311	624	560	936	651	676	412	240	619	572	1358	1363	3248	306	790	689	1159	944	1140	410
CR1L_CCDS44310.1_ex4_1:207867718-207867741:-_5-4	CR1L	605	660	339	420	29	1239	415	408	475	460	234	524	401	356	84	1035	987	594	511	699	1304	964	579	899	413	439	402	550	281	257	649	420	1063	305	440	221	543	472	810	937	2477	209	772	433	846	1063	829	520
DLX1_CCDS2247.2_ex0_2:172950561-172950584:-_5-4	DLX1	782	881	340	370	496	422	1012	723	590	842	378	612	1939	770	1618	1105	1529	1171	1332	1074	1080	941	519	650	960	741	890	850	610	633	1471	796	1712	375	639	343	896	826	943	1431	3180	339	779	707	1743	1381	1125	539
ECEL1_CCDS2493.1_ex12_2:233349212-233349235:-_5-1	ECEL1	546	720	678	792	115	434	321	321	467	448	709	891	1337	735	1003	1003	1544	941	318	1290	878	703	379	855	1190	893	553	389	426	558	1071	1749	1161	209	657	341	565	488	470	1044	1567	440	679	507	1050	846	970	408
CCDC158_CCDS43242.1_ex14_4:77290758-77290781:-_5-3	CCDC158	59	82	80	0	174	8	68	59	44	74	111	157	8	94	227	169	110	86	0	221	556	95	193	54	33	25	58	13	81	88	44	123	62	2	15	21	101	75	125	176	292	0	50	91	133	91	83	43
EXOSC6_CCDS10887.1_ex0_16:70285587-70285610:+_5-2	EXOSC6	646	715	66	206	315	369	123	23	152	241	115	162	0	578	41	208	299	343	422	479	252	182	105	121	126	136	120	231	328	285	66	6	314	236	565	216	254	96	68	82	623	166	134	59	310	354	204	49
PTP4A2_CCDS348.1_ex3_1:32381482-32381505:+_7-5	PTP4A2	400	481	259	370	34	654	326	388	143	267	484	354	546	243	494	352	515	460	519	826	553	364	351	199	295	200	243	310	183	534	732	377	539	641	407	105	337	309	268	468	1945	76	366	329	629	764	570	335
SCGB3A2_CCDS4287.1_ex1_5:147261126-147261149:+_5-5	SCGB3A2	449	483	324	496	232	162	458	296	611	577	460	529	606	772	429	786	656	966	650	284	974	506	458	347	427	227	374	304	390	389	637	496	965	232	297	171	597	469	356	409	1621	236	386	424	986	622	933	294
BRD1_CCDS14080.1_ex11_22:50217409-50217432:+_5-4	BRD1	778	809	450	467	415	365	887	735	495	892	793	998	1475	935	817	1188	1524	1456	933	1204	1142	961	1087	716	1363	1117	1003	932	588	791	1251	982	678	537	1078	275	772	547	883	1092	3090	506	1028	938	1276	1311	1367	556
SCN3A_CCDS33312.1_ex20_2:166019134-166019157:-_5-4	SCN3A	101	151	162	62	66	221	154	161	228	176	70	65	129	21	169	227	155	260	392	129	213	183	75	206	97	138	113	68	56	192	299	220	541	94	38	78	149	151	141	269	566	81	144	168	320	151	95	50
KRT79_CCDS8839.1_ex8_12:53227916-53227939:-_5-5	KRT79	317	373	1449	110	339	386	217	222	315	295	256	370	340	179	283	534	629	408	307	1045	695	300	285	318	279	299	290	267	119	221	507	134	312	185	300	108	254	302	296	349	634	285	344	193	518	465	170	217
CRYL1_CCDS41871.1_ex3_13:21006304-21006327:+_5-1	CRYL1	604	782	306	207	476	972	743	811	756	1068	779	1053	541	1067	932	1033	913	1041	1879	506	671	722	409	568	681	508	729	648	483	592	648	1147	798	355	1033	294	637	714	561	734	1938	310	693	580	995	1407	1392	342
ANKRD13C_CCDS648.2_ex9_1:70781167-70781190:+_5-1	ANKRD13C	89	122	87	64	180	7	86	25	150	202	16	80	140	196	484	240	162	242	0	850	380	234	69	198	44	37	119	94	49	141	108	310	100	3	197	80	174	101	159	53	375	46	190	154	181	174	181	27
KRT84_CCDS8825.1_ex8_12:52779237-52779260:+_5-5	KRT84	582	645	420	1041	115	1066	422	515	346	555	615	836	749	1274	807	959	984	984	1285	586	649	480	291	710	321	280	259	521	320	371	869	534	732	365	532	160	396	353	763	675	1809	287	625	483	1283	1384	1154	402
RRAS2_CCDS53603.1_ex4_11:14317302-14317325:+_7-7	RRAS2	114	141	133	48	255	256	37	87	134	136	163	197	544	96	139	142	366	262	11	264	455	139	108	70	176	221	67	162	113	141	7	107	141	146	305	9	71	177	322	310	404	61	191	365	327	243	49	90
ALG5_CCDS45033.1_ex5_13:37563636-37563659:-_5-1	ALG5	133	166	78	120	0	40	193	164	129	218	75	96	252	158	216	117	198	139	16	275	411	107	80	96	93	115	110	65	89	129	565	192	220	95	159	48	78	221	25	181	63	30	94	113	297	127	190	83
KLK11_CCDS12818.1_ex2_19:51527545-51527568:-_5-4	KLK11	481	622	355	383	25	517	681	676	419	676	667	394	950	519	554	1130	863	1138	981	509	356	589	633	470	263	876	437	389	313	651	1225	754	832	132	674	251	564	765	758	937	1421	233	527	971	1020	850	753	444
DCAF12L2_CCDS43991.1_ex0_X:125298937-125298960:-_5-1	DCAF12L2	686	792	810	956	382	733	703	1013	804	1267	840	1147	1361	867	1244	1370	1298	1076	2285	1623	2907	574	785	432	1324	1013	706	544	581	688	1299	1237	1222	225	1005	286	906	876	452	1513	2992	377	1034	816	1707	1348	1846	478
CAPN12_CCDS12519.1_ex17_19:39232457-39232480:-_5-4	CAPN12	448	505	320	357	108	98	578	544	374	444	426	488	721	1018	303	556	810	818	357	556	496	633	401	461	795	458	356	414	293	381	317	835	1041	296	593	155	527	553	271	386	1480	249	516	406	543	672	937	319
CCDC151_CCDS42501.1_ex10_19:11541550-11541573:-_5-2	CCDC151	219	196	3	35	30	184	284	401	63	130	208	92	69	2	75	204	414	296	702	206	102	146	171	73	253	172	161	246	176	191	728	534	312	222	82	92	138	185	274	385	840	73	164	193	214	541	714	65
KCNA6_CCDS8534.1_ex0_12:4919419-4919442:-_5-3	KCNA6	450	523	517	257	687	295	447	683	454	648	275	585	614	802	835	853	1057	1134	1858	1501	1000	529	801	533	654	811	708	812	432	415	757	1114	702	665	543	251	429	684	744	986	2044	277	787	481	825	1130	1284	337
THEGL_CCDS58899.1_ex0_4:57397009-57397032:+_5-2	THEGL	141	256	16	95	232	65	98	97	247	287	45	79	130	188	126	207	282	390	240	668	299	134	356	172	38	147	140	90	75	204	466	4	214	172	108	25	146	104	228	166	299	104	105	138	342	373	243	138
D2HGDH_CCDS33426.1_ex2_2:242681918-242681941:-_5-3	D2HGDH	221	267	217	186	71	153	176	129	97	190	93	164	380	190	216	370	672	444	850	176	405	362	244	253	183	210	264	266	206	240	316	102	368	238	183	62	346	304	296	405	1409	92	303	102	382	356	472	192
GPC2_CCDS5689.1_ex4_7:99769752-99769775:-_5-1	GPC2	319	388	170	287	0	357	368	420	366	431	187	207	581	685	338	311	383	546	292	1085	116	429	274	440	124	510	636	333	368	222	322	280	519	325	568	143	406	254	154	275	909	176	239	150	596	693	460	223
ACSL4_CCDS14548.1_ex11_X:108924515-108924538:+_5-4	ACSL4	99	64	0	0	98	115	56	47	7	35	80	79	442	131	7	152	173	140	215	368	48	98	91	10	35	232	105	78	6	100	208	497	114	15	105	40	133	108	52	145	754	22	120	145	182	321	223	33
IL17RB_CCDS2874.1_ex3_3:53886025-53886048:-_5-3	IL17RB	640	706	790	531	816	176	690	485	489	888	372	808	948	1069	694	1015	964	1169	1494	736	1662	1122	663	442	720	764	915	518	483	594	1175	768	741	409	745	289	692	739	709	742	1873	349	703	762	956	1040	726	475
KRTAP19-8_CCDS42917.1_ex0_21:32410673-32410696:-_3-3	KRTAP19-8	660	810	844	323	1148	1047	714	906	703	1026	547	683	807	436	713	821	1179	780	868	1460	1729	809	746	622	1095	802	803	476	589	442	468	439	396	431	786	292	649	511	497	642	1726	404	890	658	1378	1667	1685	721
APBB1_CCDS31410.1_ex7_11:6423909-6423932:-_5-4	APBB1	243	313	102	111	48	62	216	137	347	409	264	247	225	517	160	450	569	500	27	474	230	143	190	138	182	179	192	200	236	180	179	220	412	125	209	54	347	224	113	292	743	148	185	196	471	379	548	181
KLK7_CCDS12812.1_ex1_19:51483141-51483164:+_5-2	KLK7	397	480	96	100	1209	502	327	265	261	361	221	227	235	87	375	741	599	672	354	479	85	527	498	367	882	309	367	396	399	274	461	506	657	173	812	242	363	422	236	837	2798	146	496	224	750	937	1048	257
C3orf36_CCDS3083.1_ex0_3:133647303-133647326:+_5-1	C3orf36	454	638	500	348	151	411	1095	1331	625	711	368	592	289	947	122	668	816	487	358	366	218	257	581	445	489	355	586	621	317	629	1067	540	499	201	790	171	443	607	289	302	876	241	501	490	628	971	938	315
ACSM5_CCDS10585.1_ex3_16:20432713-20432736:-_5-4	ACSM5	1274	1461	921	977	448	726	687	946	628	912	678	1075	431	1268	1164	1933	1622	1381	723	2121	1207	1072	1110	871	808	1072	741	832	935	1045	2271	1685	1213	977	1493	502	1214	1243	1069	1546	3979	653	1579	1056	1658	1840	1680	861
KIF20B_CCDS60590.1_ex6_10:91474901-91474924:-_5-4	KIF20B	486	560	91	146	495	470	816	919	311	318	271	587	355	396	657	471	810	856	603	396	535	421	407	705	411	358	315	389	439	362	387	846	372	300	417	203	326	623	311	539	1600	372	574	396	1244	1114	815	497
NME2_CCDS11580.1_ex1_17:49245598-49245621:-_3-1	NME2	351	391	146	35	73	167	286	202	331	379	202	160	67	39	98	185	368	196	553	143	185	161	108	111	7	119	121	187	123	254	111	151	455	170	259	141	174	280	53	275	687	127	251	233	539	284	491	156
KMT2B_CCDS46055.1_ex2_19:36210678-36210701:+_5-1	KMT2B	565	595	252	158	95	351	350	383	395	431	418	631	290	626	491	795	1018	932	1207	621	1326	774	733	364	988	404	571	540	516	556	798	915	859	307	832	304	637	644	552	1197	1410	419	598	601	1297	978	774	418
RAB5C_CCDS11419.1_ex3_17:40280770-40280793:+_5-4	RAB5C	585	571	27	38	316	278	125	141	189	472	399	414	839	613	572	763	901	1119	1344	1160	967	449	211	349	615	580	544	746	504	496	638	1152	1089	578	659	366	490	511	754	944	1714	294	808	748	1082	929	747	433
MGAT5B_CCDS11751.1_ex5_17:74900362-74900385:+_5-2	MGAT5B	642	636	628	414	88	302	535	657	327	490	473	664	632	298	632	411	646	777	1130	1347	611	480	398	243	524	289	263	419	516	619	1043	520	390	172	715	108	530	466	409	1049	1869	383	453	554	1108	1058	646	247
CA4_CCDS11624.1_ex2_17:58234054-58234077:+_5-3	CA4	259	354	508	264	216	276	191	196	531	448	214	199	492	747	439	558	400	590	398	357	786	517	169	316	216	285	219	337	166	410	662	398	606	156	293	137	353	382	330	313	902	185	412	194	653	577	789	190
RRN3_CCDS10559.1_ex7_16:15168633-15168656:-_5-4	RRN3	838	888	70	55	12	148	583	586	273	370	345	299	17	24	7	120	104	92	19	136	59	430	348	293	289	780	683	616	266	423	137	12	346	321	1042	221	315	246	123	262	153	133	134	114	301	194	204	122
SNAI2_CCDS6146.1_ex1_8:49832699-49832722:+_5-1	SNAI2	547	643	341	388	582	772	721	876	720	991	409	993	768	1164	1387	1043	1411	1065	1726	807	2470	643	608	650	575	824	919	580	532	476	659	1202	1090	370	789	385	551	579	512	2161	4229	297	556	731	1272	1243	1260	523
RWDD3_CCDS41357.1_ex1_1:95709889-95709912:+_5-4	RWDD3	321	409	391	46	387	197	460	461	287	385	315	351	459	616	478	416	381	290	603	883	617	433	221	245	403	364	253	392	218	501	679	476	307	122	340	166	204	272	219	660	518	215	436	160	650	596	969	170
PNLIPRP3_CCDS31292.1_ex6_10:118220688-118220711:-_5-5	PNLIPRP3	193	237	1284	211	395	255	156	193	216	251	113	300	420	336	133	427	555	355	163	461	701	259	345	134	137	241	191	241	30	118	185	429	241	176	128	115	193	227	163	354	1120	206	249	200	362	263	529	188
AIDA_CCDS1533.1_ex5_1:222860927-222860950:+_5-3	AIDA	112	138	81	48	0	118	89	45	77	77	185	145	173	190	241	239	219	227	127	606	190	299	211	196	69	230	100	259	104	92	183	105	128	10	203	46	63	178	72	170	86	42	120	178	221	58	75	89
ZNF772_CCDS33133.1_ex0_19:57985184-57985207:+_5-1	ZNF772	523	618	631	278	743	646	518	888	504	787	434	554	1862	1296	755	1218	1273	1040	1192	171	942	998	425	646	927	1094	708	578	580	545	701	1019	803	333	800	224	597	549	793	821	2271	339	720	378	1071	891	1663	347
MON2_CCDS31849.1_ex5_12:62894563-62894586:+_5-1	MON2	34	37	24	0	0	26	5	17	0	0	0	30	0	0	0	83	102	26	9	13	0	9	3	35	0	19	0	0	39	33	2	0	12	1	13	12	29	17	30	4	160	0	68	57	59	49	157	47
MANEAL_CCDS44110.1_ex0_1:38260173-38260196:-_12-4	MANEAL	150	199	80	0	37	113	173	71	87	92	81	73	222	191	134	311	501	704	491	694	41	115	224	146	142	211	104	195	106	88	5	64	157	110	156	18	184	216	293	86	1007	105	91	176	303	385	428	93
KCTD7_CCDS55117.1_ex1_7:66098272-66098295:+_5-1	KCTD7	389	428	223	171	438	452	384	329	244	383	375	329	429	985	188	527	417	570	602	388	422	560	262	453	430	230	160	224	246	316	416	337	280	61	414	132	309	380	513	700	781	175	221	437	695	771	918	124
ANKHD1_CCDS4225.1_ex2_5:139818112-139818135:+_5-2	ANKHD1	486	607	254	167	46	423	528	370	331	467	347	447	1053	401	270	611	771	890	876	283	619	336	430	539	415	363	551	526	222	246	168	417	755	246	393	237	706	480	280	818	1511	209	427	366	659	513	686	194
TEX15_CCDS6080.1_ex3_8:30706142-30706165:-_5-5	TEX15	346	407	897	214	606	418	258	228	528	547	242	557	1453	695	386	595	800	532	758	167	443	357	625	310	747	545	344	264	169	511	646	790	584	416	683	227	504	453	451	948	1291	180	377	561	733	881	811	300
MTM1_CCDS14694.1_ex7_X:149814206-149814229:+_5-5	MTM1	641	739	1041	539	480	594	1358	1768	689	766	414	835	1272	1360	984	1002	1138	1083	1969	962	769	1125	461	916	574	759	1021	714	372	700	1591	1034	1429	278	762	346	811	618	817	995	2755	296	940	736	1229	1307	1125	590
ZNF222_CCDS33045.1_ex2_19:44536068-44536091:-_5-1	ZNF222	249	291	2	149	0	234	135	240	221	268	183	109	89	97	185	283	494	302	586	284	171	254	102	309	148	214	220	273	231	190	438	277	371	349	352	88	211	162	97	145	574	50	236	219	343	307	385	101
RAB11FIP5_CCDS1923.1_ex2_2:73315833-73315856:-_5-1	RAB11FIP5	242	325	40	141	163	711	542	511	235	454	283	336	844	372	472	378	652	641	176	631	567	123	249	311	393	290	265	356	219	344	648	733	484	273	476	39	407	254	413	502	1216	108	273	239	345	450	714	155
ZNF33A_CCDS31182.1_ex3_10:38344397-38344420:-_5-5	ZNF33A	221	255	195	90	34	170	142	320	119	136	171	220	268	199	157	361	279	342	1330	1045	397	152	103	180	215	212	421	118	211	178	192	372	299	170	227	196	298	177	43	380	392	57	203	407	408	377	516	61
NOSIP_CCDS12772.1_ex6_19:50063190-50063213:+_5-4	NOSIP	477	541	452	447	217	425	297	280	393	564	371	486	282	475	578	891	902	792	1260	654	154	699	602	433	287	447	343	409	414	368	862	384	482	506	497	160	768	501	195	263	1533	279	510	528	669	792	548	296
ITGA8_CCDS31155.1_ex28_10:15760836-15760859:+_5-3	ITGA8	513	623	239	89	167	336	404	337	448	564	297	339	423	759	424	656	767	672	184	953	735	491	433	464	688	446	526	533	414	309	223	777	1078	249	561	249	564	517	660	511	1762	260	419	448	744	722	1301	395
CRLF1_CCDS32962.1_ex7_19:18710530-18710553:+_5-5	CRLF1	311	415	313	158	233	293	350	240	237	372	343	525	266	98	957	405	669	846	737	622	435	423	339	578	112	345	361	337	281	356	211	594	601	256	493	180	253	346	385	235	2111	202	470	404	401	1018	499	152
IFIT3_CCDS31241.1_ex1_10:91099020-91099043:+_5-4	IFIT3	201	265	35	40	108	123	217	231	202	207	223	343	510	368	366	437	519	486	529	244	118	109	79	441	389	304	181	335	103	226	629	802	568	265	219	207	237	277	121	329	1307	88	143	163	477	407	734	150
ZNF346_CCDS4409.1_ex3_5:176471452-176471475:-_5-4	ZNF346	449	491	180	225	518	179	387	410	547	677	397	451	865	443	892	916	1111	825	1122	214	745	358	402	779	531	586	693	383	257	521	876	1018	765	196	539	114	722	385	948	506	1712	221	848	602	802	890	1040	426
SMIM22_CCDS59258.1_ex0_16:4845836-4845859:+_5-2	SMIM22	141	162	116	15	132	564	210	360	161	269	166	165	74	149	363	291	324	199	256	157	114	87	69	177	255	86	254	84	176	200	353	128	233	135	120	37	235	104	196	362	1106	106	147	48	276	193	485	115
ANKRD34C_CCDS53965.1_ex0_15:79586419-79586442:-_5-5	ANKRD34C	650	737	404	231	634	778	659	644	565	540	456	562	822	611	386	1076	821	1210	1189	1757	1040	636	517	778	832	297	751	431	612	495	427	919	929	555	563	217	689	800	860	1068	2205	404	617	311	927	1451	597	278
SUPT7L_CCDS42667.1_ex2_2:27880433-27880456:+_5-5	SUPT7L	665	930	85	319	351	526	338	533	338	324	107	217	1636	2597	1684	1287	1643	1777	1187	1640	622	636	524	654	604	348	350	371	386	933	667	835	803	499	976	156	841	721	709	837	2390	263	1069	637	872	866	805	311
ZDHHC5_CCDS7965.1_ex3_11:57457660-57457683:-_5-2	ZDHHC5	834	954	1203	801	1490	949	775	803	1101	1197	925	1269	2235	1667	1106	1822	2041	1929	2502	1680	1348	1154	1135	1562	1030	1124	929	590	426	555	1286	1000	1799	401	940	380	712	671	1045	2355	5064	401	1046	911	1711	1833	2271	565
RTN3_CCDS41664.1_ex1_11:63472357-63472380:+_11-3	RTN3	237	268	248	298	711	201	260	315	259	260	253	350	308	465	505	449	679	528	905	484	470	336	235	143	280	331	430	401	172	158	458	347	678	129	371	113	286	247	122	406	1850	277	242	332	454	529	855	223
OTUD6B_CCDS6253.2_ex3_8:92090752-92090775:-_5-3	OTUD6B	91	87	290	192	26	78	76	139	97	123	78	23	381	171	127	204	168	151	193	730	37	30	205	80	208	35	173	65	50	122	95	218	283	201	253	22	112	76	40	249	759	22	253	53	173	127	145	66
C7orf60_CCDS43634.1_ex4_7:112579644-112579667:-_5-4	C7orf60	151	258	5	68	27	70	304	323	109	188	131	226	266	49	153	287	169	231	395	366	479	169	190	209	144	133	211	150	92	168	71	198	327	143	157	97	114	223	173	230	489	104	176	78	251	310	196	184
PNMA5_CCDS14718.1_ex0_X:152159375-152159398:-_5-1	PNMA5	370	527	1519	181	1087	406	706	736	523	755	546	1056	775	651	1289	604	1157	890	1591	295	1111	669	562	486	535	555	493	342	445	332	786	434	1142	185	428	238	488	428	537	486	1949	482	327	521	1342	776	1163	484
MAPT_CCDS11499.1_ex4_17:44064439-44064462:+_5-4	MAPT	133	154	164	18	346	187	160	136	112	139	76	184	518	33	138	149	354	367	17	53	59	145	30	104	124	72	41	122	100	106	52	467	110	83	292	89	78	231	62	106	297	71	284	118	274	200	200	101
DPY19L2_CCDS31851.1_ex21_12:64062014-64062037:-_5-4	DPY19L2	630	752	698	238	148	789	661	654	626	812	578	676	689	1238	1087	1022	980	729	1088	674	1358	864	942	724	866	599	645	582	380	598	1096	695	1117	404	795	177	567	450	392	837	1647	356	976	879	1152	1107	1534	454
BAALC_CCDS47906.1_ex0_8:104153202-104153225:+_7-1	BAALC	714	891	871	169	272	890	1090	832	712	890	911	1165	1298	1201	1606	990	1319	1354	1462	1966	826	590	1072	612	935	835	686	839	677	662	885	1485	1187	500	863	346	738	996	663	1306	2986	670	1100	1039	1303	1514	1293	598
SEC22C_CCDS2699.1_ex5_3:42610405-42610428:-_5-4	SEC22C	356	420	202	40	28	250	144	285	201	417	256	236	113	469	145	378	532	428	782	535	675	402	412	382	379	254	392	263	165	449	486	635	537	220	275	81	376	266	131	806	992	135	480	292	730	514	624	183
TBKBP1_CCDS45722.1_ex6_17:45785753-45785776:+_5-5	TBKBP1	472	579	330	188	312	579	649	591	238	462	360	554	337	219	408	642	640	548	498	1001	748	570	605	387	239	438	275	343	382	453	1458	822	962	168	493	288	443	413	357	613	1331	239	506	231	496	765	754	341
B3GNT1_CCDS8136.1_ex1_11:66114559-66114582:-_5-3	B3GNT1	581	720	1015	178	452	421	322	622	399	705	298	343	766	925	1339	834	1077	916	1377	661	690	574	556	383	783	473	443	511	292	490	1216	1037	1078	455	538	253	501	354	666	980	2118	402	911	891	1052	900	1640	315
TMEM150C_CCDS47087.1_ex2_4:83417273-83417296:+_5-3	TMEM150C	271	353	76	239	156	104	243	256	230	361	191	356	227	117	303	470	487	522	921	1102	915	254	314	89	366	297	271	472	231	243	216	276	208	345	309	188	227	233	166	416	764	261	259	364	347	364	261	168
GAPDH_CCDS58201.1_ex3_12:6646260-6646283:+_5-3	GAPDH	662	803	39	24	67	549	368	115	118	141	121	173	181	153	114	383	257	345	430	679	825	212	314	340	174	157	331	561	311	505	313	429	591	363	905	205	265	403	183	346	512	134	311	169	625	538	599	151
SEPP1_CCDS43311.1_ex3_5:42808312-42808335:+_5-4	SEPP1	286	356	665	401	584	113	448	263	242	293	215	298	349	533	413	518	563	448	613	416	578	255	507	143	413	573	540	274	290	310	639	471	833	99	244	102	449	328	282	319	1753	149	492	391	659	612	417	282
ZNF268_CCDS45012.1_ex3_12:133768497-133768520:-_19-10	ZNF268	423	469	330	969	285	453	358	358	281	486	252	403	751	407	807	791	683	773	201	354	343	495	457	253	331	130	362	507	255	351	321	814	568	288	398	143	636	573	614	900	1369	120	373	446	837	855	624	388
C11orf80_CCDS53664.1_ex7_11:66568515-66568538:-_5-4	C11orf80	220	280	256	384	233	473	298	263	248	323	174	351	750	314	479	422	738	536	415	245	338	154	298	284	176	247	236	261	186	195	576	518	402	348	370	145	328	268	267	318	1085	154	410	275	568	340	875	133
ZFP1_CCDS10914.2_ex2_16:75203189-75203212:+_5-3	ZFP1	431	510	613	389	512	397	464	416	457	541	374	390	1145	708	1094	668	580	923	481	756	687	599	468	639	413	541	488	396	444	484	1057	422	801	695	736	170	282	483	484	564	1169	347	547	316	998	1048	926	479
NUCKS1_CCDS30987.1_ex4_1:205696884-205696907:+_5-5	NUCKS1	321	446	183	402	108	515	323	256	454	514	296	509	727	529	261	773	517	624	186	238	489	522	451	310	645	470	295	254	373	557	510	307	949	272	928	153	407	323	432	476	2444	190	445	697	695	734	601	327
MBLAC1_CCDS43620.1_ex0_7:99725187-99725210:+_5-1	MBLAC1	905	1162	415	102	480	814	419	459	387	560	428	521	952	479	564	657	809	728	1116	1211	663	930	575	945	1023	716	623	646	501	1131	1444	961	1342	180	868	303	615	651	832	376	1591	384	633	350	1333	1105	1154	367
AIPL1_CCDS11075.1_ex4_17:6337351-6337374:-_6-5	AIPL1	488	465	1017	355	3015	285	501	483	354	656	467	462	195	817	398	683	623	689	654	972	1624	492	407	489	770	526	476	309	246	533	815	1005	968	148	440	224	641	374	328	578	1492	241	607	543	756	671	519	215
WDR16_CCDS11149.2_ex5_17:9503404-9503427:+_5-4	WDR16	591	719	355	789	801	635	1861	2666	865	1067	403	733	1268	1543	1974	1034	1404	1688	1403	816	1924	841	690	541	792	677	1039	601	608	634	1156	871	830	787	833	219	609	719	710	1786	3067	374	846	900	1641	1273	1345	487
TNFRSF18_CCDS10.1_ex4_1:1141755-1141778:+_5-3	TNFRSF18	257	329	189	115	90	170	47	205	222	247	260	249	291	353	469	320	612	450	652	258	119	378	235	227	206	266	69	237	278	311	285	161	836	70	377	57	383	217	118	442	1378	194	315	473	435	788	504	189
PTGFRN_CCDS890.1_ex3_1:117491888-117491911:+_5-4	PTGFRN	453	588	752	178	62	335	509	320	439	673	432	419	1652	727	886	585	1125	804	1920	1294	792	1059	787	815	572	842	601	394	386	434	1665	1031	881	265	952	291	687	546	656	1095	1548	190	521	551	1259	1234	1243	435
USP21_CCDS30920.1_ex0_1:161130974-161130997:-_5-4	USP21	476	563	531	435	649	340	319	421	435	501	368	630	579	700	453	771	903	619	879	695	1109	797	519	723	330	275	519	245	383	391	521	706	1040	287	545	195	542	485	733	653	1654	284	710	666	1199	1351	1272	434
LATS2_CCDS9294.1_ex4_13:21562846-21562869:-_5-2	LATS2	503	624	523	1323	420	956	467	612	546	710	650	624	1274	3163	2164	1079	1333	1693	668	606	390	482	482	1075	560	483	961	428	269	612	1311	1456	1336	319	517	227	633	678	519	1196	3159	271	641	473	954	874	766	386
TTLL11_CCDS48012.1_ex7_9:124801622-124801645:+_5-3	TTLL11	351	436	162	196	77	355	363	293	352	501	306	385	1017	282	488	673	562	539	606	439	801	355	280	520	347	202	422	345	327	490	845	348	635	145	444	136	410	344	447	590	641	71	635	317	713	600	463	254
PDE7A_CCDS34901.1_ex10_8:66692010-66692033:-_5-4	PDE7A	362	417	40	111	117	73	237	355	189	221	256	416	320	250	206	216	559	264	337	682	614	301	352	286	200	281	396	275	245	164	179	635	431	331	538	96	299	269	329	262	770	179	305	176	287	481	628	199
MTPN_CCDS5842.1_ex2_7:135636316-135636339:+_5-3	MTPN	135	135	35	71	104	95	68	125	114	93	49	78	224	121	151	79	175	224	179	203	7	216	29	83	79	115	176	18	53	68	296	538	173	67	181	97	101	279	58	6	115	67	85	102	196	301	137	174
TBC1D14_CCDS3394.2_ex4_4:7000898-7000921:+_5-4	TBC1D14	12	8	31	0	0	0	3	3	15	9	0	0	0	0	0	31	61	9	11	0	0	6	0	2	0	26	0	0	4	31	48	0	0	0	10	0	0	23	4	0	0	0	9	0	0	0	99	19
ERAP2_CCDS4086.1_ex0_5:96215815-96215838:-_5-1	ERAP2	416	502	395	210	294	190	250	452	477	581	204	496	965	786	561	631	790	646	452	539	933	469	328	665	426	432	373	424	435	564	538	701	901	414	347	136	477	377	380	634	2153	238	559	342	813	560	856	341
SETD9_CCDS3972.1_ex1_5:56207161-56207184:+_5-3	SETD9	234	300	201	47	107	324	134	331	253	396	310	344	281	422	260	296	508	422	622	243	826	201	198	356	291	139	94	215	124	260	547	126	275	20	264	98	498	222	341	521	859	130	273	196	491	595	534	190
FAM83H_CCDS6410.2_ex3_8:144812522-144812545:+_5-4	FAM83H	646	858	109	334	108	599	461	371	295	589	344	411	67	86	1129	547	1131	768	2415	1511	1652	695	476	685	459	526	723	498	455	524	1239	581	524	162	773	187	413	422	318	557	1499	272	671	400	703	1063	872	463
ANO8_CCDS32949.1_ex10_19:17441728-17441751:-_5-3	ANO8	511	556	203	137	259	400	223	226	265	240	315	389	288	282	395	513	458	742	253	475	556	550	351	333	308	264	297	245	184	235	711	418	505	71	423	204	450	291	592	576	2077	208	358	519	693	587	810	307
ARHGAP22_CCDS58079.1_ex5_10:49667871-49667894:-_5-4	ARHGAP22	649	694	690	1044	887	403	549	480	558	853	344	798	1494	854	1948	1050	1237	1157	1245	1237	1014	542	942	565	835	959	689	636	533	654	1082	1902	1228	516	693	328	746	553	1231	1234	3273	222	955	968	988	1121	1543	544
CLPTM1L_CCDS3862.1_ex11_5:1335163-1335186:+_5-1	CLPTM1L	493	587	327	365	387	814	475	607	483	628	500	653	922	943	920	1046	1069	1349	1121	1522	1166	756	690	337	1201	691	908	733	659	380	1339	837	1020	396	677	244	720	686	673	1413	3848	315	572	661	1116	1664	1691	495
LIMS3_CCDS2084.1_ex1_2:110660849-110660872:-_5-5	LIMS3	1186	1384	326	147	1099	1001	917	931	555	640	494	557	475	657	751	736	928	725	566	334	575	911	859	661	642	723	285	583	544	758	1905	1300	1300	406	1025	391	612	867	382	299	1285	208	736	445	813	1075	695	250
GRM3_CCDS5600.1_ex1_7:86416092-86416115:-_5-5	GRM3	495	670	602	302	626	750	382	352	582	807	559	727	690	781	519	1022	1220	727	1276	1461	839	535	648	427	616	807	727	383	398	638	1402	1252	835	528	542	271	560	625	671	1219	2300	270	877	715	1072	1202	1380	310
COL13A1_CCDS44419.1_ex0_10:71562360-71562383:-_5-1	COL13A1	388	412	256	89	613	419	232	240	288	389	283	353	382	500	603	423	681	484	724	923	948	370	554	478	379	392	445	281	262	161	522	398	416	133	412	175	489	333	420	508	1252	138	498	329	723	909	585	301
MFSD9_CCDS2063.1_ex1_2:103340277-103340300:+_5-2	MFSD9	116	152	435	34	80	142	137	110	80	119	64	152	119	277	445	123	256	151	622	11	342	4	52	104	139	36	184	268	118	100	127	127	377	89	119	58	84	124	109	115	303	71	183	87	251	72	190	54
DEFB108B_CCDS31631.1_ex1_11:71548503-71548526:+_4-3	DEFB108B	81	112	62	12	535	12	88	77	71	116	118	96	235	82	0	147	89	351	104	63	90	114	62	16	17	56	25	130	95	121	184	81	35	270	151	78	119	136	149	99	57	52	161	82	259	219	210	41
NEDD4L_CCDS45872.1_ex15_18:56010142-56010165:+_5-5	NEDD4L	576	690	167	484	1122	450	434	866	647	724	372	653	192	3	23	1114	1121	885	2468	645	1782	644	523	814	763	695	422	442	585	899	1243	571	930	461	648	300	719	815	776	1206	2271	376	950	573	1195	1071	1279	552
OSTN_CCDS3299.1_ex1_3:190936561-190936584:+_5-2	OSTN	477	566	1409	391	699	910	711	1128	599	864	725	745	863	700	551	1065	923	912	552	707	1317	806	847	762	819	859	836	334	592	689	823	1924	939	281	595	261	568	737	439	1076	1937	252	695	629	1004	1173	1610	455
MED9_CCDS11184.1_ex0_17:17380493-17380516:-_5-3	MED9	609	680	83	102	104	81	174	134	167	236	294	409	286	261	289	281	370	379	548	623	208	282	410	370	645	312	354	387	282	404	408	1205	417	210	825	314	158	245	109	149	654	188	356	286	545	360	551	173
SCAMP2_CCDS10271.1_ex3_15:75142995-75143018:+_5-2	SCAMP2	495	599	1099	568	402	247	1219	848	760	1028	513	654	435	874	987	848	839	978	1082	1188	1565	593	529	582	465	693	669	442	434	693	1419	1418	1061	245	738	296	488	765	558	1076	1341	212	352	516	701	551	792	346
DNAJC17_CCDS10065.1_ex5_15:41068468-41068491:-_5-3	DNAJC17	153	206	0	5	15	50	80	16	25	11	17	0	0	0	0	0	15	43	107	0	0	67	36	53	97	5	40	48	11	51	1	129	9	17	142	52	93	22	0	38	264	1	28	35	31	67	2	12
FAM53A_CCDS33939.1_ex1_4:1657338-1657361:-_5-5	FAM53A	703	781	648	1220	461	1007	561	1000	731	780	709	776	1756	543	593	1041	1788	1333	970	1735	649	672	900	625	843	750	935	616	615	599	1657	1384	1026	256	985	358	872	572	800	1582	3051	328	1248	957	1685	1186	1029	478
TFAP2B_CCDS4934.2_ex1_6:50791453-50791476:+_5-3	TFAP2B	917	997	808	454	1073	674	1890	1310	738	819	605	642	954	1727	1293	1886	1902	1757	2585	1937	2270	714	937	894	674	1138	923	729	563	748	1601	1074	1833	490	407	299	893	727	759	1154	2300	502	1075	906	1576	1406	1698	810
DENND5B_CCDS44857.1_ex18_12:31632819-31632842:-_5-4	DENND5B	463	580	321	216	218	172	213	198	214	320	130	132	924	199	318	499	749	770	598	569	484	191	443	359	297	298	280	389	292	532	978	869	886	300	495	183	381	351	331	778	1118	211	419	271	605	601	519	242
ZNF133_CCDS13134.1_ex2_20:18296122-18296145:+_5-4	ZNF133	349	385	318	76	750	403	594	830	353	370	500	804	741	658	709	494	1016	561	937	587	833	689	424	356	360	328	448	171	355	461	614	1027	353	98	470	148	291	371	626	367	1794	267	508	448	978	847	543	229
UCN_CCDS1747.1_ex0_2:27530534-27530557:+_5-3	UCN	388	497	326	406	703	509	592	340	351	437	562	566	347	880	573	592	549	718	642	655	642	522	601	346	555	288	270	284	295	617	474	464	846	236	477	98	365	511	861	932	1278	274	507	346	650	652	919	535
TMEM225_CCDS31697.1_ex1_11:123754809-123754832:+_5-1	TMEM225	59	83	0	52	61	21	99	56	154	186	0	33	69	47	86	140	70	105	23	194	5	126	146	28	4	128	53	99	83	137	0	277	220	44	38	8	87	65	79	23	1225	20	35	86	25	75	199	75
HIST1H2BL_CCDS4625.1_ex0_6:27775486-27775509:+_4-2	HIST1H2BL	147	183	0	0	32	12	27	38	33	75	38	9	0	0	0	3	0	4	0	0	0	0	8	92	0	40	0	0	27	23	0	24	0	0	123	0	2	34	0	0	0	6	14	0	23	4	0	0
PCSK4_CCDS12069.2_ex14_19:1490159-1490182:-_5-4	PCSK4	847	914	452	523	882	1301	677	741	536	683	668	788	679	1233	907	1162	1310	1339	2641	1054	1280	1047	820	645	968	621	940	573	655	819	1432	760	1613	448	954	291	677	624	1128	1267	3152	371	1127	973	1480	1584	1768	497
LPCAT2_CCDS10753.1_ex1_16:55559527-55559550:+_5-1	LPCAT2	370	493	589	343	768	518	410	414	294	363	691	684	1731	745	1555	864	719	937	693	963	986	290	436	272	839	381	639	487	297	400	560	395	935	575	453	208	744	464	592	693	1607	367	755	730	1138	782	823	319
PRR24_CCDS46131.1_ex0_19:47778269-47778292:-_5-1	PRR24	284	402	359	75	206	149	263	180	218	195	181	286	142	266	257	566	506	364	386	516	471	207	391	250	166	311	144	278	158	272	496	487	997	398	362	183	321	328	228	345	901	120	291	362	466	515	824	156
GIF_CCDS7977.1_ex4_11:59608695-59608718:-_5-1	GIF	175	215	177	182	541	130	165	95	250	344	146	321	329	83	232	301	533	209	120	719	345	317	88	109	110	178	142	122	151	208	468	129	213	7	226	66	212	248	116	346	624	120	270	200	381	278	216	82
GLE1_CCDS35154.1_ex3_9:131285016-131285039:+_5-3	GLE1	152	215	180	19	31	105	176	350	83	54	173	147	1	0	0	199	237	194	84	474	32	216	127	34	88	207	378	144	123	89	233	224	209	55	146	16	158	160	143	208	646	29	64	148	127	175	113	138
SPDEF_CCDS4794.1_ex3_6:34508767-34508790:-_5-1	SPDEF	873	1136	1423	559	1975	2496	1029	971	1263	1812	1232	1744	3082	2573	2156	2039	1900	1783	2573	1820	2089	1241	1017	1619	1661	1533	1393	430	522	523	2410	1461	2312	412	867	235	1312	994	1624	1921	4828	597	2070	1403	2361	2158	2724	931
GIGYF1_CCDS34708.1_ex17_7:100284359-100284382:-_5-4	GIGYF1	616	725	316	486	391	485	624	402	503	538	520	435	765	438	317	618	656	555	1211	1284	868	1005	719	547	691	493	597	701	292	553	1316	914	840	534	577	212	621	580	797	986	2383	486	732	583	1065	916	1485	338
ADCY4_CCDS9627.1_ex24_14:24803731-24803754:-_5-5	ADCY4	1007	1075	458	377	703	1543	831	779	821	1110	705	1073	1241	1248	1600	1330	1761	1732	1722	1152	1102	703	875	554	1081	1245	866	703	691	856	1397	1600	1630	920	881	342	1037	927	838	1240	2859	431	649	1001	1471	2233	2385	646
SERINC2_CCDS30662.1_ex5_1:31899562-31899585:+_5-3	SERINC2	404	473	407	231	433	372	253	321	341	444	483	618	447	740	478	643	744	526	459	944	699	511	242	468	517	466	382	408	266	390	1001	174	259	124	379	96	330	581	462	544	1944	228	389	502	721	832	957	281
FBXW7_CCDS3777.1_ex10_4:153332840-153332863:-_11-11	FBXW7	365	453	124	250	213	601	415	434	373	449	277	335	860	356	678	596	972	840	870	454	797	685	411	868	178	586	660	332	312	359	1295	563	580	279	403	190	534	645	357	794	1647	212	519	314	544	1394	227	378
RND2_CCDS11452.1_ex2_17:41179209-41179232:+_5-3	RND2	502	549	173	429	437	871	596	498	570	586	423	663	1346	771	783	677	712	705	214	893	719	555	433	314	442	604	590	418	387	532	394	937	1328	220	811	293	429	470	630	646	1018	232	276	437	812	942	1342	334
FGL1_CCDS6004.1_ex4_8:17731918-17731941:-_5-1	FGL1	482	491	874	757	245	1342	399	440	402	468	474	517	439	522	547	768	580	525	1306	291	409	471	493	313	790	427	614	390	301	503	873	651	1039	137	567	253	576	470	508	899	1356	255	557	429	808	1154	552	436
ALS2CR12_CCDS2346.1_ex10_2:202211353-202211376:-_5-4	ALS2CR12	257	303	18	285	107	113	177	226	139	230	223	336	341	352	624	517	460	328	140	527	551	120	262	398	551	253	463	275	325	241	140	425	129	250	387	79	197	228	408	251	405	121	381	124	372	595	353	125
TRIM55_CCDS6184.1_ex1_8:67040603-67040626:-_5-4	TRIM55	395	449	937	75	430	295	381	324	362	466	607	468	397	630	314	637	689	486	941	691	971	577	309	695	268	340	283	268	385	343	868	367	391	50	464	217	423	298	379	478	1250	60	469	494	629	422	484	271
UGT2B28_CCDS3528.1_ex0_4:70146475-70146498:+_4-2	UGT2B28	126	129	236	0	107	62	131	122	109	217	88	173	158	129	48	136	188	330	474	509	25	199	146	102	100	100	51	60	75	163	519	801	50	203	52	51	295	196	208	83	460	85	113	69	459	196	83	93
SEPSECS_CCDS3432.2_ex8_4:25158569-25158592:-_5-5	SEPSECS	305	389	853	138	138	226	237	182	101	184	61	46	680	61	529	606	644	443	182	753	580	273	323	397	466	322	395	326	322	277	201	458	489	230	204	88	394	304	323	596	1352	190	379	230	583	469	597	152
DPEP2_CCDS10857.1_ex9_16:68026851-68026874:-_5-4	DPEP2	705	840	611	522	364	980	670	715	614	597	540	924	975	547	465	1061	868	996	1052	490	1615	697	428	946	514	497	621	584	603	597	1652	924	579	116	585	160	655	819	642	617	1595	304	594	672	1389	810	1545	475
ZNF155_CCDS12634.1_ex3_19:44500298-44500321:+_5-1	ZNF155	547	687	274	378	224	362	626	668	619	832	489	797	1020	1058	635	1138	1085	1211	861	1069	748	539	839	586	538	863	650	510	447	575	1676	1126	1070	204	910	414	765	610	677	1251	2086	361	956	717	839	1155	1354	467
UTF1_CCDS31318.1_ex0_10:135044298-135044321:-_5-5	UTF1	489	568	164	121	68	460	319	521	603	567	427	501	450	979	402	782	700	516	716	1031	695	170	292	251	243	81	288	338	180	315	982	809	1475	174	636	190	172	264	171	367	645	198	409	236	591	739	785	310
SRFBP1_CCDS43354.1_ex3_5:121330302-121330325:-_5-1	SRFBP1	124	141	16	35	0	75	4	6	13	13	6	26	218	0	0	52	39	40	5	139	6	49	61	20	60	56	36	71	20	15	30	162	6	0	100	46	29	25	27	5	24	15	53	50	119	63	140	10
SERINC3_CCDS13333.1_ex7_20:43141520-43141543:-_5-5	SERINC3	570	685	410	429	1316	585	543	586	571	466	394	525	610	419	175	1120	1019	1065	2304	1003	1688	895	743	587	754	598	446	630	446	646	1168	1427	1054	680	729	300	673	636	698	1001	2408	371	453	619	1321	1353	1354	495
FASTKD5_CCDS13048.1_ex0_20:3128827-3128850:-_5-1	FASTKD5	446	503	508	18	47	271	287	229	112	189	174	196	293	353	467	511	692	690	789	454	481	421	534	186	356	416	518	287	399	619	456	428	432	114	579	128	456	384	363	495	1428	235	548	409	387	420	391	274
GALNT14_CCDS1773.2_ex9_2:31178570-31178593:+_5-3	GALNT14	586	756	657	693	680	256	263	314	580	1036	415	644	444	88	272	1145	853	1152	1281	833	974	847	1145	831	429	608	788	722	506	677	805	1189	1306	200	978	227	764	566	600	1025	1769	348	498	385	1204	680	1036	551
EIF2AK1_CCDS5345.1_ex10_7:6086621-6086644:-_5-4	EIF2AK1	25	31	76	6	0	0	20	0	42	104	18	72	31	0	48	9	126	19	0	10	0	0	9	30	0	71	0	38	44	24	4	88	144	0	62	9	10	25	0	33	6	15	3	0	64	23	2	29
TRAIP_CCDS2806.1_ex13_3:49885614-49885637:+_5-5	TRAIP	418	504	200	148	375	123	251	230	502	603	196	369	325	755	336	777	427	649	185	1052	421	762	458	268	796	649	775	543	261	235	388	918	1224	182	851	234	601	331	359	524	1168	300	358	575	733	1004	445	436
SPRR1A_CCDS1032.1_ex0_1:152957808-152957831:-_4-2	SPRR1A	634	858	1113	262	843	759	1053	1293	897	1148	823	1048	2937	1961	1499	1304	1494	1669	1298	907	457	557	775	715	956	854	777	685	536	546	1765	1731	1025	251	909	430	784	665	1333	1633	4251	370	1227	581	1350	1362	1483	516
DNAJC7_CCDS45677.1_ex7_17:40141524-40141547:-_5-3	DNAJC7	348	438	217	170	491	510	355	413	296	268	473	786	201	235	514	712	555	501	372	326	450	180	347	371	147	380	223	244	389	286	486	256	259	117	358	206	319	202	347	457	1118	286	282	335	862	888	681	215
TSNAX_CCDS1596.1_ex3_1:231678335-231678358:+_5-3	TSNAX	109	138	262	137	52	80	72	95	140	203	96	149	300	99	157	144	224	188	14	59	370	213	80	248	84	190	170	121	81	111	234	344	126	7	94	56	180	196	158	299	556	50	175	122	380	579	164	196
ATAD3B_CCDS30.1_ex12_1:1424624-1424647:-_4-3	ATAD3B	555	686	333	920	805	545	903	1123	557	761	815	1144	997	381	726	1017	703	865	1852	1623	866	766	851	613	599	718	879	503	434	528	1029	1394	882	366	731	211	549	606	834	1059	2421	362	786	573	925	1603	1799	299
HAVCR2_CCDS4333.1_ex5_5:156533759-156533782:-_5-3	HAVCR2	209	298	188	16	157	186	305	169	187	297	203	326	33	387	629	411	448	408	46	810	683	401	245	314	353	353	360	354	126	251	95	269	311	124	389	35	369	408	323	330	642	165	241	425	533	227	357	195
DIRC1_CCDS2296.1_ex0_2:189599453-189599476:+_5-2	DIRC1	325	362	214	169	341	424	467	659	338	286	234	377	261	44	419	464	633	818	807	924	936	341	295	244	249	321	175	474	216	239	304	526	277	163	307	90	179	263	172	465	1029	138	261	295	570	547	879	261
KCNK3_CCDS1727.1_ex0_2:26915834-26915857:+_5-1	KCNK3	566	634	1149	419	602	789	641	528	555	735	545	603	992	1467	932	1065	1499	1385	975	1213	680	699	822	766	832	622	667	599	371	741	749	533	1129	531	508	218	475	699	587	1391	2905	425	750	669	1373	750	998	353
DDX27_CCDS13416.1_ex6_20:47842997-47843020:-_5-4	DDX27	858	913	100	123	520	432	236	198	157	216	347	429	96	0	163	499	360	667	251	342	197	372	265	102	304	194	463	653	472	511	336	576	341	477	519	380	326	398	91	70	381	173	350	205	371	629	530	138
TMEM18_CCDS33141.1_ex2_2:672806-672829:-_5-2	TMEM18	533	757	597	371	212	189	687	532	400	707	482	853	1045	766	591	748	1016	1185	1265	710	929	769	803	707	717	525	683	493	421	509	920	926	773	476	574	208	812	584	572	831	1695	220	655	581	1110	858	966	392
DNM1L_CCDS61095.1_ex8_12:32873676-32873699:+_5-1	DNM1L	146	198	205	14	61	107	172	176	88	137	87	120	224	191	211	199	307	484	205	200	309	69	165	190	176	77	228	27	82	169	162	374	97	50	290	67	132	87	91	13	354	122	194	158	261	336	177	26
PPP2R5D_CCDS43464.1_ex4_6:42975761-42975784:-_5-4	PPP2R5D	202	256	304	541	316	208	351	235	297	371	234	234	147	259	182	478	461	606	250	384	225	265	262	263	265	308	250	271	250	360	947	540	196	6	432	165	321	295	288	744	1172	170	156	226	339	611	379	212
SLC17A2_CCDS4567.1_ex8_6:25924026-25924049:-_5-5	SLC17A2	483	620	370	613	982	513	359	526	454	594	460	384	956	1491	715	747	673	730	634	613	627	634	532	450	709	360	684	527	466	475	1069	760	1166	345	789	184	590	519	480	602	2518	306	743	778	1194	987	1486	525
CNTNAP5_CCDS46401.1_ex5_2:125204406-125204429:+_5-1	CNTNAP5	394	465	361	474	762	409	330	320	294	242	484	503	490	349	288	618	802	749	671	953	366	436	315	548	344	447	424	514	275	456	800	1245	724	415	338	144	428	617	503	456	1609	190	568	712	815	1081	856	201
BTNL9_CCDS4460.2_ex2_5:180477218-180477241:-_5-3	BTNL9	457	508	110	623	365	546	406	416	349	341	323	533	327	513	331	856	862	645	901	775	1044	469	374	534	575	365	368	514	363	388	851	1047	1090	165	607	133	347	333	334	957	1538	172	561	401	762	701	493	229
KCNQ1_CCDS7736.1_ex0_11:2466702-2466725:-_5-2	KCNQ1	465	525	141	64	301	319	379	304	371	475	119	227	317	423	347	340	708	760	822	863	1130	503	358	416	710	448	241	363	254	433	669	790	423	470	301	125	451	320	339	474	1508	241	495	635	1029	879	544	155
LXN_CCDS3183.1_ex4_3:158388791-158388814:-_5-4	LXN	23	41	195	27	0	0	6	73	40	13	0	0	24	8	0	34	28	14	28	0	65	4	22	42	39	0	6	63	38	0	41	45	7	0	17	65	20	8	4	39	127	14	22	27	46	20	266	15
KIAA1210_CCDS48156.1_ex10_X:118250462-118250485:-_5-2	KIAA1210	96	121	164	19	112	39	54	87	98	228	157	244	169	91	246	163	367	173	37	590	77	45	169	22	154	152	117	63	93	15	148	83	198	67	159	18	187	118	89	281	483	74	203	77	371	301	87	26
LURAP1L_CCDS6473.1_ex0_9:12775980-12776003:-_5-3	LURAP1L	862	1021	344	568	776	746	1171	1078	892	1019	1069	1175	1326	1705	1616	1978	1626	1567	1582	2365	1307	1203	797	898	1146	967	812	802	862	809	2267	1437	1458	688	1263	377	1278	1044	1346	1712	4798	617	1221	1042	1924	1845	2074	745
LCA5_CCDS4990.1_ex2_6:80201407-80201430:-_5-1	LCA5	0	0	0	0	0	0	0	0	0	0	0	0	0	0	0	0	0	0	0	0	0	0	0	0	0	0	0	0	0	0	0	0	0	0	0	0	0	0	0	0	0	0	0	0	0	0	0	0
GID8_CCDS13510.1_ex2_20:61574857-61574880:+_5-5	GID8	552	666	2126	360	114	438	447	336	541	611	422	449	455	130	631	613	801	559	1461	495	1960	354	463	389	522	610	468	391	393	392	463	749	853	279	899	224	421	360	477	702	1791	330	417	710	1282	913	1260	449
FGF4_CCDS8194.1_ex2_11:69589674-69589697:-_5-4	FGF4	632	703	593	604	386	637	752	679	566	513	628	680	748	456	1137	1170	963	1186	1604	832	2019	690	992	244	573	630	524	169	72	168	1539	807	953	477	677	369	433	471	642	486	2792	418	959	795	1207	1323	1756	350
SLC28A2_CCDS10121.1_ex4_15:45556119-45556142:+_5-3	SLC28A2	369	403	429	116	833	951	510	435	476	490	284	586	1468	1485	1377	642	772	663	1531	1083	1110	528	540	806	565	557	695	479	378	398	761	1433	651	99	531	291	648	355	585	399	1359	228	421	444	1033	543	710	202
SNX29_CCDS10553.2_ex8_16:12155417-12155440:+_5-3	SNX29	568	808	211	361	1020	663	571	471	628	794	402	585	599	489	398	930	1030	926	1642	746	1245	785	798	813	444	769	744	535	330	720	1038	1279	1341	361	598	274	640	588	872	610	1956	241	922	758	1072	975	756	387
SFTPC_CCDS43722.1_ex2_8:22020675-22020698:+_5-5	SFTPC	1245	1614	1852	881	1456	999	1122	1963	1372	1749	855	1115	2909	2562	2410	2601	3146	2654	3560	2576	3470	1213	1578	2158	1619	1847	1808	1370	833	1378	3970	3090	3902	935	1716	786	1708	1678	1835	2080	7942	1061	1911	1958	2936	2644	2625	1408
PPIH_CCDS469.1_ex5_1:43130552-43130575:-_5-5	PPIH	281	343	382	87	983	24	94	175	222	274	170	160	469	102	240	373	601	428	788	644	542	499	242	372	205	219	253	180	171	153	51	335	419	161	248	107	244	293	269	273	862	144	488	430	614	585	964	219
TBL1XR1_CCDS46961.1_ex10_3:176768268-176768291:+_5-3	TBL1XR1	96	96	52	0	0	0	37	12	18	14	52	12	3	10	134	153	125	53	152	260	255	69	79	61	19	0	0	210	31	38	231	79	72	0	106	41	85	58	111	95	253	47	47	46	159	135	286	47
RDH12_CCDS9787.1_ex1_14:68191247-68191270:+_5-1	RDH12	565	633	432	190	710	420	526	624	586	647	595	580	1262	362	852	896	1081	895	2127	791	915	429	499	409	250	581	638	401	421	619	716	860	585	513	333	127	554	540	843	924	1677	279	581	433	781	669	867	288
UGT1A5_CCDS33404.1_ex0_2:234621957-234621980:+_3-2	UGT1A5	16	18	0	0	0	0	15	6	6	11	12	0	0	7	5	0	4	39	0	1	0	7	29	0	0	14	0	46	1	12	17	0	0	0	0	25	10	33	3	16	35	23	0	56	0	33	2	0
WDR35_CCDS1695.1_ex12_2:20146314-20146337:+_5-1	WDR35	419	517	193	712	296	506	527	362	347	615	328	575	721	234	644	788	835	439	772	1001	656	524	343	552	576	465	354	395	283	670	244	635	1100	294	547	273	642	505	373	559	1134	101	373	455	935	858	979	258
BMP8B_CCDS444.1_ex6_1:40253922-40253945:-_5-4	BMP8B	1872	2327	1053	577	244	887	1149	856	705	726	744	845	404	1267	317	1226	1518	1290	1575	1617	1394	1659	1606	1392	665	638	800	866	848	1211	1289	1202	1019	915	2004	631	1593	1185	771	1128	3313	732	1955	1593	2440	2184	2344	955
SGSH_CCDS11770.1_ex3_17:78188003-78188026:-_5-3	SGSH	508	598	681	211	57	440	238	389	220	232	299	271	775	436	395	760	659	541	924	761	1134	480	507	494	213	196	488	469	312	310	232	545	737	169	447	123	484	524	183	492	922	205	679	612	664	763	860	422
ZNF214_CCDS31418.1_ex0_11:7022304-7022327:+_5-3	ZNF214	359	478	128	202	481	304	315	311	478	483	351	530	632	1026	720	630	654	992	432	597	903	387	614	438	451	337	403	303	514	268	934	749	933	462	560	150	460	577	344	908	993	147	512	587	766	1105	1326	169
RGL2_CCDS4774.1_ex14_6:33264462-33264485:+_5-4	RGL2	369	471	1006	147	238	338	286	486	639	675	442	648	1644	1039	370	587	532	805	930	839	1085	255	508	698	513	483	357	444	370	589	439	836	1006	385	689	183	395	401	438	517	1312	192	404	474	966	637	676	308
ATP5J2-PTCD1_CCDS56496.1_ex4_7:99027228-99027251:+_5-1	ATP5J2-PTCD1	1546	1717	860	195	169	1027	891	903	289	516	441	612	866	739	759	1212	1599	1474	2544	1570	1226	1836	942	1405	1045	1169	1098	1171	968	1235	1487	1265	1345	1135	1124	461	1529	1352	1005	1915	3850	898	1255	1109	1277	1218	1428	545
C10orf67_CCDS44365.1_ex3_10:23621989-23622012:-_5-1	C10orf67	167	272	801	91	300	169	251	184	191	182	75	284	333	170	316	216	172	425	730	468	126	180	382	232	483	232	333	298	157	67	773	278	387	97	196	115	220	264	108	272	538	87	153	157	421	521	445	107
AVPI1_CCDS7470.1_ex1_10:99439382-99439405:+_5-1	AVPI1	576	613	245	366	432	466	536	496	442	618	516	649	1262	1339	715	642	989	1140	2146	995	1118	532	368	613	581	571	401	363	364	299	588	842	1087	133	677	200	512	548	876	565	2111	223	604	515	568	938	1391	595
SMG9_CCDS33043.2_ex9_19:44251578-44251601:+_5-2	SMG9	551	620	697	1499	476	631	430	615	321	478	167	323	1312	435	1030	758	646	1040	816	1874	1600	380	514	627	717	597	747	359	324	592	540	831	746	183	436	225	583	694	640	501	2461	338	671	729	968	663	1043	340
AMPD3_CCDS41617.1_ex4_11:10508881-10508904:-_5-4	AMPD3	645	753	175	84	612	344	506	733	536	729	459	663	1080	1254	378	1271	933	1195	1373	2333	402	948	636	729	793	581	622	671	506	777	972	867	1341	513	437	297	491	565	367	1221	2213	307	793	714	1563	1564	1277	485
MYO3A_CCDS7148.1_ex3_10:26286144-26286167:+_5-1	MYO3A	269	286	229	274	48	851	179	171	171	223	213	298	726	153	286	445	592	333	366	575	62	220	250	308	333	233	234	224	173	249	82	505	449	335	243	62	254	259	141	441	327	213	313	181	826	422	734	168
HAVCR1_CCDS43392.1_ex6_5:156482411-156482434:-_5-5	HAVCR1	142	159	291	42	251	85	93	176	74	198	99	201	260	462	54	268	222	248	268	97	298	140	233	113	85	396	398	332	153	163	217	717	319	38	92	69	141	229	388	366	794	86	200	331	355	214	463	132
SNAPC3_CCDS6478.1_ex1_9:15423951-15423974:+_5-3	SNAPC3	337	404	141	12	195	13	154	199	80	165	158	132	348	126	283	214	197	372	75	362	589	70	137	125	180	150	136	93	13	38	643	530	247	28	310	151	117	140	182	211	493	86	159	203	349	341	551	67
PALMD_CCDS758.1_ex5_1:100152680-100152703:+_5-3	PALMD	8	12	0	0	0	0	0	0	1	9	13	0	0	0	0	0	108	56	0	0	0	0	24	0	24	18	35	40	0	0	1	0	0	0	0	0	0	0	0	0	64	0	18	0	2	12	1	1
E2F7_CCDS9016.1_ex4_12:77426874-77426897:-_5-1	E2F7	99	102	174	130	189	79	88	95	105	219	287	281	131	610	186	204	135	144	265	130	91	68	65	119	93	133	73	59	96	132	248	137	145	128	77	45	118	109	123	205	684	86	123	301	66	60	231	39
ACVRL1_CCDS31804.1_ex2_12:52307445-52307468:-_5-2	ACVRL1	715	830	381	814	287	944	896	1025	679	1021	882	1085	1825	751	674	1063	1218	1018	980	696	1366	696	485	1075	1033	854	791	496	480	803	1084	1277	1615	319	1275	381	586	596	1022	1362	2668	470	978	686	1095	888	1184	699
INO80C_CCDS11914.1_ex3_18:33060490-33060513:-_5-4	INO80C	17	22	3	0	77	25	34	41	32	39	30	27	12	0	31	113	11	65	1	77	71	29	0	18	11	26	48	54	21	15	186	84	0	0	92	6	10	0	38	19	11	2	31	26	46	27	138	29
CDC14A_CCDS769.1_ex1_1:100819369-100819392:-_5-1	CDC14A	108	117	166	0	76	26	175	198	198	247	165	162	276	152	16	181	315	299	475	42	805	392	141	196	151	39	65	70	81	153	127	323	351	3	223	56	145	223	137	82	282	67	324	154	373	308	382	85
C12orf4_CCDS8528.1_ex9_12:4634711-4634734:-_5-1	C12orf4	186	182	175	151	213	173	239	343	237	172	307	285	422	372	71	335	490	403	168	527	280	200	126	149	269	365	438	244	123	319	198	251	307	170	531	77	214	177	107	308	700	76	160	466	397	195	710	169
LACE1_CCDS5067.1_ex5_6:108687477-108687500:+_5-5	LACE1	94	125	70	56	47	104	170	89	226	236	93	148	101	30	501	326	332	165	0	296	70	121	158	120	218	75	202	73	93	108	567	135	139	127	159	59	175	118	208	142	219	66	108	201	386	407	32	62
ZBBX_CCDS3199.2_ex4_3:167023702-167023725:-_5-1	ZBBX	337	417	387	832	485	592	559	894	547	786	701	557	722	846	1549	672	770	713	665	525	1493	232	634	681	646	470	491	563	245	760	859	700	629	286	744	246	324	432	731	700	2635	201	390	462	914	461	1175	364
IFNB1_CCDS6495.1_ex0_9:21077619-21077642:+_5-3	IFNB1	123	177	68	85	29	58	210	215	122	271	168	110	55	229	35	249	249	203	133	536	158	225	170	137	204	57	133	92	156	178	90	259	463	44	286	42	179	142	90	154	337	139	116	58	129	196	274	155
RUSC2_CCDS35008.1_ex0_9:35547160-35547183:+_5-2	RUSC2	431	512	2226	533	494	243	794	606	441	720	421	676	326	512	633	762	851	822	881	1513	1114	523	449	238	391	459	298	505	423	458	1102	465	967	329	356	187	661	474	720	821	2193	286	417	459	825	818	863	359
UBE2B_CCDS4174.1_ex4_5:133724039-133724062:+_5-5	UBE2B	118	130	102	0	15	239	149	207	191	253	197	197	88	186	252	107	304	138	77	147	135	152	78	25	180	69	120	123	77	116	7	416	163	35	136	27	73	74	158	294	372	72	91	126	87	96	30	125
DSC2_CCDS11892.1_ex9_18:28666618-28666641:-_5-2	DSC2	605	810	643	286	537	551	730	732	622	970	410	543	785	511	1008	1063	1152	1156	1865	1027	1216	1022	692	535	640	594	516	565	500	814	1051	459	1089	529	932	383	674	756	461	1104	2329	504	744	761	1313	1676	1574	375
BEST4_CCDS514.1_ex6_1:45252213-45252236:+_5-2	BEST4	246	293	240	76	33	359	377	292	192	248	159	211	500	374	145	215	211	470	773	211	705	293	449	404	218	399	359	231	150	157	28	81	213	15	159	148	303	283	352	365	1142	134	204	179	548	300	313	133
FAM91A1_CCDS6346.2_ex8_8:124796726-124796749:+_5-2	FAM91A1	204	215	4	142	394	110	203	280	148	220	160	185	422	24	376	256	596	306	215	236	153	305	184	177	82	197	343	295	72	269	115	252	437	31	244	95	216	195	472	465	230	73	172	157	196	431	432	107
PCDHGC5_CCDS4263.1_ex0_5:140870053-140870076:-_5-5	PCDHGC5	287	325	126	449	585	749	354	271	269	434	232	315	445	355	494	377	307	399	534	625	327	334	196	302	356	347	268	167	203	193	192	151	99	69	350	109	162	239	363	443	1548	162	172	227	471	246	787	176
SOST_CCDS11468.1_ex0_17:41832969-41832992:+_5-1	SOST	1040	1255	686	808	651	1899	2920	2198	1082	1547	1005	1270	1508	1784	2037	1507	1667	1613	2414	1820	1657	888	1190	1083	1013	900	924	697	748	1523	1321	1442	1516	958	1177	380	1001	1092	962	1081	4179	629	1227	1070	1635	1327	2183	942
RNF43_CCDS11607.1_ex1_17:56436139-56436162:+_5-1	RNF43	488	547	346	270	361	227	362	229	454	450	399	421	221	360	327	621	256	701	1648	1239	1081	624	709	397	439	399	298	431	454	555	504	716	909	325	392	285	475	530	554	512	992	198	599	526	659	631	1104	244
TRIM34_CCDS31391.1_ex2_11:5655973-5655996:+_5-5	TRIM34	435	561	281	561	581	451	747	570	603	658	404	446	458	1422	574	757	905	1006	1322	549	324	933	457	697	414	388	613	578	393	595	1951	855	1014	435	709	167	547	475	534	595	2053	244	634	594	881	1113	975	379
OGFOD1_CCDS10761.2_ex0_16:56485665-56485688:-_5-1	OGFOD1	371	479	324	631	206	501	572	595	461	600	229	406	1317	948	785	758	897	727	449	963	1496	393	534	406	862	765	625	269	423	462	1374	642	957	187	529	172	616	445	412	1191	2406	207	532	465	992	1037	1114	515
KDM4E_CCDS44713.1_ex0_11:94758855-94758878:+_5-2	KDM4E	189	293	166	146	607	305	261	232	300	413	285	234	341	187	446	507	312	555	147	348	1883	388	200	230	189	95	414	174	191	278	160	229	623	293	111	177	259	282	246	249	732	278	431	234	609	477	337	85
SMC5_CCDS6632.1_ex8_9:72912926-72912949:+_5-4	SMC5	155	214	26	20	0	118	54	176	25	22	33	42	14	1	48	95	69	133	253	80	5	26	51	1	16	22	68	36	125	37	137	234	150	316	205	12	33	55	60	77	241	59	51	76	34	219	141	17
GMPPA_CCDS2441.1_ex3_2:220366694-220366717:-_5-3	GMPPA	491	484	258	239	236	209	371	545	532	567	253	313	907	1213	563	919	918	819	980	1386	1440	565	429	577	631	484	532	383	317	559	857	1277	651	368	606	167	537	669	659	548	2031	289	843	599	996	1045	788	395
ALOXE3_CCDS11130.1_ex13_17:8020164-8020187:-_5-4	ALOXE3	380	501	438	241	423	514	285	468	300	347	336	431	1190	1305	418	802	993	693	1306	1320	950	462	626	391	548	574	498	314	264	568	418	767	724	161	418	185	475	572	552	875	2147	191	697	735	1001	700	877	211
PGAM1_CCDS7458.1_ex1_10:99190177-99190200:+_5-2	PGAM1	558	602	0	39	0	159	168	73	27	108	110	135	0	0	0	179	60	59	83	206	114	164	115	138	94	2	89	137	241	250	291	203	174	341	114	90	248	126	58	34	77	13	215	229	281	293	50	80
KCNK13_CCDS9889.1_ex0_14:90528861-90528884:+_5-3	KCNK13	406	461	97	583	233	274	337	283	336	589	269	314	995	534	337	379	631	1226	329	746	232	341	120	526	283	504	333	285	258	603	167	710	506	72	174	96	415	517	316	156	929	320	453	369	626	987	463	203
AHCTF1_CCDS1629.2_ex27_1:247063629-247063652:+_5-5	AHCTF1	64	55	6	0	0	0	33	27	10	62	0	6	0	0	0	52	0	15	0	34	0	3	18	1	0	16	0	20	2	4	0	69	50	0	9	3	16	15	13	0	46	14	15	1	16	22	2	19
EIF3J_CCDS10111.1_ex4_15:44846833-44846856:+_7-7	EIF3J	244	296	34	18	328	227	224	346	148	171	137	234	19	34	117	158	196	142	330	141	3	327	69	218	70	111	95	215	162	129	368	342	116	269	192	134	112	130	17	160	296	65	212	122	196	100	207	38
OLIG1_CCDS42920.2_ex0_21:34442954-34442977:+_5-4	OLIG1	541	596	666	701	718	230	239	493	491	758	700	972	865	1012	1610	822	880	1119	1024	1184	1258	1201	377	709	493	744	618	702	378	500	861	701	674	914	911	241	455	415	992	1076	1886	250	852	508	1008	1228	1529	505
MAP2K6_CCDS11686.1_ex4_17:67515551-67515574:+_5-5	MAP2K6	577	648	524	460	505	602	549	587	460	573	440	432	1057	973	582	607	979	510	1091	562	516	293	440	682	263	431	366	537	477	595	632	258	1222	37	503	194	576	615	722	1230	1977	287	790	424	1308	989	1147	391
SEPHS2_CCDS42150.1_ex0_16:30456394-30456417:+_5-2	SEPHS2	641	776	765	193	687	124	327	332	374	519	257	427	1426	771	1046	732	884	1035	1051	2418	717	551	1014	693	693	508	576	872	597	654	805	1205	879	535	1010	334	651	698	650	1212	2666	402	626	742	1279	869	1257	450
HOXB9_CCDS11534.1_ex1_17:46703520-46703543:-_5-5	HOXB9	767	932	866	664	817	1553	579	803	861	1027	614	829	2342	770	1513	891	979	1193	1853	2281	896	599	574	384	878	955	665	701	400	672	1630	1225	1013	264	847	241	666	961	534	894	3074	502	1035	696	1132	1406	1508	473
ZBED1_CCDS14118.1_ex0_X:2406875-2406898:-_5-2	ZBED1	666	775	355	401	494	669	475	669	675	795	581	860	653	1045	929	1023	1570	1194	1411	2072	1563	773	994	1375	1031	1096	1255	703	440	660	745	1191	1338	185	840	290	738	797	1147	1015	3361	298	1117	1013	1244	1056	1421	459
THBD_CCDS13148.1_ex0_20:23029560-23029583:-_5-2	THBD	476	592	173	99	921	659	213	339	303	467	255	456	228	259	943	664	906	929	1021	800	727	344	384	256	376	575	479	348	292	629	1038	395	632	95	681	143	541	484	358	915	1328	177	599	326	829	822	1085	146
UACA_CCDS10235.1_ex11_15:70976757-70976780:+_5-5	UACA	288	311	623	11	162	117	215	213	105	285	59	155	258	88	438	395	511	499	571	405	339	395	288	371	237	200	362	343	182	302	327	326	242	196	418	118	184	247	297	506	829	123	237	305	481	882	566	217
OAZ3_CCDS58028.1_ex4_1:151742641-151742664:+_5-5	OAZ3	780	916	537	733	203	1085	579	680	662	864	604	1032	736	511	1403	1111	1135	1206	1468	1311	793	723	653	669	861	491	606	937	611	504	898	1594	1182	555	837	407	1090	683	490	1471	3190	337	908	555	1165	1130	1823	573
NUDT8_CCDS58151.1_ex2_11:67396448-67396471:+_5-1	NUDT8	812	995	354	600	165	1035	686	613	679	837	457	597	684	339	874	959	1057	1172	1217	623	1488	601	465	532	709	521	830	583	643	383	1152	1404	976	319	725	530	614	720	1044	866	2015	431	883	627	1177	1814	1108	425
RAPGEF2_CCDS43277.1_ex8_4:160252963-160252986:+_5-3	RAPGEF2	557	654	412	786	524	773	670	959	633	669	399	551	1278	808	610	766	872	904	735	855	1635	795	515	623	403	343	601	511	490	666	1445	1307	423	314	626	259	854	614	492	737	3139	334	676	663	1382	1153	1435	457
RTCB_CCDS13905.1_ex10_22:32804733-32804756:+_5-5	RTCB	731	834	44	267	71	167	139	240	206	411	246	310	170	31	111	1065	682	788	966	1270	1064	406	502	371	566	398	550	851	505	574	1054	487	759	358	875	235	347	426	311	360	1709	285	358	506	697	811	770	243
PTCHD4_CCDS34473.2_ex2_6:48036014-48036037:+_5-3	PTCHD4	495	569	294	562	584	234	486	425	403	501	537	315	698	1028	582	933	979	1268	1253	1104	1052	502	512	649	647	408	455	389	382	490	546	1315	1367	311	558	170	650	515	506	688	3014	254	649	267	956	1152	1216	332
CELF6_CCDS10242.1_ex4_15:72581551-72581574:+_5-1	CELF6	542	708	261	154	478	445	568	556	456	795	760	713	869	489	251	1161	1021	840	2011	1566	1444	1006	674	476	700	441	739	676	475	371	1249	1252	1521	220	701	379	608	950	353	779	2770	359	596	386	1017	680	906	407
SUN1_CCDS43533.1_ex1_7:881732-881755:+_5-5	SUN1	280	380	141	68	22	289	267	381	189	412	237	478	658	325	424	596	715	723	633	485	493	458	456	341	658	504	537	294	291	434	704	556	781	87	602	199	261	233	178	341	1303	135	461	204	575	790	472	248
EIF3F_CCDS7785.1_ex0_11:8009211-8009234:+_5-1	EIF3F	399	532	26	0	60	471	125	138	80	86	85	137	0	0	35	125	194	105	6	0	118	131	142	97	5	92	1	120	67	53	694	246	286	104	57	100	53	58	12	0	22	93	60	114	66	29	165	37
SETDB2_CCDS53868.1_ex5_13:50054454-50054477:+_5-5	SETDB2	453	536	361	319	191	654	405	514	355	452	353	532	1121	603	626	751	964	550	408	704	588	673	494	361	252	657	361	475	307	439	812	471	559	221	621	238	489	394	738	773	1335	302	871	715	1107	612	1292	293
CYP2F1_CCDS12572.1_ex2_19:41626303-41626326:-_5-1	CYP2F1	199	276	347	227	258	528	233	108	271	232	257	330	151	680	517	493	575	635	234	355	199	250	317	307	428	206	373	211	239	344	400	404	517	209	321	142	248	267	129	223	913	99	189	270	472	456	550	111
GFRAL_CCDS4957.1_ex4_6:55216068-55216091:-_5-4	GFRAL	478	588	453	402	298	1093	974	800	434	644	631	856	1392	1531	924	893	1254	1274	340	1059	732	622	562	490	737	782	477	635	353	630	750	786	517	485	374	281	570	839	629	640	2904	347	796	595	1482	1048	1172	312
CLEC7A_CCDS41753.1_ex4_12:10280336-10280359:+_11-6	CLEC7A	622	784	333	1525	1043	719	583	804	451	822	917	1010	1820	784	1122	861	1254	1027	1861	1118	707	898	805	400	791	939	776	647	498	378	1003	1422	606	410	432	232	687	692	806	1326	2402	302	672	788	1360	1522	1072	556
RAD51AP2_CCDS42656.1_ex2_2:17698938-17698961:+_5-3	RAD51AP2	442	470	454	349	553	375	398	571	481	609	211	364	616	903	634	549	1186	619	345	1080	467	733	418	652	612	413	395	426	305	633	777	669	532	299	489	331	650	425	668	600	1358	122	539	542	668	799	717	354
SAMD5_CCDS34548.1_ex0_6:147830216-147830239:-_5-4	SAMD5	862	517	522	1071	754	1069	816	625	1064	1200	928	1002	2595	1753	1606	1330	1609	1386	869	2149	1813	1014	819	929	1308	1167	693	705	849	667	927	989	1472	513	989	452	1129	996	1172	1044	2628	578	1066	1093	1637	1874	1636	803
ART5_CCDS7743.1_ex2_11:3661308-3661331:-_5-2	ART5	323	346	731	525	89	390	349	510	353	661	303	553	1271	1227	755	737	1181	844	589	1117	289	508	807	698	611	569	372	357	298	324	659	377	692	324	713	155	408	413	703	1032	1327	173	668	338	874	957	820	294
TGFBR2_CCDS2648.1_ex3_3:30713146-30713169:-_5-1	TGFBR2	101	151	52	130	224	36	126	172	69	200	83	240	364	202	320	172	192	311	459	447	55	74	104	331	233	247	164	78	72	61	92	189	315	118	132	113	93	155	93	133	520	108	101	198	196	239	478	131
RSAD1_CCDS11569.1_ex1_17:48557030-48557053:+_5-2	RSAD1	1098	1286	946	247	796	702	826	613	561	749	439	656	888	1322	1328	993	815	1028	983	1299	829	947	766	845	946	461	604	854	572	637	1361	956	701	344	715	302	1008	942	660	1085	3242	491	900	1032	1401	1421	1620	553
BPIFC_CCDS13906.1_ex7_22:32831765-32831788:+_5-1	BPIFC	485	531	1450	424	725	359	849	536	460	664	253	613	817	654	294	889	639	653	804	1559	970	508	626	259	828	530	462	429	371	242	1356	1156	563	483	688	181	446	379	839	744	2071	309	689	518	783	1006	578	395
PPP1R3D_CCDS13483.1_ex0_20:58514430-58514453:+_5-3	PPP1R3D	427	514	277	369	59	600	535	455	412	544	317	504	505	506	540	782	920	702	1341	436	1477	731	716	472	724	479	680	401	561	433	897	684	942	826	571	215	643	668	625	921	2232	286	644	370	958	788	896	359
ANKS1B_CCDS55872.1_ex13_12:99640624-99640647:-_16-15	ANKS1B	748	927	961	1082	450	797	940	1166	1038	1464	758	1143	1552	1939	1206	1737	1476	1470	1891	1735	2407	991	958	919	784	1087	987	715	615	972	1120	860	1919	732	1202	379	1217	1027	934	1765	4094	561	1133	805	1712	1743	2811	935
IMMP2L_CCDS5753.1_ex1_7:110526710-110526733:+_5-1	IMMP2L	329	473	1451	303	55	516	424	345	243	492	337	460	913	1005	436	607	521	643	1000	1007	789	261	449	560	551	505	435	413	211	343	370	454	1097	589	542	63	443	382	398	475	1753	229	384	577	971	598	605	342
C18orf25_CCDS42430.1_ex0_18:43796200-43796223:+_5-2	C18orf25	374	326	432	165	246	613	271	318	316	363	224	312	821	820	668	843	703	969	1138	710	748	562	448	451	241	334	373	440	212	389	984	593	436	271	429	203	514	539	439	501	1554	232	322	479	937	1174	812	199
DYNC1H1_CCDS9966.1_ex29_14:102476332-102476355:-_5-5	DYNC1H1	490	556	4	39	268	191	98	130	77	51	76	239	0	0	48	49	16	36	5	9	363	93	68	15	0	90	113	100	72	104	212	254	177	4	124	31	114	50	14	12	156	0	29	61	0	0	117	10
E2F2_CCDS236.1_ex6_1:23857148-23857171:+_5-5	E2F2	253	345	3581	117	501	138	150	274	166	285	306	220	70	85	781	386	311	486	371	552	255	389	359	328	457	116	245	303	276	327	478	362	214	142	339	80	266	298	376	194	1054	105	220	245	496	690	411	339
CREM_CCDS31181.1_ex4_10:35495902-35495925:-_26-20	CREM	351	429	203	145	48	782	463	433	215	247	258	254	855	483	382	494	611	518	423	507	660	529	335	94	507	497	478	205	265	239	620	575	308	731	264	126	426	335	420	582	2092	276	365	567	587	574	899	276
SERTAD3_CCDS12558.1_ex0_19:40947797-40947820:+_5-4	SERTAD3	184	244	61	42	119	60	472	378	243	291	121	90	228	95	256	218	570	379	284	682	361	387	69	278	220	252	248	121	71	352	102	171	342	37	205	100	297	362	204	170	781	94	88	197	238	356	512	121
LTB_CCDS4703.1_ex3_6:31550106-31550129:-_8-8	LTB	310	364	0	43	230	181	139	361	131	161	111	145	270	203	177	269	295	306	652	539	45	265	178	253	352	182	279	218	150	302	102	110	206	147	300	152	225	232	157	292	556	59	312	271	355	413	419	108
FAM3A_CCDS35453.1_ex5_X:153736847-153736870:-_5-5	FAM3A	625	683	1463	957	749	1368	1001	1126	614	942	847	1279	999	844	1548	790	856	808	1446	755	1246	706	813	623	1075	947	1004	627	620	777	930	1405	1311	725	493	201	815	906	1012	984	2847	369	921	848	1383	1035	1308	589
EVA1A_CCDS1959.1_ex0_2:75720526-75720549:-_5-3	EVA1A	882	892	524	548	442	329	1482	1556	541	709	680	1116	901	351	758	890	1500	1002	1646	1640	2483	1441	722	937	785	613	868	693	305	607	2055	951	1059	596	489	371	793	687	969	1133	5183	522	956	872	1313	1554	1249	507
ZFP30_CCDS33005.1_ex0_19:38126677-38126700:-_5-3	ZFP30	95	93	23	0	0	5	58	143	111	112	36	77	571	151	219	191	272	334	364	31	278	44	40	17	120	232	100	86	41	132	10	277	112	1	65	23	123	116	103	99	480	39	145	18	43	301	163	67
LMTK3_CCDS46136.1_ex12_19:49013372-49013395:-_5-5	LMTK3	544	644	264	453	814	682	480	342	471	730	502	478	701	1300	876	819	1439	1293	897	1425	483	697	630	555	492	399	801	426	559	600	1334	1309	730	338	799	324	817	649	712	921	2838	288	377	548	1040	1323	970	348
MTAP_CCDS6509.1_ex3_9:21818164-21818187:-_5-2	MTAP	108	114	0	107	0	17	60	47	76	121	30	38	0	4	81	129	325	27	656	30	7	73	73	170	25	64	93	101	83	58	269	18	61	36	74	35	120	74	37	250	3	20	26	105	157	198	154	21
TRIM21_CCDS44525.1_ex5_11:4411422-4411445:-_5-5	TRIM21	501	626	285	250	1009	504	419	481	409	537	587	811	909	591	683	859	1185	931	1895	315	467	525	838	746	441	623	517	445	609	511	1961	1225	927	299	483	218	426	527	495	1217	2375	352	571	635	1521	1072	1792	384
STK36_CCDS2421.1_ex6_2:219544384-219544407:-_5-4	STK36	223	273	221	148	162	271	159	310	198	246	253	350	385	122	346	245	404	399	122	155	6	232	287	333	263	158	299	147	133	170	327	424	345	78	92	92	323	105	116	75	815	75	252	269	445	285	491	107
CDKN2D_CCDS12244.1_ex0_19:10677920-10677943:-_5-1	CDKN2D	525	614	638	375	293	326	664	538	509	583	457	619	743	1191	859	923	1279	839	1659	1229	1025	1021	437	571	854	885	726	455	568	583	452	828	665	446	657	228	637	536	391	1004	1656	261	621	587	948	1339	1055	363
OAZ3_CCDS58028.1_ex3_1:151740529-151740552:-_5-2	OAZ3	655	711	776	665	555	1707	1017	1263	705	1072	748	875	1274	1503	1618	1693	1986	1285	1575	1899	1370	732	1388	889	1322	1059	1008	586	631	850	1315	1708	1335	1032	1082	458	1094	772	1319	2058	2633	401	1039	957	1453	1732	2206	528
OTUD7A_CCDS10026.1_ex2_15:31779662-31779685:-_5-2	OTUD7A	297	356	166	95	239	514	295	364	212	288	128	199	537	298	379	469	444	874	683	656	329	332	119	254	264	251	419	355	235	125	166	156	46	27	253	37	193	384	150	424	1648	207	278	146	511	365	911	267
DLL4_CCDS45232.1_ex2_15:41222829-41222852:+_5-4	DLL4	519	663	224	341	1570	1277	374	500	525	644	842	802	930	1515	1232	823	1044	1309	1198	706	1631	1247	833	477	911	1038	650	475	594	848	1043	1104	848	94	663	388	752	661	798	952	2998	339	746	666	987	756	1127	553
RNF207_CCDS59.2_ex4_1:6269352-6269375:+_5-4	RNF207	433	517	751	593	137	254	375	449	382	584	541	615	902	956	1054	714	986	1061	1362	815	941	763	843	463	663	571	364	408	393	408	799	783	1330	366	684	303	540	647	675	840	2597	192	656	417	897	745	666	346
ZCCHC18_CCDS65304.1_ex0_X:103358990-103359013:+_5-2	ZCCHC18	388	544	280	628	467	416	404	548	398	546	458	710	609	791	607	813	829	753	1063	752	971	595	525	565	684	293	686	535	189	355	430	755	721	355	491	130	418	524	538	572	1464	238	562	523	929	1066	956	262
SCARB1_CCDS45008.1_ex7_12:125296469-125296492:-_5-1	SCARB1	453	453	435	652	448	442	1637	1102	329	524	256	342	777	917	575	653	594	481	822	696	897	309	299	489	359	277	391	319	367	532	726	559	450	146	360	187	411	420	390	967	1824	174	507	499	789	900	961	284
NACA_CCDS44925.2_ex8_12:57114636-57114659:-_10-8	NACA	323	421	121	71	68	202	291	294	228	297	157	174	1023	380	423	461	395	456	1478	1612	204	420	431	411	397	259	350	391	277	315	917	220	279	178	172	88	302	249	141	371	1498	180	394	298	588	535	593	196
ZNF74_CCDS42982.1_ex4_22:20759706-20759729:+_5-5	ZNF74	175	309	281	273	0	530	235	113	162	179	150	217	630	398	114	236	393	186	205	221	440	226	99	238	234	222	227	189	171	339	400	336	265	64	312	218	230	241	274	336	652	105	174	266	499	400	223	138
AK4_CCDS629.1_ex0_1:65614193-65614216:-_5-1	AK4	535	793	174	504	536	346	469	388	308	479	562	682	301	366	153	514	403	667	1126	393	212	157	392	288	177	352	261	527	281	337	715	146	643	150	407	225	295	428	144	355	938	249	351	452	767	451	670	248
ACO2_CCDS14017.1_ex1_22:41895849-41895872:+_5-1	ACO2	154	209	81	14	89	139	48	47	30	7	109	107	2	1	0	193	282	251	192	109	1	212	248	200	28	2	84	173	109	66	23	1	72	33	68	29	25	26	188	515	315	49	54	65	228	120	5	108
C20orf96_CCDS12994.1_ex8_20:270194-270217:-_5-4	C20orf96	307	401	106	295	76	244	299	428	206	255	249	335	402	518	218	479	746	440	558	271	507	137	353	260	379	349	325	354	201	373	676	499	425	151	176	110	420	395	200	491	879	232	313	364	656	325	457	260
PFAS_CCDS11136.1_ex2_17:8158378-8158401:+_5-1	PFAS	974	1013	286	610	253	675	634	443	463	566	493	628	512	1036	371	1194	2104	1477	352	166	52	918	848	835	977	809	1032	670	671	943	1623	1887	1556	575	1113	305	753	921	646	812	935	263	843	642	1240	998	941	344
CHKA_CCDS8178.1_ex10_11:67864521-67864544:+_5-3	CHKA	416	458	1270	666	29	278	326	270	417	503	509	626	837	1128	1065	741	590	614	571	604	833	475	379	579	446	339	281	328	297	225	568	550	683	125	387	146	305	280	412	609	1265	149	520	473	799	659	719	434
GAD2_CCDS7149.1_ex3_10:26507977-26508000:+_5-3	GAD2	249	320	1048	247	139	411	343	406	389	370	543	749	742	449	421	514	1017	593	685	727	378	508	665	427	496	408	370	461	253	272	1224	427	868	283	431	111	348	374	547	451	844	205	228	267	626	574	1113	260
WDR77_CCDS835.1_ex8_1:111991348-111991371:+_5-3	WDR77	219	269	0	0	0	114	199	108	61	84	115	100	63	78	9	335	126	295	126	94	201	105	117	84	127	7	4	63	67	123	397	224	180	68	228	128	102	61	84	74	534	35	181	21	150	237	411	45
NUDT21_CCDS10760.1_ex5_16:56481810-56481833:+_5-4	NUDT21	544	579	173	116	13	328	174	219	94	150	67	103	33	5	14	79	277	156	11	117	1	116	87	222	65	112	112	218	188	266	224	52	229	111	328	149	135	97	48	67	203	55	50	178	230	133	232	17
AARSD1_CCDS58552.1_ex6_17:41108278-41108301:+_5-3	AARSD1	219	307	224	50	545	329	268	173	164	166	119	488	309	346	268	282	276	235	353	356	471	122	140	387	118	194	136	122	154	110	151	86	265	339	57	171	183	267	229	437	559	91	90	277	563	275	425	79
SETD1A_CCDS32435.1_ex2_16:30972671-30972694:+_5-2	SETD1A	155	162	3	48	0	17	38	50	8	14	59	13	0	1	1	69	45	29	46	40	2	73	129	61	18	35	25	86	32	66	55	210	27	5	139	59	62	49	147	101	144	21	89	95	147	36	118	18
CALR_CCDS12288.1_ex1_19:13049960-13049983:-_5-1	CALR	369	285	180	57	169	460	525	606	194	216	221	381	157	214	241	470	440	451	736	416	448	232	275	376	162	480	473	421	201	233	340	602	894	390	400	213	439	180	383	363	1815	129	337	202	354	369	488	329
ZNF775_CCDS43678.1_ex1_7:150093719-150093742:+_5-1	ZNF775	613	781	114	123	185	264	1117	1233	384	466	246	511	809	359	229	413	564	612	652	974	538	631	599	760	328	260	142	525	430	483	477	745	783	306	617	103	443	369	178	558	886	269	463	434	486	638	1444	427
ERP44_CCDS35082.1_ex6_9:102782973-102782996:-_5-2	ERP44	63	74	66	21	502	154	54	57	78	82	101	309	223	306	122	113	131	183	161	15	6	142	68	35	155	63	21	42	42	38	1	183	211	11	120	60	167	102	259	70	348	32	127	143	155	185	78	63
ACER1_CCDS12161.1_ex4_19:6312414-6312437:+_5-5	ACER1	244	315	161	0	87	158	300	120	150	238	81	197	113	18	253	381	197	343	83	922	498	250	128	243	414	356	262	176	242	272	53	593	240	181	200	82	205	270	186	361	957	120	238	152	445	895	373	147
ANO3_CCDS31447.1_ex1_11:26463582-26463605:-_5-2	ANO3	419	482	751	697	83	812	554	681	701	596	561	694	1176	830	759	1143	910	837	1690	1308	316	527	521	708	631	482	577	441	369	297	775	958	835	329	485	131	575	503	759	722	2281	230	736	573	989	543	1067	420
NRN1_CCDS4495.1_ex1_6:6002648-6002671:-_5-5	NRN1	602	769	586	623	362	928	381	616	742	902	640	896	1631	1167	942	1326	1056	1242	2426	514	1232	1102	802	772	761	859	760	653	702	755	1052	1151	871	496	839	531	776	651	880	1228	3499	414	825	647	1323	1066	951	651
C10orf105_CCDS44430.1_ex0_10:73475910-73475933:-_5-2	C10orf105	369	409	430	243	249	377	328	208	178	266	192	343	665	460	595	581	760	485	569	426	1326	559	428	480	228	440	516	157	214	338	735	963	351	162	808	236	412	431	359	486	1802	231	557	394	682	457	611	228
METAP2_CCDS9052.1_ex3_12:95879675-95879698:-_5-3	METAP2	282	341	43	163	74	193	203	331	174	168	257	455	303	0	96	220	226	184	384	124	102	150	277	168	66	111	57	185	186	289	155	482	259	113	355	64	229	138	156	224	402	107	152	73	275	347	176	100
FMN1_CCDS61581.1_ex17_15:33446777-33446800:-_11-10	FMN1	371	452	86	147	433	441	554	530	310	330	380	485	1048	880	662	364	668	818	172	861	899	201	854	424	543	427	629	278	259	447	448	720	450	337	287	71	406	501	308	486	1903	242	521	308	732	802	661	263
VTN_CCDS11229.1_ex5_17:26696540-26696563:+_5-3	VTN	298	243	92	104	3	98	219	347	207	295	121	175	442	13	136	226	439	399	453	542	216	263	205	184	134	128	172	203	232	192	348	580	295	49	124	64	171	170	139	151	809	22	167	133	266	180	410	112
CNGA3_CCDS2034.1_ex6_2:99012521-99012544:+_5-5	CNGA3	257	301	106	128	870	264	260	317	346	529	201	287	404	487	182	407	593	776	180	440	447	248	376	258	323	349	254	366	271	179	483	484	437	261	256	131	298	491	236	279	888	210	309	104	726	482	472	84
PCCA_CCDS45065.1_ex11_13:100953808-100953831:+_5-5	PCCA	482	534	114	673	386	438	793	674	465	565	359	406	732	630	713	741	823	1221	881	869	1051	482	564	848	739	513	450	709	735	728	1264	462	931	184	794	283	544	557	456	988	1484	365	603	462	964	1292	987	338
TEX37_CCDS2003.1_ex2_2:88828670-88828693:+_5-4	TEX37	372	488	292	156	333	400	860	857	289	473	457	423	241	1582	954	695	1185	732	236	906	1282	697	867	390	428	295	514	346	250	596	1297	284	976	438	837	241	577	459	500	873	1274	247	481	400	795	1386	1193	414
PCDHA11_CCDS47284.1_ex0_5:140249919-140249942:+_5-5	PCDHA11	439	504	1164	199	730	503	474	635	417	625	183	281	687	797	1288	783	990	627	711	1329	315	523	482	510	560	520	758	376	272	484	584	887	579	161	671	309	557	389	528	1220	1965	196	618	487	1131	815	1151	515
PITPNB_CCDS13842.1_ex7_22:28293825-28293848:+_5-3	PITPNB	463	571	113	74	1203	552	118	236	512	791	587	1005	1158	675	523	965	1292	1049	1133	1177	1803	429	391	862	763	711	659	429	416	450	1168	706	1779	115	542	211	322	555	467	548	2146	322	567	427	783	810	934	302
TMEM217_CCDS4831.1_ex1_6:37186710-37186733:+_5-5	TMEM217	16	32	3	0	0	8	0	0	22	47	0	98	24	193	0	13	128	18	0	19	334	0	0	26	2	3	0	8	4	3	0	0	98	4	19	75	36	20	0	28	297	0	18	71	22	3	82	1
SCGB1C1_CCDS41581.1_ex1_11:193784-193807:+_5-3	SCGB1C1	390	491	176	455	353	177	371	227	135	218	206	568	47	272	94	223	275	239	26	312	394	255	359	289	172	224	160	273	181	387	734	444	497	133	326	147	253	309	81	154	225	237	198	238	509	295	240	149
MAGEA8_CCDS14692.1_ex0_X:149013165-149013188:+_5-1	MAGEA8	359	501	536	393	543	734	454	569	390	599	389	590	913	935	529	655	875	690	912	904	252	582	304	338	351	345	450	319	246	466	823	264	357	86	390	106	278	501	356	459	1402	181	452	482	677	716	992	286
GADD45A_CCDS55605.1_ex1_1:68152168-68152191:-_7-5	GADD45A	687	838	653	633	462	1200	766	843	648	893	780	762	1413	896	731	1079	1260	970	1340	1435	777	809	778	841	723	443	506	741	476	732	802	888	856	303	573	393	593	641	980	877	2592	406	1403	952	730	938	1611	455
C10orf120_CCDS31302.1_ex0_10:124457946-124457969:-_5-2	C10orf120	243	257	358	162	85	511	100	238	370	489	339	512	722	95	330	884	458	480	343	104	351	156	353	350	480	233	313	195	187	289	273	150	632	115	458	92	388	305	250	181	832	185	516	272	411	690	593	132
LRRC37B_CCDS32609.1_ex0_17:30348612-30348635:-_5-3	LRRC37B	407	433	970	598	119	344	317	309	301	429	380	365	688	269	696	457	704	559	1264	371	888	361	303	487	202	305	157	151	221	323	171	551	517	229	281	201	310	242	362	449	1230	327	289	289	491	251	716	109
SPPL3_CCDS9208.1_ex6_12:121221497-121221520:+_5-3	SPPL3	83	97	0	16	81	0	41	25	23	44	70	69	52	19	387	165	170	200	8	201	401	68	86	8	21	20	59	21	110	37	179	5	46	58	52	21	70	89	67	104	129	79	75	82	196	176	108	89
VAPB_CCDS33498.1_ex1_20:56993377-56993400:+_6-4	VAPB	519	718	443	543	681	484	533	471	630	676	535	815	1559	560	592	1174	1282	1133	1214	1030	1238	1171	729	750	428	865	466	568	398	882	1883	1133	1073	519	1282	306	460	872	742	1349	2044	282	1090	645	1565	1220	1733	342
REEP1_CCDS1989.1_ex4_2:86491143-86491166:-_11-10	REEP1	257	293	179	79	150	75	185	235	282	332	240	168	246	164	612	404	299	360	308	520	525	294	278	224	139	159	192	219	150	243	458	346	435	67	237	76	257	250	121	147	547	124	184	400	545	563	608	147
TPTE2_CCDS45013.1_ex14_13:20066990-20067013:+_5-5	TPTE2	119	138	126	47	154	145	79	145	99	181	116	144	70	115	0	190	110	224	122	387	0	132	66	65	145	42	69	42	79	57	227	225	98	24	146	123	189	84	29	18	10	17	203	44	241	195	215	53
SFRP5_CCDS7472.1_ex1_10:99529463-99529486:+_5-1	SFRP5	666	728	627	627	268	877	454	485	558	550	701	961	961	693	767	1243	1030	1349	1414	787	847	793	651	364	735	681	573	678	509	607	833	648	1009	627	725	233	721	683	777	1093	3126	296	688	796	1494	1457	1260	436
COL11A1_CCDS53348.1_ex40_1:103461537-103461560:+_5-1	COL11A1	776	861	324	258	619	522	691	669	528	683	691	799	500	660	1210	1246	1005	874	816	307	1894	1033	808	705	307	483	604	560	347	564	1380	1265	1037	263	943	272	492	516	987	492	2797	339	936	864	812	974	1106	413
ZNF699_CCDS42495.1_ex1_19:9408020-9408043:-_5-4	ZNF699	75	75	71	9	97	87	51	46	59	83	39	99	126	15	42	145	177	238	52	138	69	178	94	31	181	168	121	173	107	63	187	364	275	98	220	18	136	142	85	269	424	25	136	141	211	215	204	106
MED29_CCDS33021.1_ex1_19:39883093-39883116:+_5-3	MED29	98	116	0	0	0	24	84	90	71	116	114	74	134	93	112	140	92	59	0	304	20	209	47	52	123	244	98	151	28	153	280	184	36	52	153	22	151	106	6	121	316	69	128	36	270	119	127	48
DARC_CCDS1183.1_ex1_1:159175476-159175499:+_5-3	DARC	866	1003	1254	368	850	708	745	644	567	711	739	817	388	402	438	1222	1143	1585	804	1860	2813	846	836	731	1012	1229	856	657	612	860	1348	1671	1495	268	840	285	796	771	728	1114	3714	408	1028	960	1669	1437	1600	711
FDX1_CCDS8344.1_ex0_11:110300945-110300968:+_5-1	FDX1	490	595	427	204	116	186	177	315	164	156	188	109	408	481	104	431	379	366	905	261	695	517	248	914	244	126	216	493	252	487	720	906	924	156	370	147	440	402	429	660	1066	119	456	226	803	651	404	310
PLIN2_CCDS6490.1_ex3_9:19121133-19121156:+_5-3	PLIN2	693	834	855	469	304	974	652	675	583	779	626	605	700	578	466	1082	1066	1184	1189	1300	2113	830	507	652	747	746	797	818	354	956	591	1155	1260	350	502	281	543	607	472	1377	1799	314	629	816	1514	1360	1523	511
ZNF462_CCDS35096.1_ex1_9:109686805-109686828:-_5-1	ZNF462	607	678	746	399	1465	726	815	523	783	951	900	1039	655	886	815	1326	1278	992	1022	1712	1219	727	876	995	899	962	879	579	490	661	745	1230	1288	409	718	335	645	690	488	1232	2587	323	570	901	1103	1609	1600	413
SLC4A3_CCDS2445.1_ex7_2:220497668-220497691:+_5-3	SLC4A3	713	951	1361	584	174	580	1243	697	901	1299	713	853	1655	1068	1094	1308	2011	974	1469	1203	716	640	977	911	899	921	1153	780	606	606	1232	1060	1471	447	922	337	793	850	920	1121	2325	447	1047	842	1160	1225	2045	631
WASF3_CCDS9318.1_ex4_13:27250705-27250728:+_5-2	WASF3	181	223	72	305	104	197	261	231	292	313	109	279	590	88	301	299	201	460	217	383	114	206	330	347	111	112	26	115	117	161	571	450	340	135	148	131	139	212	306	348	353	138	257	160	400	545	447	106
STRIP1_CCDS30798.1_ex7_1:110584358-110584381:-_5-3	STRIP1	722	846	328	281	227	162	412	446	367	409	397	554	107	530	188	929	590	1175	792	669	1778	645	469	294	175	172	239	364	361	392	1192	717	1046	524	714	255	691	661	659	1237	5625	210	578	554	883	760	589	419
OXTR_CCDS2570.1_ex1_3:8809390-8809413:-_5-3	OXTR	703	903	624	573	279	819	1308	1334	1010	1368	1242	1163	917	1863	1477	1283	1460	1505	1074	1676	1345	809	797	766	1496	1196	1144	696	655	669	1998	1472	1181	457	1075	434	919	1055	1877	2669	3948	522	1130	657	1430	1872	1750	628
EPOR_CCDS12260.1_ex4_19:11492450-11492473:+_5-3	EPOR	495	647	864	599	281	577	509	606	333	429	469	526	698	718	446	927	1069	1127	479	1351	860	691	903	1104	850	1085	860	579	498	521	961	1117	1146	184	1158	352	501	776	1010	1391	1856	334	975	582	1225	1216	1220	377
CHD5_CCDS57.1_ex31_1:6206889-6206912:-_5-4	CHD5	475	533	200	394	525	165	698	541	349	509	273	280	796	837	732	745	934	577	185	489	827	806	411	371	453	473	564	505	483	554	874	732	393	306	430	258	495	505	626	526	1980	279	700	380	1035	701	1089	288
TMEM212_CCDS46958.1_ex1_3:171569818-171569841:-_5-3	TMEM212	63	64	0	0	0	67	23	53	35	15	14	2	0	45	169	34	74	83	0	8	13	68	62	58	23	18	0	34	61	101	421	258	96	0	5	0	76	30	15	62	197	0	34	33	68	64	54	19
NR1H3_CCDS44584.1_ex3_11:47282984-47283007:-_5-5	NR1H3	572	603	152	365	182	418	383	420	459	503	78	186	441	763	690	836	990	1104	1141	1663	1147	312	565	262	857	441	552	211	475	368	977	946	1142	188	427	215	371	571	332	828	1715	210	707	595	1118	1062	1613	307
GNG4_CCDS1607.1_ex0_1:235715527-235715550:-_3-2	GNG4	540	643	270	199	415	202	391	331	284	527	385	582	142	164	497	355	622	420	669	710	791	913	271	451	348	468	207	329	314	368	504	512	407	175	493	114	363	436	179	166	977	161	370	374	625	972	1144	353
ZSCAN25_CCDS5671.2_ex3_7:99221771-99221794:+_5-5	ZSCAN25	485	559	562	155	653	621	658	685	505	614	745	648	1229	1381	922	1138	992	1176	1694	880	500	770	951	810	844	690	680	584	556	613	1118	1234	1212	318	631	333	608	673	775	1024	1978	248	863	714	969	1068	942	337
TPM1_CCDS10181.1_ex2_15:63349178-63349201:-_5-1	TPM1	344	419	318	162	257	1115	290	432	318	442	347	483	990	720	1221	471	655	552	539	1071	964	739	384	359	445	488	318	384	332	335	904	1132	666	211	382	125	507	445	648	502	792	239	430	510	923	701	708	280
STUB1_CCDS10419.1_ex1_16:731170-731193:-_5-3	STUB1	203	230	139	139	112	210	61	39	203	227	102	155	262	44	154	421	452	241	431	304	737	222	86	450	290	177	165	384	160	271	658	423	169	73	222	52	246	127	366	475	1537	238	211	155	571	565	892	96
ATPAF1_CCDS541.2_ex2_1:47110904-47110927:-_13-4	ATPAF1	286	303	515	121	58	56	289	374	336	321	231	206	555	134	160	450	721	584	486	358	436	385	348	379	235	193	270	185	108	156	761	329	312	198	351	143	177	233	129	246	1273	128	276	273	475	453	434	132
MCAT_CCDS14045.1_ex2_22:43538967-43538990:+_5-1	MCAT	879	1111	3997	694	262	156	371	505	300	467	192	311	1004	825	667	1153	1470	1655	1788	2013	1275	816	949	981	942	799	827	1092	778	997	999	1163	1584	458	1148	304	952	1029	1196	1609	3182	526	1216	809	1395	1763	1970	343
AWAT1_CCDS35321.1_ex3_X:69456919-69456942:+_5-3	AWAT1	475	648	1229	450	510	470	619	663	475	533	395	505	947	966	892	860	1460	886	990	1973	998	399	484	333	644	847	667	377	419	382	537	775	627	209	493	238	512	762	590	1411	2309	311	793	662	1036	790	1014	356
GZMA_CCDS3965.1_ex1_5:54401339-54401362:-_5-1	GZMA	325	418	430	158	346	170	512	642	378	325	460	470	371	684	190	538	469	717	551	275	233	459	217	286	506	394	213	391	320	371	260	425	607	102	382	219	243	228	188	710	661	203	418	340	596	654	480	266
ATF7IP2_CCDS10540.1_ex0_16:10524615-10524638:-_5-1	ATF7IP2	376	469	244	661	29	345	157	447	338	587	593	420	961	1200	629	757	711	768	1009	1071	741	320	356	300	291	463	631	312	336	224	624	1184	698	205	389	118	415	384	620	826	1196	118	388	456	582	512	687	318
C4orf29_CCDS47131.1_ex6_4:128938642-128938665:-_5-5	C4orf29	542	560	1042	101	1064	1349	407	411	434	480	657	650	2386	1139	648	1136	811	1157	820	1406	1403	783	412	582	675	515	494	435	442	748	1804	1178	735	264	484	262	530	369	665	1123	2756	382	717	604	1255	1545	1315	422
NDUFB3_CCDS2336.1_ex0_2:201943718-201943741:+_5-2	NDUFB3	231	265	97	126	0	120	75	90	18	41	12	85	75	107	8	170	185	67	195	54	171	133	90	213	2	0	80	224	99	99	163	163	204	4	167	47	167	109	62	10	7	68	154	84	386	142	376	55
VWC2_CCDS5508.1_ex0_7:49815179-49815202:+_5-1	VWC2	576	680	640	455	856	1652	615	852	848	1242	544	1036	1179	1313	741	824	957	1231	1192	1306	385	984	540	738	559	857	680	614	499	685	1438	1347	785	571	882	216	578	583	883	1157	2868	403	816	789	751	1437	1276	481
HABP2_CCDS53579.1_ex3_10:115336903-115336926:+_5-1	HABP2	334	375	633	169	35	536	321	580	320	465	453	761	885	643	890	757	517	998	885	588	940	530	303	434	507	786	417	309	184	176	651	664	1170	286	524	325	544	569	531	905	2182	131	306	390	1158	667	893	312
TM4SF5_CCDS11054.1_ex0_17:4675320-4675343:-_5-1	TM4SF5	372	423	149	151	16	315	257	236	235	337	266	216	205	88	143	642	634	412	455	459	341	399	272	208	318	212	179	273	182	301	417	539	793	285	558	23	251	413	226	411	1016	216	370	257	707	442	1107	202
DDX11_CCDS41767.1_ex7_12:31242989-31243012:-_5-4	DDX11	232	299	217	107	15	102	70	169	122	117	140	113	0	3	54	96	125	109	163	341	154	48	71	96	55	115	141	63	122	112	307	160	231	34	53	51	80	122	47	143	495	43	117	84	359	274	190	70
B3GNT8_CCDS12582.1_ex0_19:41932085-41932108:-_5-2	B3GNT8	247	284	101	38	3	320	302	128	184	347	239	394	834	539	484	525	425	404	303	514	608	343	313	237	323	195	256	291	140	294	233	374	389	177	337	59	363	203	426	575	1281	116	340	199	485	576	330	174
AQP4_CCDS11889.1_ex3_18:24442377-24442400:+_5-4	AQP4	283	318	146	20	249	512	239	369	460	491	317	504	664	749	530	769	821	618	390	477	442	312	377	550	547	456	380	501	186	291	215	380	532	159	462	224	439	486	468	896	1708	145	548	330	874	518	1296	114
LTB4R2_CCDS9625.2_ex0_14:24780352-24780375:-_5-4	LTB4R2	661	909	474	237	823	1710	559	575	539	742	578	616	1102	550	877	732	1263	857	1397	1111	1382	470	719	384	347	398	736	483	528	416	413	742	996	522	685	224	517	639	803	846	2699	348	922	650	856	1080	1554	436
CDS1_CCDS3608.1_ex4_4:85540639-85540662:-_5-3	CDS1	172	189	1	0	31	270	21	40	57	89	143	205	341	248	115	398	371	288	653	42	379	70	207	170	33	98	282	12	116	118	697	196	205	62	264	74	175	114	149	235	469	69	120	144	265	276	299	123
SOX18_CCDS13552.1_ex0_20:62680129-62680152:+_5-3	SOX18	465	544	412	322	162	237	504	394	448	508	379	371	447	191	189	731	652	755	445	383	229	887	622	529	608	490	512	531	228	383	744	834	1070	502	437	209	488	566	699	588	994	192	675	345	810	747	728	232
MRGPRE_CCDS41603.2_ex0_11:3249771-3249794:+_5-4	MRGPRE	519	719	890	265	632	710	461	620	432	584	739	1068	526	1237	901	943	816	1089	1070	699	727	925	755	561	969	800	548	517	380	494	666	1278	1045	404	374	265	647	607	435	1246	1726	318	663	567	1433	863	1152	424
VRK2_CCDS1859.1_ex3_2:58313517-58313540:-_5-2	VRK2	119	168	84	66	148	141	211	293	223	356	343	237	68	400	337	208	238	239	182	262	193	173	61	239	99	66	201	51	170	159	544	89	220	41	285	86	236	279	268	63	905	44	252	177	257	214	332	76
RAB40B_CCDS11816.1_ex2_17:80617473-80617496:-_5-2	RAB40B	440	422	184	1	378	338	416	543	293	495	254	286	964	259	615	695	740	922	1606	816	901	555	705	345	256	479	415	405	286	508	660	396	579	542	540	105	433	336	266	1075	1108	137	408	284	752	615	737	207
ALG13_CCDS14559.1_ex1_X:110925394-110925417:+_11-2	ALG13	216	256	0	4	0	56	68	117	47	119	109	76	90	71	29	167	182	158	67	62	148	128	117	234	108	89	252	180	113	145	477	96	293	78	369	139	113	78	60	138	238	72	126	31	197	340	333	54
CXorf65_CCDS35324.1_ex2_X:70324679-70324702:-_5-2	CXorf65	410	457	277	152	498	173	258	439	380	535	312	467	1559	1261	1200	701	850	965	842	411	1039	470	384	502	656	450	850	638	294	489	236	738	510	636	900	238	348	605	425	831	1551	228	772	329	861	949	971	350
JRKL_CCDS8308.1_ex0_11:96124392-96124415:+_5-3	JRKL	385	357	88	704	1392	267	630	806	437	618	322	444	795	281	260	568	709	436	337	945	510	242	148	454	265	209	286	214	162	333	277	491	364	150	316	216	365	456	276	599	1023	153	487	394	842	613	474	339
UFM1_CCDS66533.1_ex3_13:38933424-38933447:+_7-6	UFM1	27	47	24	0	23	11	36	3	14	8	38	36	77	47	0	6	27	21	19	12	0	0	28	19	0	50	3	0	5	9	0	5	62	6	18	21	32	11	50	0	163	14	14	0	42	67	28	2
MC3R_CCDS13449.2_ex0_20:54824438-54824461:+_5-5	MC3R	110	113	76	74	36	292	47	29	92	226	86	112	175	183	139	421	275	269	380	53	495	130	41	188	92	70	103	186	74	100	45	98	135	136	125	28	60	273	110	140	531	113	98	87	230	309	244	87
KIR2DL4_CCDS42619.1_ex3_19:55317623-55317646:+_6-6	KIR2DL4	506	660	335	997	93	586	338	527	383	497	479	503	931	969	800	990	824	1043	978	1623	648	740	833	480	1076	655	545	635	486	477	1672	668	1139	592	823	276	568	747	578	636	2406	364	662	585	1199	1425	1192	563
HOXD1_CCDS2271.1_ex0_2:177053918-177053941:+_5-4	HOXD1	981	1098	994	1405	764	1096	931	997	909	1273	1044	1678	1471	2125	2099	1871	1749	2320	1573	2245	2048	1087	1004	1305	1138	1213	1059	1432	838	775	1055	1498	1449	1131	1200	447	1002	1100	1217	1910	5223	643	1585	1417	2200	2226	1525	898
ZNF419_CCDS42637.1_ex3_19:58004583-58004606:+_6-6	ZNF419	357	466	508	249	80	737	522	521	467	543	519	601	889	700	815	531	772	805	635	883	614	406	464	771	458	316	691	282	308	486	1147	504	430	178	622	451	470	334	434	646	1814	245	440	530	990	593	1097	196
PIK3C2B_CCDS1446.1_ex27_1:204429662-204429685:+_5-2	PIK3C2B	861	1084	697	346	1229	1042	982	889	556	883	435	739	1513	852	857	1978	1990	1754	1718	1283	2103	922	1117	1465	1368	634	1080	737	536	607	1218	1939	857	341	768	405	876	1044	958	1191	2595	463	1242	1463	1888	2042	2001	590
PTPN6_CCDS41744.1_ex2_12:7061163-7061186:-_5-2	PTPN6	191	228	564	16	174	169	218	249	343	322	152	199	338	352	296	249	309	447	171	171	394	366	373	173	198	167	207	229	146	297	425	116	367	205	209	60	234	160	104	416	999	163	360	341	408	397	353	189
C6orf52_CCDS47371.1_ex2_6:10687369-10687392:+_5-5	C6orf52	660	732	310	386	562	497	574	897	861	1065	550	642	879	599	814	873	939	1013	604	1162	767	674	613	745	550	590	699	764	523	540	953	1165	1701	245	550	311	483	731	589	815	1614	452	918	693	1073	1044	1040	363
MYBPC2_CCDS46152.1_ex11_19:50949254-50949277:+_5-3	MYBPC2	206	192	43	99	524	564	274	234	213	314	241	206	266	385	151	381	452	274	328	121	744	323	89	306	128	381	250	245	251	111	32	519	324	234	389	71	236	170	171	372	1047	113	162	200	285	335	132	178
N4BP2L1_CCDS41877.1_ex3_13:32981860-32981883:+_5-2	N4BP2L1	316	365	252	270	403	183	262	328	250	302	264	335	265	643	284	457	585	548	501	286	423	304	108	231	114	261	484	158	358	276	380	721	328	6	458	152	298	427	399	343	805	125	217	313	377	475	198	258
BTBD18_CCDS44603.1_ex0_11:57513227-57513250:+_5-2	BTBD18	766	823	432	567	675	635	759	1244	805	934	811	1092	482	967	1259	1074	1755	1209	2186	1568	1815	953	1132	492	803	771	609	762	577	663	1690	1210	1496	168	766	371	739	846	643	923	2012	473	918	832	1616	1416	1462	389
TMEM126B_CCDS53686.1_ex2_11:85346778-85346801:-_5-5	TMEM126B	29	35	16	15	26	0	6	4	8	55	0	0	28	0	0	12	19	40	297	0	0	6	0	13	5	3	0	5	5	0	15	15	0	28	70	7	32	6	19	0	0	3	4	5	42	63	137	10
CHRNA5_CCDS10304.1_ex2_15:78878999-78879022:+_5-1	CHRNA5	147	131	180	109	97	62	97	32	152	194	105	114	123	151	47	67	220	191	53	785	146	171	422	268	316	109	113	175	33	174	522	293	170	20	147	45	104	73	118	195	278	37	180	221	228	243	152	82
SDC1_CCDS1697.1_ex1_2:20402958-20402981:-_5-2	SDC1	281	289	610	214	1	180	130	264	199	335	352	231	597	91	332	310	611	334	971	877	464	138	279	96	144	223	209	141	167	322	346	357	289	51	189	80	336	288	360	323	812	73	389	391	290	753	699	262
CYFIP1_CCDS10009.1_ex16_15:22960867-22960890:+_5-2	CYFIP1	639	733	401	230	484	283	3324	2031	643	852	399	713	748	789	456	990	770	790	791	657	1200	540	609	838	422	618	836	551	440	619	1166	1773	780	574	822	298	440	340	592	1026	2555	219	490	629	1207	1150	846	277
PRDM12_CCDS6934.1_ex1_9:133542121-133542144:+_5-3	PRDM12	917	1125	1179	1011	732	1793	864	1021	827	1030	734	997	1023	1015	1171	1572	1475	1797	1467	1732	1586	1003	1009	1475	1477	1307	1347	777	672	1104	1452	959	1701	777	878	469	1185	1138	1771	1176	4675	469	1457	1070	1840	1466	2021	629
THADA_CCDS46268.1_ex28_2:43804324-43804347:+_5-5	THADA	383	525	1195	510	842	509	284	213	271	391	280	364	204	406	179	734	798	707	458	534	225	573	309	463	610	398	519	325	353	329	1022	1154	518	225	358	144	404	440	296	654	1643	236	483	591	984	993	732	256
C22orf26_CCDS14071.1_ex1_22:46449723-46449746:+_5-1	C22orf26	301	441	178	406	230	834	207	349	387	469	395	649	342	298	723	760	1052	593	914	926	1094	493	312	743	259	487	807	291	223	357	592	270	817	181	436	153	484	482	644	600	1841	111	324	363	525	1069	1075	231
TLE3_CCDS45293.1_ex12_15:70356777-70356800:+_5-4	TLE3	550	627	193	462	766	278	553	538	324	368	153	226	1350	669	460	824	1153	866	2690	2976	2533	592	597	832	589	695	486	511	462	450	524	886	1404	164	483	201	430	717	560	859	2129	466	1208	736	1425	1338	1112	660
DCUN1D1_CCDS3240.1_ex5_3:182683323-182683346:-_5-3	DCUN1D1	5	9	0	0	0	0	0	0	0	0	5	11	0	0	1	21	9	0	51	0	2	0	0	0	0	0	0	0	0	0	0	0	14	0	25	9	0	0	0	0	0	0	0	5	123	52	2	22
KPNA6_CCDS352.1_ex7_1:32627555-32627578:-_5-3	KPNA6	606	713	498	327	512	476	529	556	524	435	356	509	908	1189	872	887	910	783	594	937	636	650	876	841	731	545	867	506	439	453	1224	1246	617	436	933	217	531	681	469	585	2807	203	825	631	1600	780	1277	434
TDRD10_CCDS30878.2_ex4_1:154493884-154493907:+_5-3	TDRD10	82	87	199	0	40	55	28	44	67	128	48	182	125	73	73	70	73	158	273	212	139	155	64	4	114	90	65	71	28	124	89	450	118	72	113	17	93	95	55	64	330	18	120	134	197	132	172	65
RARG_CCDS41790.1_ex2_12:53607447-53607470:-_5-1	RARG	608	720	152	567	371	895	960	1075	372	468	469	488	932	425	851	698	892	844	988	628	1594	477	674	331	523	514	449	453	426	439	1224	979	531	345	435	176	531	480	471	870	2769	345	663	552	762	845	749	499
PLXND1_CCDS33854.1_ex35_3:129324828-129324851:+_5-4	PLXND1	455	524	262	321	443	682	416	327	568	669	395	363	722	1551	825	1015	838	830	1061	848	1158	348	580	668	739	376	569	438	262	535	1393	945	853	383	683	292	403	605	413	971	1896	273	559	594	771	959	917	320
RPL36AL_CCDS9689.1_ex0_14:50085708-50085731:-_5-5	RPL36AL	482	468	101	175	322	191	395	491	323	347	211	320	727	323	19	567	445	460	639	716	905	368	360	224	265	165	299	527	351	367	135	791	400	213	501	52	362	344	112	398	1029	294	429	544	500	527	598	125
XRCC6_CCDS14021.1_ex3_22:42032636-42032659:-_5-2	XRCC6	163	206	0	39	17	183	989	891	34	31	21	48	0	0	0	37	5	0	34	410	68	13	10	133	16	4	0	131	108	41	3	94	172	0	35	49	55	46	16	67	0	28	70	29	49	40	155	18
KLC2_CCDS44653.1_ex2_11:66030490-66030513:+_5-3	KLC2	819	916	581	374	1088	815	327	429	571	784	612	873	1598	2375	729	851	1601	1190	1303	874	1082	525	753	532	611	294	523	464	447	762	760	1256	1566	255	533	292	723	715	671	1056	2623	416	871	830	1427	1275	1653	613
CCDC64B_CCDS45393.1_ex4_16:3079723-3079746:+_5-2	CCDC64B	689	900	379	480	147	364	567	555	255	341	363	484	438	497	702	989	712	867	1245	1976	1657	363	856	1194	723	780	729	747	565	494	1379	820	878	364	598	200	644	708	424	1093	1752	344	706	703	1213	826	1099	379
MYL1_CCDS2390.1_ex3_2:211163220-211163243:-_5-5	MYL1	381	509	292	125	149	435	397	460	372	458	387	419	953	623	680	781	1069	980	1058	1811	994	304	503	510	308	400	327	309	189	493	458	480	354	208	466	120	603	467	481	520	780	183	456	385	672	1120	807	364
SLC18A2_CCDS7599.1_ex1_10:119003802-119003825:+_5-2	SLC18A2	244	274	476	482	468	224	203	272	296	370	256	189	411	676	600	484	537	275	1031	223	516	281	224	186	453	470	205	209	192	252	988	571	627	526	188	63	357	192	224	403	1628	129	193	492	529	503	519	171
SPANXA2_CCDS44007.1_ex1_X:140678714-140678737:+_2-1	SPANXA2	158	165	587	190	45	16	76	121	133	159	198	266	2	77	289	206	269	189	147	59	397	175	148	263	153	210	356	193	72	137	408	221	202	126	47	35	259	72	144	299	644	49	78	188	97	129	279	74
KIF3A_CCDS34235.1_ex14_5:132062055-132062078:-_5-5	KIF3A	439	495	382	286	752	475	490	446	511	471	209	217	265	529	453	549	468	529	592	721	1036	396	538	489	363	509	532	309	301	255	962	786	465	150	554	239	422	529	542	336	1129	247	583	428	965	482	804	246
TNNC2_CCDS13375.1_ex3_20:44453211-44453234:-_5-5	TNNC2	427	492	384	521	505	304	456	510	424	612	421	558	948	139	541	684	526	953	504	268	423	412	483	494	1077	574	427	462	420	568	1217	1080	856	569	688	198	472	553	460	812	1538	253	416	433	806	931	1136	252
NUDT4_CCDS44952.1_ex3_12:93792589-93792612:+_5-5	NUDT4	2	7	0	0	0	0	0	0	0	11	29	13	0	0	0	0	0	0	0	0	1	0	2	23	0	0	0	0	13	4	0	0	0	0	0	0	0	0	0	0	0	0	0	0	17	1	0	0
C1orf146_CCDS30772.1_ex3_1:92710338-92710361:-_5-4	C1orf146	45	46	0	9	0	36	20	3	4	11	21	44	144	9	12	80	9	21	0	23	222	14	6	24	17	2	100	21	37	9	0	157	126	48	91	14	31	52	10	38	62	55	75	18	4	131	29	19
SLC30A2_CCDS272.1_ex3_1:26369106-26369129:+_5-1	SLC30A2	757	962	770	815	861	1158	780	704	791	1003	671	877	989	721	1173	1804	1383	1335	1803	1058	1532	815	1129	873	868	972	804	678	841	806	1889	1752	1184	652	1161	361	897	1126	872	957	3205	548	1237	633	2224	1153	1367	513
FAR1_CCDS7813.1_ex4_11:13733334-13733357:-_5-5	FAR1	207	280	57	48	55	100	134	220	164	189	95	91	231	120	125	363	587	284	391	203	35	127	136	370	266	91	162	227	284	219	671	534	675	38	311	37	128	252	156	570	401	87	224	81	552	313	263	146
LMTK3_CCDS46136.1_ex4_19:49002931-49002954:+_5-2	LMTK3	720	840	362	549	563	301	357	506	537	682	333	690	985	942	923	1200	1447	967	1088	906	938	796	774	627	736	1105	941	822	498	866	2380	1920	1655	877	1056	417	608	638	1279	689	2825	472	872	741	1531	1023	1717	443
CCBL1_CCDS43884.1_ex8_9:131600377-131600400:+_5-3	CCBL1	106	123	23	42	345	343	73	81	184	295	83	143	89	187	138	118	311	236	265	16	69	140	119	129	147	119	217	113	131	122	20	34	255	36	99	22	101	136	231	422	661	98	203	135	235	216	246	109
MYBBP1A_CCDS11046.1_ex18_17:4455182-4455205:+_5-3	MYBBP1A	606	732	40	499	620	376	182	140	218	455	903	970	459	308	424	628	510	484	302	134	407	285	437	299	285	491	278	451	387	394	205	185	751	306	555	283	510	458	511	549	977	185	485	410	525	785	526	191
GANAB_CCDS41656.1_ex20_11:62402359-62402382:+_5-5	GANAB	496	603	761	465	786	1883	796	878	460	824	453	519	829	1045	184	866	1089	825	350	278	324	264	306	329	345	481	259	305	471	313	566	863	652	139	528	287	370	394	397	649	1102	306	653	401	799	760	1322	164
TM9SF2_CCDS9493.1_ex5_13:100190074-100190097:-_5-3	TM9SF2	689	846	8	371	589	703	759	673	597	567	747	943	1135	685	335	975	1335	1367	770	1326	813	1008	823	994	696	662	799	603	633	860	970	952	1066	315	913	419	728	937	1231	1447	3827	476	1130	935	1002	1106	1196	509
PRPF19_CCDS7995.1_ex9_11:60668995-60669018:+_5-3	PRPF19	670	754	4	1	294	221	167	134	103	249	114	145	235	16	17	155	54	67	3	29	46	40	38	90	37	53	79	152	108	136	160	40	220	0	160	61	26	62	24	19	350	28	65	62	5	36	23	19
SGSM2_CCDS32526.1_ex6_17:2266758-2266781:+_5-4	SGSM2	232	344	166	219	239	257	382	235	250	254	303	224	183	264	417	265	386	378	447	219	746	191	237	476	293	236	163	316	188	321	694	479	511	153	161	191	369	234	236	461	863	145	275	445	686	663	687	244
ZBTB8A_CCDS30664.1_ex0_1:33058722-33058745:-_5-2	ZBTB8A	436	555	396	197	269	1294	469	350	312	391	420	602	738	684	648	712	917	584	1145	678	776	553	292	474	473	296	542	403	425	544	619	224	569	261	518	233	479	501	327	539	2620	296	509	459	663	735	1097	320
PSPN_CCDS12164.1_ex0_19:6375582-6375605:+_5-3	PSPN	974	1239	1756	870	1824	1001	888	858	977	1261	1115	1169	1291	975	1295	1616	2116	1754	1814	987	2986	901	1208	1495	1294	1233	1253	1036	742	1180	902	2584	1719	1067	1528	327	1320	1204	1340	1584	2832	600	1031	825	1726	1935	1515	682
PTX3_CCDS3180.1_ex1_3:157155397-157155420:-_5-3	PTX3	523	646	492	1234	296	1899	534	724	434	642	665	1043	960	1464	773	1166	1332	1189	1808	1437	623	1048	574	798	526	697	586	737	545	487	739	1457	1423	305	1010	271	689	878	583	1390	2478	390	707	564	1075	894	697	466
FRAS1_CCDS54771.1_ex1_4:78987159-78987182:-_5-1	FRAS1	411	488	252	464	308	765	394	317	568	619	403	444	1761	1246	788	821	818	942	1147	471	976	425	344	900	369	447	597	507	292	373	489	629	766	478	414	293	479	349	553	764	2361	263	673	477	786	667	1083	630
ZNF790_CCDS12496.1_ex0_19:37310890-37310913:+_5-4	ZNF790	10	17	23	0	0	9	6	0	16	66	27	10	0	0	0	33	6	14	33	13	8	2	0	1	33	14	8	0	1	10	0	40	0	0	50	40	55	1	22	0	0	6	0	41	15	30	2	1
TRIP12_CCDS33391.1_ex36_2:230701647-230701670:-_5-4	TRIP12	565	718	677	394	447	227	650	734	583	591	299	384	1533	1156	805	1976	2293	2021	1299	1009	1712	644	784	546	862	931	607	545	401	741	552	699	922	191	885	175	886	980	615	1222	2403	312	927	749	1899	1376	1780	540
CCDC97_CCDS12578.1_ex1_19:41822690-41822713:+_5-4	CCDC97	569	475	286	184	349	301	312	387	541	525	261	458	304	766	742	567	739	572	1053	794	604	262	298	500	378	259	462	474	469	334	287	616	593	399	593	185	410	428	520	357	1043	165	418	219	725	870	571	245
INTS5_CCDS8027.1_ex0_11:62416975-62416998:+_5-3	INTS5	459	444	0	159	62	426	252	254	365	348	217	327	756	305	215	220	279	256	715	531	701	311	97	182	299	421	284	417	368	206	828	960	693	350	522	262	279	310	284	491	1004	170	378	395	527	577	297	154
MRPS22_CCDS3107.1_ex2_3:139067049-139067072:-_5-3	MRPS22	426	522	49	180	117	70	183	245	47	93	80	39	611	286	333	417	378	425	1371	507	371	546	380	432	59	136	136	283	214	404	593	250	586	292	443	168	366	388	174	493	622	157	449	421	468	578	497	184
RPAIN_CCDS32536.1_ex1_17:5324650-5324673:+_7-2	RPAIN	605	685	22	65	21	474	247	94	220	260	106	153	33	25	3	102	199	160	74	148	632	481	245	341	52	83	121	102	147	119	425	334	213	433	79	48	0	26	88	153	17	16	100	68	44	29	0	52
MYH11_CCDS10565.1_ex38_16:15917183-15917206:-_5-5	MYH11	267	321	443	239	230	99	425	293	282	240	165	358	417	85	469	632	480	612	992	469	318	214	406	334	587	267	126	254	112	386	270	694	268	145	452	84	398	406	426	340	747	246	297	207	494	522	647	281
ATG5_CCDS5055.1_ex3_6:106727546-106727569:-_6-4	ATG5	343	445	8	76	119	216	217	218	172	224	194	365	387	600	724	433	686	521	660	454	668	411	358	294	35	250	252	295	260	217	271	1060	278	234	154	119	294	417	218	183	932	147	407	215	232	674	547	199
ZNF524_CCDS12929.1_ex0_19:56113596-56113619:-_5-1	ZNF524	390	440	219	45	156	143	502	265	349	391	477	529	463	342	600	615	626	873	1077	363	341	571	357	234	499	413	387	287	199	404	408	925	742	195	453	250	488	247	452	637	692	155	487	365	482	517	1076	274
FAM134A_CCDS2434.1_ex5_2:220045804-220045827:-_5-3	FAM134A	302	328	402	393	249	481	244	316	278	317	327	389	851	380	585	688	387	853	1244	1215	893	345	394	188	607	356	341	362	248	236	181	509	907	314	265	205	395	352	592	646	1004	149	395	299	678	946	710	296
PKNOX1_CCDS13692.1_ex5_21:44438292-44438315:+_5-4	PKNOX1	629	791	466	366	739	303	857	710	503	791	539	666	1375	913	1257	1087	1335	1324	1059	1013	776	503	568	520	857	1223	935	499	703	750	1344	2848	1334	348	869	353	904	703	843	1580	3040	290	735	646	1308	854	1116	604
SLC31A1_CCDS6789.1_ex2_9:116021094-116021117:-_5-5	SLC31A1	676	748	241	370	894	379	776	623	356	394	511	519	612	439	585	601	905	846	893	1368	808	764	708	390	120	259	383	477	609	481	703	1137	1183	253	574	139	534	820	529	921	2697	380	441	547	1008	1017	1159	462
RAB43_CCDS33850.1_ex1_3:128813876-128813899:+_5-1	RAB43	479	729	235	267	113	723	436	439	299	279	575	930	842	355	291	683	798	801	1649	680	242	852	406	254	312	570	279	385	295	488	260	344	1140	51	343	211	480	413	609	794	1810	228	559	646	623	617	556	317
C11orf58_CCDS7822.1_ex2_11:16769634-16769657:+_5-2	C11orf58	0	2	0	0	0	0	0	0	7	0	0	0	0	0	0	0	0	0	0	0	0	0	0	0	0	0	0	0	0	0	0	0	0	0	0	0	0	0	0	0	0	0	0	0	0	0	0	0
CAPS_CCDS12156.1_ex1_19:5914577-5914600:+_5-1	CAPS	500	643	310	134	95	483	443	526	425	447	388	453	796	651	292	654	604	735	981	871	216	387	564	598	680	496	707	424	496	364	898	515	455	101	707	200	563	270	606	797	1575	276	816	747	983	947	501	383
MYOT_CCDS4194.1_ex5_5:137219090-137219113:-_5-4	MYOT	107	97	0	0	14	67	112	160	68	64	31	116	117	143	247	87	120	110	184	0	359	122	115	49	98	73	69	105	172	66	286	176	200	23	52	55	63	86	50	48	142	63	80	92	119	245	263	74
ELF2_CCDS3744.1_ex5_4:139994634-139994657:+_5-5	ELF2	217	317	129	646	21	271	64	137	83	161	32	63	157	17	155	225	514	272	144	52	340	271	188	342	292	105	155	82	216	377	321	448	244	83	318	136	200	283	167	340	803	68	173	200	318	483	213	219
SRCIN1_CCDS45660.1_ex17_17:36734817-36734840:+_5-5	SRCIN1	367	410	192	510	176	758	362	283	285	347	250	356	377	375	507	752	521	725	236	351	1480	372	241	186	368	232	352	407	167	302	131	35	674	250	410	112	123	303	202	561	859	66	236	131	281	418	311	177
TOR2A_CCDS43879.1_ex4_9:130497388-130497411:+_6-3	TOR2A	1017	1205	1160	439	446	534	905	994	729	920	781	928	620	621	483	1326	1104	1485	724	819	1345	622	800	609	562	485	506	824	896	1055	678	1198	1142	302	885	429	916	1107	741	866	2650	559	1042	910	1791	1752	1360	621
LRRC25_CCDS12377.1_ex1_19:18507468-18507491:-_5-4	LRRC25	771	963	902	1339	873	1946	910	838	1143	1442	1068	1490	2692	1438	1684	1355	1304	1309	2971	1125	1138	1362	981	638	1239	1273	1339	782	592	787	1010	1283	2156	457	1035	383	860	990	1703	1341	4784	566	1311	1139	1204	1523	2173	932
DUSP13_CCDS31224.1_ex2_10:76857458-76857481:+_13-5	DUSP13	812	888	337	114	130	555	547	672	637	884	803	919	513	456	1105	1472	1109	1391	1269	1833	1593	894	673	459	745	741	795	578	636	1161	1123	602	1330	508	1165	328	686	853	626	1305	1804	469	595	1074	1616	2017	1495	614
PLA1A_CCDS2991.1_ex5_3:119334860-119334883:+_5-2	PLA1A	346	358	82	104	159	487	482	769	202	349	223	440	408	332	497	268	608	355	626	768	530	297	197	187	272	280	243	247	175	284	391	323	373	372	385	144	285	395	422	333	1404	74	216	417	438	787	1085	203
FAM122B_CCDS14643.1_ex7_X:133927834-133927857:+_5-4	FAM122B	501	633	1155	725	138	487	653	791	566	695	523	671	1033	362	568	528	610	838	843	1377	1264	842	354	380	472	792	596	947	234	520	434	1154	802	206	712	200	627	643	468	1076	2294	317	805	347	1240	739	965	342
TMEM71_CCDS47921.1_ex5_8:133764164-133764187:+_5-4	TMEM71	232	258	381	98	59	219	318	324	242	262	332	405	134	268	258	491	438	382	328	371	386	201	149	239	378	213	202	145	136	174	365	318	237	167	340	114	148	374	210	683	505	78	220	119	244	420	637	141
IFNL1_CCDS12531.1_ex1_19:39787491-39787514:-_5-4	IFNL1	650	905	726	615	409	860	679	628	783	945	828	908	700	267	1204	988	1285	1451	1431	826	874	544	1241	689	610	634	707	675	663	653	1308	826	1665	361	768	501	983	628	890	1420	4160	434	973	1328	1587	1546	1364	662
WDR86_CCDS5925.2_ex3_7:151092927-151092950:+_5-2	WDR86	825	1022	990	1071	654	1069	805	932	838	1167	893	1032	1141	1753	1535	1497	1596	1439	1222	1024	851	794	632	771	1024	1314	1201	922	755	866	1379	2524	1645	186	1016	263	887	813	779	1435	3418	369	807	664	1096	1872	1837	582
LIN9_CCDS1553.1_ex7_1:226455766-226455789:-_5-1	LIN9	144	182	0	90	37	0	76	166	82	132	44	46	245	99	357	339	156	19	197	6	271	110	28	82	110	87	65	53	125	50	99	178	118	65	177	18	167	167	103	122	272	48	120	22	170	32	408	48
CDK8_CCDS9317.1_ex2_13:26923312-26923335:-_5-2	CDK8	338	377	656	370	399	238	494	508	338	363	385	601	1422	536	698	704	767	530	207	839	30	240	195	191	78	241	104	464	262	387	622	823	1038	171	232	104	360	433	343	793	1307	126	412	373	861	654	929	228
TMEM237_CCDS46489.1_ex8_2:202501540-202501563:+_5-5	TMEM237	523	631	508	539	891	714	568	741	590	573	387	738	1102	1213	859	1278	1150	1111	1029	1600	837	628	886	463	824	627	874	474	454	545	705	558	846	646	740	385	658	778	629	1368	2225	503	803	584	1113	1425	1170	462
SNX8_CCDS5331.1_ex7_7:2311516-2311539:+_5-2	SNX8	429	457	269	397	87	320	265	385	327	351	326	488	732	1213	331	831	455	836	1557	1068	578	688	429	509	507	209	394	298	265	523	1037	1193	1136	421	477	114	487	485	252	399	1626	310	384	506	862	803	824	214
SSX2IP_CCDS53337.1_ex4_1:85122149-85122172:-_5-1	SSX2IP	68	74	0	45	98	226	62	49	53	41	34	39	185	277	3	85	152	78	97	0	28	46	38	52	40	55	23	32	78	110	13	131	177	80	214	35	41	37	13	211	18	56	87	113	82	231	220	24
PCCB_CCDS3089.1_ex5_3:136002756-136002779:-_5-5	PCCB	531	545	740	202	290	626	731	611	323	660	384	460	973	758	741	637	705	935	389	701	939	482	740	402	386	311	453	829	355	703	1017	1233	1037	316	688	251	556	548	638	763	1706	268	512	465	781	945	560	271
AVPR1A_CCDS8965.1_ex1_12:63544473-63544496:+_5-5	AVPR1A	844	812	673	1046	1269	535	904	805	622	1136	493	849	1009	591	909	1158	1089	1131	1054	1475	622	912	762	1226	991	684	681	668	627	589	917	1330	1076	520	887	359	715	593	954	988	2238	321	1085	856	1350	1122	1976	533
GUSB_CCDS5530.1_ex5_7:65439524-65439547:-_5-1	GUSB	1234	1449	660	708	857	1470	960	1051	970	1077	891	1085	1312	1143	1335	1324	1792	1332	2139	2560	2777	963	1033	1339	1138	1208	1438	1092	750	1232	950	637	1889	713	1073	556	1601	1261	913	1886	2494	590	995	1258	2247	1666	2328	696
ORC4_CCDS2187.1_ex6_2:148710050-148710073:+_5-4	ORC4	48	67	0	0	0	17	12	35	0	14	67	73	6	0	67	23	40	27	0	137	5	0	6	91	5	19	76	39	22	100	16	192	26	132	20	46	63	66	8	37	0	0	43	1	60	56	46	27
THAP5_CCDS34734.2_ex0_7:108205392-108205415:+_5-4	THAP5	72	110	90	196	6	139	49	8	40	75	55	64	106	120	114	72	55	151	198	58	15	22	77	227	42	110	11	134	45	85	59	318	61	29	114	28	76	26	49	54	262	70	90	58	196	164	91	34
SLCO2A1_CCDS3084.1_ex7_3:133667733-133667756:+_5-1	SLCO2A1	127	156	87	59	0	100	99	50	100	152	30	118	266	4	15	176	237	227	3	121	199	114	139	83	161	195	84	73	152	244	56	131	115	66	92	29	86	97	81	191	261	66	158	133	207	264	132	86
DYRK1A_CCDS13653.1_ex1_21:38845100-38845123:-_5-1	DYRK1A	588	683	513	804	599	744	690	708	674	942	568	456	450	607	1174	629	909	782	922	568	1187	879	667	710	777	632	950	627	454	567	835	1092	714	255	702	384	820	601	1035	867	2083	286	554	702	1584	992	1479	336
HBG1_CCDS7754.1_ex1_11:5270678-5270701:+_1-1	HBG1	747	876	305	412	726	702	757	758	899	813	518	717	672	908	885	1244	1149	1364	1118	1059	1179	645	567	519	900	867	965	773	613	850	1354	1317	1129	357	957	167	870	610	784	1171	3308	527	1044	823	1580	1229	1340	517
BDKRB2_CCDS9942.1_ex1_14:96706771-96706794:-_5-1	BDKRB2	139	191	330	424	21	152	83	51	172	225	186	217	273	193	154	218	507	433	449	433	449	305	240	120	273	54	45	217	155	189	111	336	267	218	173	38	165	88	295	354	558	120	172	161	438	206	605	146
POPDC2_CCDS2992.1_ex2_3:119373360-119373383:-_5-1	POPDC2	364	417	329	263	124	705	515	581	440	608	382	384	220	536	51	506	506	562	645	470	789	193	498	445	305	328	253	543	224	283	447	929	605	110	408	148	462	415	128	561	1421	152	410	275	627	373	781	108
AP2A1_CCDS46148.1_ex10_19:50303358-50303381:+_5-5	AP2A1	559	729	353	283	288	639	535	282	416	778	520	651	922	134	375	1030	1376	1152	2106	2307	1642	892	484	691	783	835	616	549	405	777	1344	1055	1386	221	777	242	733	923	590	730	2530	368	965	722	1207	1247	881	613
RABL5_CCDS47670.1_ex1_7:100959737-100959760:-_9-6	RABL5	679	844	565	977	1147	1089	596	1097	733	874	499	640	1166	1056	1105	1086	1403	1410	846	1254	1852	692	704	506	787	946	902	598	667	779	1789	1279	1356	456	872	320	938	867	880	1247	3395	518	1011	780	1500	1433	1068	393
CAMP_CCDS2762.2_ex0_3:48265089-48265112:-_5-1	CAMP	362	454	189	148	350	211	408	395	329	407	266	477	307	173	419	398	562	543	1071	576	1020	281	347	335	453	375	397	378	386	271	612	383	966	105	409	132	403	361	344	674	1626	194	429	406	700	693	466	382
TNFSF15_CCDS6809.1_ex0_9:117553012-117553035:+_5-1	TNFSF15	600	670	994	802	1276	486	923	941	458	517	724	947	721	597	910	1037	1084	892	1570	1243	875	653	587	671	706	620	640	445	398	409	796	892	993	500	704	259	663	448	883	1290	2031	361	759	603	1075	982	940	550
PTEN_CCDS31238.1_ex3_10:89690824-89690847:+_5-2	PTEN	289	354	527	290	255	248	1628	1733	548	788	475	753	2075	974	1602	617	797	864	1631	1152	1859	284	322	107	707	776	703	218	243	438	821	300	761	384	417	173	318	315	902	445	1297	430	636	638	873	1383	842	322
WNT3_CCDS11505.1_ex1_17:44847310-44847333:+_5-3	WNT3	521	688	1530	309	381	429	374	318	462	706	711	856	433	1500	1382	970	789	1033	1096	1402	1176	556	474	373	712	622	497	465	359	628	976	1253	925	392	924	198	562	506	461	752	2950	281	870	448	1293	827	934	451
FDFT1_CCDS5985.1_ex3_8:11679306-11679329:+_5-4	FDFT1	441	509	44	47	109	474	640	819	283	352	168	298	1027	268	702	769	797	864	570	701	1338	595	480	554	56	111	134	278	250	266	761	407	860	383	429	225	315	502	693	1043	2769	158	901	302	933	791	948	165
KIT_CCDS3496.1_ex1_4:55561753-55561776:-_5-1	KIT	698	813	967	442	501	887	353	538	655	766	505	799	1053	1945	634	1668	1576	973	1880	1262	1594	1167	1010	722	801	799	949	533	259	597	1887	1401	854	789	967	395	669	978	1155	807	3621	324	1115	1032	1184	1467	1560	397
EPHX3_CCDS12327.1_ex4_19:15342132-15342155:-_5-2	EPHX3	517	613	633	490	446	705	601	555	562	676	328	385	438	400	451	733	642	954	1575	909	786	713	589	422	596	306	598	393	338	403	465	844	780	288	731	211	602	642	547	909	1736	231	635	704	1125	1123	1276	267
POU4F3_CCDS4281.1_ex1_5:145719382-145719405:-_5-4	POU4F3	815	914	910	534	1247	797	598	785	909	1109	540	834	1612	1132	884	956	1357	1559	2591	1904	1686	937	1105	1160	675	658	1113	605	541	921	1091	1539	1082	725	1024	433	1022	758	1061	1165	2331	431	911	759	1517	1534	1568	598
KRT8_CCDS58234.1_ex4_12:53294386-53294409:+_5-1	KRT8	320	376	318	152	170	393	294	175	124	173	127	137	318	453	362	435	496	341	247	638	79	180	160	340	446	309	206	128	139	134	416	664	433	90	147	63	149	244	257	284	431	122	247	201	299	280	124	213
ZNF296_CCDS12653.1_ex0_19:45575715-45575738:-_5-2	ZNF296	223	254	0	142	7	209	137	187	262	253	142	224	209	99	213	498	373	359	467	68	1051	527	152	313	70	137	44	287	90	221	429	291	255	135	157	82	210	220	314	464	611	95	338	215	338	339	484	97
CNTNAP2_CCDS5889.1_ex3_7:146741033-146741056:-_5-1	CNTNAP2	616	736	303	788	315	283	428	335	535	878	415	504	978	710	501	1098	1022	855	1095	882	1484	748	626	741	488	888	629	698	499	606	1751	1357	1053	523	945	207	577	702	817	698	2471	348	585	379	931	990	987	287
PPAP2C_CCDS12023.1_ex3_19:287586-287609:+_5-3	PPAP2C	411	502	142	133	36	812	418	635	406	368	304	433	324	974	820	715	857	973	1062	483	1051	506	248	784	290	746	787	559	424	436	655	1203	618	259	497	158	401	292	210	859	1485	300	511	385	899	815	870	369
FGF1_CCDS4275.1_ex2_5:141993546-141993569:+_5-3	FGF1	642	870	558	805	637	440	554	550	625	792	611	884	1569	665	934	1303	1537	1186	1061	1257	1517	590	371	886	763	601	483	788	650	528	1093	909	1042	494	1092	207	685	720	452	860	2562	438	971	691	1218	1687	1442	634
TRIM60_CCDS3808.1_ex0_4:165961430-165961453:-_5-3	TRIM60	339	454	318	70	49	247	334	442	162	396	205	207	525	438	327	780	818	631	1357	469	323	515	460	407	296	511	332	307	292	292	825	834	715	308	449	205	381	504	219	477	2354	171	448	265	764	655	571	358
MLST8_CCDS10462.2_ex4_16:2257213-2257236:-_5-5	MLST8	771	815	1136	351	112	1248	303	230	383	443	321	486	353	288	367	400	357	273	232	484	431	840	764	770	473	194	393	326	438	476	427	765	449	197	639	155	540	669	653	940	1412	234	503	446	1051	1151	981	418
KLK10_CCDS12817.1_ex3_19:51520414-51520437:+_5-4	KLK10	424	506	362	153	72	232	364	461	399	388	407	487	329	989	765	961	856	728	1322	833	934	440	373	449	352	608	299	314	214	390	1176	370	941	602	453	204	395	448	497	873	2303	215	656	433	1286	796	756	452
PIGH_CCDS9784.1_ex3_14:68066824-68066847:+_5-5	PIGH	660	763	403	288	331	232	426	558	448	608	431	506	386	614	526	824	791	829	1204	341	702	463	289	513	701	482	397	501	268	408	418	575	533	127	143	158	489	527	255	256	509	134	705	472	582	691	760	304
CYP27B1_CCDS8954.1_ex7_12:58159910-58159933:-_5-4	CYP27B1	540	694	958	195	1038	567	398	766	426	470	501	776	1067	618	970	863	956	981	637	1108	1198	918	423	814	618	572	719	515	471	536	1471	694	1362	234	671	254	773	526	538	845	2204	243	805	575	1142	1265	1034	371
SDHAF2_CCDS8007.1_ex1_11:61205202-61205225:+_5-2	SDHAF2	582	623	120	340	570	398	465	720	350	520	551	606	920	108	562	878	894	1265	440	1662	709	277	365	330	619	275	335	695	377	388	895	868	817	344	506	129	467	442	721	1074	2991	393	747	745	1259	927	1428	360
ALG12_CCDS14081.1_ex7_22:50307101-50307124:+_5-5	ALG12	1099	1309	1316	562	898	651	1399	1489	803	1208	958	887	1364	1790	2016	2001	2196	1992	1746	2545	1793	1370	1258	1274	1584	1374	1460	1387	862	1048	1902	2029	1758	1129	1272	328	1159	1247	1212	1522	3770	780	1320	1127	1617	1746	2812	879
CD33_CCDS33084.1_ex3_19:51729584-51729607:+_9-8	CD33	295	347	27	139	153	296	242	290	233	291	510	590	712	77	202	269	748	388	499	467	480	125	157	263	204	310	263	293	246	230	1087	612	480	310	288	99	219	196	110	211	885	239	315	369	603	518	715	94
ZNF185_CCDS48184.1_ex15_X:152113809-152113832:+_10-8	ZNF185	358	433	694	751	573	483	539	441	444	595	691	597	942	430	495	502	821	625	1173	1161	463	516	185	566	737	379	389	389	279	457	897	1112	786	261	361	120	317	433	515	696	1549	116	297	511	433	651	959	325
STAB1_CCDS33768.1_ex8_3:52537869-52537892:-_5-1	STAB1	700	845	1108	957	374	953	676	668	631	689	634	744	1154	1247	690	1020	1334	1066	810	1257	919	887	998	496	973	735	1147	604	531	634	677	856	1215	665	926	298	732	799	865	1260	2547	200	692	473	874	1206	687	259
YWHAE_CCDS11001.1_ex3_17:1265211-1265234:-_5-1	YWHAE	361	420	75	63	0	178	214	220	115	143	84	40	12	14	3	68	218	136	95	194	393	54	46	86	15	19	77	289	140	140	255	419	184	132	220	18	103	106	43	38	220	11	124	40	135	103	295	105
FAU_CCDS8095.1_ex2_11:64889030-64889053:+_5-4	FAU	454	534	37	273	35	24	178	117	55	29	35	6	0	25	0	55	28	75	14	30	40	202	67	80	4	0	30	224	23	37	226	0	234	22	102	54	7	10	21	50	96	34	55	10	25	163	142	14
MAPK15_CCDS6409.2_ex5_8:144801304-144801327:+_5-5	MAPK15	701	782	93	53	139	379	484	334	207	237	495	547	599	627	453	823	844	749	1135	943	1482	541	372	347	655	399	481	595	515	548	412	934	418	157	489	181	785	580	440	757	1314	221	855	530	813	986	629	378
TMEM41A_CCDS3271.1_ex2_3:185212958-185212981:-_5-1	TMEM41A	43	49	51	0	22	93	40	45	90	67	27	22	43	77	225	29	52	33	90	8	76	25	1	55	1	17	18	38	35	10	0	15	138	12	23	0	38	9	118	73	151	60	12	86	94	10	72	7
MAGEB1_CCDS14222.1_ex0_X:30269184-30269207:+_5-5	MAGEB1	223	256	155	552	342	183	251	302	363	371	333	283	528	255	735	562	689	643	678	394	555	369	326	306	556	298	274	292	220	234	590	532	395	92	182	142	206	306	427	305	1527	123	444	567	612	473	606	288
WWTR1_CCDS3144.1_ex5_3:149374930-149374953:+_5-4	WWTR1	394	452	237	82	294	211	322	425	327	536	455	528	0	214	199	237	221	417	1727	1405	545	96	264	192	119	220	293	365	334	376	641	713	998	545	487	134	270	357	554	885	2025	248	321	507	870	1087	365	259
PFKL_CCDS33582.1_ex4_21:45732887-45732910:-_5-1	PFKL	490	505	234	232	307	379	514	362	382	354	383	501	1970	1145	679	786	1117	883	917	1299	1069	492	376	639	699	458	501	499	434	674	224	695	471	76	611	177	427	484	410	939	1265	433	469	733	859	856	704	318
ACBD6_CCDS1339.1_ex5_1:180461412-180461435:-_5-1	ACBD6	122	119	65	110	41	226	47	111	129	179	100	128	189	371	27	373	399	193	267	407	161	267	223	165	238	66	280	121	80	171	146	492	428	4	338	17	219	170	80	243	702	96	286	62	220	456	268	81
MFSD2B_CCDS46228.1_ex3_2:24239783-24239806:-_5-3	MFSD2B	598	741	1234	304	759	347	527	552	382	415	647	906	992	1215	666	933	627	1395	602	501	637	646	691	604	927	760	702	410	444	709	1353	1399	628	301	522	232	755	682	794	914	1427	330	664	851	1134	870	914	553
CBLB_CCDS2948.1_ex12_3:105459435-105459458:-_5-3	CBLB	356	380	248	109	71	601	328	270	342	374	261	332	448	598	438	433	431	658	479	433	479	479	252	471	311	220	449	303	296	185	325	497	129	159	332	35	203	362	276	811	681	180	519	405	504	422	618	276
SLC51A_CCDS3314.1_ex2_3:195953843-195953866:-_5-1	SLC51A	249	269	40	19	166	305	224	287	291	240	230	195	223	98	274	321	459	533	290	271	184	195	280	417	406	326	194	374	167	192	550	473	179	161	177	67	247	248	177	425	1213	173	327	221	534	318	524	185
SPG21_CCDS10198.1_ex6_15:65273289-65273312:+_5-4	SPG21	348	467	448	347	275	533	481	525	288	416	467	509	115	254	306	444	603	417	450	687	1337	929	569	340	384	852	190	330	279	242	377	634	758	199	333	67	245	318	836	773	1033	254	569	563	658	699	918	405
PCGF5_CCDS7413.1_ex1_10:93000320-93000343:+_5-2	PCGF5	82	94	64	15	76	13	63	100	128	112	50	125	83	73	39	119	218	129	121	90	389	25	352	16	215	93	58	160	66	15	146	221	331	152	80	133	89	150	84	142	396	95	97	58	195	277	144	45
SCN4A_CCDS45761.1_ex20_17:62049136-62049159:+_5-3	SCN4A	330	427	811	213	100	293	525	685	205	353	215	363	953	297	703	626	575	516	668	1504	1139	364	405	114	482	186	616	423	339	522	802	818	916	494	469	204	421	454	343	524	965	155	359	277	811	765	687	190
THTPA_CCDS32053.1_ex0_14:24026190-24026213:-_8-7	THTPA	316	348	754	345	1030	262	292	292	315	478	138	261	228	66	465	643	428	345	1020	450	332	278	179	115	565	260	302	207	196	353	221	497	642	212	510	105	313	239	178	493	1588	98	387	405	587	394	668	308
ITK_CCDS4336.1_ex1_5:156635895-156635918:+_5-1	ITK	222	285	12	54	88	71	314	294	183	276	200	188	435	65	179	523	157	632	25	315	682	240	455	466	196	239	519	351	198	220	316	351	332	380	394	173	323	278	339	438	1073	149	418	415	533	346	589	175
ZNF17_CCDS42636.1_ex2_19:57931347-57931370:+_5-3	ZNF17	392	490	281	78	15	705	224	328	90	199	167	239	46	164	120	477	430	422	209	655	825	158	426	297	252	155	382	150	350	326	194	421	303	105	204	134	228	232	342	352	1385	88	472	460	950	492	673	261
LTF_CCDS33747.1_ex13_3:46497441-46497464:-_5-3	LTF	613	829	283	369	167	202	285	320	432	429	332	470	870	1143	801	777	903	1056	958	784	1573	591	779	728	526	500	666	364	480	859	669	1020	719	316	728	206	657	532	350	877	2092	299	324	610	928	1235	695	459
TSGA13_CCDS5824.1_ex1_7:130356595-130356618:-_5-1	TSGA13	195	273	191	451	128	81	148	278	204	197	83	111	443	885	6	286	298	416	524	398	420	314	275	235	403	288	192	338	157	188	129	308	293	57	307	85	144	351	179	257	1112	176	178	293	511	496	741	225
NPRL2_CCDS2826.1_ex8_3:50387253-50387276:-_5-5	NPRL2	367	463	115	341	130	501	644	484	300	491	333	299	679	428	429	741	542	657	559	783	319	470	520	444	471	490	345	368	258	467	948	366	908	138	416	248	407	405	242	175	982	300	596	318	967	396	828	216
DFFA_CCDS118.1_ex4_1:10529249-10529272:-_5-2	DFFA	10	9	0	0	0	0	0	0	10	6	14	0	0	0	0	26	0	38	39	0	0	6	9	3	17	0	0	0	10	7	16	0	75	19	27	0	29	4	4	26	0	0	28	49	16	56	2	35
KISS1_CCDS41454.1_ex0_1:204159880-204159903:+_5-3	KISS1	555	669	62	204	30	949	263	400	178	218	250	263	550	16	0	276	290	280	95	46	770	287	161	305	44	116	96	165	96	267	111	158	447	500	319	171	176	324	239	106	445	61	239	229	323	181	267	132
AVIL_CCDS8959.1_ex15_12:58204843-58204866:-_5-4	AVIL	202	202	100	33	728	89	185	88	88	136	262	232	120	224	115	576	71	198	522	757	189	67	241	71	15	169	232	98	144	86	4	95	118	107	85	123	124	166	86	105	407	93	125	214	289	107	553	139
DCLRE1A_CCDS7584.1_ex8_10:115612573-115612596:+_5-5	DCLRE1A	18	40	64	10	285	8	9	4	0	0	2	23	0	0	186	46	44	107	198	849	0	27	54	6	9	0	34	37	18	25	0	24	26	31	8	6	68	59	40	0	288	36	25	0	12	118	85	2
ZFP1_CCDS10914.2_ex2_16:75203233-75203256:+_5-4	ZFP1	107	154	147	40	46	121	72	112	154	113	145	251	217	129	337	132	97	316	245	117	230	132	53	80	34	133	56	61	47	165	643	245	180	6	99	49	131	161	109	119	300	58	57	147	284	371	198	23
CD1E_CCDS41417.1_ex2_1:158325285-158325308:-_24-9	CD1E	280	314	122	84	272	102	267	330	230	301	168	182	0	137	23	454	360	299	227	288	530	233	142	172	363	146	354	107	208	202	282	367	316	40	358	93	169	163	94	359	434	112	287	165	490	417	402	68
ARSA_CCDS14100.2_ex5_22:51065332-51065355:-_5-2	ARSA	333	375	290	348	439	344	391	316	311	490	458	380	280	299	377	694	514	737	317	705	1424	531	345	199	291	639	408	157	216	316	649	801	518	235	418	191	428	413	231	519	1328	126	317	285	375	656	690	209
C14orf93_CCDS61399.1_ex4_14:23465310-23465333:+_5-3	C14orf93	468	609	162	719	735	307	566	489	415	516	531	592	824	877	615	790	977	1097	842	495	895	749	266	549	371	659	1001	389	464	504	694	626	861	207	432	218	387	439	444	399	1272	275	655	545	1062	831	1546	421
PFKFB3_CCDS44353.1_ex2_10:6257187-6257210:+_5-1	PFKFB3	389	456	357	184	90	499	350	544	216	385	304	382	512	855	455	493	468	519	1286	664	827	596	224	164	783	515	551	541	245	241	968	390	447	27	323	71	340	413	386	879	1991	279	565	266	770	587	424	193
PTPN13_CCDS47093.1_ex5_4:87622576-87622599:-_5-2	PTPN13	148	211	192	215	175	228	73	105	187	176	194	150	312	124	92	292	176	478	535	308	291	156	240	314	161	179	173	264	128	103	357	366	387	34	218	110	209	221	357	180	1013	95	121	225	412	369	232	235
ZNHIT3_CCDS11312.1_ex2_17:34848711-34848734:+_6-3	ZNHIT3	230	287	186	58	237	447	227	338	136	270	174	332	442	560	162	368	324	382	172	536	349	294	328	274	326	258	215	169	225	104	397	533	79	72	261	168	220	172	206	263	1189	60	195	118	328	415	266	201
NUPR1_CCDS10634.1_ex0_16:28549469-28549492:-_7-3	NUPR1	444	546	359	231	340	154	418	483	482	570	352	537	292	525	1069	547	640	516	773	819	898	270	336	588	470	478	497	377	468	237	247	776	892	176	605	272	283	382	358	552	1209	288	510	552	853	1000	1351	261
TNMD_CCDS14469.1_ex1_X:99840313-99840336:-_5-2	TNMD	316	351	238	222	731	602	295	441	478	519	375	363	709	271	740	530	557	561	333	592	654	135	273	285	419	219	354	147	219	249	270	632	346	206	282	124	355	338	299	490	694	170	557	244	576	641	837	235
INVS_CCDS6746.1_ex2_9:102988368-102988391:+_5-2	INVS	301	317	147	512	255	603	394	347	234	408	285	369	537	331	198	508	263	470	459	154	433	531	322	392	456	363	264	348	257	226	925	642	598	211	566	163	364	439	408	618	1423	100	203	162	437	858	600	159
CNN2_CCDS12053.1_ex1_19:1031141-1031164:+_5-2	CNN2	240	285	91	0	0	90	348	203	132	141	136	171	0	0	131	197	239	230	4	391	221	89	159	50	39	39	52	85	171	119	180	168	341	11	142	67	59	104	54	0	1	37	146	89	259	54	278	33
NSF_CCDS42354.1_ex10_17:44771270-44771293:+_5-5	NSF	30	41	0	0	0	0	20	15	8	19	0	12	0	0	0	0	4	0	0	0	0	34	0	0	0	0	0	0	0	0	0	0	0	0	0	0	0	0	0	0	0	0	0	0	0	0	0	0
MAP3K9_CCDS32112.1_ex7_14:71209194-71209217:+_5-2	MAP3K9	607	691	556	181	744	739	565	618	604	668	647	628	998	751	904	959	1317	759	1487	896	1497	630	624	750	503	542	459	712	411	553	1136	824	1381	319	821	348	747	587	930	1213	3329	434	689	543	1231	1210	1238	503
KRT222_CCDS11371.1_ex2_17:38813978-38814001:-_5-1	KRT222	67	55	12	191	0	53	95	35	30	32	66	87	0	72	109	61	59	129	197	111	379	9	77	11	5	105	19	8	52	68	16	164	96	36	35	3	25	32	186	24	57	12	52	99	121	153	73	23
LRRC46_CCDS11518.1_ex6_17:45913747-45913770:-_5-4	LRRC46	945	1243	987	796	1036	958	681	892	549	1189	607	928	1817	862	1194	1262	1339	1317	894	932	1945	1283	644	1023	1070	771	647	792	613	964	1106	1106	1717	375	1075	325	989	913	899	855	2909	482	772	1034	1581	1938	1619	701
SEC11C_CCDS11970.1_ex2_18:56819822-56819845:+_5-5	SEC11C	0	0	0	0	0	0	0	0	0	0	0	0	0	0	0	0	0	0	0	0	0	0	0	0	0	0	0	0	0	0	0	0	0	0	0	0	0	0	0	0	0	0	0	0	0	0	0	0
DUT_CCDS32231.1_ex2_15:48626682-48626705:+_7-5	DUT	180	174	92	104	0	56	28	55	35	47	93	218	0	0	0	47	59	45	0	9	10	40	48	11	3	61	15	29	31	26	1	0	74	0	139	2	45	38	5	0	213	16	0	10	28	17	9	0
MED9_CCDS11184.1_ex0_17:17380451-17380474:-_5-1	MED9	690	829	230	387	115	1281	400	677	524	848	719	1274	2290	489	1498	1151	1108	1143	1291	1249	1956	319	873	530	737	647	681	711	430	575	1269	877	1017	347	764	269	647	651	844	575	1532	214	842	681	762	1207	839	327
KRBA2_CCDS11141.1_ex0_17:8273394-8273417:-_5-3	KRBA2	149	175	0	28	244	166	76	91	121	178	206	164	119	149	32	211	201	227	38	63	804	130	82	124	66	156	154	227	52	167	501	405	201	30	238	108	145	235	95	423	253	54	68	138	93	186	161	34
HEPN1_CCDS41729.1_ex0_11:124789798-124789821:-_5-4	HEPN1	242	262	329	521	10	345	283	286	255	318	337	259	371	147	21	470	465	394	578	910	1111	410	194	292	114	239	220	140	159	236	225	262	146	40	129	93	140	313	252	232	204	140	163	246	644	469	423	84
PLSCR3_CCDS42253.1_ex2_17:7296156-7296179:-_5-1	PLSCR3	500	653	277	689	228	389	384	463	415	385	357	478	757	637	1063	747	674	674	1346	1042	574	465	719	476	357	789	333	595	498	554	738	668	656	550	485	225	443	569	536	843	2799	260	944	733	743	1096	807	412
CD79A_CCDS12589.1_ex1_19:42383135-42383158:-_5-2	CD79A	705	891	630	743	175	844	715	1048	604	867	461	759	885	559	779	1133	1388	1172	898	2298	1761	446	516	835	997	1124	758	580	424	1075	1178	1244	734	327	779	349	772	916	1250	854	2617	353	854	1153	1559	1281	1101	406
PI4K2A_CCDS7469.1_ex0_10:99400899-99400922:-_5-5	PI4K2A	605	695	352	145	286	301	263	364	218	277	335	539	434	539	852	646	775	727	1177	1203	251	561	250	348	572	275	539	538	381	508	735	807	389	89	302	246	511	691	541	848	1088	192	418	395	854	816	861	451
ANGPTL2_CCDS6868.1_ex3_9:129870742-129870765:+_5-4	ANGPTL2	544	599	1284	942	707	649	889	839	580	740	546	562	552	592	663	881	533	996	1571	897	1319	388	387	487	497	546	618	456	395	605	1071	625	270	313	499	227	659	434	525	466	2618	302	642	495	782	1023	1404	346
ODC1_CCDS1672.1_ex5_2:10583651-10583674:+_5-2	ODC1	289	408	48	265	25	510	311	232	241	300	192	364	355	36	114	466	427	548	433	291	170	274	370	411	350	137	427	261	306	308	351	614	613	114	265	103	330	220	194	116	287	193	260	318	439	699	515	99
NIN_CCDS32078.2_ex24_14:51259540-51259563:-_5-5	NIN	154	254	327	48	61	121	142	281	172	253	188	249	473	440	517	233	220	680	501	406	597	244	142	163	115	129	233	239	333	219	724	576	171	150	150	91	228	398	121	110	971	86	475	145	405	355	337	123
PPP2R2C_CCDS3388.1_ex6_4:6380220-6380243:+_5-4	PPP2R2C	827	1073	998	918	1161	790	721	985	1056	1272	959	1328	1009	2273	1508	1894	1999	2056	1851	1581	2507	1578	1435	956	1481	1432	1566	984	649	1154	1695	1592	1908	1010	1101	457	1287	1015	928	1420	4925	640	1102	859	2019	2597	2436	709
COL27A1_CCDS6802.1_ex2_9:116930227-116930250:-_5-1	COL27A1	557	598	209	437	378	350	600	711	403	630	378	552	1321	383	661	823	1378	1259	935	1359	491	603	809	642	518	467	459	497	504	362	738	1159	1119	261	621	342	726	571	1210	1624	2126	194	1107	747	1203	1197	1620	587
TSPYL5_CCDS34927.1_ex0_8:98289683-98289706:-_5-5	TSPYL5	342	408	134	75	136	480	299	209	180	266	232	416	320	486	160	403	754	820	560	452	729	205	651	452	628	476	456	424	173	300	763	595	1028	79	545	94	295	437	306	388	1099	192	309	498	929	557	865	387
ATP5J_CCDS13574.1_ex1_21:27097652-27097675:-_6-3	ATP5J	20	36	0	0	0	0	23	25	8	31	14	25	0	0	16	44	8	34	0	99	293	21	16	79	3	62	39	60	15	5	175	61	0	0	42	18	65	11	6	0	22	4	26	0	0	0	143	0
COL4A2_CCDS41907.1_ex27_13:111125271-111125294:+_5-5	COL4A2	346	437	136	115	222	572	372	302	362	554	99	341	452	489	423	533	544	672	783	136	128	291	484	381	419	522	290	292	273	178	314	695	373	185	352	145	421	268	372	728	1635	165	562	397	743	730	549	199
LYZ_CCDS8989.1_ex1_12:69743985-69744008:+_5-4	LYZ	444	613	569	539	643	133	352	537	494	591	277	367	510	1465	878	582	822	985	981	744	962	790	270	542	727	517	570	387	295	558	348	273	842	77	434	160	691	500	671	623	2653	218	629	469	1054	865	987	438
HIRA_CCDS13759.1_ex18_22:19384360-19384383:-_5-4	HIRA	557	668	121	83	296	518	155	137	201	357	259	312	352	159	281	683	616	596	413	242	19	379	422	150	188	116	217	465	443	384	1137	1213	836	325	614	202	264	203	251	393	502	182	346	326	671	337	418	152
PYGB_CCDS13171.1_ex4_20:25255328-25255351:+_5-4	PYGB	581	538	268	233	348	700	451	398	459	757	380	417	782	592	304	983	792	901	551	804	971	389	662	361	586	714	754	480	289	763	1001	856	565	291	717	393	574	719	766	874	1683	311	669	447	1018	919	1389	452
NLRP5_CCDS12938.1_ex6_19:56538375-56538398:+_5-1	NLRP5	524	645	28	88	324	612	504	287	313	450	381	620	837	946	357	953	922	855	368	1045	1466	700	563	301	424	572	416	479	498	421	788	870	1276	619	356	185	590	597	497	1150	2237	284	377	581	1085	704	696	399
STAC2_CCDS11335.1_ex8_17:37373411-37373434:-_5-3	STAC2	93	93	7	37	103	427	180	132	91	141	41	39	253	9	160	43	51	180	5	609	154	233	17	52	57	93	148	166	76	126	0	163	203	10	43	36	80	43	10	76	61	62	161	61	217	73	153	48
MAGEA8_CCDS14692.1_ex0_X:149013362-149013385:-_5-4	MAGEA8	1240	1541	2107	1725	2088	1763	1803	1785	1836	2030	1849	2241	2918	3117	4242	2505	3052	2874	2643	2484	4269	1876	1301	1477	2034	1799	2020	1023	1016	1674	1867	2543	1670	578	1508	532	1670	1577	1665	2726	6267	956	1919	1690	2701	2578	3167	941
DNAH9_CCDS11160.1_ex25_17:11608379-11608402:+_10-2	DNAH9	630	794	555	420	161	812	973	998	560	832	443	751	1527	1251	598	886	1517	1185	1110	1304	1557	337	602	1227	721	1032	820	538	604	610	944	1061	926	622	1149	219	633	729	501	1231	2421	457	720	878	905	1205	1302	500
NCOA4_CCDS44393.1_ex2_10:51580572-51580595:+_5-2	NCOA4	434	562	531	424	231	653	545	542	367	507	379	540	579	901	432	604	563	669	901	967	160	516	442	328	417	266	284	319	262	472	668	609	380	134	300	261	398	332	324	602	1106	193	283	434	555	470	658	304
TMEM66_CCDS6074.1_ex3_8:29927231-29927254:+_6-5	TMEM66	199	295	152	312	59	372	161	201	163	231	202	214	250	309	372	210	357	274	159	114	831	153	248	148	38	149	375	288	195	136	278	600	226	152	256	127	267	282	178	355	537	130	281	255	350	329	229	162
ZMYM4_CCDS389.1_ex10_1:35851731-35851754:-_5-4	ZMYM4	315	354	170	127	70	169	349	215	193	186	119	161	456	122	423	508	956	681	629	337	427	418	554	305	256	292	219	153	226	236	305	420	279	106	297	93	350	198	303	262	1237	121	552	263	682	710	256	200
PPP4R4_CCDS9921.1_ex0_14:94640906-94640929:-_7-2	PPP4R4	693	892	524	534	1068	632	660	708	702	978	677	817	2407	1005	561	1316	908	1340	1318	594	1008	669	592	557	1222	714	767	744	409	780	1388	660	872	323	766	236	705	551	628	824	1187	446	964	947	1218	1681	1257	602
ZNF175_CCDS12837.1_ex3_19:52090553-52090576:+_5-5	ZNF175	12	9	58	2	0	3	22	2	0	0	0	0	0	1	0	7	33	5	0	102	2	8	0	0	45	0	0	12	4	22	34	0	0	0	10	6	8	45	0	0	5	0	24	3	39	0	0	0
CCDC174_CCDS2620.2_ex4_3:14703199-14703222:-_5-3	CCDC174	234	250	0	71	53	304	220	240	114	118	102	85	84	131	90	132	13	273	123	303	396	85	63	33	27	108	93	94	40	41	160	138	349	68	178	124	168	107	30	161	238	44	45	146	59	100	197	17
MORF4L1_CCDS10307.1_ex9_15:79185931-79185954:+_5-4	MORF4L1	173	198	35	87	17	220	80	230	163	172	184	181	18	13	32	135	261	289	26	11	666	147	328	102	243	296	135	113	153	322	288	411	634	27	157	172	248	145	93	194	142	130	148	159	348	352	259	182
SGPL1_CCDS31216.1_ex4_10:72617365-72617388:+_5-3	SGPL1	507	554	242	256	356	382	840	813	638	711	420	500	1466	887	411	738	996	1115	1123	913	386	547	341	353	948	626	500	347	420	399	612	1336	1229	477	646	225	553	422	844	864	1692	259	702	512	677	1043	1179	487
PLP2_CCDS14319.1_ex2_X:49029777-49029800:-_5-5	PLP2	182	245	114	156	186	562	150	160	134	164	241	171	135	174	0	90	145	194	359	399	251	305	130	162	175	172	90	169	152	172	18	141	243	137	103	76	182	185	170	482	647	97	224	156	183	187	79	110
NBL1_CCDS196.2_ex0_1:19981674-19981697:-_5-4	NBL1	568	640	905	703	425	682	581	408	615	627	432	606	764	1039	572	851	1209	1184	623	732	1267	808	631	438	558	789	846	395	313	637	1214	826	1255	319	737	115	406	539	667	1296	1745	312	634	494	1224	821	668	492
MSRA_CCDS47798.1_ex2_8:10159095-10159118:+_5-3	MSRA	364	364	92	198	324	198	511	421	327	486	477	701	1830	981	389	554	944	1030	486	982	415	337	721	725	801	628	542	492	321	356	837	726	525	117	406	90	472	309	362	671	1867	300	490	290	1019	1124	950	208
C9_CCDS3929.1_ex8_5:39341656-39341679:-_5-3	C9	232	245	64	127	141	68	466	376	195	318	166	186	340	413	205	392	406	592	185	82	264	286	111	69	234	221	203	246	209	225	234	450	292	374	157	147	157	179	386	341	897	143	196	219	380	359	288	185
CBFA2T3_CCDS10972.1_ex7_16:88958357-88958380:-_5-3	CBFA2T3	590	575	334	404	228	177	577	843	325	534	328	673	583	1069	628	792	1026	957	1379	1497	472	602	470	509	624	716	817	540	630	781	1091	1656	1199	385	781	310	711	820	751	967	2270	294	551	477	781	1194	1098	354
POM121L2_CCDS59497.1_ex0_6:27278913-27278936:+_5-1	POM121L2	377	451	61	192	228	348	320	313	430	433	393	386	369	682	652	567	686	635	719	261	834	384	480	230	338	514	431	508	323	365	534	772	1127	438	546	192	220	448	544	329	1717	294	410	496	960	743	1327	207
OTP_CCDS4039.1_ex0_5:76926438-76926461:-_5-1	OTP	1121	1370	1050	1054	1784	2070	1101	1490	1223	1302	1469	1376	2856	1636	1522	2099	2415	2516	3326	1914	3896	1579	1615	1657	1679	1615	1842	1129	938	1397	1329	1341	2087	507	1480	465	1826	1709	2647	2262	6575	666	1990	1605	2246	2464	3491	1069
SEC61B_CCDS6741.1_ex1_9:101984897-101984920:+_5-1	SEC61B	675	863	432	41	52	250	289	248	201	225	272	329	276	283	133	311	441	444	823	1038	832	489	616	516	373	404	278	426	237	468	944	1406	436	245	690	264	307	457	229	238	606	209	629	479	658	872	939	256
GPR18_CCDS9491.1_ex0_13:99907940-99907963:+_5-5	GPR18	124	144	120	0	130	31	57	36	50	72	20	55	365	171	34	201	336	282	29	473	138	145	138	218	127	96	118	256	184	36	18	128	375	47	144	23	92	179	35	207	1052	25	125	321	230	95	119	134
CEP70_CCDS3102.1_ex7_3:138244389-138244412:+_5-3	CEP70	641	786	771	390	800	317	668	337	613	815	440	723	1643	818	949	857	1400	1404	1586	847	1447	627	493	485	498	605	632	601	650	654	699	927	1271	280	1065	426	1011	565	904	1016	1942	301	627	661	1638	748	1420	546
PLEKHH3_CCDS11434.1_ex5_17:40823538-40823561:+_5-2	PLEKHH3	695	857	363	511	711	439	787	439	656	876	476	479	1189	1317	1806	1157	1224	1488	1147	618	1141	441	426	449	1008	800	872	585	438	506	589	785	754	791	971	508	490	665	830	949	2891	201	896	616	1493	1127	1641	483
ITPA_CCDS13051.1_ex5_20:3199201-3199224:-_5-4	ITPA	363	479	496	264	254	114	190	214	271	387	286	453	0	11	9	658	432	760	783	1094	160	202	256	628	491	423	567	216	183	473	481	1126	1305	132	445	174	451	352	491	543	1840	333	506	443	622	813	573	238
PGD_CCDS113.1_ex4_1:10464291-10464314:-_5-3	PGD	301	426	403	26	94	268	155	159	81	116	65	170	142	297	43	262	117	153	556	391	450	178	229	156	133	129	141	202	289	455	301	184	18	113	289	111	197	117	123	264	427	58	152	132	261	248	171	41
STRN_CCDS1784.1_ex13_2:37129754-37129777:-_5-3	STRN	200	264	47	21	36	54	128	110	138	151	188	185	191	97	164	213	305	367	345	302	429	150	107	115	133	283	185	193	188	137	522	146	590	86	189	67	196	163	330	297	450	53	291	169	208	264	381	118
EPPIN-WFDC6_CCDS56195.1_ex2_20:44171356-44171379:+_2-1	EPPIN-WFDC6	453	535	311	71	410	687	448	438	443	606	245	373	309	106	504	583	848	523	669	440	638	474	277	301	414	331	635	321	403	369	614	954	674	172	725	190	324	502	281	329	1988	286	571	437	770	1225	1168	372
NUPL1_CCDS31949.1_ex1_13:25881998-25882021:+_5-1	NUPL1	401	399	35	249	133	368	435	780	292	383	280	382	296	377	208	297	168	433	509	368	171	344	148	74	227	130	231	110	144	154	193	474	714	336	309	60	279	89	196	844	551	167	284	355	362	583	521	162
RB1CC1_CCDS34892.1_ex9_8:53570053-53570076:-_5-1	RB1CC1	150	190	0	54	0	39	37	67	88	155	108	73	266	146	219	177	256	221	301	377	308	81	81	127	154	64	113	86	74	178	266	257	477	58	254	32	107	133	50	152	342	102	73	82	91	221	206	38
CLECL1_CCDS8603.1_ex1_12:9885742-9885765:-_5-5	CLECL1	531	684	286	336	537	708	606	746	514	650	472	376	328	464	213	578	660	652	1017	728	544	316	551	386	596	366	595	527	186	406	2134	486	1098	337	537	289	408	467	538	541	1728	318	706	779	786	1335	1549	271
SLC44A5_CCDS44164.1_ex10_1:75688051-75688074:-_5-1	SLC44A5	414	463	520	281	540	228	420	369	274	511	317	456	949	1215	546	783	734	586	1353	400	675	483	371	326	737	383	432	371	343	453	882	532	666	98	513	228	649	531	523	634	1704	256	492	458	876	363	655	297
CDC25A_CCDS2760.1_ex7_3:48218864-48218887:+_5-1	CDC25A	224	280	31	0	101	81	40	96	167	284	85	127	226	25	294	353	182	299	370	617	247	141	96	46	185	55	190	108	192	82	290	96	260	91	160	92	117	93	65	53	392	85	188	177	319	387	394	196
MAGEA8_CCDS14692.1_ex0_X:149013411-149013434:-_5-5	MAGEA8	715	752	137	53	658	490	350	516	539	666	377	416	1640	1171	1245	915	1218	943	908	740	1627	759	644	1191	1147	846	1314	483	357	536	1190	1473	663	615	996	302	807	556	586	520	2922	387	1025	695	1148	971	899	293
TPBGL_CCDS60895.1_ex0_11:74952284-74952307:-_5-2	TPBGL	614	765	639	329	300	401	617	541	327	664	658	659	671	822	1221	873	1266	1100	909	1355	1772	375	396	745	502	244	333	388	583	450	737	1107	857	270	540	243	510	560	714	932	1378	377	670	1074	947	703	980	464
LSM12_CCDS11475.1_ex2_17:42117544-42117567:-_5-2	LSM12	314	332	96	250	0	193	272	121	144	208	95	61	290	35	295	350	521	677	393	614	83	290	200	274	36	113	87	179	50	159	326	130	817	57	383	101	186	270	425	68	1090	78	225	252	486	557	134	125
USP2_CCDS58189.1_ex8_11:119229937-119229960:+_5-2	USP2	206	265	91	173	353	238	292	205	255	368	408	262	467	333	245	312	526	410	917	384	608	295	111	127	315	223	271	144	257	195	192	850	277	189	307	179	362	279	379	513	1315	155	266	173	446	525	473	138
FSCN2_CCDS45810.1_ex0_17:79496093-79496116:-_5-3	FSCN2	591	721	931	221	425	560	217	244	325	350	529	856	485	96	673	1089	1075	827	709	1484	949	512	366	425	435	297	334	524	285	570	982	515	715	123	656	328	573	450	485	686	1594	384	639	683	823	870	617	474
TIAL1_CCDS31295.1_ex5_10:121338277-121338300:-_5-1	TIAL1	219	279	306	138	167	147	369	345	271	364	169	230	629	474	124	355	365	356	359	223	626	154	191	266	248	277	197	239	128	202	160	187	382	179	308	167	281	196	369	322	1509	170	327	181	366	307	595	216
FANCF_CCDS7857.1_ex0_11:22647022-22647045:-_5-2	FANCF	572	670	177	189	328	312	461	278	414	510	173	396	930	534	1098	950	594	896	999	909	561	956	715	637	653	782	587	598	283	494	473	858	618	238	951	328	565	841	770	842	2093	246	839	622	1075	970	1421	386
ZBTB21_CCDS13678.1_ex0_21:43413809-43413832:+_5-5	ZBTB21	44	53	44	18	8	9	90	34	45	78	80	77	0	26	114	34	23	98	31	75	34	113	75	21	3	17	119	36	26	75	16	184	16	0	101	0	73	83	17	10	53	30	5	22	73	48	285	5
ICAM4_CCDS12232.1_ex0_19:10397935-10397958:-_5-3	ICAM4	1567	1628	2063	736	2506	2274	1425	1555	1451	1876	1626	1897	1891	2571	2036	2331	2907	3442	2103	2897	2882	1935	1919	2330	2185	1816	1914	1203	978	1390	2414	3128	3468	1491	2123	784	1574	1725	2662	3440	7369	1048	2384	1505	3338	2726	2639	1268
GALNT7_CCDS3815.1_ex1_4:174169396-174169419:-_5-3	GALNT7	275	317	172	161	23	391	282	243	210	316	370	392	704	308	512	530	421	564	195	551	23	340	293	258	282	286	167	235	177	207	764	339	177	149	327	149	187	264	381	320	1389	127	320	382	666	818	621	72
SORT1_CCDS55618.1_ex11_1:109884740-109884763:+_5-4	SORT1	471	566	457	380	390	822	745	671	538	753	495	833	672	1296	535	644	667	711	1033	1022	883	680	693	501	513	639	742	591	377	447	629	1217	1164	549	774	233	585	556	674	1004	2444	288	731	604	886	690	1009	432
TMPRSS11B_CCDS3521.1_ex7_4:69101867-69101890:-_5-5	TMPRSS11B	58	76	33	0	31	70	154	69	67	71	50	106	207	286	69	142	81	94	42	202	84	44	29	16	145	21	26	38	58	93	0	192	33	16	195	45	46	139	42	172	255	8	146	62	81	42	356	77
TSACC_CCDS1141.1_ex1_1:156314421-156314444:-_5-1	TSACC	47	80	20	0	43	0	54	27	7	51	25	140	49	0	91	56	89	39	13	186	25	0	73	0	90	11	7	29	18	27	17	23	407	5	141	33	19	21	5	70	324	33	39	29	35	172	178	37
FBXL20_CCDS32640.1_ex11_17:37457246-37457269:+_5-5	FBXL20	39	48	30	0	0	25	42	20	49	48	149	106	600	1	62	59	57	27	10	423	0	53	0	8	0	0	0	48	3	22	13	2	20	6	49	15	21	132	29	135	55	2	49	61	162	41	309	22
ADSSL1_CCDS9990.1_ex4_14:105206081-105206104:+_5-4	ADSSL1	309	347	230	105	678	207	225	263	278	498	231	332	350	1351	344	393	592	537	670	845	334	399	488	226	362	320	325	518	268	329	311	554	606	78	455	185	291	394	157	437	828	208	330	222	719	588	544	131
DDX6_CCDS44751.1_ex7_11:118635915-118635938:-_5-2	DDX6	79	74	50	0	0	76	0	0	21	20	0	0	0	0	103	26	101	23	0	0	41	0	7	48	23	23	17	46	0	0	23	3	103	0	48	9	8	8	0	54	50	28	37	12	117	57	29	26
TMEM216_CCDS53640.1_ex1_11:61160787-61160810:+_5-1	TMEM216	0	1	0	0	0	0	0	0	0	10	0	0	0	34	0	0	0	0	0	0	0	0	0	0	0	14	0	0	0	0	0	0	0	0	0	0	0	0	0	0	0	0	0	0	0	0	0	0
HTR1B_CCDS4986.1_ex0_6:78172883-78172906:+_5-5	HTR1B	595	632	348	372	1042	997	597	708	468	762	454	620	1192	1040	1242	925	874	956	1241	598	1595	533	485	674	1113	479	487	537	389	564	1006	390	772	471	343	357	601	389	833	948	2069	320	886	497	1375	1258	1262	491
RASEF_CCDS6662.1_ex15_9:85640682-85640705:+_5-1	RASEF	638	775	763	592	400	724	647	743	511	539	480	930	560	642	1407	962	868	902	1606	1640	793	887	639	592	619	584	391	511	410	632	1703	1009	1216	381	637	307	712	637	590	835	1696	440	433	558	1279	1779	1234	388
RTP1_CCDS3287.2_ex1_3:186917375-186917398:-_5-5	RTP1	191	193	179	95	1152	353	215	191	169	303	106	139	147	148	669	466	437	226	219	286	222	205	432	321	152	287	95	202	95	62	476	205	208	272	82	74	177	352	181	157	572	51	326	194	365	235	413	183
DENR_CCDS45003.1_ex4_12:123252059-123252082:+_5-5	DENR	0	0	0	0	0	0	0	0	0	0	0	0	0	0	0	0	0	0	0	0	0	0	0	0	0	0	0	0	0	0	0	0	0	0	0	0	0	0	0	0	0	0	0	0	0	0	0	0
TDRD12_CCDS46038.1_ex5_19:33240678-33240701:+_5-5	TDRD12	204	277	111	174	73	195	202	237	184	285	186	184	391	191	75	477	589	343	729	245	228	183	171	81	346	199	276	210	248	195	468	442	757	100	256	80	336	420	174	554	896	123	206	169	409	363	329	128
APOLD1_CCDS44833.1_ex1_12:12940219-12940242:-_5-3	APOLD1	937	1065	1072	780	1032	957	650	672	790	785	654	831	1011	703	1225	1380	1499	1548	661	2608	1180	1257	826	792	1357	1039	1294	706	416	858	496	1649	1524	351	835	218	1079	842	781	1553	3915	580	1088	854	1669	1945	1510	725
CBWD1_CCDS47947.1_ex10_9:172153-172176:+_3-2	CBWD1	634	717	252	155	209	737	650	668	519	825	587	702	520	593	701	977	897	1142	1057	515	1124	896	606	760	1117	736	981	740	414	569	1167	785	1651	407	1053	374	440	673	354	223	1441	284	728	642	1148	973	1368	454
CXorf40A_CCDS14687.1_ex0_X:148627338-148627361:+_5-4	CXorf40A	332	399	26	80	4	17	217	167	182	194	161	222	0	173	31	71	124	155	13	2	66	331	142	98	22	21	44	192	201	231	734	110	86	233	118	58	69	99	15	15	10	31	130	255	83	67	272	114
SAAL1_CCDS31439.1_ex10_11:18124784-18124807:-_5-5	SAAL1	30	23	17	0	17	0	107	52	53	24	0	10	0	198	4	46	11	185	178	218	15	10	1	178	11	22	45	26	23	57	0	284	15	6	77	17	14	23	5	71	114	19	21	4	73	79	186	18
FPR3_CCDS12841.1_ex0_19:52327494-52327517:+_5-4	FPR3	3	7	0	0	0	0	0	21	0	0	0	0	0	0	0	0	0	0	0	0	0	0	0	0	0	0	0	0	6	0	0	0	0	0	13	0	0	0	0	0	0	0	0	0	0	0	20	0
UBE2H_CCDS47710.1_ex2_7:129519459-129519482:-_5-5	UBE2H	301	402	301	231	47	480	284	560	350	419	151	164	500	833	534	569	668	540	753	1350	615	266	370	210	313	427	425	246	228	173	432	421	487	209	704	91	362	282	255	831	1364	199	306	455	612	516	489	253
TRIB3_CCDS12997.1_ex1_20:372034-372057:-_5-4	TRIB3	253	269	85	46	51	96	117	66	140	193	72	190	931	303	264	254	329	390	239	599	1023	343	222	318	230	173	204	99	149	203	1081	554	622	71	488	66	181	245	145	272	468	130	528	187	454	319	382	138
FITM2_CCDS33473.1_ex0_20:42935743-42935766:+_5-2	FITM2	1136	1460	1283	720	450	750	829	1129	1417	1593	1150	1135	1703	1248	1080	1733	2005	1892	1594	1234	1139	1272	1343	1378	772	884	1057	1052	999	1182	2358	1556	1591	654	1750	435	873	881	890	1542	2673	785	1609	1195	2050	2587	2391	747
PI4KB_CCDS55637.1_ex8_1:151280075-151280098:-_5-5	PI4KB	546	650	14	29	93	263	172	243	104	122	279	341	149	173	226	526	307	375	401	587	803	232	252	391	210	407	246	331	469	419	265	741	424	174	440	91	335	209	318	448	1153	236	843	228	647	694	845	419
SDHC_CCDS1230.1_ex5_1:161332115-161332138:+_13-11	SDHC	139	200	0	74	16	5	5	120	73	66	12	20	0	59	44	81	51	30	14	0	2	100	31	8	56	75	51	30	52	47	123	349	242	0	91	21	80	35	7	98	0	4	28	32	18	117	75	35
GATA3_CCDS31143.1_ex1_10:8100489-8100512:-_5-5	GATA3	588	596	356	268	548	270	618	637	554	586	696	788	1273	352	844	780	1152	1026	410	1110	1082	578	524	404	722	617	686	514	357	615	1034	779	888	113	213	50	632	448	885	860	2804	374	800	688	1168	1497	1303	311
XYLB_CCDS2678.1_ex2_3:38401878-38401901:-_5-1	XYLB	312	421	240	277	118	662	994	788	234	333	320	302	522	482	425	975	664	720	877	419	718	230	427	259	610	279	157	341	308	349	384	621	567	62	415	161	362	253	330	466	943	76	601	270	449	440	781	304
OTUD4_CCDS3764.1_ex2_4:146085318-146085341:+_7-4	OTUD4	37	34	114	96	0	39	9	8	22	32	33	38	55	60	16	9	108	60	151	95	313	56	49	84	39	7	104	22	6	13	163	99	22	43	36	18	51	0	55	52	201	18	20	30	86	109	9	51
SMS_CCDS14203.1_ex4_X:21995176-21995199:+_5-2	SMS	627	705	218	164	154	466	373	354	200	286	176	308	646	358	384	782	938	821	535	770	939	645	514	544	188	186	169	411	359	716	544	851	348	229	432	245	529	442	478	502	2555	296	328	464	965	968	654	223
GLP2R_CCDS11150.1_ex1_17:9737133-9737156:-_5-1	GLP2R	417	448	270	453	307	220	430	424	303	477	209	428	495	734	240	284	520	799	1156	897	691	299	281	447	391	412	510	359	254	451	680	310	868	232	659	162	296	542	496	555	1722	319	595	494	473	852	1104	344
CST1_CCDS13160.1_ex2_20:23731296-23731319:-_5-3	CST1	985	1160	499	735	1148	1266	879	758	671	968	609	992	943	1987	873	1632	2107	1744	1459	1302	2001	1269	813	665	1556	985	908	882	810	927	908	1898	1346	635	1177	281	1181	1173	1338	1964	4884	550	1508	1336	1984	1886	1966	710
DHX33_CCDS11072.1_ex9_17:5365719-5365742:-_5-2	DHX33	165	202	0	7	24	36	304	138	74	96	70	62	17	30	0	145	238	199	304	27	216	245	201	231	86	287	239	175	31	185	161	96	790	20	223	131	124	167	89	38	247	41	54	177	224	104	145	35
RARG_CCDS41790.1_ex4_12:53608238-53608261:+_5-3	RARG	623	634	673	308	248	391	624	444	558	751	717	833	1171	775	721	930	1205	797	1676	905	609	729	590	450	692	508	745	522	380	502	750	1302	1566	362	908	206	328	567	807	687	2539	418	630	738	1061	909	832	445
ZNF407_CCDS45885.1_ex0_18:72344878-72344901:-_5-5	ZNF407	268	251	7	42	214	344	37	140	68	121	97	105	110	32	71	226	271	340	182	13	15	67	88	43	276	156	75	96	52	208	350	211	261	123	275	86	78	116	107	304	628	81	84	138	138	221	53	50
RBCK1_CCDS12998.1_ex4_20:400216-400239:-_5-2	RBCK1	465	506	343	218	631	613	298	264	464	431	261	497	1018	530	1018	801	903	873	526	597	840	345	554	661	646	736	351	177	312	445	768	713	890	230	578	170	375	509	658	478	2070	241	476	575	1037	981	848	353
KIAA1279_CCDS7284.1_ex0_10:70748844-70748867:+_5-2	KIAA1279	152	108	3	62	55	119	37	29	96	101	31	47	95	253	23	96	141	38	50	24	93	69	44	70	9	10	62	32	28	90	86	51	74	1	175	30	54	33	88	73	207	29	86	50	83	96	86	44
PADI4_CCDS180.1_ex7_1:17668871-17668894:-_5-5	PADI4	688	865	308	753	432	417	420	430	262	474	413	533	208	696	435	804	1190	1162	1519	876	669	618	850	774	313	599	467	559	307	551	319	1454	1127	377	535	217	663	712	688	815	3416	186	685	696	1224	947	1470	474
PCGF2_CCDS32638.1_ex4_17:36895093-36895116:-_5-2	PCGF2	631	736	392	404	310	668	597	550	498	690	686	692	1144	638	477	832	658	1245	1342	1585	827	1054	595	888	405	286	475	438	371	630	1518	1280	1146	598	786	188	534	556	873	890	1189	215	670	666	1309	1036	1038	314
CHI3L1_CCDS1435.1_ex5_1:203152759-203152782:+_5-3	CHI3L1	1174	1471	698	229	1809	2111	829	1133	658	760	867	1161	1185	1048	1825	1667	1667	1738	2529	1602	1503	1182	1140	1040	608	689	861	978	709	1065	2530	2495	1988	450	946	351	907	1281	780	1236	4241	569	1397	1045	2092	1755	1796	691
C1orf112_CCDS1285.1_ex9_1:169796906-169796929:+_5-5	C1orf112	614	723	337	283	418	865	613	608	621	729	615	847	691	475	707	1304	1447	1392	930	1107	450	831	504	623	910	597	435	585	560	497	981	681	1010	69	672	269	617	531	510	1003	1947	212	792	661	728	1166	1174	365
HIST1H2BK_CCDS4621.1_ex0_6:27114388-27114411:+_4-1	HIST1H2BK	371	451	45	372	157	147	226	273	301	462	118	342	153	579	92	337	362	355	64	129	242	557	298	305	142	147	185	215	245	278	368	411	297	135	584	92	302	288	212	406	482	125	434	345	633	538	602	316
NLRC5_CCDS10773.1_ex3_16:57059433-57059456:+_5-3	NLRC5	491	530	353	1242	142	367	591	669	489	497	771	1015	555	775	409	638	636	946	607	816	652	519	697	323	554	466	616	658	330	672	745	770	823	144	651	245	475	550	551	840	1208	260	837	514	672	986	1310	479
PEX16_CCDS31472.1_ex5_11:45936172-45936195:-_5-1	PEX16	316	398	118	495	606	836	233	332	417	624	217	351	220	299	302	542	601	368	572	809	335	293	155	268	364	296	359	420	301	274	260	599	177	363	502	86	290	183	456	398	1034	258	387	342	411	647	852	166
CATSPERG_CCDS12514.2_ex12_19:38850174-38850197:-_5-5	CATSPERG	520	645	348	456	102	262	434	567	343	502	390	474	282	170	596	694	1069	1050	918	1138	712	440	637	414	577	413	595	426	451	554	575	407	1126	686	753	302	629	611	351	1081	2166	332	406	494	783	750	929	256
KIF2C_CCDS512.1_ex5_1:45218912-45218935:-_5-3	KIF2C	422	448	275	479	392	766	423	410	195	379	398	552	432	660	522	487	739	472	1111	1005	577	601	290	382	440	395	269	242	491	507	406	393	518	248	435	99	431	382	481	668	1325	181	372	331	869	693	963	341
PRSS54_CCDS32463.1_ex2_16:58319966-58319989:+_5-4	PRSS54	454	521	224	313	849	368	526	570	581	726	536	643	841	215	514	769	737	792	1328	1769	1315	379	512	273	389	792	716	596	416	453	334	595	519	326	570	260	501	443	498	946	1673	201	434	565	868	671	1165	368
TRIM21_CCDS44525.1_ex0_11:4406945-4406968:-_5-1	TRIM21	194	212	109	67	629	151	148	147	229	266	153	148	265	91	426	350	275	404	152	331	188	94	188	66	223	153	204	267	99	200	207	376	546	126	359	89	222	101	493	215	1020	118	210	245	283	324	306	133
EXTL1_CCDS271.1_ex0_1:26349486-26349509:-_5-2	EXTL1	212	278	161	75	567	150	105	144	85	199	183	238	98	184	255	310	558	456	532	613	465	368	281	428	213	325	197	200	150	107	326	178	182	176	267	151	252	207	172	427	968	138	271	100	667	534	701	127
CDH23_CCDS44429.1_ex7_10:73337665-73337688:-_10-5	CDH23	944	1082	702	228	585	425	545	993	673	1045	691	954	1384	1145	977	1451	1825	1651	2979	1557	1320	898	1007	975	659	866	895	798	561	652	1384	1433	1884	664	986	438	975	879	1230	1274	2356	429	749	707	1301	1175	1286	553
C1orf100_CCDS31079.1_ex2_1:244541919-244541942:+_6-6	C1orf100	216	218	222	210	350	300	227	333	195	341	244	300	433	395	622	372	412	660	765	557	221	370	499	378	325	626	172	255	232	279	479	288	456	302	418	184	187	246	296	912	1132	238	224	288	723	532	957	217
HAGH_CCDS10447.2_ex6_16:1872339-1872362:-_5-5	HAGH	84	84	95	97	113	259	117	189	53	53	32	100	17	105	79	105	54	246	14	720	255	258	47	82	116	117	84	81	34	0	39	81	83	0	75	27	5	72	76	2	324	56	121	69	106	172	220	23
C16orf11_CCDS45365.1_ex0_16:613723-613746:+_5-4	C16orf11	317	327	426	97	82	280	278	310	211	316	177	335	250	319	98	266	474	376	430	40	278	247	390	162	231	288	109	132	134	426	313	468	408	198	133	106	190	207	283	349	1038	141	241	264	470	301	453	212
GSTCD_CCDS3672.2_ex1_4:106640543-106640566:-_5-4	GSTCD	710	783	408	572	1042	825	490	513	553	520	800	1050	1243	1337	556	755	1238	1205	1252	1550	1177	783	865	642	684	892	796	367	362	1025	963	1210	794	175	609	210	761	760	696	1340	3215	327	918	1038	1503	1055	1387	591
MS4A8_CCDS7990.1_ex1_11:60470885-60470908:-_5-4	MS4A8	713	897	556	565	1165	637	692	729	873	979	735	1024	1286	1724	1215	1112	1472	1493	1384	1162	1287	831	941	638	1205	1227	939	667	629	651	2090	1404	1479	599	1088	458	876	874	1165	1498	3421	425	1245	647	1808	1021	1802	692
NOC2L_CCDS3.1_ex16_1:892636-892659:+_5-4	NOC2L	625	771	200	357	122	141	254	229	205	168	143	258	323	173	124	567	809	561	1013	392	367	523	623	807	620	443	579	513	412	795	297	427	702	421	849	263	423	392	392	404	662	211	636	514	883	775	592	261
BRWD1_CCDS13662.1_ex40_21:40685188-40685211:-_5-5	BRWD1	892	959	3806	208	292	767	525	482	344	374	515	735	1259	607	383	1020	726	836	889	615	598	602	816	366	479	238	377	516	594	754	839	994	1257	39	1035	238	784	667	635	884	2449	443	1295	681	1206	810	1230	499
POU5F1B_CCDS55274.1_ex0_8:128428359-128428382:+_5-3	POU5F1B	704	822	62	314	48	496	355	266	492	558	351	456	199	236	400	697	687	558	611	679	277	223	255	243	259	110	99	469	356	401	560	519	578	244	650	206	207	327	181	180	778	164	290	374	587	441	561	190
SPATA9_CCDS4076.1_ex2_5:95011136-95011159:-_5-2	SPATA9	444	593	177	142	261	222	364	553	488	596	304	575	329	263	352	839	424	865	777	981	398	355	294	392	320	596	548	337	310	457	233	574	805	99	436	191	544	587	316	433	1665	253	434	371	756	864	611	210
PRR5_CCDS14058.1_ex3_22:45122485-45122508:-_5-1	PRR5	726	893	690	469	1008	1156	783	1014	754	1051	611	861	841	524	1220	1314	2072	1490	1113	876	520	973	547	589	1219	854	930	813	507	1007	1764	1425	1825	615	915	311	893	1071	787	1488	3800	317	1019	951	1459	1076	1105	496
ELAVL4_CCDS44138.1_ex3_1:50659526-50659549:+_5-3	ELAVL4	271	371	262	40	88	227	373	316	337	426	103	234	892	743	777	508	625	611	872	660	198	300	281	667	329	427	446	424	243	232	510	452	411	252	420	98	297	379	329	453	1775	78	349	390	674	712	381	273
BSND_CCDS602.1_ex2_1:55472847-55472870:-_5-3	BSND	665	666	347	468	206	361	546	546	540	584	373	502	1178	263	813	613	1098	827	1146	1131	840	1016	892	530	568	562	746	422	220	507	513	535	384	526	342	219	408	672	370	954	2164	501	803	642	976	941	1207	455
FOLH1_CCDS31493.1_ex15_11:49221883-49221906:+_11-8	FOLH1	266	352	179	367	102	155	227	141	255	332	296	567	439	220	362	515	629	479	603	155	526	288	376	329	316	293	352	404	233	220	353	548	1305	12	244	112	233	273	328	320	966	152	388	332	657	675	529	289
SLC7A4_CCDS33608.1_ex3_22:21385869-21385892:-_5-4	SLC7A4	778	844	1138	431	2694	885	887	785	588	826	666	641	997	932	1478	1303	1497	1502	806	1018	1063	859	626	705	806	659	773	513	623	712	916	791	1335	282	744	276	681	678	738	1218	1858	292	1045	823	1214	1485	1440	647
AMPD2_CCDS30796.1_ex5_1:110170118-110170141:-_5-5	AMPD2	168	197	82	42	260	398	79	113	140	250	313	386	226	267	179	218	341	236	413	421	428	141	112	208	141	280	203	48	142	164	213	264	307	103	242	26	326	147	185	142	669	105	231	242	271	399	117	176
TNR_CCDS1318.1_ex16_1:175360520-175360543:+_5-3	TNR	148	194	109	22	243	271	122	60	37	45	75	211	203	153	34	273	399	457	119	76	226	269	292	34	74	85	211	127	114	97	262	248	240	78	159	61	141	126	123	99	33	76	106	177	87	167	313	47
BHLHE40_CCDS2565.1_ex4_3:5024750-5024773:-_5-5	BHLHE40	855	956	1366	1450	339	895	732	915	879	1213	628	870	1106	1396	1430	1406	1406	1882	911	1923	1058	1629	1417	920	1411	1149	1260	725	727	676	1192	1481	1665	529	1036	274	795	870	1206	1418	4297	580	1229	963	1543	1800	1762	549
POTEJ_CCDS59432.1_ex12_2:131403734-131403757:+_4-4	POTEJ	408	566	0	139	44	198	225	302	194	221	209	297	184	370	280	621	675	415	545	500	735	359	409	463	144	184	168	302	245	211	234	699	323	16	324	153	373	224	164	173	510	130	122	178	609	521	515	182
GJD3_CCDS58547.1_ex0_17:38519781-38519804:+_5-5	GJD3	518	523	201	216	818	472	427	203	462	683	279	368	301	841	252	488	801	785	482	1569	1291	419	756	201	472	384	453	403	480	418	1206	558	927	485	695	151	440	489	507	1052	1889	216	594	419	1002	1149	558	290
NLGN4X_CCDS14126.1_ex4_X:6069240-6069263:+_5-3	NLGN4X	663	810	760	695	594	743	505	683	846	1167	654	1140	625	503	959	1116	1302	1174	765	1548	1251	821	725	858	1226	775	1166	633	362	826	1126	1286	1157	640	774	269	659	758	1010	1447	2719	336	872	727	1543	1730	1612	376
SDCBP2_CCDS13013.1_ex2_20:1293087-1293110:+_5-1	SDCBP2	623	763	442	316	1009	904	663	655	501	693	282	531	1127	918	735	1212	1221	966	1096	1170	422	700	539	524	753	899	688	627	538	539	1233	760	1421	342	928	375	908	909	722	1289	2688	562	1030	911	1296	1131	1605	707
KIAA0232_CCDS43209.1_ex4_4:6863826-6863849:-_5-5	KIAA0232	407	523	416	201	328	455	459	997	407	355	556	695	482	1133	187	1043	750	742	588	710	654	237	499	549	846	376	533	411	289	407	367	978	689	242	632	114	518	423	305	1072	1296	286	490	408	665	1114	1045	462
SPRR3_CCDS1033.1_ex0_1:152975733-152975756:-_5-4	SPRR3	374	439	335	405	85	655	559	449	474	656	659	533	1223	619	548	794	816	580	681	1050	653	329	529	301	503	570	703	403	268	470	788	1092	719	269	430	288	266	463	525	581	561	328	546	663	1035	572	1010	310
TCAIM_CCDS2712.1_ex2_3:44402994-44403017:-_7-4	TCAIM	37	50	152	0	492	156	7	1	5	0	20	7	0	128	65	28	187	27	0	85	0	144	30	8	24	17	23	0	53	85	11	3	0	0	80	23	15	50	0	61	208	6	53	56	63	88	30	10
DHRS7C_CCDS56020.1_ex3_17:9683278-9683301:+_5-5	DHRS7C	692	751	750	884	500	877	632	675	717	891	545	631	1707	1442	1710	1416	1184	1306	2346	2107	1903	949	751	745	1057	959	1039	675	667	700	874	1708	1071	423	1514	405	768	1021	920	2144	4980	461	948	868	1568	1482	1302	378
FOLR2_CCDS8212.1_ex0_11:71929761-71929784:+_5-2	FOLR2	328	401	336	113	3	177	2291	1532	181	230	187	272	681	806	387	480	702	754	819	356	479	435	262	337	47	180	322	301	231	269	792	466	384	281	317	85	403	495	423	624	1558	222	428	497	697	673	392	370
SDC1_CCDS1697.1_ex2_2:20403994-20404017:+_5-5	SDC1	628	698	1266	475	245	349	574	701	555	721	471	520	1259	1004	1215	836	1264	1555	1381	1798	2508	1041	622	925	777	589	797	553	409	682	1174	1269	932	421	933	332	608	574	999	1299	3035	440	828	728	1675	1539	1583	603
HIPK1_CCDS41370.1_ex5_1:114500848-114500871:-_5-4	HIPK1	329	344	134	68	962	376	209	309	289	400	315	321	472	975	460	425	723	398	241	683	542	321	419	198	331	533	424	458	174	401	206	599	641	373	174	181	223	358	364	428	1634	136	448	443	983	616	706	149
FAM178B_CCDS33252.1_ex2_2:97544141-97544164:+_10-3	FAM178B	676	756	324	625	559	1057	488	633	355	742	666	946	1842	1115	912	657	1239	1084	633	1156	1197	924	559	714	660	432	775	750	457	388	209	512	899	307	699	234	693	630	471	658	1980	380	669	798	1201	1193	756	625
IFT122_CCDS3059.1_ex8_3:129195312-129195335:+_5-1	IFT122	237	255	112	356	695	554	89	173	139	194	186	189	402	83	98	210	180	219	148	239	64	104	188	172	172	195	184	99	113	207	320	735	613	253	320	55	302	194	161	258	583	73	206	399	245	121	355	147
C19orf80_CCDS54220.1_ex0_19:11350576-11350599:-_5-4	C19orf80	632	754	376	330	106	290	345	585	518	741	399	447	629	1145	679	1171	954	1079	1009	2153	737	729	459	591	821	411	498	530	317	481	532	1080	1461	235	839	339	871	674	792	966	1811	406	657	626	730	755	832	435
DAAM2_CCDS54999.1_ex6_6:39838129-39838152:-_5-4	DAAM2	126	173	72	104	32	57	94	48	96	86	127	212	213	95	107	214	168	177	2	0	247	75	46	125	111	145	201	148	78	118	97	119	297	94	191	130	110	52	140	322	174	38	177	95	210	163	104	127
DPH5_CCDS41358.1_ex1_1:101458251-101458274:+_5-1	DPH5	80	86	12	108	13	10	24	17	86	77	21	0	260	13	125	85	199	148	230	126	8	51	168	117	224	66	89	85	62	95	139	129	158	123	64	11	87	100	32	91	165	18	27	28	159	68	151	44
HAUS1_CCDS11928.1_ex2_18:43698269-43698292:-_5-5	HAUS1	373	430	69	122	167	287	228	206	123	199	211	190	0	58	76	33	58	131	175	41	235	123	400	213	148	411	241	263	74	316	120	75	443	190	562	112	191	209	94	14	146	51	17	11	51	55	163	13
NR0B2_CCDS291.1_ex1_1:27240121-27240144:+_5-2	NR0B2	443	632	94	335	87	235	316	199	415	448	675	686	507	696	784	540	742	597	930	471	513	734	386	657	358	413	505	249	266	380	525	265	693	92	623	275	483	596	350	454	1453	330	666	550	1157	946	1020	337
LAMTOR5_CCDS824.1_ex3_1:110950246-110950269:-_5-2	LAMTOR5	708	794	200	585	1091	904	445	689	549	878	401	819	680	437	662	734	589	921	800	1546	764	637	942	1294	741	604	446	717	484	528	716	866	1191	365	780	315	678	608	851	792	2538	318	829	595	942	1595	1100	258
AREG_CCDS3565.1_ex1_4:75312450-75312473:+_5-4	AREG	47	76	275	29	0	54	92	44	61	79	29	71	52	148	43	94	276	48	2	115	71	205	0	105	98	23	21	28	15	47	0	0	93	0	89	8	45	116	29	142	71	53	56	66	48	126	341	134
GPR65_CCDS9879.1_ex0_14:88477440-88477463:-_5-3	GPR65	741	947	866	806	759	910	673	809	537	632	499	591	966	1557	1376	1345	1454	1273	837	768	1155	504	917	530	770	763	702	622	587	493	1573	1788	1469	219	878	301	626	845	851	1321	3224	513	890	1018	1426	1376	1454	471
USP29_CCDS33124.1_ex0_19:57641012-57641035:-_5-4	USP29	16	33	0	25	0	7	10	23	15	22	6	11	53	13	18	1	40	40	0	0	302	39	2	12	0	31	28	40	13	40	1	0	17	0	0	3	6	17	54	79	113	0	72	66	0	139	104	0
SDF2_CCDS11238.1_ex1_17:26982321-26982344:+_5-1	SDF2	242	314	293	223	423	42	481	550	176	253	209	286	513	389	224	323	628	349	534	385	42	108	137	261	462	216	67	241	223	176	985	607	411	135	241	144	286	309	136	184	641	123	473	217	480	198	587	69
UNG_CCDS9124.1_ex1_12:109536340-109536363:+_5-2	UNG	1060	1316	633	1291	1483	833	1330	1684	951	1474	1224	1790	1332	1441	1451	1450	1693	1896	1137	2230	2407	680	639	818	1094	1177	1173	1075	922	1092	2488	1817	1264	795	1222	540	1150	941	946	1392	3245	899	1251	1049	2477	2402	2225	755
GPC4_CCDS14637.1_ex6_X:132458212-132458235:-_5-2	GPC4	873	1142	1080	532	869	805	933	1361	1312	1436	1054	1460	3216	1743	1759	1404	2370	1724	1756	1842	2590	1592	1306	1135	925	1480	1240	948	814	857	727	1875	1585	260	1047	441	962	1050	1223	2337	3607	459	1460	1165	2440	1946	2364	726
NTNG1_CCDS30785.1_ex1_1:107867150-107867173:+_5-4	NTNG1	272	307	110	463	41	166	220	81	180	310	199	165	553	1374	816	350	449	474	134	764	471	297	215	287	548	272	302	321	133	190	817	308	299	102	231	64	307	331	154	398	970	118	389	206	490	590	218	275
OTUD7A_CCDS10026.1_ex4_15:31795919-31795942:+_5-4	OTUD7A	209	288	159	39	108	87	85	87	284	362	181	214	649	238	273	176	327	208	717	14	299	124	375	180	185	233	154	263	189	238	242	111	126	502	331	113	309	193	206	169	271	113	212	214	416	544	479	183
NSMCE4A_CCDS7624.1_ex8_10:123733517-123733540:-_5-4	NSMCE4A	18	31	0	25	0	36	38	14	16	10	0	3	29	0	0	23	50	17	10	17	3	23	238	2	0	24	34	0	4	65	0	0	0	0	16	4	0	3	0	0	0	0	20	0	40	22	49	0
CENPE_CCDS34042.1_ex34_4:104097115-104097138:-_5-4	CENPE	98	132	0	0	0	49	37	80	28	33	6	11	33	111	7	11	0	8	0	199	2	49	63	232	3	15	56	67	34	34	270	1	0	139	43	0	100	50	15	83	0	34	8	26	79	4	0	9
NME6_CCDS2763.1_ex1_3:48336602-48336625:+_5-1	NME6	269	240	351	87	122	183	189	209	84	184	100	169	429	71	370	392	490	549	916	566	301	205	452	63	51	329	194	194	307	216	345	343	324	204	466	141	241	294	190	548	742	193	171	273	224	361	180	91
CTNNBIP1_CCDS106.1_ex2_1:9932033-9932056:-_4-4	CTNNBIP1	543	626	837	88	653	251	367	424	503	717	412	551	525	316	1170	772	1146	1057	1132	1607	459	1029	832	832	674	763	750	394	414	635	785	1438	822	293	655	221	502	555	803	773	1903	278	659	409	932	951	1294	265
ZNF106_CCDS32208.1_ex16_15:42740557-42740580:-_5-2	ZNF106	358	422	384	231	138	379	554	562	406	569	389	350	259	1039	700	705	873	651	871	331	671	386	348	451	590	321	324	421	278	283	548	771	557	356	480	267	374	342	380	625	1315	176	596	440	803	685	874	282
PREPL_CCDS33190.1_ex9_2:44569613-44569636:+_5-3	PREPL	182	211	551	36	7	232	195	287	78	138	69	53	135	28	231	273	288	197	160	595	364	164	241	223	68	297	156	323	193	197	221	175	317	9	139	83	360	269	221	33	716	98	207	154	544	388	211	148
SYNE4_CCDS42553.1_ex6_19:36499137-36499160:+_5-4	SYNE4	246	288	157	141	45	254	236	270	150	138	220	371	23	235	257	338	356	351	263	198	843	129	313	101	163	234	152	161	297	254	663	545	492	108	199	68	197	159	88	162	594	142	378	62	427	331	483	117
CIR1_CCDS2256.1_ex2_2:175216432-175216455:-_5-3	CIR1	510	623	238	288	324	239	351	379	439	411	400	705	423	601	185	505	539	640	256	830	380	633	594	348	411	467	392	233	314	427	332	458	859	287	307	288	400	332	380	425	1885	277	642	679	1167	663	809	361
DIAPH1_CCDS43373.1_ex21_5:140961926-140961949:-_5-5	DIAPH1	121	181	78	124	442	110	142	153	59	50	85	65	194	262	29	123	237	135	387	205	88	141	64	65	172	17	257	153	189	99	345	66	228	120	29	67	127	116	98	336	272	83	204	247	215	172	173	71
CLDN16_CCDS3296.1_ex1_3:190120207-190120230:-_5-5	CLDN16	548	816	954	581	81	300	577	697	573	730	368	821	840	881	1096	804	1247	1024	1899	887	649	655	825	374	583	364	420	657	413	544	1710	432	891	356	834	179	670	638	821	1020	3369	386	943	522	913	1268	1565	422
NDUFB11_CCDS14273.1_ex2_X:47003940-47003963:+_5-4	NDUFB11	438	462	712	86	345	192	364	390	476	683	500	653	930	301	408	565	612	910	615	1148	1015	344	747	317	435	366	400	355	288	579	898	898	1010	462	556	221	471	366	562	668	1561	129	488	477	431	926	537	187
ZNF134_CCDS42638.1_ex1_19:58131877-58131900:-_5-5	ZNF134	229	267	287	154	191	228	212	305	231	263	491	734	571	979	246	602	398	477	276	172	289	148	163	263	462	343	202	235	134	161	189	443	257	141	272	105	250	260	251	769	937	233	364	310	432	497	732	321
RTDR1_CCDS13803.1_ex4_22:23481025-23481048:-_5-3	RTDR1	701	864	1040	259	791	362	614	796	802	1014	464	724	1161	877	842	1485	973	938	1782	1201	2483	492	990	525	844	952	802	594	495	599	187	1107	672	174	557	314	825	534	549	1065	2132	324	867	537	787	1284	1184	287
SAAL1_CCDS31439.1_ex5_11:18110972-18110995:-_5-1	SAAL1	46	50	5	12	17	13	45	67	54	83	29	59	192	279	12	34	124	22	242	1	331	67	119	115	55	25	59	116	29	45	180	43	45	0	4	55	73	76	1	31	155	34	5	71	111	66	122	60
KLHL29_CCDS54335.1_ex1_2:23862078-23862101:+_5-2	KLHL29	386	425	249	360	135	85	256	184	182	303	303	428	774	601	373	651	505	700	212	468	696	662	529	334	576	541	575	459	143	445	591	292	770	150	420	159	404	571	461	648	1404	225	518	408	569	595	676	345
MTUS2_CCDS41874.1_ex2_13:30054282-30054305:-_10-7	MTUS2	612	621	421	836	175	826	769	543	355	624	513	498	1473	498	779	1220	1246	956	1117	491	436	492	537	427	549	954	951	345	436	636	1467	1257	1141	485	1021	216	615	463	613	1147	2885	280	560	499	1183	646	1050	465
UQCRC2_CCDS10601.1_ex2_16:21968858-21968881:-_5-2	UQCRC2	135	161	13	4	0	0	12	19	12	5	2	38	30	0	0	202	161	151	123	202	2	302	91	349	219	14	100	22	78	137	125	39	187	6	22	23	110	130	43	176	250	59	33	56	45	54	86	92
BAG2_CCDS4961.1_ex2_6:57048606-57048629:-_5-2	BAG2	121	150	92	426	47	159	161	128	69	86	218	324	576	440	139	214	188	180	559	1050	68	373	133	296	328	160	83	207	106	155	297	701	495	1	163	80	124	137	158	120	444	85	137	142	374	320	254	70
PLOD3_CCDS5715.1_ex12_7:100856434-100856457:-_5-3	PLOD3	535	567	565	228	209	237	267	340	298	344	154	268	546	214	274	523	561	766	2005	746	820	594	456	341	546	614	389	194	124	289	508	914	596	325	521	242	464	418	413	823	1667	207	559	534	841	1276	560	402
HYDIN_CCDS10897.1_ex12_16:71171160-71171183:+_5-3	HYDIN	120	147	0	124	0	240	38	37	101	120	20	64	219	4	78	121	133	58	155	0	191	155	260	130	10	21	25	39	20	56	31	144	70	70	75	13	179	55	93	196	164	9	165	111	178	163	194	74
DLX5_CCDS5647.1_ex2_7:96653690-96653713:-_5-3	DLX5	443	535	299	118	1208	274	294	179	413	449	241	506	906	973	544	708	641	798	625	1001	967	676	269	501	504	565	728	322	337	289	1152	635	810	379	570	185	431	414	292	383	2216	185	385	252	595	602	522	174
SALL3_CCDS12013.1_ex1_18:76753430-76753453:-_5-2	SALL3	144	206	82	49	91	348	108	248	213	311	158	171	132	410	364	447	331	443	490	492	996	129	145	164	169	132	121	188	192	272	265	524	355	108	411	101	213	234	126	486	1416	105	186	305	465	673	554	132
TRIM64B_CCDS53693.1_ex3_11:89607374-89607397:-_5-1	TRIM64B	238	280	227	107	75	142	371	182	147	227	246	232	201	66	233	213	232	449	236	61	57	137	108	311	116	189	227	120	63	139	287	297	312	110	232	94	152	188	63	132	484	114	176	224	315	295	452	198
PARD3B_CCDS42804.1_ex8_2:205989152-205989175:+_5-4	PARD3B	558	629	147	365	120	496	499	338	281	438	320	340	842	556	301	1134	1143	1177	1341	1551	970	529	308	599	433	506	345	662	516	448	1042	509	763	309	583	262	540	383	814	1119	2540	320	897	667	791	1024	1068	467
CD3G_CCDS8395.1_ex2_11:118220617-118220640:-_5-5	CD3G	427	570	138	104	250	118	333	431	315	415	388	450	943	200	464	686	1315	782	571	1263	1194	716	438	467	132	191	221	596	391	427	1192	898	1070	741	512	316	542	535	781	921	1439	190	652	616	978	740	709	540
PPIL1_CCDS4826.1_ex2_6:36839555-36839578:-_5-4	PPIL1	213	200	302	0	0	92	64	13	33	54	30	7	0	0	96	152	328	104	439	110	378	210	6	144	91	87	71	89	193	62	106	127	155	89	130	42	240	114	19	114	68	25	64	115	282	48	85	67
CD28_CCDS2361.1_ex1_2:204591453-204591476:+_9-3	CD28	402	486	456	498	474	413	342	461	362	548	359	478	1098	367	581	790	753	728	778	738	385	591	502	246	577	280	270	328	260	408	438	1027	989	285	456	197	592	388	629	761	2873	257	528	308	1100	886	1082	460
TEX38_CCDS57999.1_ex1_1:47138598-47138621:+_5-2	TEX38	456	532	576	197	940	594	372	738	460	640	430	585	962	943	500	708	730	870	661	801	1097	663	550	636	333	515	481	489	336	273	900	339	672	222	372	202	536	445	396	484	1254	227	685	428	558	779	886	406
ARSA_CCDS14100.2_ex5_22:51065374-51065397:-_5-3	ARSA	855	1049	1462	941	1062	1183	680	613	912	1368	960	1151	1238	1526	1447	1676	1341	1540	1235	2047	1891	1106	1428	631	1270	920	1313	1051	553	776	1263	1740	1073	515	666	219	1012	1015	648	1370	3383	658	1136	967	2041	1842	2348	625
SLC28A3_CCDS6670.1_ex8_9:86907634-86907657:-_5-1	SLC28A3	115	127	16	45	0	191	204	104	85	77	138	196	103	20	23	207	111	80	340	377	297	165	149	92	202	189	63	38	109	103	15	252	0	0	317	81	85	31	97	370	441	34	122	118	127	173	337	141
SMARCA5_CCDS3761.1_ex4_4:144446630-144446653:+_5-2	SMARCA5	179	196	0	66	0	47	74	2	18	25	30	20	189	0	37	94	135	188	259	93	22	157	109	95	54	45	62	30	155	86	173	22	256	80	85	139	127	280	38	175	166	52	177	18	125	481	32	1
AMOT_CCDS14563.1_ex8_X:112054584-112054607:+_5-5	AMOT	534	628	952	205	519	616	715	951	475	479	297	496	609	782	628	620	592	742	687	1161	683	423	979	739	1011	737	693	486	325	333	383	1174	1032	307	545	331	532	577	641	1258	1490	231	677	545	1147	934	1390	232
TTC27_CCDS33176.1_ex3_2:32865398-32865421:-_5-1	TTC27	239	257	0	90	98	105	85	59	14	33	38	25	0	0	57	72	83	33	0	0	2	91	92	40	20	53	93	49	48	66	19	261	145	8	52	29	32	105	0	0	39	13	35	2	163	154	23	19
POMGNT1_CCDS531.1_ex20_1:46663369-46663392:+_5-5	POMGNT1	686	915	1032	434	395	358	747	459	523	676	411	491	599	940	711	532	662	872	876	924	1035	637	506	839	611	554	676	604	354	488	132	830	456	280	519	321	488	637	654	787	3758	357	809	587	1250	1212	667	455
C1orf192_CCDS30921.1_ex2_1:161335975-161335998:+_5-4	C1orf192	93	113	8	36	4	18	42	94	89	105	35	27	38	0	91	101	128	254	0	0	4	53	32	28	0	15	74	46	43	25	9	84	81	3	60	38	182	43	8	144	271	16	132	98	107	160	152	51
EIF4E3_CCDS33786.1_ex1_3:71739254-71739277:-_8-2	EIF4E3	0	0	0	0	0	0	0	0	5	0	0	0	0	0	0	0	0	0	0	0	0	0	0	0	0	0	0	0	0	0	0	0	0	0	0	0	0	0	0	0	0	0	0	0	0	0	0	0
TBC1D26_CCDS42265.1_ex4_17:15641686-15641709:-_5-5	TBC1D26	255	265	65	46	75	373	271	245	159	158	321	99	440	492	141	277	278	310	308	1304	407	461	210	225	176	178	275	282	299	149	326	305	458	72	332	91	226	118	220	298	945	92	190	154	637	287	311	289
UBL7_CCDS10263.1_ex9_15:74751098-74751121:-_5-5	UBL7	318	408	257	517	276	999	307	282	256	369	363	349	347	354	363	267	364	543	367	1655	988	292	371	266	384	287	325	268	285	341	660	695	956	225	478	168	314	161	357	382	1199	199	327	212	447	566	841	224
SLC9B1_CCDS34041.1_ex5_4:103853337-103853360:-_5-1	SLC9B1	226	265	3	29	25	128	43	37	69	58	52	46	0	0	1	79	49	80	188	169	265	57	136	77	24	69	34	215	62	165	37	67	170	0	141	13	198	85	109	16	435	56	133	69	120	51	32	64
DPYD_CCDS30777.1_ex20_1:98293668-98293691:-_5-3	DPYD	192	213	408	312	143	499	201	212	203	226	211	288	491	384	164	326	440	284	70	266	101	327	259	136	62	62	242	223	104	213	196	150	322	129	308	112	232	367	199	67	848	116	259	300	351	576	594	173
NUCKS1_CCDS30987.1_ex4_1:205696848-205696871:-_5-4	NUCKS1	189	211	27	27	243	40	272	183	97	180	15	11	43	62	107	220	174	493	382	94	31	112	131	117	100	99	162	94	155	96	77	330	299	121	125	35	195	92	232	39	418	149	138	148	424	339	220	98
TRIM32_CCDS6817.1_ex0_9:119460384-119460407:-_5-2	TRIM32	618	675	1365	659	638	685	550	696	558	820	881	850	1160	850	962	962	834	972	1584	1100	854	719	772	669	687	775	985	717	409	624	697	1356	982	487	684	329	682	706	907	1153	2774	462	788	658	1095	1517	1488	423
IFT57_CCDS2951.1_ex8_3:107937459-107937482:+_5-3	IFT57	121	129	254	68	321	381	198	49	261	203	74	244	289	681	483	276	317	317	361	63	59	188	123	183	259	178	275	269	167	132	413	281	234	1	142	116	109	268	266	126	1932	114	200	44	204	248	439	94
DHTKD1_CCDS7087.1_ex3_10:12129560-12129583:+_5-1	DHTKD1	224	266	107	576	313	207	268	209	210	227	247	336	449	322	552	284	505	648	1429	493	509	421	542	478	826	366	489	231	126	255	723	369	194	186	280	134	425	370	214	501	834	146	294	354	614	439	613	169
CCL11_CCDS11279.1_ex1_17:32614147-32614170:-_5-2	CCL11	23	44	249	0	0	27	19	14	24	18	0	20	0	115	88	9	19	8	0	0	13	83	11	1	0	2	13	125	8	0	187	0	92	4	19	9	0	33	13	0	1	12	55	3	128	9	1	11
MSRB1_CCDS42100.1_ex2_16:1991315-1991338:+_5-4	MSRB1	632	616	274	375	216	353	552	423	570	569	350	669	495	652	543	702	877	651	809	1772	689	603	594	698	371	362	649	528	454	483	919	833	904	261	588	185	715	596	869	633	1807	260	733	578	799	1130	1005	354
TBR1_CCDS33310.1_ex0_2:162273343-162273366:-_5-2	TBR1	418	571	385	799	333	683	570	754	430	803	588	749	1090	576	1319	786	679	979	1012	1677	1017	733	458	486	360	507	517	430	295	373	1005	679	1221	357	506	239	820	703	729	808	2145	258	696	481	1287	849	838	213
FGF9_CCDS9298.1_ex0_13:22246141-22246164:+_5-1	FGF9	252	235	230	125	254	610	157	190	225	267	258	264	70	329	139	183	447	331	137	325	81	194	233	297	367	295	349	286	224	98	364	918	368	24	210	121	269	287	151	193	877	61	261	215	373	484	168	142
SLC6A7_CCDS4305.1_ex1_5:149574359-149574382:+_5-1	SLC6A7	400	618	1238	257	45	346	359	451	403	418	526	708	533	228	162	651	723	574	458	702	409	610	692	693	293	508	414	541	373	529	1062	721	719	93	682	202	482	793	557	532	1813	236	540	454	597	914	768	369
PAICS_CCDS47060.1_ex4_4:57314654-57314677:+_5-2	PAICS	158	206	46	30	0	0	36	42	34	29	116	107	3	0	31	96	384	305	57	46	36	56	110	121	66	147	45	22	141	69	367	256	204	94	168	54	69	165	68	127	93	22	159	76	72	597	135	28
RGS16_CCDS1348.1_ex1_1:182571111-182571134:-_5-2	RGS16	440	533	809	366	436	693	471	641	595	672	488	792	1568	753	1195	661	1032	900	1126	374	856	582	418	589	543	597	636	367	599	309	705	485	1186	188	660	266	570	481	497	1076	3048	224	717	413	1081	684	1177	460
MDM4_CCDS1447.1_ex9_1:204518413-204518436:-_15-11	MDM4	157	185	147	19	0	65	115	87	23	42	30	67	0	190	0	195	375	253	282	296	426	131	258	302	350	235	232	76	295	137	203	349	406	41	151	53	295	230	131	140	386	104	165	71	227	264	491	65
NOB1_CCDS10884.1_ex7_16:69788498-69788521:+_5-5	NOB1	439	596	136	76	16	90	152	120	135	210	83	131	321	151	168	254	313	559	213	357	110	737	588	482	149	148	285	454	549	425	462	649	338	278	361	183	338	323	262	279	278	156	505	203	414	516	275	138
C22orf46_CCDS46717.1_ex1_22:42089663-42089686:-_5-4	C22orf46	227	242	72	93	0	75	198	107	82	116	185	149	38	5	156	291	141	234	139	449	57	244	92	56	110	94	116	193	117	101	29	222	125	31	74	52	67	154	86	115	382	34	174	205	347	246	139	22
BCOR_CCDS14250.1_ex11_X:39932803-39932826:-_5-2	BCOR	916	1164	4859	1027	1121	1238	999	607	869	1152	582	729	1726	1716	1782	1735	2274	1594	2013	2415	3080	1413	1117	1111	2452	1302	1167	944	806	1008	1809	1606	1650	653	1202	605	1538	1107	1241	1584	4545	651	1538	1535	2071	2413	2983	821
PABPC1L2A_CCDS35334.1_ex0_X:72298915-72298938:+_5-1	PABPC1L2A	1421	1544	1290	1606	2003	1534	1081	1205	945	1714	1225	1354	2625	1189	2241	1482	2400	2140	1184	1757	1694	1382	1294	1389	1157	968	967	835	849	1004	524	1132	1386	630	1204	443	1175	1241	1385	2113	5836	445	1677	1176	2153	1312	2135	712
CSTF1_CCDS13452.1_ex2_20:54972749-54972772:+_5-5	CSTF1	433	564	53	188	89	553	535	647	500	630	724	866	488	129	603	693	738	755	663	699	637	395	505	471	570	630	927	252	243	359	721	868	749	332	819	183	461	672	532	660	3359	250	300	461	943	965	1263	453
PRR7_CCDS4419.1_ex0_5:176882175-176882198:+_5-1	PRR7	346	248	419	194	201	196	292	258	150	273	303	287	356	526	327	342	474	416	329	456	864	464	311	248	205	133	424	76	176	234	449	574	349	58	289	77	275	160	314	282	624	103	341	268	519	374	485	59
DNAJC4_CCDS41666.1_ex3_11:64000208-64000231:-_5-5	DNAJC4	323	369	108	250	50	278	254	455	363	449	313	376	299	346	376	604	574	605	968	358	544	174	368	257	263	350	272	350	169	176	265	205	431	567	552	186	372	508	379	731	1386	117	322	281	555	745	744	199
MYOZ1_CCDS7330.1_ex2_10:75394360-75394383:-_5-1	MYOZ1	608	689	440	565	319	845	1070	930	611	706	627	579	768	1041	944	988	905	1474	2022	1070	774	814	809	259	919	594	703	547	488	606	1070	1696	818	360	1058	388	489	839	602	1000	3279	247	649	815	1201	1218	930	527
PPP2R2A_CCDS34867.1_ex5_8:26218492-26218515:-_5-2	PPP2R2A	273	285	80	20	0	235	121	176	136	128	190	131	54	46	82	308	323	522	94	468	199	479	321	184	255	398	304	291	146	362	190	311	943	85	381	154	204	210	153	244	506	91	120	272	429	321	410	108
BCHE_CCDS3198.1_ex2_3:165548027-165548050:+_5-1	BCHE	375	471	293	424	247	361	486	375	366	591	422	955	541	202	846	548	578	581	995	238	720	376	610	450	367	491	398	338	397	359	419	753	801	533	329	231	397	432	447	463	1118	246	309	497	878	1034	795	238
ATP6V1D_CCDS9780.1_ex4_14:67814136-67814159:+_5-3	ATP6V1D	14	24	0	7	0	0	10	0	0	0	0	0	58	0	0	58	4	49	0	0	0	0	0	0	0	20	0	50	31	23	31	9	0	0	40	0	10	13	0	0	0	0	0	20	54	0	0	0
SDC2_CCDS6272.1_ex1_8:97605791-97605814:+_5-1	SDC2	465	529	316	93	314	461	219	549	349	369	160	253	1543	563	306	705	984	552	1325	575	580	468	618	407	444	684	472	300	245	581	935	844	837	339	510	212	340	384	476	963	1849	234	369	515	670	524	434	271
ARHGAP12_CCDS59214.1_ex14_10:32150362-32150385:+_5-2	ARHGAP12	513	549	545	57	1092	526	380	711	388	703	254	483	1295	475	1318	1132	1467	1040	1762	1595	1790	948	531	455	439	629	731	550	339	497	1085	1427	1504	758	1122	260	536	548	849	1314	4056	452	891	681	1262	840	1074	381
RECK_CCDS6597.1_ex1_9:36052298-36052321:+_5-1	RECK	306	401	427	0	106	119	378	454	282	317	196	236	257	232	361	377	487	491	191	418	253	162	226	222	333	305	316	359	332	337	470	459	539	81	269	120	344	289	294	551	673	185	255	609	495	474	749	247
ZNF490_CCDS12272.1_ex0_19:12692445-12692468:+_5-5	ZNF490	157	177	1	17	93	14	98	105	92	156	90	100	51	19	139	167	410	119	444	64	0	107	152	298	110	232	65	157	128	115	40	84	268	300	374	96	48	189	291	297	338	73	131	109	178	174	599	46
SERPINA11_CCDS32149.1_ex3_14:94914577-94914600:-_5-2	SERPINA11	412	456	384	411	1137	653	479	905	496	743	333	296	857	815	606	739	467	729	483	767	1663	372	531	417	322	324	607	215	316	378	1078	1334	1161	333	266	125	477	391	432	786	1104	195	350	535	1023	774	661	380
PXT1_CCDS4820.2_ex1_6:36368317-36368340:+_5-2	PXT1	328	385	87	116	698	382	305	441	302	481	319	304	757	984	870	520	407	606	972	564	535	134	418	374	331	436	424	515	187	293	298	517	373	156	578	219	220	560	234	305	2438	309	395	491	710	642	1507	122
KLHDC2_CCDS9693.1_ex5_14:50245125-50245148:+_5-5	KLHDC2	148	164	93	60	122	175	139	133	210	277	163	169	592	48	120	138	319	372	276	249	339	212	260	104	174	185	86	127	124	275	632	322	408	94	156	55	174	181	225	202	674	55	196	139	543	288	600	109
JAKMIP3_CCDS44494.1_ex3_10:133948579-133948602:-_5-2	JAKMIP3	318	408	87	154	313	299	260	487	214	332	103	207	186	295	535	415	676	497	849	1015	559	223	470	318	230	624	517	233	376	300	544	953	675	269	598	119	360	286	336	513	1327	200	442	268	655	768	663	223
TPM2_CCDS6586.1_ex6_9:35685735-35685758:+_7-5	TPM2	580	684	193	269	207	431	625	483	444	750	583	593	767	507	713	950	1167	1137	1794	1245	1013	521	515	497	869	792	933	384	278	655	1790	1145	1308	446	402	231	652	671	876	1168	3649	324	523	696	1490	759	1565	381
ZFYVE21_CCDS55948.1_ex2_14:104194166-104194189:-_5-2	ZFYVE21	1017	1172	743	483	726	601	825	861	781	922	791	1351	1698	1567	1405	1552	1723	1594	1224	1957	1778	840	1917	1293	1711	1130	1195	1227	832	1249	1675	2322	1048	437	1014	427	944	1120	758	2000	3139	700	1758	1160	2471	2156	1592	554
PARP16_CCDS10204.1_ex5_15:65578605-65578628:+_5-5	PARP16	694	869	669	330	385	938	437	600	587	644	570	555	495	1346	924	898	1255	1079	2457	434	556	788	799	626	586	713	785	645	421	725	883	689	862	184	662	290	704	610	1424	1327	1771	281	902	571	1064	1030	1524	415
ZMYM1_CCDS41302.1_ex8_1:35578880-35578903:+_5-5	ZMYM1	146	248	587	132	71	140	151	256	240	304	143	157	340	202	370	267	531	533	350	748	228	267	268	292	428	327	296	81	234	395	368	348	342	266	467	66	249	239	192	514	1136	114	302	181	600	357	319	245
GUCY1A3_CCDS34085.1_ex3_4:156631955-156631978:+_5-3	GUCY1A3	309	371	709	1351	215	1654	199	326	199	483	326	307	521	654	281	619	913	619	459	1266	686	368	607	502	519	219	328	343	326	468	318	456	527	283	345	65	359	356	460	313	1705	101	358	364	630	587	542	262
GJB7_CCDS5008.1_ex0_6:87994354-87994377:+_5-3	GJB7	277	435	242	377	1658	584	759	755	326	386	280	191	431	753	733	495	644	730	777	263	566	446	319	379	419	295	299	197	209	386	184	337	663	34	350	121	389	276	235	718	1061	214	462	227	599	538	801	235
LMO4_CCDS713.1_ex0_1:87797881-87797904:+_5-3	LMO4	195	211	72	9	235	113	160	148	167	271	148	272	286	342	376	290	191	227	456	360	442	149	187	63	50	256	36	265	196	240	193	386	264	63	149	44	231	133	123	341	362	50	226	151	390	314	526	210
SIL1_CCDS4209.1_ex7_5:138456732-138456755:+_5-4	SIL1	1247	1370	1000	449	870	836	1026	960	560	772	759	776	1864	1156	1324	1583	1690	1954	1598	1805	1316	775	995	635	975	1106	1132	928	794	969	3012	2293	2332	744	1477	433	943	1161	1276	2016	2899	495	1087	1092	1625	1809	2137	648
BLID_CCDS31693.1_ex0_11:121986493-121986516:+_5-4	BLID	836	991	943	952	1465	1081	910	819	1174	1330	720	1225	1791	1878	2052	1490	1775	1923	1763	1932	1578	976	1120	1226	1990	1194	1045	863	883	1006	911	1614	1657	522	1411	536	902	1293	1936	1985	5517	630	1178	1245	1968	1681	1635	925
KLK4_CCDS12809.1_ex2_19:51411955-51411978:+_5-1	KLK4	388	418	224	375	115	586	270	334	244	305	302	364	616	467	327	761	517	712	653	244	1014	499	619	556	823	735	493	364	170	500	1290	1335	512	88	385	112	549	359	308	406	1087	141	560	494	696	769	913	377
TRIM33_CCDS872.1_ex13_1:114970368-114970391:-_5-2	TRIM33	246	310	15	25	67	345	160	254	95	103	105	157	83	144	445	391	458	208	481	140	432	205	226	383	167	207	203	138	97	307	645	25	573	25	274	42	150	269	162	281	1532	100	233	139	452	382	704	126
ALX3_CCDS819.1_ex1_1:110604089-110604112:+_5-1	ALX3	504	537	506	482	1033	805	469	597	328	460	440	671	230	286	429	364	308	475	955	768	878	781	534	234	337	382	308	430	366	418	521	926	819	193	375	256	370	590	310	422	1455	123	284	262	644	530	798	233
PSME1_CCDS41930.1_ex6_14:24607295-24607318:+_5-5	PSME1	154	197	155	172	430	293	297	242	182	329	201	161	614	411	831	276	716	454	1384	336	618	259	116	224	148	250	195	111	93	236	170	208	219	163	409	95	143	275	324	428	642	59	223	115	413	529	226	54
SLC27A3_CCDS1053.1_ex1_1:153749076-153749099:-_5-5	SLC27A3	388	442	286	344	67	145	290	314	370	477	222	257	91	133	319	590	408	771	1610	664	717	383	452	201	258	360	423	304	187	255	535	749	964	125	545	156	267	391	392	181	1018	282	397	366	521	420	904	312
S1PR5_CCDS12240.1_ex0_19:10625354-10625377:+_5-2	S1PR5	543	556	2935	324	37	214	172	338	176	333	443	712	306	208	127	818	370	690	848	837	862	377	522	304	245	307	297	425	518	597	933	549	200	350	625	275	460	577	410	575	2005	140	392	455	774	552	908	198
ASPH_CCDS34899.1_ex1_8:62580820-62580843:-_10-5	ASPH	314	369	44	66	297	73	254	408	271	294	154	279	496	362	329	568	627	492	929	1397	174	415	209	249	201	47	92	209	307	263	593	440	231	167	218	147	400	231	188	355	636	166	253	128	363	534	714	198
ACTL10_CCDS33463.1_ex0_20:32255394-32255417:+_5-1	ACTL10	427	527	688	338	270	376	540	453	442	449	449	483	1615	944	586	536	610	554	926	961	898	326	528	256	366	575	471	203	250	368	429	553	757	123	657	186	654	237	510	716	2256	270	415	523	547	974	706	411
TSC22D1_CCDS31966.1_ex2_13:45149332-45149355:+_11-6	TSC22D1	74	71	3	0	178	16	72	82	49	110	0	29	163	9	290	142	33	32	1	32	206	95	69	35	30	111	72	106	62	77	246	135	181	60	48	11	65	150	71	198	432	67	47	54	122	118	284	47
RPS3_CCDS58161.1_ex2_11:75112710-75112733:-_5-2	RPS3	1010	1200	158	131	153	147	107	228	92	193	144	235	0	83	31	128	20	141	251	90	93	170	98	129	143	220	163	77	82	172	363	265	154	204	234	91	124	93	58	63	192	99	129	123	136	126	50	23
PRSS37_CCDS34764.1_ex2_7:141537741-141537764:+_5-2	PRSS37	410	414	236	256	509	555	315	544	422	586	370	383	671	819	1021	934	679	747	1059	350	823	524	344	583	459	274	650	538	279	369	624	766	722	163	459	122	561	554	269	772	1746	130	677	584	1032	397	748	113
UXT_CCDS14284.1_ex3_X:47517004-47517027:-_5-1	UXT	208	228	16	83	3	207	116	149	189	143	120	90	1	32	23	101	53	138	120	228	282	55	112	23	83	111	148	122	79	175	130	394	157	253	124	54	41	75	20	24	137	54	33	109	117	154	215	43
TMEM229B_CCDS9783.1_ex0_14:67940330-67940353:-_5-2	TMEM229B	670	732	384	633	1210	773	662	694	675	928	640	856	860	1196	491	959	1210	1183	588	1584	845	830	427	542	810	402	514	673	520	635	492	812	602	278	612	173	814	907	726	937	2184	477	750	605	883	1153	1276	447
CYBB_CCDS14242.1_ex3_X:37651290-37651313:+_5-3	CYBB	442	456	199	220	357	1107	228	362	412	788	534	636	1569	211	626	635	917	678	414	1352	178	384	357	648	371	644	583	343	347	437	292	444	595	150	655	184	586	547	472	866	1608	279	469	331	919	1204	560	264
MSTO1_CCDS1114.1_ex8_1:155582348-155582371:-_5-5	MSTO1	176	188	291	10	27	41	84	60	22	38	63	50	103	58	97	228	194	283	326	26	2	107	106	39	126	0	0	28	78	118	50	286	131	78	158	63	165	111	63	63	339	21	78	10	323	55	315	124
MBP_CCDS12011.1_ex2_18:74700836-74700859:-_13-1	MBP	809	1042	1125	731	742	531	626	677	587	844	746	1000	876	436	1203	1504	1430	1567	1678	1450	1146	647	612	1032	1311	636	824	688	725	837	1381	1951	1359	486	1002	392	891	783	1131	1460	2618	384	1135	968	1586	1889	1779	665
AREG_CCDS3565.1_ex1_4:75312415-75312438:-_5-3	AREG	1074	1313	772	1623	828	1359	957	1142	554	721	517	1294	1495	1379	1451	1848	2289	1625	3540	2762	2300	800	785	1234	1589	1024	1099	881	749	842	1405	1580	2224	731	1356	526	1257	971	1063	1611	5225	668	1097	1179	1827	2131	2359	1034
AFM_CCDS3557.1_ex4_4:74352743-74352766:+_5-2	AFM	434	494	708	513	676	546	781	704	807	817	311	519	1145	1221	860	950	949	1414	654	873	765	666	493	480	716	717	753	313	318	318	484	570	1167	136	405	181	565	583	778	1106	2878	310	694	583	720	1665	902	371
RHOBTB2_CCDS55210.1_ex3_8:22863595-22863618:-_5-3	RHOBTB2	234	311	144	150	269	467	166	321	105	217	198	240	861	762	306	465	358	498	505	541	836	340	392	178	667	266	317	213	117	252	379	120	93	119	470	184	289	291	595	466	759	108	395	389	639	289	960	182
MRPL41_CCDS7046.1_ex0_9:140446635-140446658:+_5-2	MRPL41	313	387	80	156	550	82	125	107	78	40	34	30	146	24	18	291	546	274	101	227	393	616	299	284	217	333	312	341	176	107	143	664	452	29	160	105	296	315	301	189	624	139	313	216	292	441	178	153
RIPPLY2_CCDS34493.1_ex1_6:84563399-84563422:+_5-1	RIPPLY2	721	872	511	378	324	671	484	404	388	771	613	790	1018	1159	707	963	1506	1412	1147	817	778	402	640	1082	1264	874	857	863	788	539	1253	848	1322	461	1056	329	735	958	944	1346	2018	326	1039	913	1258	1879	1644	479
GPR126_CCDS47489.1_ex3_6:142691301-142691324:-_5-4	GPR126	339	395	277	390	423	398	339	296	346	463	264	342	684	599	810	521	897	955	336	625	909	515	329	349	579	224	485	172	315	446	541	668	423	273	288	150	449	300	376	592	1749	281	575	377	1006	584	994	294
BAIAP2_CCDS11775.1_ex4_17:79059467-79059490:+_5-2	BAIAP2	169	171	34	25	242	202	115	113	181	134	352	247	50	468	132	228	144	340	204	191	259	104	176	149	225	351	191	115	135	169	131	323	501	76	98	121	149	258	217	253	656	45	214	211	318	179	173	69
THAP10_CCDS10237.1_ex2_15:71184407-71184430:+_5-3	THAP10	69	103	234	21	4	31	67	82	25	27	73	71	169	34	92	122	144	208	35	397	77	121	44	16	23	63	84	65	38	88	188	288	306	82	54	59	126	121	82	41	310	36	103	49	134	134	154	0
PARD6G_CCDS12022.1_ex1_18:77960768-77960791:-_5-5	PARD6G	569	670	685	1542	142	1167	479	449	624	920	641	451	1236	1286	1284	1021	1362	1164	1591	1025	1231	1172	828	1087	644	805	758	983	678	612	1468	865	1190	684	947	444	579	715	705	1048	2408	407	1007	661	1400	1182	1748	414
CYP2D6_CCDS46721.1_ex6_22:42525175-42525198:-_6-5	CYP2D6	457	587	557	418	413	573	524	435	336	526	267	487	1283	655	1446	980	706	801	789	860	669	463	500	517	817	579	305	342	280	642	957	888	502	401	981	244	421	586	826	1028	1952	191	575	502	815	923	1031	349
TNS3_CCDS5506.2_ex14_7:47408579-47408602:+_5-2	TNS3	762	840	1350	840	1134	1597	1029	1005	696	857	997	1219	1067	746	856	870	665	919	466	753	1487	1117	872	605	1007	570	471	879	595	883	1218	1255	1256	467	832	370	624	719	711	743	1790	566	1448	702	1454	1461	1709	738
ACVR1C_CCDS2205.1_ex4_2:158400994-158401017:-_5-2	ACVR1C	487	545	1175	159	271	984	586	713	438	644	418	382	652	1059	600	957	924	775	552	1143	1517	410	539	502	376	582	510	272	345	458	806	242	765	143	893	215	518	466	618	1139	2069	276	535	514	1227	704	931	250
ANK3_CCDS55711.1_ex15_10:61868689-61868712:+_5-1	ANK3	484	585	255	209	326	351	441	554	429	581	466	488	776	764	389	966	878	924	1130	841	965	604	204	454	367	307	165	559	336	446	628	748	534	514	467	173	377	239	266	478	1761	313	424	516	986	918	564	387
SCRN1_CCDS47567.1_ex3_7:29980332-29980355:+_5-1	SCRN1	322	314	241	204	633	236	208	206	181	271	288	406	183	699	139	288	495	374	335	540	366	274	326	367	96	336	198	393	184	443	486	281	836	90	675	72	295	335	137	363	972	225	227	380	370	419	419	409
STARD13_CCDS9348.1_ex9_13:33703734-33703757:-_5-3	STARD13	392	443	1769	22	413	525	386	668	342	417	138	454	573	70	558	809	808	888	706	1170	1176	467	294	474	347	314	230	516	234	350	412	1252	452	174	408	145	316	371	512	680	980	182	635	248	567	918	738	304
HDAC6_CCDS14306.1_ex9_X:48672867-48672890:-_5-3	HDAC6	763	955	1057	599	853	1114	618	482	949	1068	652	924	830	1923	1466	1092	1688	1326	1266	575	1270	885	735	667	846	577	388	647	628	692	1474	1277	725	623	718	175	686	675	758	1434	3525	445	984	431	1247	1708	1022	395
MTCP1_CCDS44027.1_ex1_X:154294048-154294071:+_5-2	MTCP1	114	145	2	131	40	44	88	68	104	101	117	184	122	169	198	114	210	172	13	452	22	154	74	279	45	94	116	41	128	95	2	388	248	6	43	9	120	105	109	144	380	50	92	187	488	38	185	22
CASP8_CCDS2342.1_ex0_2:202131496-202131519:+_5-4	CASP8	586	748	1066	416	1695	1017	967	845	701	1002	827	1010	1296	876	1045	1196	1174	1477	485	1226	1170	900	949	725	796	738	935	409	280	454	1487	944	1676	920	741	226	868	899	825	980	4249	289	1173	954	1378	773	1656	457
LAPTM4A_CCDS1696.1_ex3_2:20237114-20237137:+_5-1	LAPTM4A	157	191	75	1	54	137	116	102	236	176	66	61	141	269	319	237	219	251	751	191	93	174	163	186	335	45	239	256	46	174	140	126	270	348	294	36	239	154	199	244	764	55	140	276	318	83	672	119
MDFI_CCDS4857.1_ex2_6:41617473-41617496:-_5-5	MDFI	575	632	610	243	292	846	506	427	389	576	370	609	552	870	911	994	1201	1271	503	1097	247	891	611	548	708	675	690	483	452	783	1551	1559	1423	308	495	278	492	984	679	864	2416	293	543	604	1001	1268	1106	469
RASD2_CCDS13916.1_ex0_22:35943050-35943073:+_5-3	RASD2	568	704	1627	346	246	593	475	525	370	437	725	761	699	572	848	1188	1224	1272	1229	701	708	764	634	447	968	540	621	451	545	772	1380	910	735	346	509	180	685	460	492	1059	1865	273	518	452	943	794	1253	391
CCDC147_CCDS31282.1_ex6_10:106130670-106130693:+_5-4	CCDC147	360	402	167	49	123	482	311	337	318	383	206	251	79	214	121	519	797	636	1043	677	247	153	452	178	306	392	387	265	170	304	741	321	364	93	126	99	277	225	260	363	700	194	372	237	651	780	211	212
REV3L_CCDS5091.2_ex19_6:111696909-111696932:-_5-3	REV3L	61	59	15	0	403	38	33	113	60	38	6	0	5	79	2	47	49	66	19	10	2	116	17	49	172	69	19	3	17	54	38	15	180	2	90	10	0	49	25	37	48	15	32	20	90	39	23	26
C7orf34_CCDS5876.2_ex0_7:142636756-142636779:-_5-1	C7orf34	319	428	211	94	247	539	540	340	153	276	179	475	131	48	258	680	841	375	554	27	728	318	195	304	129	198	370	322	363	169	725	463	971	147	187	159	277	267	226	270	719	194	321	232	599	382	1096	287
PTAR1_CCDS47978.1_ex3_9:72347260-72347283:-_5-3	PTAR1	528	651	40	92	173	822	424	524	299	387	183	246	831	859	568	800	928	739	512	1284	538	336	339	583	345	260	439	523	424	680	849	650	971	78	576	140	298	356	461	1344	2561	258	858	573	1097	1025	1231	473
NDUFB9_CCDS6352.1_ex2_8:125559244-125559267:+_5-4	NDUFB9	203	257	0	0	0	0	84	25	13	24	157	154	7	181	107	217	198	115	26	257	91	126	135	174	80	82	53	102	36	187	235	23	256	5	187	6	140	39	61	198	415	48	84	88	192	85	44	66
SOX3_CCDS14669.1_ex0_X:139587079-139587102:-_5-5	SOX3	286	372	1342	178	409	377	337	386	340	275	349	384	289	91	209	437	512	329	434	472	968	409	172	314	333	213	376	304	232	357	385	474	673	577	331	69	184	356	316	345	714	217	276	384	633	503	840	188
LOC81691_CCDS10591.1_ex7_16:20838410-20838433:-_5-3	LOC81691	697	698	997	439	187	343	663	378	591	612	393	552	845	645	1440	1040	1317	1107	1370	1192	955	532	742	876	1167	825	713	589	488	656	1559	1473	1085	509	727	340	707	748	601	752	2769	265	744	757	1308	1015	1706	352
FBXL5_CCDS3415.1_ex4_4:15629611-15629634:-_5-2	FBXL5	233	280	393	88	406	286	244	297	175	390	493	469	352	212	322	460	469	535	684	61	556	445	236	151	481	334	295	239	139	165	781	598	461	189	295	71	252	314	355	581	1016	202	197	311	483	681	546	154
PAMR1_CCDS31460.1_ex8_11:35513641-35513664:-_5-5	PAMR1	195	227	451	97	48	405	176	521	133	174	168	185	397	482	379	245	311	178	35	228	137	436	284	213	132	143	158	220	202	81	99	146	141	50	174	56	186	156	167	100	966	115	224	256	229	622	523	149
CASKIN2_CCDS11723.1_ex9_17:73501051-73501074:+_5-3	CASKIN2	807	992	1294	224	1020	681	724	686	614	689	668	930	1556	995	1193	964	1026	845	382	1023	1181	1005	762	1046	470	324	235	862	653	747	1222	1096	1234	418	577	254	665	651	730	939	2763	442	857	699	949	1092	1758	544
ST8SIA2_CCDS10372.1_ex3_15:92981764-92981787:-_5-5	ST8SIA2	774	868	1525	491	1848	1569	811	904	782	951	759	1027	1673	694	1358	1560	1425	1365	1883	1041	1712	1139	1198	1363	892	1119	1204	746	575	671	2348	1108	1915	617	993	260	925	1013	1003	1590	5570	754	1276	896	1867	1871	1964	413
KCNH8_CCDS2632.1_ex7_3:19479719-19479742:-_5-4	KCNH8	574	681	413	200	44	362	458	402	508	740	628	723	889	530	403	927	1150	902	715	1252	1808	714	321	754	498	531	439	601	485	668	860	851	1237	288	631	256	477	396	487	303	1459	375	521	603	839	1015	1204	340
MMP1_CCDS8322.1_ex8_11:102667995-102668018:+_5-3	MMP1	596	602	428	220	980	526	673	634	662	747	571	1049	1158	1115	877	808	1088	1195	1278	629	871	680	489	365	673	329	468	346	512	512	627	1317	979	396	802	195	668	394	460	719	2539	336	605	802	883	1198	1191	598
SPATA2_CCDS13422.1_ex0_20:48522995-48523018:+_5-2	SPATA2	601	805	246	210	545	461	785	643	470	689	286	688	1935	908	1120	1126	681	1075	953	1648	646	393	523	353	635	488	636	695	380	461	471	1297	489	243	646	163	763	616	639	653	3053	291	826	614	1072	751	1185	418
LARS_CCDS34265.1_ex14_5:145523857-145523880:+_5-1	LARS	247	257	17	112	12	20	251	214	51	156	101	79	0	0	23	45	31	7	0	6	63	4	61	113	17	28	29	65	38	93	193	108	37	0	56	28	4	33	4	0	43	6	58	29	42	3	25	21
RCAN3_CCDS254.1_ex3_1:24861584-24861607:+_10-9	RCAN3	290	341	309	71	189	156	63	170	229	208	120	253	299	200	106	444	266	338	369	691	406	342	125	569	138	342	174	147	134	255	62	556	689	99	170	91	175	286	363	209	1296	119	202	361	533	393	416	174
ODAM_CCDS3536.2_ex3_4:71063859-71063882:-_5-4	ODAM	757	746	411	775	469	549	1050	875	702	940	791	1083	2654	711	1211	1117	1698	1131	1520	1561	1136	1114	1151	433	774	655	953	534	564	615	941	1831	1905	463	945	330	739	710	906	1368	3764	379	1093	796	1531	1630	1363	350
SLC9A7_CCDS14269.1_ex13_X:46532005-46532028:+_5-2	SLC9A7	328	379	200	1081	597	380	380	246	542	502	363	422	922	460	568	652	913	666	927	552	346	257	432	216	256	453	284	316	245	446	352	737	1113	368	368	111	395	379	622	261	2394	228	432	309	930	760	697	192
COPS8_CCDS2517.1_ex3_2:237998615-237998638:-_5-4	COPS8	124	147	13	8	49	79	79	72	9	11	8	43	16	92	6	152	6	113	105	261	202	66	46	64	34	35	22	68	69	56	61	115	34	126	186	14	45	40	77	78	180	20	14	25	139	3	62	11
ATL1_CCDS32077.1_ex6_14:51080015-51080038:+_5-4	ATL1	360	375	258	41	371	332	257	314	456	631	333	367	993	655	516	625	701	707	950	803	1027	238	252	353	908	308	242	194	243	315	461	399	529	276	326	155	498	298	347	377	1047	117	431	337	615	868	1015	303
C22orf29_CCDS13769.1_ex0_22:19839274-19839297:+_5-1	C22orf29	577	606	281	279	553	459	534	607	558	556	303	562	916	720	1044	627	1621	782	1932	1379	1126	725	415	892	583	814	644	501	621	728	1021	879	972	270	554	215	585	565	534	1098	2448	307	625	710	819	983	638	605
NFKBIL1_CCDS4700.1_ex1_6:31516080-31516103:-_5-1	NFKBIL1	747	914	757	459	536	624	1063	1212	856	975	738	1145	2224	1406	917	1391	1175	1773	679	954	1602	594	1200	824	822	1065	761	775	749	643	1272	2036	1271	552	898	399	661	603	864	787	3241	324	1359	747	1359	1311	1526	608
SLC22A12_CCDS60835.1_ex4_11:64365972-64365995:+_5-3	SLC22A12	702	807	571	587	350	777	566	546	646	831	497	654	1569	1794	1709	1095	951	1209	1119	1123	772	636	631	811	573	1071	908	533	470	562	2354	1448	1369	471	1045	320	612	823	820	1042	3633	503	1017	901	1468	1041	1604	516
SIRPD_CCDS13018.1_ex2_20:1532551-1532574:-_5-4	SIRPD	177	181	23	147	47	187	268	237	77	145	157	121	288	9	168	229	263	285	646	180	565	95	400	111	199	269	166	118	259	245	431	32	302	87	127	145	187	191	230	286	909	146	360	92	200	222	664	63
FBXW10_CCDS11199.3_ex11_17:18675772-18675795:+_7-5	FBXW10	358	434	240	27	235	714	751	506	300	289	201	184	469	799	392	516	407	371	381	861	1082	370	248	346	302	311	394	424	314	271	974	655	696	183	355	120	304	270	264	818	2119	166	349	437	789	1004	734	149
HMBOX1_CCDS6071.1_ex3_8:28866601-28866624:-_5-5	HMBOX1	278	398	504	96	511	297	170	263	246	292	408	297	1145	501	415	574	879	558	620	674	138	272	508	584	461	384	282	322	268	274	357	310	738	345	261	156	371	219	414	454	1845	156	506	354	506	679	808	173
ZNF665_CCDS46169.1_ex0_19:53669556-53669579:-_5-5	ZNF665	330	386	230	485	14	319	262	350	211	246	413	573	145	854	607	355	838	794	1296	651	736	603	685	569	416	395	567	455	197	229	935	490	482	212	402	114	354	315	138	371	1388	107	266	468	719	557	548	258
SLC4A8_CCDS44890.1_ex7_12:51853818-51853841:-_5-5	SLC4A8	145	209	407	221	79	159	145	124	92	134	202	332	107	576	622	378	284	193	385	143	372	78	108	309	130	55	52	108	90	345	191	18	292	272	75	39	107	151	214	309	862	191	99	219	365	145	227	207
MTSS1L_CCDS32476.1_ex4_16:70708338-70708361:+_5-1	MTSS1L	462	572	306	101	168	572	398	496	455	503	549	652	1134	840	466	833	1056	777	1447	1148	735	303	652	147	1106	610	643	507	490	514	621	719	794	274	607	330	577	684	495	978	1979	203	1000	704	1140	590	1121	356
AJAP1_CCDS54.1_ex1_1:4772610-4772633:+_5-4	AJAP1	598	680	587	561	384	710	693	662	545	741	441	600	1300	484	794	1168	1037	1007	952	590	824	748	517	680	830	627	649	613	554	683	835	1086	754	707	889	243	680	631	508	908	3265	362	820	828	1153	1292	1292	483
C5orf28_CCDS3945.1_ex1_5:43453789-43453812:+_5-4	C5orf28	119	87	361	13	0	329	58	42	37	50	77	80	89	157	144	76	231	92	97	176	46	37	77	52	28	42	81	102	120	164	184	147	78	140	33	53	84	30	63	125	224	35	55	214	211	268	131	36
CCDC94_CCDS12124.1_ex3_19:4254391-4254414:-_5-5	CCDC94	444	570	420	281	278	189	224	168	211	209	167	235	284	451	237	107	252	74	429	73	117	56	206	135	173	102	214	67	89	79	282	344	128	160	270	60	91	132	279	172	401	60	193	26	146	176	207	115
CTSA_CCDS13385.2_ex4_20:44521040-44521063:-_5-3	CTSA	90	116	54	325	222	83	94	135	73	53	115	128	75	282	203	93	170	137	32	57	292	268	227	194	189	137	51	148	130	22	45	279	297	0	330	51	71	120	127	69	346	38	96	108	203	173	202	57
FBXL16_CCDS10421.1_ex4_16:746824-746847:-_5-3	FBXL16	302	320	300	114	797	80	150	190	157	251	61	101	396	221	190	426	488	491	447	871	153	107	328	376	111	147	207	320	262	223	323	660	372	158	341	61	336	259	289	641	979	171	292	567	516	591	720	135
KDM6A_CCDS14265.1_ex15_X:44922668-44922691:+_5-2	KDM6A	467	578	301	286	545	580	822	891	678	1022	341	722	1450	791	673	931	860	1094	263	744	457	752	624	416	796	1002	699	528	457	586	815	948	1432	233	579	237	597	461	365	852	1847	415	524	420	1130	1100	1005	497
ZBTB43_CCDS6867.1_ex0_9:129595117-129595140:-_5-3	ZBTB43	730	848	436	464	204	697	593	890	415	764	509	617	896	531	559	1374	863	1482	983	1390	1883	780	582	700	650	845	781	802	646	655	1306	1231	1035	470	1166	310	674	699	680	1199	1964	416	877	1213	965	1556	2614	636
HOXD11_CCDS2265.1_ex0_2:176972566-176972589:+_5-4	HOXD11	396	460	298	62	208	708	320	470	358	420	252	540	343	528	298	425	348	414	104	394	329	186	228	218	574	301	178	299	213	216	353	489	270	43	690	26	237	206	238	301	1137	257	233	331	535	617	283	264
RASAL2_CCDS1321.2_ex7_1:178412089-178412112:-_5-4	RASAL2	434	515	246	844	176	669	411	468	343	326	429	493	582	1068	685	1049	922	1090	565	924	471	378	265	457	435	305	844	292	434	547	813	428	1032	202	658	132	655	658	215	489	1845	247	659	516	866	670	793	203
PSG6_CCDS12613.1_ex4_19:43420431-43420454:-_5-4	PSG6	2	1	0	0	0	0	0	0	0	0	1	15	9	0	7	0	0	0	0	5	0	0	0	0	0	0	0	0	0	0	0	0	1	0	0	7	14	0	0	1	0	0	0	0	0	0	0	0
TTC34_CCDS55565.1_ex5_1:2704086-2704109:+_5-5	TTC34	546	733	957	284	1862	499	627	634	652	719	738	918	1245	673	609	925	1437	1063	727	692	1289	366	667	398	547	683	680	683	329	663	813	1090	926	369	722	382	680	681	1017	829	1950	353	866	735	1387	1035	1564	456
IDE_CCDS53554.1_ex10_10:94239140-94239163:-_5-5	IDE	504	605	289	381	531	379	725	1034	517	612	613	795	268	787	377	799	1134	932	1353	575	753	456	586	680	388	712	533	448	530	334	784	327	792	162	710	275	571	513	587	686	1630	339	630	597	1091	803	745	288
MANBAL_CCDS13293.1_ex0_20:35929781-35929804:-_4-2	MANBAL	185	207	341	24	638	79	140	234	165	106	117	59	122	71	92	324	419	190	225	498	113	330	195	211	166	95	197	129	262	159	145	219	217	105	145	116	235	197	13	103	272	31	284	248	553	489	330	69
EIF4EBP2_CCDS7303.1_ex1_10:72179703-72179726:+_5-4	EIF4EBP2	482	651	1295	1052	281	408	477	1156	440	538	582	596	876	390	889	986	774	900	1585	1003	760	410	561	531	497	554	516	226	406	533	1152	326	1238	269	640	273	624	437	541	1062	2021	302	709	512	880	1374	968	364
GSG1L_CCDS10631.1_ex3_16:27856272-27856295:+_6-3	GSG1L	599	823	850	756	154	593	511	451	610	892	661	969	980	560	590	1224	921	1138	999	1643	359	617	543	777	521	596	621	829	724	624	1161	1085	1054	749	607	300	771	741	639	1194	2514	320	640	351	1006	1162	1555	478
PLA2G4F_CCDS32204.1_ex17_15:42446580-42446603:+_5-4	PLA2G4F	852	950	810	783	256	1228	401	762	808	917	480	603	739	580	804	1180	979	1155	1015	1288	1139	974	849	963	1024	621	956	777	598	708	1120	483	1519	292	883	384	914	762	674	558	2121	319	977	744	1571	1466	2055	602
FAM221A_CCDS47561.1_ex2_7:23729004-23729027:-_5-3	FAM221A	658	858	485	705	1511	296	781	560	658	943	808	886	1176	1227	531	1001	1078	938	1402	805	1019	767	1243	953	1439	842	1099	806	479	866	2231	1260	1009	509	833	507	819	846	828	941	3388	393	847	792	1539	1593	1860	362
OPN4_CCDS31237.1_ex5_10:88419112-88419135:-_5-5	OPN4	307	351	139	176	222	553	220	381	301	370	233	222	804	374	467	444	639	418	1228	638	238	285	287	376	337	317	216	430	191	371	675	357	499	147	257	161	372	271	408	231	678	143	443	290	330	287	415	282
DHCR7_CCDS8200.1_ex5_11:71155069-71155092:+_5-5	DHCR7	367	435	324	217	178	465	218	170	282	441	316	461	794	328	532	342	749	526	532	446	460	224	302	255	145	154	273	324	241	251	651	399	961	209	272	67	175	358	409	465	1171	202	740	348	560	593	1174	182
YAF2_CCDS31775.1_ex0_12:42554571-42554594:-_14-1	YAF2	250	348	123	172	52	228	252	187	302	350	178	101	440	474	436	362	310	423	416	20	84	369	300	518	208	326	320	204	304	324	191	630	441	61	270	121	336	196	167	246	1373	101	423	358	238	460	737	244
TASP1_CCDS13116.1_ex9_20:13567907-13567930:-_5-3	TASP1	210	245	97	250	638	383	171	146	399	349	204	266	163	527	821	368	467	388	477	267	236	124	489	210	529	588	432	180	235	233	442	548	486	165	257	130	237	498	398	521	1889	257	279	393	463	670	175	63
GSC2_CCDS13757.1_ex1_22:19137343-19137366:+_5-1	GSC2	339	366	55	68	207	449	374	261	179	202	218	251	299	435	497	397	412	416	190	285	49	235	211	97	148	107	260	317	271	299	262	58	494	45	436	119	249	175	125	179	167	70	135	180	367	299	443	71
MAPRE3_CCDS1731.1_ex3_2:27248542-27248565:-_5-5	MAPRE3	658	822	1007	351	230	716	509	642	627	846	461	623	1304	1032	1079	1119	1274	1142	1410	1160	1036	1133	1021	690	1114	987	1073	538	539	689	1640	964	1463	736	1034	150	1069	783	506	734	2628	409	732	810	1376	1365	1216	595
BBX_CCDS2950.1_ex1_3:107435569-107435592:+_5-2	BBX	1108	1293	1243	403	845	1553	1299	1099	926	1363	707	1277	2014	2381	1933	1823	2223	1871	1838	2419	2118	1397	1028	1209	1085	1268	1246	1052	675	1075	1938	1043	1867	966	1549	566	1408	1026	1419	2188	4876	411	1249	1002	2068	1994	2544	753
DNASE1L2_CCDS42105.1_ex1_16:2287043-2287066:+_5-2	DNASE1L2	869	960	449	250	732	834	237	353	388	377	252	421	1315	677	750	1249	1131	1034	430	1256	1340	567	776	672	768	844	773	692	659	661	967	1217	990	126	598	162	766	717	989	1253	3160	324	857	806	1191	1005	1020	459
PURG_CCDS34878.1_ex1_8:30890105-30890128:+_5-4	PURG	708	827	561	294	343	1089	603	797	530	696	613	842	783	932	955	1387	1257	1276	1172	1774	2031	585	897	842	1046	1085	832	489	408	508	1454	1771	1524	713	957	205	823	971	474	1589	2102	427	1264	934	1166	1398	744	448
TCTE3_CCDS5310.1_ex2_6:170144158-170144181:-_5-1	TCTE3	156	159	123	0	11	134	81	138	186	279	210	274	279	169	17	289	301	159	52	26	267	67	88	193	381	64	126	279	45	104	538	301	505	80	269	124	134	121	39	366	269	80	196	282	425	217	238	80
ATP5F1_CCDS836.1_ex4_1:111999253-111999276:+_5-5	ATP5F1	137	208	7	558	125	15	70	112	126	96	136	176	38	62	74	155	92	87	19	6	496	93	251	222	49	42	48	82	58	75	4	4	6	59	49	31	56	67	8	42	415	68	125	14	124	73	76	18
ISYNA1_CCDS12379.1_ex5_19:18547241-18547264:-_5-3	ISYNA1	727	824	223	177	268	480	829	1546	497	615	617	684	1015	270	344	972	876	965	923	811	1744	737	880	731	676	594	649	610	412	391	1170	713	691	513	554	226	687	838	413	395	1115	169	506	421	1158	495	1044	264
PTHLH_CCDS44853.1_ex1_12:28116633-28116656:+_5-5	PTHLH	361	346	48	477	298	136	501	573	231	218	225	302	53	416	371	577	576	616	231	486	339	691	385	290	406	250	262	326	272	313	280	683	491	225	442	97	311	304	348	280	1426	140	587	317	553	496	535	186
RCBTB1_CCDS9418.1_ex5_13:50125561-50125584:-_5-1	RCBTB1	220	289	50	209	142	266	513	355	224	279	271	474	659	629	194	260	397	391	62	169	155	205	149	410	367	105	168	200	248	168	510	382	207	20	112	71	289	172	147	229	1522	124	234	263	687	311	467	185
ARNT2_CCDS32307.1_ex8_15:80843583-80843606:+_5-4	ARNT2	275	315	530	35	549	172	400	406	141	206	159	415	834	906	722	356	639	425	564	1113	827	179	383	215	353	245	359	276	217	375	448	880	307	135	314	194	366	342	284	342	1351	72	222	217	502	338	666	184
RBM41_CCDS14526.1_ex2_X:106332024-106332047:-_5-2	RBM41	261	283	474	248	821	308	326	193	315	365	175	270	508	782	576	364	508	671	305	209	500	431	222	221	319	222	271	194	221	274	346	442	210	247	238	72	447	275	522	600	889	90	295	225	515	415	413	206
CTRL_CCDS10852.1_ex3_16:67964686-67964709:+_5-4	CTRL	366	447	1151	313	701	694	566	733	539	776	489	643	1133	1905	728	904	922	1060	2269	934	1082	641	592	472	656	847	673	414	449	447	714	569	1607	74	871	211	529	445	570	821	3294	358	396	498	1066	942	413	281
TRIM3_CCDS58115.1_ex7_11:6478596-6478619:-_5-4	TRIM3	520	671	344	130	515	532	637	547	346	519	431	616	749	1075	956	1078	1247	1292	925	1206	989	373	615	513	704	644	412	416	488	514	879	1558	586	240	546	352	683	485	558	705	1992	388	883	470	1242	1188	1134	458
TUBA1C_CCDS8782.1_ex2_12:49663731-49663754:-_5-3	TUBA1C	1026	1186	59	235	210	497	249	302	200	274	144	235	208	14	82	92	57	118	81	194	398	231	178	42	27	104	238	168	153	128	420	31	109	51	247	68	185	130	93	16	695	46	66	144	116	351	92	59
SERPINB1_CCDS4477.1_ex3_6:2838190-2838213:-_5-2	SERPINB1	403	434	34	29	305	214	205	235	215	454	262	513	608	747	592	487	746	607	516	532	963	309	245	245	262	470	509	507	259	459	692	637	527	95	458	109	483	402	389	317	922	130	408	327	851	1033	911	210
FRMPD1_CCDS6612.1_ex13_9:37740696-37740719:+_5-5	FRMPD1	660	820	593	300	416	1511	751	773	769	914	492	760	997	997	410	1108	1659	1265	1329	1361	1692	538	299	744	859	466	748	632	443	712	798	1037	609	351	518	298	706	834	646	703	2420	254	1147	744	1581	1116	1020	533
MTFMT_CCDS45280.1_ex8_15:65321767-65321790:-_5-3	MTFMT	870	1103	780	730	544	1357	1545	1861	209	291	173	424	1354	897	581	1703	1940	1879	2525	1580	2697	1001	1000	1298	1230	971	1255	875	418	754	1692	1426	1375	428	841	295	873	1269	940	1220	4097	458	957	869	1233	892	1426	528
ARHGAP25_CCDS33214.2_ex2_2:69009375-69009398:+_5-1	ARHGAP25	159	206	88	420	183	44	164	137	215	342	105	186	274	173	193	249	204	357	253	1127	630	168	74	97	108	147	51	25	178	132	287	571	215	327	218	43	258	219	195	91	890	158	86	118	382	123	519	127
LAMA1_CCDS32787.1_ex47_18:7032143-7032166:-_5-4	LAMA1	658	770	340	519	165	312	556	721	493	655	510	737	1336	582	895	823	1442	1458	1013	1066	1746	765	860	727	442	863	677	480	385	769	1167	1842	1836	520	575	244	600	620	1015	1379	2519	350	861	660	970	1548	1689	548
KLK6_CCDS12811.1_ex1_19:51465079-51465102:+_7-3	KLK6	445	522	401	241	492	450	536	526	334	391	524	655	865	1134	655	599	613	777	1049	499	897	478	326	388	606	380	241	330	498	410	739	715	597	217	421	195	338	487	235	556	776	194	492	342	850	984	640	276
WDSUB1_CCDS2208.1_ex9_2:160139236-160139259:-_5-2	WDSUB1	586	605	381	505	599	1409	644	418	474	723	841	1114	962	1204	1185	788	1006	1243	1425	1595	315	751	605	563	367	755	433	360	298	457	1609	724	977	341	580	149	495	684	195	921	1655	616	576	443	1093	1048	1310	592
RPS6KC1_CCDS1513.1_ex10_1:213414394-213414417:-_5-5	RPS6KC1	447	482	859	306	705	1104	431	640	340	450	415	506	826	664	309	854	709	977	1086	641	774	440	752	595	427	361	327	346	254	535	1317	908	690	82	412	219	375	447	507	953	1307	357	473	602	817	838	692	356
CCDC23_CCDS474.1_ex1_1:43282127-43282150:-_4-4	CCDC23	625	864	1147	353	913	329	850	551	703	1089	583	874	1518	755	786	1222	978	1369	1356	1511	1235	1049	1171	422	684	952	851	524	476	715	578	766	997	290	846	155	1051	834	881	1195	3553	560	694	886	1374	1281	1245	410
NOP16_CCDS43403.1_ex3_5:175815301-175815324:-_5-4	NOP16	270	357	0	102	92	199	80	32	46	59	109	207	0	0	0	130	125	262	0	122	6	65	37	123	17	126	144	203	52	112	0	18	58	16	195	1	39	29	21	17	334	53	4	41	102	53	151	2
CYP8B1_CCDS2707.1_ex0_3:42917112-42917135:-_5-4	CYP8B1	371	441	459	130	189	447	250	257	214	415	459	486	888	750	506	633	727	582	200	1201	638	392	222	475	343	267	436	382	285	286	284	1003	844	153	591	163	408	444	328	672	1279	274	594	409	544	598	1091	368
SOCS1_CCDS10546.1_ex0_16:11348977-11349000:-_5-2	SOCS1	222	268	397	299	41	137	167	165	173	312	120	109	931	125	243	386	440	454	298	409	757	357	381	339	281	342	106	123	142	222	520	662	379	237	302	102	213	195	291	169	1409	81	243	258	423	431	348	159
CLMN_CCDS9933.1_ex5_14:95675805-95675828:-_5-2	CLMN	217	245	169	345	188	259	130	81	256	248	189	190	304	688	129	313	295	421	284	222	610	288	287	261	297	228	249	289	104	244	145	515	115	90	150	89	308	256	136	841	748	157	267	173	458	612	244	186
CACNA2D4_CCDS44785.1_ex31_12:1996177-1996200:-_5-3	CACNA2D4	629	718	968	367	326	627	649	1604	716	994	762	1210	1020	1729	1170	1178	1442	1125	2154	2399	1140	1396	753	569	859	1145	767	792	734	787	945	904	2065	458	998	228	1062	1050	869	1414	2241	240	1215	960	1560	1139	1462	711
DCP1B_CCDS31727.1_ex4_12:2074823-2074846:-_5-4	DCP1B	208	289	328	20	28	138	148	289	174	228	203	226	234	138	826	430	352	365	443	961	278	417	153	166	428	160	199	224	229	424	380	365	252	430	177	77	239	251	230	278	880	160	316	267	803	245	778	169
IL2_CCDS3726.1_ex3_4:123377477-123377500:-_5-4	IL2	528	595	607	260	600	398	750	366	517	590	315	408	1446	276	1253	926	943	1297	1987	885	408	650	712	801	846	560	1002	327	522	642	1316	1003	1292	376	590	181	603	595	643	968	2216	204	751	694	1050	1461	1504	596
FAM49B_CCDS6361.1_ex8_8:130883619-130883642:-_5-5	FAM49B	342	425	215	177	691	360	362	360	213	286	475	669	637	1184	476	950	1204	1247	1513	333	529	408	227	208	541	527	490	282	215	243	276	1002	1076	174	437	204	226	549	521	467	2492	256	361	232	496	269	703	195
BCKDHA_CCDS12581.1_ex4_19:41925133-41925156:-_5-5	BCKDHA	635	703	233	109	107	228	413	366	311	353	454	573	934	956	682	927	788	914	456	1082	1099	526	394	585	368	364	452	504	348	573	838	1297	1273	251	644	100	754	656	687	1094	1810	344	558	658	923	1501	868	387
JAZF1_CCDS5416.1_ex4_7:28220066-28220089:+_5-5	JAZF1	600	737	587	627	727	545	431	710	426	568	517	637	2106	1136	797	764	1633	943	915	1635	1677	1185	945	801	640	621	574	506	481	672	1997	1594	1341	84	774	289	598	524	567	541	2828	521	1195	637	1123	1027	711	584
LSMEM2_CCDS2814.1_ex2_3:50324255-50324278:+_5-4	LSMEM2	155	173	46	87	0	162	70	30	61	104	76	44	166	192	249	247	504	157	166	55	208	77	152	284	118	153	102	176	151	208	123	114	195	99	202	15	142	101	174	198	638	69	87	66	337	369	176	70
NDUFV3_CCDS33572.1_ex1_21:44317133-44317156:-_9-3	NDUFV3	405	483	309	179	558	387	889	502	673	691	637	909	569	1004	1223	843	997	655	291	687	1238	466	762	807	681	615	756	423	348	229	382	891	1061	278	721	201	511	252	567	720	2059	147	631	461	991	728	932	433
TUBA3D_CCDS33290.1_ex2_2:132237007-132237030:+_5-3	TUBA3D	369	433	323	40	360	692	249	229	200	262	309	357	92	359	332	482	719	649	1044	257	967	279	466	575	147	310	174	459	244	396	816	671	535	245	423	159	287	315	44	587	619	124	429	394	531	598	770	232
PLCXD1_CCDS14103.1_ex5_Y:165911-165934:+_5-5	PLCXD1	815	1098	643	596	1321	1594	653	756	634	1071	662	859	1300	1845	1519	1417	1574	2194	2407	1352	1108	1147	951	1493	1013	849	910	1207	830	917	1764	1130	1407	615	1168	537	1074	1030	1345	1914	5369	600	1225	939	1936	1844	1567	537
SV2C_CCDS43331.1_ex1_5:75490740-75490763:+_5-3	SV2C	414	467	572	239	154	219	652	321	232	288	478	780	240	294	666	530	492	578	428	378	633	202	378	495	300	375	226	342	247	245	916	563	673	376	341	185	454	450	474	604	1325	190	488	271	541	400	672	200
TERF2IP_CCDS32491.1_ex0_16:75682013-75682036:+_5-2	TERF2IP	767	922	847	853	334	323	886	727	758	747	661	913	758	1415	1329	821	1454	1334	1061	506	964	823	505	976	1159	630	891	780	679	1047	874	1263	1061	329	766	367	850	687	502	1518	3003	556	932	443	1581	1731	1373	737
PRMT7_CCDS10866.1_ex7_16:68379662-68379685:+_5-5	PRMT7	390	512	180	124	29	207	314	412	241	342	292	480	330	376	440	576	932	877	489	1075	766	231	414	504	595	231	495	387	375	542	317	395	706	101	238	226	366	384	140	740	1732	146	529	294	672	658	669	241
RRP9_CCDS2837.1_ex9_3:51971292-51971315:-_5-4	RRP9	621	653	17	146	29	207	76	50	69	47	158	263	0	0	44	99	98	165	398	308	168	258	106	316	186	252	603	166	218	198	69	205	479	89	443	104	122	83	110	211	465	113	256	111	242	195	58	72
PRR18_CCDS5291.1_ex0_6:166721291-166721314:-_5-4	PRR18	595	647	277	351	210	405	297	260	566	591	624	742	1585	702	247	710	720	796	660	709	548	342	547	709	532	574	957	488	388	400	689	1142	788	328	853	157	648	661	561	539	1820	243	766	576	1354	1231	852	281
GPR139_CCDS32398.1_ex0_16:20043613-20043636:+_5-2	GPR139	307	331	101	463	365	382	464	390	350	357	334	446	893	751	993	454	685	550	161	886	1306	218	394	291	370	134	194	130	114	275	281	569	799	223	539	101	390	248	396	529	1081	216	361	352	739	454	774	159
GPR126_CCDS47489.1_ex2_6:142688820-142688843:-_5-3	GPR126	312	335	232	170	65	216	184	160	181	235	352	343	829	173	424	339	525	770	206	354	716	621	262	162	385	190	148	276	90	171	741	274	443	176	412	88	477	263	201	822	502	98	387	319	520	620	212	106
AKAP7_CCDS5144.1_ex1_6:131574215-131574238:+_14-7	AKAP7	156	230	15	52	71	234	200	183	149	145	217	285	337	407	198	550	243	363	60	152	636	185	244	137	293	310	76	237	142	129	398	367	220	15	386	114	168	171	193	426	1224	118	352	224	246	350	182	182
AGBL4_CCDS44137.1_ex7_1:49128851-49128874:-_5-1	AGBL4	407	549	264	184	1669	680	505	464	346	554	265	396	486	306	400	801	700	724	401	1217	567	387	542	679	534	320	510	405	402	667	195	201	717	114	282	226	463	448	482	863	2098	257	718	544	937	962	1350	313
ADAMTS13_CCDS6970.1_ex5_9:136291337-136291360:+_5-1	ADAMTS13	447	492	480	953	643	831	482	570	556	834	437	533	70	544	374	1124	709	767	1169	1176	441	566	542	410	641	406	427	429	468	455	1255	838	518	321	688	81	584	513	470	983	2789	231	479	494	784	775	934	353
CCDC117_CCDS13846.1_ex0_22:29168982-29169005:+_5-3	CCDC117	825	962	478	654	1113	977	1078	1038	611	809	819	1315	1578	1299	1401	1100	1685	1838	1826	2105	608	603	671	1130	753	950	1057	597	599	731	776	1211	855	645	498	361	964	822	1071	1252	3960	388	1121	924	1207	1261	1229	503
C5orf51_CCDS34151.1_ex4_5:41912218-41912241:+_5-5	C5orf51	76	80	91	167	101	116	86	97	133	198	61	4	326	72	51	64	292	203	308	457	245	85	48	35	129	95	98	45	62	100	639	99	394	66	134	100	80	39	63	185	102	40	109	86	226	220	190	37
PENK_CCDS6168.1_ex0_8:57354337-57354360:-_5-3	PENK	322	446	246	266	1009	538	406	371	400	758	756	722	849	317	670	911	1090	1172	373	806	477	236	453	262	480	562	345	222	443	318	609	1155	429	122	660	169	528	423	581	736	1209	171	626	422	605	880	583	339
DIAPH2_CCDS14467.1_ex5_X:96167356-96167379:+_5-3	DIAPH2	611	653	421	80	71	510	567	437	583	602	421	388	935	1535	744	749	1057	895	700	793	757	431	474	588	400	788	371	442	307	845	1238	515	977	408	717	205	610	657	311	644	880	284	670	429	891	914	884	427
MAGEC2_CCDS14678.1_ex0_X:141291216-141291239:+_5-3	MAGEC2	349	351	642	224	267	226	440	336	264	360	251	428	689	335	287	892	640	582	1134	1002	802	426	149	455	363	493	592	419	125	290	757	534	264	130	354	153	570	326	624	476	2344	189	407	380	802	751	524	216
SF3B14_CCDS1707.1_ex1_2:24291242-24291265:-_5-2	SF3B14	220	219	71	33	115	78	19	87	33	57	31	38	0	0	0	25	14	19	0	8	0	31	0	8	0	16	11	42	9	52	0	134	0	6	202	35	16	12	2	49	63	4	5	0	0	32	0	0
SLC26A11_CCDS11771.2_ex4_17:78201711-78201734:-_5-3	SLC26A11	259	208	264	121	175	174	108	180	192	291	116	108	259	66	44	219	305	311	206	857	261	459	193	213	169	332	137	151	255	393	52	256	88	107	315	110	236	255	295	194	861	91	210	210	519	365	380	177
TTC9_CCDS45132.1_ex0_14:71108958-71108981:-_5-1	TTC9	1259	1522	978	976	921	1943	1510	1332	909	1498	1634	1708	1840	2041	1516	1985	2321	1995	2821	1841	2492	1488	1507	1214	1252	1308	1681	1249	968	1361	2184	1853	2173	1215	1183	236	1496	1198	1308	1074	4736	738	2049	1113	2058	2498	2973	854
FBXL3_CCDS9457.1_ex3_13:77595797-77595820:-_5-4	FBXL3	644	774	274	227	217	539	579	573	407	671	810	993	664	1252	638	1175	1105	896	358	427	922	702	949	693	962	522	589	843	335	570	1284	1501	729	432	850	390	500	616	727	797	2067	254	709	788	1467	984	743	558
PNMAL1_CCDS33059.1_ex1_19:46974126-46974149:+_5-4	PNMAL1	840	1000	581	200	676	666	735	613	394	556	677	1219	1068	1243	801	1415	1239	1510	1879	2153	1641	1145	695	920	602	548	787	758	543	638	1980	2265	1267	764	905	346	798	772	822	1057	3238	355	1163	823	1332	1669	1385	526
DEFB125_CCDS12989.2_ex1_20:76696-76719:+_5-1	DEFB125	18	34	0	0	14	0	8	6	23	20	38	62	4	184	0	23	51	21	0	0	140	0	6	15	0	25	42	0	16	95	19	110	1	0	55	10	0	0	0	43	0	0	21	2	28	1	6	27
MPC1_CCDS5293.1_ex1_6:166779570-166779593:+_5-2	MPC1	142	152	95	125	11	91	45	95	142	143	28	59	231	24	116	174	232	198	824	159	274	136	93	67	183	72	141	183	158	175	575	127	318	71	325	33	222	172	192	145	149	80	107	303	229	164	288	135
C19orf40_CCDS12426.1_ex0_19:33464190-33464213:+_5-1	C19orf40	267	329	13	73	25	130	235	194	147	324	196	219	223	231	96	453	277	276	161	329	317	322	427	254	224	116	194	394	227	127	256	247	306	233	261	110	215	353	135	340	919	99	388	69	365	437	436	240
XAGE3_CCDS14347.1_ex2_X:52895536-52895559:-_5-5	XAGE3	250	343	213	113	140	1391	137	240	194	252	154	150	329	255	240	228	563	173	578	801	906	441	300	417	141	294	331	226	179	155	47	256	251	132	338	113	281	206	88	86	318	157	285	284	490	331	306	76
XPA_CCDS6729.1_ex4_9:100455998-100456021:-_5-4	XPA	203	284	293	239	344	158	237	248	280	290	343	415	316	873	395	444	452	382	629	924	813	249	120	214	285	284	515	344	84	176	98	363	895	157	386	86	326	262	108	193	830	79	253	367	446	511	345	128
GPRC6A_CCDS5112.1_ex3_6:117128197-117128220:-_5-2	GPRC6A	288	326	148	148	228	384	212	210	321	395	200	209	242	518	410	322	471	622	718	297	712	198	151	468	629	359	538	211	215	389	88	309	534	121	214	197	307	235	264	573	1251	131	410	375	656	578	743	243
HYAL1_CCDS2816.1_ex0_3:50338163-50338186:+_15-1	HYAL1	304	373	190	62	100	330	364	394	150	290	160	208	1233	127	131	428	476	487	220	322	1245	234	395	416	330	438	283	351	269	434	452	437	890	144	269	112	242	203	290	633	767	162	369	423	767	571	655	137
ARL16_CCDS45813.1_ex2_17:79650128-79650151:-_5-3	ARL16	431	556	109	108	315	556	352	380	321	405	296	339	618	353	624	586	669	684	743	544	452	198	529	310	384	479	448	557	374	484	679	340	182	298	558	96	342	360	803	612	2113	241	560	551	1032	616	1317	305
EFCAB7_CCDS30737.1_ex5_1:64011638-64011661:+_5-5	EFCAB7	79	59	32	12	250	87	52	55	88	35	62	119	24	273	158	89	24	79	325	10	192	57	83	143	116	21	24	72	25	53	0	23	52	11	34	5	46	43	247	0	190	27	106	25	158	7	32	21
FHIT_CCDS2894.1_ex3_3:59999792-59999815:+_5-2	FHIT	135	190	41	105	71	495	112	170	155	154	86	180	66	239	176	270	198	214	111	347	306	218	238	81	193	309	99	94	94	156	869	211	240	64	105	107	150	106	247	121	466	110	230	117	182	93	610	191
MSL1_CCDS45670.1_ex1_17:38285591-38285614:+_5-3	MSL1	224	246	90	80	1	33	163	118	66	140	97	102	0	197	421	143	212	81	319	368	66	183	70	78	79	148	180	129	95	113	369	341	218	50	236	86	145	78	190	119	705	43	162	132	256	149	81	128
GAD1_CCDS2239.1_ex2_2:171686024-171686047:-_5-3	GAD1	340	414	232	74	222	174	457	418	575	585	448	606	1116	556	1098	452	813	631	1549	853	784	442	349	415	454	364	510	276	284	338	397	294	575	167	271	261	364	268	607	754	2111	229	489	368	828	912	458	326
ASRGL1_CCDS8019.1_ex2_11:62124481-62124504:-_5-4	ASRGL1	872	1056	470	1483	1282	701	1107	1050	612	865	826	1106	1561	1323	805	974	1144	1775	995	1411	1379	1183	902	1082	406	551	1204	613	598	837	1180	2067	1391	641	1212	518	772	658	792	1044	2059	400	1003	1031	2042	1557	1195	567
UBE2L3_CCDS13790.1_ex2_22:21965246-21965269:+_9-6	UBE2L3	161	183	100	11	200	124	145	239	260	389	307	356	275	275	387	307	209	440	807	34	616	298	141	249	407	272	332	154	73	103	100	342	276	318	187	49	189	261	253	429	402	161	219	177	404	700	207	139
ZNF221_CCDS12633.1_ex3_19:44470054-44470077:+_5-2	ZNF221	53	99	299	0	0	57	85	99	57	109	132	175	640	211	56	97	109	144	172	101	148	174	120	148	41	55	100	129	54	97	171	21	128	1	127	8	92	168	145	195	1071	13	150	101	170	191	330	72
RGS22_CCDS43758.1_ex21_8:101083705-101083728:-_5-4	RGS22	294	386	92	12	124	235	143	165	196	308	227	466	254	322	240	647	553	618	1220	774	781	675	670	312	374	618	128	181	239	439	171	520	807	1	420	106	268	357	354	320	945	125	419	255	333	450	741	254
TRIM4_CCDS5678.1_ex4_7:99507190-99507213:-_5-2	TRIM4	328	444	217	343	142	348	472	671	289	401	393	407	835	539	578	510	723	685	432	983	835	617	324	478	212	432	552	297	215	279	574	657	450	99	634	258	503	532	256	412	2086	134	665	412	725	921	616	261
CNOT11_CCDS2050.1_ex1_2:101874353-101874376:+_5-4	CNOT11	280	292	54	103	18	46	97	128	101	143	178	113	521	344	431	228	571	541	895	171	30	634	238	244	128	347	435	161	124	138	655	216	523	40	261	119	231	239	206	225	830	129	223	284	388	402	1112	273
GEMIN6_CCDS1799.1_ex1_2:39008805-39008828:+_5-4	GEMIN6	399	551	150	122	159	298	438	254	132	132	239	329	807	633	499	445	192	352	710	347	416	342	281	236	87	100	145	298	390	430	407	931	376	221	506	172	423	327	283	109	623	136	295	268	641	427	594	174
NYAP1_CCDS5696.1_ex2_7:100086187-100086210:-_5-3	NYAP1	409	482	166	117	120	192	110	168	197	247	165	151	690	318	722	416	718	517	1257	1096	1460	464	399	335	427	358	470	495	491	567	821	1044	599	172	388	145	479	382	529	531	1658	158	342	478	1118	856	741	373
ZBTB39_CCDS31839.1_ex0_12:57398110-57398133:+_5-2	ZBTB39	466	528	91	337	159	103	210	253	222	366	217	267	223	423	387	403	398	430	701	957	696	358	203	414	222	358	530	280	353	438	578	884	675	86	650	188	352	434	247	1058	412	207	480	367	376	853	413	254
MED22_CCDS6963.1_ex1_9:136211095-136211118:+_5-1	MED22	653	752	155	322	623	151	285	353	245	236	310	552	547	366	606	219	504	304	756	689	1045	385	365	327	239	193	351	267	248	327	649	110	489	189	556	171	135	302	176	210	640	150	447	429	792	919	799	180
PRR25_CCDS45372.1_ex1_16:857493-857516:-_5-5	PRR25	614	587	482	350	649	693	388	448	582	619	151	339	367	1176	565	823	748	1042	952	1353	925	548	737	915	765	599	788	612	409	449	1011	1415	619	205	504	324	805	602	614	783	1770	258	767	618	1111	1130	899	436
SIL1_CCDS4209.1_ex7_5:138456747-138456770:+_5-5	SIL1	346	445	231	78	208	389	272	250	289	363	384	630	441	405	224	486	604	655	1161	556	529	301	242	266	293	261	343	302	163	460	582	642	875	226	426	221	494	328	795	560	1017	200	408	481	562	475	377	390
NRP1_CCDS31179.1_ex8_10:33559770-33559793:-_5-4	NRP1	43	42	55	25	0	11	7	43	0	0	0	12	278	20	203	108	46	111	134	74	23	85	20	14	92	60	50	49	4	44	50	0	5	0	24	16	38	94	8	86	188	20	27	8	106	189	143	25
SRD5A1_CCDS3870.1_ex0_5:6633782-6633805:+_5-1	SRD5A1	348	405	197	106	382	225	253	430	310	441	328	578	947	992	1213	522	704	862	331	170	1062	444	403	345	605	567	386	310	416	623	692	716	606	686	601	274	516	315	591	865	1268	243	396	650	1102	715	1000	263
SPATA9_CCDS4076.1_ex3_5:95018237-95018260:+_5-5	SPATA9	59	108	56	15	123	208	51	55	78	36	45	30	0	12	0	99	76	134	15	180	52	59	22	57	123	0	55	132	17	118	366	79	149	45	178	44	102	67	138	134	201	27	83	130	160	320	299	25
REEP5_CCDS4109.2_ex3_5:112256851-112256874:+_5-3	REEP5	440	498	597	475	296	270	395	548	408	616	292	441	442	284	301	470	700	571	551	1393	903	650	605	769	473	491	284	396	229	322	664	542	497	165	297	205	354	463	317	417	1651	152	414	361	569	781	660	264
DEPDC5_CCDS43006.1_ex7_22:32179897-32179920:+_5-4	DEPDC5	503	480	234	505	166	238	510	607	362	367	359	552	686	304	179	686	873	653	665	536	931	288	216	489	450	417	478	192	216	337	574	1105	441	177	577	197	453	371	276	538	1358	206	374	215	571	872	933	369
PTPN12_CCDS47619.1_ex5_7:77236540-77236563:+_5-1	PTPN12	671	739	597	517	703	681	433	501	620	837	902	1264	1208	1008	751	1556	1776	1569	2232	607	759	440	407	684	388	722	773	721	682	710	1068	1010	1121	278	645	254	1122	727	746	787	2426	280	948	871	1243	1738	1404	550
PPIP5K2_CCDS34207.1_ex9_5:102489567-102489590:+_5-5	PPIP5K2	69	109	47	5	60	281	26	55	18	48	15	35	11	0	38	56	104	38	118	11	86	27	30	43	169	121	15	23	75	79	425	316	6	107	45	22	83	33	24	87	741	23	136	47	135	75	17	90
HEATR6_CCDS11623.1_ex10_17:58137331-58137354:+_5-1	HEATR6	148	309	469	125	0	137	124	150	135	150	123	246	189	36	48	219	91	229	354	49	8	468	132	175	263	130	79	100	173	116	62	244	219	100	198	60	131	142	146	263	499	230	439	212	386	383	951	186
BAZ1B_CCDS5549.1_ex13_7:72903620-72903643:-_5-3	BAZ1B	438	511	2	149	0	239	323	417	70	130	89	159	288	236	222	258	283	115	85	432	199	308	778	267	349	402	247	349	236	211	156	344	517	400	413	217	399	250	360	295	968	183	239	303	489	407	569	100
MMP27_CCDS8319.1_ex8_11:102575294-102575317:-_5-5	MMP27	635	807	696	654	1032	583	812	694	833	1114	640	1416	1451	930	953	1167	1447	1020	827	810	445	822	612	798	594	473	724	575	395	595	1649	828	1394	519	451	318	1010	437	1025	737	2985	249	574	633	1215	1341	1932	429
CLDN3_CCDS5559.1_ex0_7:73184090-73184113:-_5-4	CLDN3	725	966	1292	494	1181	1072	793	821	673	890	620	878	871	1448	733	1282	1129	1271	1259	1287	706	888	558	486	911	783	865	765	401	884	1281	1716	1300	732	755	363	1085	605	926	946	2684	383	1300	449	1318	1440	1279	612
PIGY_CCDS54778.1_ex0_4:89442801-89442824:+_4-2	PIGY	138	208	125	1	1	239	120	146	146	161	122	133	114	3	350	70	261	163	561	225	470	224	38	136	171	82	115	97	79	77	213	196	154	53	44	62	99	153	163	98	819	56	133	28	44	329	334	108
SWSAP1_CCDS12259.1_ex0_19:11485524-11485547:-_5-1	SWSAP1	230	231	100	35	13	199	206	145	116	137	77	205	101	196	75	385	334	543	245	114	599	384	247	79	228	193	266	288	178	199	431	482	730	120	504	61	211	216	121	295	847	113	263	103	348	129	237	107
PLCZ1_CCDS8680.1_ex8_12:18858129-18858152:+_5-2	PLCZ1	132	183	43	138	66	190	158	224	174	172	171	188	531	24	228	208	158	182	505	177	116	454	250	122	104	158	128	76	98	43	33	583	530	53	80	30	151	293	273	231	1219	162	190	235	295	225	257	166
GLRA1_CCDS4320.1_ex3_5:151234719-151234742:+_5-1	GLRA1	104	116	469	31	42	31	63	48	58	58	68	113	240	147	477	133	339	65	32	283	50	77	106	174	276	111	145	6	95	140	1	260	214	59	158	24	91	61	137	162	593	22	154	124	210	92	383	59
SNRNP27_CCDS33219.1_ex1_2:70122330-70122353:+_5-3	SNRNP27	2	1	0	0	0	0	0	0	0	0	0	0	0	0	0	0	0	0	0	0	0	0	0	0	0	0	0	0	0	0	0	0	0	0	0	0	0	0	0	0	0	0	0	0	0	0	0	0
POLL_CCDS7513.1_ex6_10:103345839-103345862:+_5-3	POLL	738	801	257	284	573	714	920	706	556	774	549	697	360	675	121	865	990	897	706	798	1503	579	467	736	605	597	400	662	592	705	1118	1339	739	170	648	167	641	460	426	485	1007	430	847	657	1430	1295	894	474
SYNJ1_CCDS33539.2_ex27_21:34067432-34067455:-_5-5	SYNJ1	369	468	34	116	128	467	172	349	327	423	314	424	650	546	574	735	580	659	1260	1847	743	599	451	889	509	455	452	461	255	340	326	407	411	589	508	170	468	545	263	592	1141	174	598	628	813	473	746	271
HAPLN1_CCDS4061.1_ex2_5:82948426-82948449:-_5-3	HAPLN1	17	19	0	92	0	0	11	6	36	22	0	0	0	0	0	16	19	15	0	3	199	20	0	18	21	5	0	0	101	0	41	0	23	0	11	0	32	22	72	0	304	8	61	15	3	10	54	33
MGEA5_CCDS44471.1_ex8_10:103563593-103563616:+_5-2	MGEA5	287	404	61	164	10	377	136	217	100	142	109	178	131	134	190	414	581	529	286	290	1369	343	599	279	398	199	282	178	169	284	473	560	442	184	150	61	263	386	337	288	403	141	518	421	461	363	530	255
IP6K1_CCDS33760.1_ex0_3:49765031-49765054:-_5-3	IP6K1	493	595	525	622	553	655	253	455	373	549	320	446	1088	696	369	885	566	864	829	591	486	664	411	506	658	666	371	337	262	586	974	1179	1244	152	504	159	547	414	434	799	1431	328	370	327	1169	1111	1011	275
RBMXL2_CCDS7777.1_ex0_11:7110719-7110742:-_5-4	RBMXL2	635	706	1282	599	618	566	431	549	816	1118	499	874	840	829	1941	1160	1084	1270	1817	911	867	1193	834	617	654	845	1255	611	611	649	1671	1600	1573	651	895	332	623	815	807	898	3310	425	1097	1090	1506	1642	1611	538
PSMB5_CCDS45083.1_ex0_14:23495558-23495581:-_10-3	PSMB5	323	340	130	330	301	182	333	322	449	550	285	415	0	3	0	141	9	88	66	79	585	56	83	54	0	56	5	112	74	86	0	168	3	42	141	6	364	234	41	279	4	12	22	0	2	56	151	17
CLIC6_CCDS13638.1_ex0_21:36042125-36042148:+_5-1	CLIC6	707	818	230	595	421	402	581	597	585	587	394	451	612	861	433	915	1075	874	477	979	1338	853	545	487	456	334	616	364	446	774	77	375	504	502	589	317	461	530	716	1071	1968	280	928	616	847	937	1201	416
ATP5SL_CCDS33032.1_ex2_19:41939486-41939509:-_5-1	ATP5SL	609	720	421	321	1113	639	493	563	715	1001	525	825	482	679	346	764	1127	1378	1072	440	877	1035	537	830	977	756	1073	547	294	635	945	1287	964	480	1013	253	824	766	479	1231	2193	305	779	585	767	1025	995	368
TTL_CCDS2096.1_ex0_2:113240022-113240045:+_5-1	TTL	760	960	675	449	433	1267	780	1193	977	961	697	765	1808	1119	487	1353	1219	1434	2612	1373	1764	820	903	1193	706	792	564	588	470	1078	872	1160	1489	973	882	296	663	773	639	759	3075	270	1269	1077	1785	1039	1087	505
GGA1_CCDS13951.1_ex1_22:38010225-38010248:+_11-1	GGA1	452	496	390	1352	170	493	1162	1256	280	291	420	594	498	158	536	591	800	762	1290	715	687	406	640	317	761	564	325	437	289	561	392	1455	1148	160	247	226	288	406	448	949	1653	299	639	318	661	676	414	353
SOX14_CCDS3094.1_ex0_3:137483757-137483780:+_5-2	SOX14	386	517	449	328	166	631	491	482	294	386	527	482	591	785	567	790	641	947	417	1512	541	265	837	388	738	356	468	491	452	579	426	877	918	188	258	127	401	354	528	1097	1484	310	425	541	617	589	1066	271
NICN1_CCDS2798.1_ex4_3:49463740-49463763:+_5-2	NICN1	651	692	839	647	695	416	383	489	416	614	478	806	1074	1385	877	933	1039	978	1510	1638	1629	825	734	972	605	629	725	794	574	414	792	1279	679	95	493	336	683	671	534	804	2533	411	646	698	1297	427	1093	393
ROPN1B_CCDS33841.1_ex1_3:125694458-125694481:+_5-4	ROPN1B	1459	1612	1148	489	1110	1353	1184	1333	1344	1646	813	743	1287	754	1255	1635	1745	1737	3431	2131	2263	1667	1241	1633	1116	1295	1350	1432	913	1307	2451	2718	2775	1037	1905	841	1194	1130	779	1366	3319	546	1466	1318	1932	2638	2654	603
PSMB8_CCDS4756.1_ex4_6:32810805-32810828:-_5-4	PSMB8	143	154	3	50	7	461	71	98	265	371	60	212	190	776	302	141	235	401	95	317	35	152	100	43	21	318	262	106	103	113	43	261	304	141	240	23	170	86	66	173	345	162	89	150	387	241	276	117
SLC35E4_CCDS13882.1_ex0_22:31032838-31032861:-_5-3	SLC35E4	621	700	560	198	749	412	430	485	514	857	587	605	1114	1498	1670	1102	1170	1050	1421	1705	1505	895	412	530	884	689	1124	708	629	582	904	762	1068	381	902	313	742	1048	645	1079	3264	270	637	883	1100	1673	746	485
MGAT4A_CCDS2036.1_ex10_2:99274704-99274727:-_5-4	MGAT4A	8	13	0	0	0	0	0	4	47	49	0	4	0	0	70	6	0	19	0	0	4	0	0	0	0	5	16	0	0	1	101	0	0	3	0	5	14	0	8	112	0	0	7	26	0	0	0	2
CFL2_CCDS58311.1_ex2_14:35182588-35182611:-_5-5	CFL2	364	401	354	167	725	211	872	870	361	447	591	639	496	1440	613	434	705	579	536	753	469	205	417	210	585	362	572	198	214	396	227	559	835	200	377	192	584	432	307	655	1003	203	352	371	549	775	698	267
DCUN1D3_CCDS10592.1_ex1_16:20873710-20873733:+_5-5	DCUN1D3	758	831	978	906	844	1242	845	944	996	1091	742	797	2057	2732	1705	1309	1821	1697	1632	2019	583	678	712	876	1290	715	1253	648	702	926	976	1343	1188	416	657	311	1085	872	1333	1500	3643	549	997	937	1563	1517	1423	550
TRPC6_CCDS8311.1_ex11_11:101375471-101375494:-_5-3	TRPC6	299	343	320	129	218	294	193	171	253	229	252	342	366	377	402	407	605	472	304	481	720	176	238	296	102	72	338	270	225	357	639	317	745	236	168	109	207	247	243	341	677	96	409	354	352	493	895	208
MEPCE_CCDS55136.1_ex0_7:100029237-100029260:-_10-8	MEPCE	525	621	75	94	253	299	544	741	220	273	199	322	154	26	385	284	325	248	420	209	490	121	153	136	233	76	360	184	353	248	427	409	223	179	241	95	198	377	109	288	156	131	313	253	353	608	338	118
IL23R_CCDS637.1_ex7_1:67705848-67705871:+_5-5	IL23R	31	66	75	2	69	72	90	128	35	42	33	55	36	56	108	51	39	92	23	65	79	1	29	65	22	33	30	42	33	20	7	123	36	5	84	9	35	54	25	12	118	29	35	36	66	92	43	17
AMELY_CCDS14778.1_ex2_Y:6736771-6736794:+_5-5	AMELY	430	442	624	103	96	365	552	441	194	269	380	692	914	930	838	725	575	659	211	312	1246	453	560	270	492	477	654	298	189	294	704	341	355	175	498	188	426	292	406	730	1822	183	530	371	653	784	1225	340
ZKSCAN1_CCDS34698.1_ex1_7:99621883-99621906:-_5-3	ZKSCAN1	166	228	12	203	110	161	175	117	78	180	246	297	139	9	156	260	352	153	388	339	202	442	217	463	201	221	203	212	124	163	362	430	168	210	178	68	93	231	270	196	556	88	428	332	339	267	132	162
SLAMF6_CCDS1205.1_ex5_1:160460913-160460936:-_5-1	SLAMF6	670	971	871	542	807	683	615	459	678	1010	628	935	759	492	605	1085	1397	1150	467	1139	457	1231	571	620	693	898	772	773	489	679	674	1554	1022	734	835	403	811	629	1033	1423	2614	409	813	765	1523	1392	2366	526
TBL3_CCDS10453.1_ex4_16:2024615-2024638:+_5-2	TBL3	906	1171	10	123	119	359	635	399	283	497	294	419	48	97	18	356	365	456	140	63	120	416	534	421	520	485	575	621	500	841	677	95	341	410	738	378	416	297	408	375	970	171	315	361	606	473	219	186
ANKRD66_CCDS59024.1_ex1_6:46717692-46717715:-_5-2	ANKRD66	616	875	164	368	181	551	752	616	593	586	539	762	580	270	228	690	793	705	533	790	317	496	275	457	416	374	256	410	385	723	852	1753	804	438	712	324	487	633	249	288	856	279	504	433	838	893	1424	370
CREB3_CCDS6588.1_ex1_9:35732985-35733008:+_5-2	CREB3	271	432	1856	173	196	270	204	186	295	180	89	169	312	170	112	318	581	524	259	816	799	316	106	122	255	225	371	391	321	285	703	646	748	254	465	154	357	295	389	351	756	234	279	330	760	490	934	264
ELAVL4_CCDS44138.1_ex3_1:50659552-50659575:+_5-4	ELAVL4	498	620	1223	205	311	830	624	543	479	596	511	650	536	961	1085	872	918	1005	833	559	2056	928	312	499	945	465	1044	466	415	391	783	838	1222	359	908	242	615	539	725	703	2212	340	746	376	898	1040	740	445
MSL3_CCDS14147.1_ex0_X:11776462-11776485:+_9-1	MSL3	560	692	1057	511	615	721	616	475	431	632	736	939	930	390	1104	924	986	936	1111	582	1252	704	873	479	740	920	578	608	266	595	1399	1193	1244	224	921	367	625	823	1047	866	2604	301	1007	643	1190	1146	886	608
ABHD14A_CCDS2843.1_ex1_3:52011954-52011977:-_5-1	ABHD14A	323	474	162	432	1268	161	347	380	220	277	203	233	674	415	491	637	516	591	355	538	1017	283	605	293	254	427	218	312	162	339	82	436	676	189	337	131	169	327	282	1033	1366	270	397	338	613	479	870	167
MBOAT7_CCDS12883.1_ex3_19:54687415-54687438:-_5-3	MBOAT7	555	602	44	113	825	446	471	599	428	482	494	528	684	1080	821	1104	707	1031	1061	691	674	677	611	519	697	898	548	420	485	595	829	1950	825	373	433	254	623	654	834	637	2108	444	636	541	1242	914	1276	430
ITFG2_CCDS8513.1_ex4_12:2929293-2929316:+_5-5	ITFG2	683	931	557	556	898	1367	645	677	743	708	643	499	937	871	643	967	1122	1191	1845	1467	733	1006	1267	907	639	874	510	606	639	631	1548	1638	1123	907	966	353	946	709	854	1421	3017	545	1102	828	1370	1311	1568	639
U2AF1L4_CCDS12473.1_ex3_19:36235222-36235245:-_5-3	U2AF1L4	547	604	148	245	321	804	651	604	593	769	601	776	716	791	1093	1093	1516	1115	282	916	683	689	550	260	848	788	1088	369	477	578	505	909	1086	407	1008	233	655	985	372	772	930	375	644	557	835	1336	879	374
BCDIN3D_CCDS8790.1_ex0_12:50232692-50232715:+_5-2	BCDIN3D	435	545	291	1123	342	699	417	396	382	488	260	269	1034	643	786	726	409	676	736	991	810	416	353	531	633	705	494	377	286	365	477	861	896	141	574	158	469	396	283	480	2006	321	371	457	797	968	803	192
KATNA1_CCDS5217.1_ex8_6:149953979-149954002:-_5-5	KATNA1	44	36	23	0	0	13	73	22	23	30	8	65	134	56	46	67	126	119	0	14	80	180	15	92	27	62	135	67	32	26	0	40	113	0	77	38	23	87	60	185	117	26	121	75	131	250	83	11
INA_CCDS7545.1_ex0_10:105037928-105037951:+_5-5	INA	357	413	158	103	330	363	400	427	231	313	236	396	707	137	799	739	646	633	999	596	826	459	256	333	389	238	456	612	145	225	782	726	216	208	419	162	459	305	454	651	1677	214	484	365	774	596	463	329
RASL12_CCDS10200.1_ex1_15:65350858-65350881:+_5-3	RASL12	481	548	561	438	505	1171	339	334	459	616	156	328	681	957	1018	633	758	721	629	994	643	533	341	662	333	467	785	515	416	518	1186	445	356	103	696	241	537	435	334	902	2301	319	690	738	770	865	983	358
LIPM_CCDS44457.1_ex2_10:90572861-90572884:-_5-3	LIPM	291	316	51	107	424	296	314	232	364	487	315	540	120	494	422	541	356	526	587	672	583	296	535	403	668	171	212	244	182	342	578	495	685	131	330	101	356	293	323	714	1083	187	423	564	373	648	565	191
MAPKAP1_CCDS35140.1_ex3_9:128246843-128246866:+_13-1	MAPKAP1	581	733	141	459	45	649	187	267	372	782	280	393	1278	860	853	520	695	699	615	1168	1191	695	765	773	700	524	673	427	406	648	1215	1210	833	800	847	306	758	782	764	1172	3077	257	708	498	871	769	1737	451
TMEM176B_CCDS47746.1_ex2_7:150490384-150490407:+_5-2	TMEM176B	493	582	2496	321	198	481	278	411	437	473	340	627	574	463	537	802	995	577	192	691	1039	434	396	608	649	299	469	285	300	614	672	319	823	718	558	142	470	547	407	365	1220	248	715	381	791	606	351	336
PMEL_CCDS55833.1_ex5_12:56351404-56351427:+_5-2	PMEL	564	743	474	960	500	583	680	695	495	633	468	502	661	1105	465	759	756	921	1173	1168	1379	615	641	533	642	430	442	407	471	510	942	1036	1071	250	794	304	351	536	747	797	2049	281	870	694	1234	1281	1387	453
DHX8_CCDS11464.1_ex5_17:41570161-41570184:+_5-3	DHX8	383	437	169	247	16	214	97	237	171	151	260	225	156	446	277	188	348	250	277	787	43	164	67	99	223	149	203	207	112	195	71	299	209	87	188	95	129	244	26	166	197	128	126	214	328	91	528	223
FOXF2_CCDS4472.1_ex0_6:1390370-1390393:+_5-1	FOXF2	1019	1163	1019	1106	1653	1504	891	1293	1007	1374	935	853	1973	1859	1441	1811	1895	1602	1721	2093	1129	1233	1319	931	1388	1245	1219	926	717	887	1794	2477	1831	717	1166	445	1043	1093	1731	2138	3950	555	1538	1085	2109	1490	1938	796
SMC6_CCDS1690.1_ex21_2:17912397-17912420:-_5-4	SMC6	291	296	0	0	19	258	229	192	48	122	85	171	126	77	21	109	74	141	127	135	24	136	47	159	225	131	135	102	75	56	354	106	401	347	400	125	181	152	30	39	370	66	150	43	246	302	235	56
SNX30_CCDS43865.1_ex2_9:115580078-115580101:-_5-3	SNX30	283	342	446	34	727	233	274	202	234	400	299	556	158	537	218	409	447	575	617	166	338	263	412	246	298	240	205	241	414	197	714	170	345	102	281	172	268	268	277	352	677	89	477	285	427	641	548	274
MTM1_CCDS14694.1_ex6_X:149809825-149809848:-_5-3	MTM1	353	403	975	128	101	408	779	872	283	382	250	251	1901	497	705	555	669	634	575	362	1936	595	432	402	431	596	613	389	204	266	590	240	636	284	264	150	496	449	484	653	2065	205	524	384	582	812	798	371
CMPK2_CCDS42648.1_ex4_2:7005343-7005366:-_5-5	CMPK2	769	906	599	892	1042	1221	1086	1116	878	1064	833	1128	1719	1760	1309	1367	1926	2194	1460	2567	988	1650	1224	1378	1088	854	735	850	522	689	1368	1422	1551	770	992	394	1016	1281	1069	1489	2888	543	1277	1033	1744	1927	1865	715
BTF3L4_CCDS30713.1_ex1_1:52530558-52530581:+_10-1	BTF3L4	24	36	83	228	29	27	10	0	16	28	0	0	0	50	71	67	5	42	0	0	48	50	8	8	0	29	37	4	26	0	0	48	0	0	8	0	36	11	8	55	128	25	20	42	107	8	5	1
MYO18A_CCDS45641.1_ex39_17:27493235-27493258:+_5-3	MYO18A	772	921	579	802	970	944	717	511	483	762	495	612	1905	1302	915	1500	1240	1445	1025	918	2241	767	821	1247	846	715	598	579	453	656	794	1725	1408	568	1131	423	568	730	846	1371	3964	229	816	921	1372	1390	1599	506
MRVI1_CCDS44538.2_ex6_11:10622589-10622612:+_5-1	MRVI1	669	819	731	319	280	425	803	929	568	523	688	832	812	368	681	745	840	1228	1047	852	1272	749	603	782	701	546	569	403	397	516	994	837	881	101	611	187	596	602	358	1113	1799	268	929	691	1258	767	1328	530
H2AFV_CCDS47581.1_ex1_7:44880487-44880510:+_10-6	H2AFV	321	417	366	20	144	1003	405	329	209	335	230	300	651	642	1046	454	930	949	367	355	712	582	289	326	274	307	451	243	210	278	893	657	233	104	497	177	230	353	550	523	1666	332	415	412	509	725	1001	315
RAB27B_CCDS11958.1_ex1_18:52546602-52546625:+_5-2	RAB27B	176	241	180	30	148	769	122	121	172	293	236	388	163	50	235	205	314	491	891	357	67	225	208	179	92	254	302	61	79	92	191	170	178	166	344	85	268	289	404	561	518	108	195	111	507	379	286	155
WARS2_CCDS30817.1_ex4_1:119619160-119619183:+_5-4	WARS2	390	520	341	152	179	196	404	637	457	488	333	507	471	243	507	706	683	692	742	1620	609	583	441	330	472	409	333	421	345	223	614	857	624	407	293	248	554	375	308	800	1191	299	604	485	709	393	959	293
DUSP9_CCDS14724.1_ex1_X:152914847-152914870:+_5-5	DUSP9	803	1116	1513	484	374	620	1059	997	869	1081	727	1121	1518	901	1809	1125	1954	1909	2154	913	1089	1161	1169	1071	1276	934	1331	1090	563	1140	2244	2346	1239	203	750	470	949	1127	881	1336	3018	500	989	969	1403	1483	2378	758
MARK3_CCDS41993.1_ex9_14:103932674-103932697:+_5-4	MARK3	146	139	102	154	22	66	98	183	206	170	225	197	860	286	52	145	136	129	108	29	168	47	110	59	125	128	193	105	145	145	206	144	245	174	268	29	91	85	125	462	616	83	110	312	398	608	178	72
LAMA4_CCDS34514.1_ex20_6:112466081-112466104:+_7-1	LAMA4	368	486	235	548	53	269	327	187	432	459	502	447	577	901	730	673	562	573	478	262	703	960	258	591	465	561	451	366	262	268	651	308	1158	464	363	122	480	269	482	793	1532	269	505	386	760	1159	600	303
SERPINA11_CCDS32149.1_ex3_14:94914531-94914554:-_5-1	SERPINA11	622	768	1169	1351	422	601	641	755	672	1085	696	858	1421	962	810	1046	1360	1405	804	1395	1659	1188	700	1056	926	795	866	558	538	940	1047	1086	1853	467	488	383	668	723	528	968	2991	343	737	728	798	1067	1925	418
DEFB127_CCDS12991.1_ex1_20:139444-139467:+_5-1	DEFB127	205	232	126	21	51	233	171	214	184	152	53	142	379	262	290	294	356	523	566	183	207	227	388	231	207	407	467	374	96	100	736	308	294	92	363	92	132	186	192	111	816	64	128	161	549	262	517	82
POLE2_CCDS32073.1_ex9_14:50130026-50130049:+_5-1	POLE2	3	3	0	0	0	0	0	0	0	0	0	0	0	0	0	0	0	0	0	0	0	0	0	0	0	0	0	0	0	0	0	0	0	0	0	0	0	0	0	0	0	0	0	0	0	0	0	0
CACHD1_CCDS628.2_ex8_1:65113543-65113566:+_5-5	CACHD1	380	455	220	306	66	275	414	273	315	349	240	190	610	1112	441	642	640	642	622	317	843	469	278	416	462	421	499	408	292	432	161	471	654	245	435	220	559	408	568	371	1516	206	627	280	677	692	982	265
BCAS1_CCDS13444.1_ex8_20:52645443-52645466:+_5-5	BCAS1	844	887	216	727	107	820	657	624	533	571	332	307	448	1121	1391	1319	1508	1171	827	1123	966	918	740	655	651	449	379	515	562	694	981	929	1252	400	638	263	807	821	838	558	3892	364	958	953	1360	1483	1052	550
MECP2_CCDS14741.1_ex0_X:153296584-153296607:-_5-1	MECP2	875	953	879	426	1024	1351	925	1220	1133	1585	1070	1365	1465	809	1267	1422	1474	1518	2481	1605	1551	1620	824	1050	1158	1087	1147	831	798	970	2773	1833	1450	760	1743	703	941	1001	924	1128	3081	532	1293	1547	1903	1551	2062	459
TET3_CCDS46339.1_ex0_2:74275519-74275542:-_5-3	TET3	490	573	482	167	128	742	517	567	321	444	349	519	526	643	966	702	678	948	1666	1031	858	523	647	306	354	376	220	397	445	337	1251	600	1024	301	836	182	600	595	544	516	1931	220	457	613	707	996	538	470
EID1_CCDS53941.1_ex0_15:49170561-49170584:-_5-1	EID1	545	519	122	1088	584	666	722	676	436	648	498	404	699	246	805	1021	982	902	721	1651	1002	461	937	715	459	679	626	629	404	727	591	571	809	419	590	305	412	762	1085	1055	3270	253	740	626	940	958	565	339
RPL10_CCDS14746.1_ex2_X:153627843-153627866:+_5-1	RPL10	238	245	69	61	71	197	137	237	176	299	124	136	238	246	144	319	469	641	639	511	152	342	139	147	331	275	414	263	105	286	15	532	592	253	580	111	165	281	219	164	1077	149	310	225	266	572	465	170
AQP7_CCDS6541.1_ex2_9:33386132-33386155:-_5-2	AQP7	571	613	287	76	273	194	472	430	467	524	193	312	429	209	391	849	872	680	706	622	1242	417	318	332	850	563	502	379	288	238	940	873	957	267	476	278	637	338	674	747	1652	115	666	662	792	849	1636	421
MYH10_CCDS11144.1_ex29_17:8448815-8448838:-_5-4	MYH10	365	417	526	326	120	146	279	450	325	411	211	217	405	484	415	617	678	499	308	355	531	866	317	258	372	425	481	292	319	319	622	408	703	373	562	268	387	484	633	443	2094	304	467	581	659	1005	618	382
CCDC59_CCDS9023.1_ex2_12:82750844-82750867:+_5-2	CCDC59	135	202	20	0	28	144	31	152	40	20	18	83	237	73	217	36	91	43	70	47	9	75	30	9	4	38	20	62	44	80	50	165	64	0	16	26	53	38	131	93	615	45	90	67	129	220	154	27
BACH2_CCDS5026.1_ex2_6:90661499-90661522:-_5-4	BACH2	346	507	647	220	84	842	628	635	394	636	255	504	811	739	1082	746	752	732	1570	1022	553	483	340	467	459	581	429	348	298	480	548	837	898	84	442	178	560	331	374	522	1050	165	525	549	681	965	1030	241
LRRC16B_CCDS32054.1_ex9_14:24524981-24525004:+_5-2	LRRC16B	590	642	432	250	684	926	587	634	440	583	387	413	614	1047	427	787	1338	987	779	1409	440	298	359	463	547	585	359	577	334	342	591	639	1060	334	575	245	313	523	765	662	1466	134	621	514	859	785	944	235
BCKDK_CCDS10705.1_ex2_16:31121009-31121032:+_5-4	BCKDK	457	561	358	82	631	591	443	635	446	579	554	710	661	776	749	756	587	652	842	803	797	217	294	243	218	227	265	507	408	354	1217	1297	565	350	406	207	598	543	409	546	2433	284	736	493	855	1023	1536	377
CCNH_CCDS4064.1_ex6_5:86705164-86705187:+_5-4	CCNH	216	333	0	0	1	16	11	39	14	80	128	92	0	0	0	27	54	175	5	3	25	87	66	151	69	40	77	119	24	123	167	141	140	197	22	62	44	103	104	64	331	13	50	62	54	7	54	0
KALRN_CCDS3028.1_ex1_3:124351414-124351437:+_10-6	KALRN	528	716	2113	325	140	417	551	378	346	532	470	611	660	544	522	847	671	1028	986	1041	1549	911	402	365	574	335	494	668	242	549	1115	622	1678	215	523	198	461	658	677	1061	1825	209	665	508	985	980	1026	321
FAM185A_CCDS47676.1_ex0_7:102389756-102389779:+_5-1	FAM185A	704	936	114	74	341	370	566	649	388	642	292	465	739	488	434	1124	610	873	706	701	1905	475	565	813	418	397	482	671	489	528	793	861	679	329	613	279	758	512	379	498	992	177	547	549	867	1030	594	324
IGSF10_CCDS3160.1_ex2_3:151165579-151165602:-_5-2	IGSF10	477	507	244	129	467	125	675	542	477	609	342	506	262	346	248	655	808	779	1198	918	891	417	384	520	431	297	361	310	274	380	885	354	983	441	368	255	436	399	482	551	951	283	696	566	883	899	930	350
PDK2_CCDS11559.1_ex6_17:48185522-48185545:-_5-4	PDK2	529	662	463	899	618	446	654	379	569	821	520	508	518	602	984	763	807	897	1515	381	403	535	593	503	333	576	469	483	294	588	830	1274	619	240	710	296	778	427	292	805	1701	297	704	704	798	1317	1047	336
DLX5_CCDS5647.1_ex2_7:96653800-96653823:+_5-5	DLX5	107	157	127	140	215	3	301	315	205	203	124	144	8	313	100	164	190	379	29	235	160	151	77	137	262	90	225	210	95	180	148	212	351	10	192	109	137	140	88	150	995	70	149	363	196	455	78	194
TNFSF11_CCDS9384.1_ex3_13:43175110-43175133:-_5-4	TNFSF11	197	254	275	70	156	71	311	323	247	274	138	232	561	18	380	469	336	478	403	86	662	231	446	241	391	238	309	254	70	148	291	807	571	24	420	175	266	288	243	297	1038	197	252	296	212	324	687	177
FAM208B_CCDS41485.1_ex9_10:5781707-5781730:+_5-4	FAM208B	396	452	236	117	664	150	434	502	267	384	97	203	352	365	526	553	752	658	1333	459	622	427	377	498	219	201	378	307	250	464	878	770	630	235	361	175	183	481	376	563	830	179	487	323	887	1019	722	226
MYO15A_CCDS42271.1_ex0_17:18023066-18023089:-_5-3	MYO15A	426	459	589	434	210	75	318	526	209	308	319	305	581	760	297	293	549	324	871	914	327	333	245	281	141	409	94	273	352	374	732	265	494	225	580	164	343	260	368	705	1957	187	549	386	641	460	527	185
MAPK6_CCDS10147.1_ex0_15:52338920-52338943:+_5-2	MAPK6	330	402	693	289	67	125	195	202	102	200	234	337	280	624	670	316	434	521	704	886	1073	252	444	474	285	362	458	428	141	290	769	679	467	315	541	109	366	338	194	505	1027	159	325	233	976	466	438	239
MUM1_CCDS12062.1_ex2_19:1358454-1358477:-_5-1	MUM1	102	141	127	0	15	28	50	113	124	152	28	54	119	292	299	201	214	371	8	35	60	225	72	116	272	83	310	123	39	100	397	186	73	197	71	61	65	98	212	45	343	51	33	69	155	102	448	66
SLC35B2_CCDS34462.1_ex0_6:44223300-44223323:+_5-4	SLC35B2	824	990	990	1185	670	467	762	787	631	1014	645	774	2412	1486	1216	1360	1335	1663	1648	918	1267	875	588	729	1029	881	1041	680	454	526	1709	2032	1214	485	986	432	964	681	734	1014	1938	398	871	695	1604	1175	1442	545
TRIM16_CCDS11171.1_ex5_17:15554471-15554494:+_5-3	TRIM16	556	701	361	465	405	1631	400	495	363	420	449	712	844	863	242	1040	1097	745	774	1372	953	660	399	523	1036	463	646	744	578	417	434	784	914	152	683	227	620	610	490	838	2168	270	634	752	1478	819	680	426
SENP1_CCDS44868.2_ex10_12:48468226-48468249:+_5-1	SENP1	0	3	0	0	0	0	0	0	0	0	39	14	0	0	0	15	0	0	0	0	0	0	1	0	42	0	0	0	0	0	0	0	0	0	0	0	0	0	0	0	0	0	0	0	5	0	0	0
IL1RL2_CCDS2056.1_ex3_2:102818068-102818091:+_5-3	IL1RL2	426	534	805	326	320	321	430	568	452	582	493	330	769	1140	1022	794	987	781	2306	1321	203	793	227	699	391	420	393	568	288	393	299	818	599	397	569	79	421	593	426	639	1997	304	722	632	1129	993	919	423
PHF7_CCDS2854.1_ex4_3:52454352-52454375:+_5-3	PHF7	434	597	806	535	1001	230	455	437	429	557	403	655	1370	645	485	747	956	814	668	1228	782	800	380	607	646	628	496	452	229	456	380	973	611	272	916	319	745	629	588	554	1991	271	724	704	1011	1224	1204	330
PPFIA1_CCDS31627.1_ex2_11:70170993-70171016:+_5-2	PPFIA1	642	763	894	279	426	563	763	760	790	851	551	749	1697	1673	1078	1044	903	1249	870	1260	991	418	467	431	954	734	535	527	425	797	947	1335	707	460	1185	364	600	670	628	1054	3683	316	850	535	1013	1063	1553	418
ADORA2A_CCDS13826.1_ex1_22:24836649-24836672:+_5-4	ADORA2A	270	326	195	478	148	400	339	464	246	186	393	281	542	767	513	448	657	620	403	1097	315	404	390	386	136	248	181	258	204	355	470	445	410	28	268	48	288	485	369	627	979	131	252	241	586	628	777	202
TLX1_CCDS55725.1_ex0_10:102891505-102891528:+_5-3	TLX1	891	1058	874	683	116	514	679	935	592	721	620	757	592	1267	671	1262	1003	1335	1999	994	1592	1076	1087	980	976	655	699	884	714	485	1290	949	1359	623	1111	272	957	675	709	545	2605	446	960	936	1201	852	1347	596
SEPP1_CCDS43311.1_ex2_5:42807135-42807158:-_5-2	SEPP1	4	13	0	0	22	0	0	0	16	32	0	0	0	19	53	3	0	25	1	0	0	0	0	0	0	28	0	0	3	2	0	84	36	6	0	5	14	0	2	0	187	0	13	8	0	0	1	0
NFATC1_CCDS12015.1_ex3_18:77208957-77208980:-_11-7	NFATC1	952	1137	724	430	522	985	891	1496	1121	1361	891	1352	1969	2491	1635	1965	1806	2023	1918	2203	2482	1015	1042	1366	876	1309	962	1351	733	1088	2936	1837	2739	931	1298	320	1169	1099	1765	2601	4013	643	1982	1446	2378	1789	2276	663
ATP2B4_CCDS1440.1_ex1_1:203667303-203667326:+_5-1	ATP2B4	488	524	261	561	210	695	398	410	438	675	291	413	1297	374	368	599	1157	883	1223	552	479	708	541	632	550	353	348	350	287	504	437	593	679	541	428	85	526	356	738	1029	1861	368	665	471	1027	686	1218	353
CECR1_CCDS13742.1_ex4_22:17670834-17670857:+_5-4	CECR1	840	1070	800	816	1415	1317	883	988	837	1357	841	1135	1023	1552	667	1192	1575	1507	1799	925	1127	614	814	556	1028	874	855	823	734	985	1553	2098	1928	339	948	472	764	865	472	511	2800	550	952	783	1687	1590	1185	465
DGCR2_CCDS33598.1_ex7_22:19055633-19055656:-_5-5	DGCR2	607	717	482	335	684	363	396	458	438	617	441	536	753	864	1044	826	645	988	550	1151	1026	938	515	562	1018	689	770	484	338	537	945	671	888	478	649	173	554	543	599	858	1696	127	588	549	847	991	609	240
EIF5_CCDS9980.1_ex4_14:103804662-103804685:+_5-4	EIF5	261	357	127	495	27	33	94	75	91	118	30	76	114	4	91	213	138	182	377	117	141	103	111	169	115	98	83	114	121	131	347	104	422	24	132	59	154	104	90	133	283	79	260	121	295	101	144	125
FGF5_CCDS34021.1_ex0_4:81188083-81188106:+_5-2	FGF5	243	329	191	387	230	205	289	233	157	252	424	387	582	272	265	310	398	328	667	334	161	200	144	157	373	249	201	85	134	349	418	350	621	135	283	115	217	233	117	106	752	60	162	195	194	596	452	180
SRRM1_CCDS255.1_ex6_1:24979024-24979047:-_5-2	SRRM1	356	424	512	323	447	156	380	266	264	262	308	402	395	747	418	409	559	406	248	252	103	151	126	273	428	308	275	260	182	116	414	124	373	125	520	157	172	210	307	551	1007	156	462	299	668	761	492	208
RUVBL2_CCDS42588.1_ex4_19:49510385-49510408:-_5-2	RUVBL2	424	484	0	18	0	389	264	353	168	200	156	443	91	3	0	62	52	115	38	309	414	79	132	25	32	122	47	158	136	188	224	218	220	60	341	119	41	40	20	51	16	29	70	15	98	59	166	3
EXD3_CCDS48066.1_ex9_9:140245862-140245885:+_5-1	EXD3	250	324	178	72	820	294	263	297	192	323	155	155	281	200	122	393	347	537	268	200	754	464	580	298	154	220	112	381	237	314	812	787	527	390	248	126	344	335	372	367	1115	237	320	293	477	581	943	210
CXCL11_CCDS3574.1_ex2_4:76956378-76956401:+_4-1	CXCL11	38	30	0	0	32	19	30	35	37	15	21	60	266	93	231	35	17	63	402	91	234	94	26	30	2	2	49	34	17	3	92	120	14	60	139	13	8	75	41	104	154	17	68	28	100	11	3	10
AP3B1_CCDS4041.1_ex18_5:77473161-77473184:-_5-4	AP3B1	355	317	298	139	654	193	201	297	289	300	418	412	573	833	612	250	483	580	620	471	314	271	220	256	392	548	478	299	162	104	753	356	355	187	377	131	263	383	237	397	743	98	186	239	272	448	576	226
HTR1F_CCDS2920.1_ex0_3:88040443-88040466:-_5-5	HTR1F	118	127	123	68	0	199	109	121	163	124	150	139	386	113	201	187	288	264	468	427	308	232	63	186	79	170	217	124	100	230	559	214	208	19	50	108	125	220	140	316	594	160	166	172	414	418	371	114
NXT2_CCDS14546.1_ex3_X:108784838-108784861:-_8-6	NXT2	70	86	87	51	0	0	69	110	49	45	9	78	86	0	14	114	91	30	79	109	463	29	22	43	72	10	238	69	50	82	14	6	316	20	61	77	24	68	52	146	295	39	35	61	238	173	274	6
GAR1_CCDS34050.1_ex0_4:110737453-110737476:+_5-3	GAR1	497	680	109	219	307	841	361	583	321	651	216	320	837	618	371	613	479	887	433	789	111	661	436	601	340	598	302	400	428	541	557	982	1030	276	475	149	520	419	578	563	2226	239	611	525	796	754	599	206
RGS10_CCDS31294.1_ex2_10:121285542-121285565:-_6-4	RGS10	235	367	305	86	669	83	153	138	158	222	184	231	260	191	158	402	684	759	470	519	518	293	333	194	130	373	377	133	248	157	453	258	477	248	241	75	249	256	171	443	477	111	331	177	723	574	329	88
C1orf192_CCDS30921.1_ex1_1:161335369-161335392:+_5-3	C1orf192	246	282	273	142	271	212	469	384	215	225	131	243	110	279	255	461	536	786	232	444	638	149	225	302	320	373	290	274	229	172	175	259	234	92	366	125	392	489	309	220	500	124	231	246	371	575	649	181
KLHL33_CCDS53882.1_ex2_14:20898323-20898346:-_5-4	KLHL33	790	950	474	792	939	916	734	556	619	994	468	743	1365	948	756	1063	1643	1324	2659	1458	933	735	702	963	1095	982	883	673	595	514	1046	1570	1222	458	1006	250	1038	853	981	965	2974	459	1166	831	1131	1158	1760	442
F2_CCDS31476.1_ex5_11:46744946-46744969:+_5-2	F2	608	809	257	522	1079	731	482	675	640	685	727	920	1115	1045	760	878	1167	1264	779	673	1685	1082	612	842	752	302	568	665	458	725	1244	1024	799	234	341	248	643	446	657	798	2291	491	922	565	981	1628	1388	419
FOXD2_CCDS30708.1_ex0_1:47904682-47904705:+_5-4	FOXD2	960	1124	455	772	785	2268	866	989	971	1082	687	929	1286	870	950	1343	807	1121	2701	1949	1953	958	1152	705	849	771	809	797	633	1016	546	1401	594	335	1184	417	1028	943	1470	1352	3090	401	1182	737	1915	1652	1724	470
MB21D2_CCDS3302.2_ex0_3:192517181-192517204:+_5-2	MB21D2	549	638	623	509	397	1054	387	795	561	619	652	806	1558	847	878	748	988	1384	1072	1204	947	676	461	775	540	698	1010	709	577	680	989	1514	871	321	701	144	478	749	770	1245	2303	255	646	610	789	904	1411	556
SGCA_CCDS32679.1_ex1_17:48244789-48244812:-_5-1	SGCA	116	130	72	56	56	354	148	230	62	158	133	224	261	458	110	248	254	196	129	421	30	41	60	68	196	69	114	43	58	135	178	104	203	6	154	70	169	164	90	208	517	11	208	109	378	27	338	105
CNTN3_CCDS33790.1_ex17_3:74420445-74420468:-_5-5	CNTN3	120	136	56	73	43	54	90	111	131	204	67	102	58	45	86	367	164	158	141	497	14	108	143	158	98	143	100	115	111	97	28	283	219	8	144	32	68	188	17	116	525	40	222	85	248	307	330	34
GLIS3_CCDS43784.1_ex7_9:4118189-4118212:+_5-1	GLIS3	589	632	1107	552	373	580	832	622	664	855	562	1256	1817	1736	1253	1306	811	1544	1580	1118	601	1065	838	612	787	1023	838	1106	303	754	1137	1446	1529	147	1013	356	865	749	873	1178	2905	518	787	966	1292	1406	1038	503
SIGLEC12_CCDS12833.1_ex6_19:52003383-52003406:-_5-1	SIGLEC12	185	231	138	307	0	113	145	194	184	223	213	179	450	84	340	448	484	222	185	97	231	115	199	255	200	294	112	107	140	271	558	252	334	126	226	59	164	202	259	283	633	116	254	187	310	290	416	204
SIGLEC6_CCDS12834.3_ex5_19:52033953-52033976:+_5-1	SIGLEC6	709	772	540	431	294	607	731	622	426	634	760	823	1264	450	875	917	1109	927	808	1602	1262	537	869	927	921	648	681	766	640	638	876	1146	1785	598	880	243	639	642	591	670	1017	319	780	649	1180	889	1351	547
NONO_CCDS14410.1_ex2_X:70514087-70514110:+_5-1	NONO	190	307	14	201	32	82	108	158	185	151	211	504	662	548	8	359	309	542	554	768	347	322	207	577	223	274	112	170	158	111	462	334	94	418	251	115	412	239	194	120	1076	92	450	269	295	524	233	144
MRGPRX1_CCDS7846.1_ex0_11:18955907-18955930:-_5-1	MRGPRX1	681	902	359	119	470	930	595	700	457	588	729	913	1286	1668	978	845	1413	1036	1096	725	764	507	815	723	317	776	502	885	460	619	611	707	485	471	771	217	620	664	1218	924	2859	324	845	651	1046	1487	1698	354
SMR3A_CCDS34000.1_ex1_4:71232417-71232440:-_5-1	SMR3A	181	249	69	13	28	136	198	141	274	245	328	423	66	258	274	121	154	306	678	450	650	441	148	235	195	184	213	303	192	153	334	198	324	175	394	58	126	120	162	85	390	63	246	50	573	266	343	193
BIVM_CCDS53879.1_ex1_13:103474168-103474191:-_5-1	BIVM	288	314	107	78	83	97	149	212	239	253	244	155	250	191	235	411	429	726	419	404	501	433	244	290	543	167	320	143	228	250	301	657	209	154	484	117	292	236	270	474	1551	193	226	301	591	449	351	186
KCNK3_CCDS1727.1_ex0_2:26916020-26916043:-_5-2	KCNK3	416	576	112	244	753	632	248	279	247	396	406	545	843	745	1006	559	1055	845	906	608	895	460	1029	458	574	539	420	577	381	345	545	761	541	132	600	200	563	489	687	564	1761	217	549	396	1103	969	1095	258
MLLT11_CCDS982.1_ex0_1:151039827-151039850:+_5-4	MLLT11	227	281	217	135	25	265	247	83	77	225	79	59	0	110	33	173	548	265	114	601	272	325	106	305	453	261	87	287	147	275	736	561	191	26	196	72	193	123	339	250	851	216	172	303	379	339	190	149
EIF1AY_CCDS14795.1_ex2_Y:22744541-22744564:+_6-4	EIF1AY	120	143	97	435	148	131	195	172	142	148	148	132	508	703	331	643	297	391	394	138	375	153	188	130	133	143	174	173	96	137	260	90	721	130	406	43	169	210	151	167	1046	127	165	197	440	560	355	133
DUSP22_CCDS4468.1_ex4_6:345906-345929:+_5-4	DUSP22	455	606	147	426	26	1224	357	298	316	454	467	570	715	653	306	373	671	713	705	763	604	175	479	610	567	499	530	591	588	427	332	1314	886	249	345	225	384	565	323	750	997	295	437	546	684	840	802	316
HACE1_CCDS5050.1_ex22_6:105300190-105300213:-_5-5	HACE1	461	459	591	302	1100	350	252	315	346	416	271	468	1892	115	660	797	810	741	507	1724	1031	607	490	387	848	342	426	525	292	252	674	299	694	343	474	224	664	307	510	428	1782	220	427	489	753	1146	609	221
NCEH1_CCDS33893.1_ex0_3:172351739-172351762:+_5-1	NCEH1	1290	1608	1583	1492	385	1157	2746	5141	810	1021	985	1364	2835	1268	1959	1910	2508	1690	3945	2529	2242	1918	1689	1885	1063	1013	938	1494	896	1658	2209	2330	2479	750	1502	422	1239	1326	1147	2162	5446	571	1566	1453	2828	2162	2972	771
CENPP_CCDS35063.1_ex2_9:95099850-95099873:+_10-3	CENPP	138	165	78	0	20	117	205	244	91	123	104	100	104	535	113	106	135	182	367	153	596	67	128	187	503	198	195	121	59	214	140	76	324	88	97	62	238	108	94	78	534	91	46	214	372	503	449	56
MOCS3_CCDS13435.1_ex0_20:49575921-49575944:+_5-5	MOCS3	760	966	7	810	63	380	202	217	635	760	631	344	761	148	195	560	743	762	803	523	1069	434	443	416	205	279	289	614	504	749	755	865	995	513	753	324	641	494	431	631	950	425	584	422	1118	1313	582	602
RASIP1_CCDS12731.1_ex7_19:49232772-49232795:-_5-2	RASIP1	969	1149	742	167	931	745	1166	1352	863	841	865	1004	1143	805	1340	1816	2105	1633	1811	2109	1370	1205	1330	776	942	714	907	975	684	1073	1672	1132	1303	220	1044	468	1097	1240	821	1044	3332	456	752	1339	1785	1639	1852	656
ENGASE_CCDS42394.1_ex6_17:77078123-77078146:+_5-5	ENGASE	456	567	2517	196	407	337	731	617	501	740	369	633	988	1313	416	542	886	645	1082	1503	771	372	652	483	750	656	664	498	439	595	598	824	629	474	627	195	439	530	590	1117	1759	213	723	661	1304	1034	1138	324
ST6GAL1_CCDS3285.1_ex3_3:186792007-186792030:-_9-6	ST6GAL1	194	220	202	179	20	134	93	144	122	212	123	160	198	379	424	240	458	208	128	857	99	286	126	175	635	180	230	183	148	105	328	160	437	28	245	83	209	326	256	398	799	144	149	171	362	590	696	157
SYPL1_CCDS47685.1_ex3_7:105739680-105739703:+_5-5	SYPL1	266	342	182	254	239	254	206	225	204	211	182	313	61	311	200	569	419	442	303	270	109	278	468	278	281	305	170	467	209	282	399	579	146	259	316	180	256	351	225	411	464	236	371	248	572	559	720	140
CAPS2_CCDS66424.1_ex13_12:75719003-75719026:+_5-5	CAPS2	142	163	189	78	32	164	136	117	125	110	120	58	0	45	21	109	262	199	210	14	20	196	41	23	83	114	76	125	95	189	765	33	32	0	194	19	125	185	121	214	103	64	122	232	130	245	131	98
PPP1R8_CCDS311.1_ex6_1:28176822-28176845:-_15-15	PPP1R8	533	552	183	457	148	383	369	451	265	354	244	336	615	21	91	246	401	442	218	116	192	330	296	288	182	61	173	286	235	244	310	270	133	135	370	83	234	159	238	248	1322	154	223	210	418	123	256	52
GALNT7_CCDS3815.1_ex1_4:174169561-174169584:-_5-4	GALNT7	367	440	426	132	227	418	239	233	325	318	199	280	1091	260	710	707	688	922	990	765	1291	556	689	628	760	507	252	348	347	379	877	814	1049	356	446	148	634	510	486	990	2103	324	350	498	702	768	976	333
BRF1_CCDS10001.1_ex17_14:105766880-105766903:-_13-13	BRF1	648	738	37	295	392	222	223	174	209	217	172	200	6	150	19	108	123	115	90	209	181	240	183	113	53	173	121	220	231	213	75	208	61	197	596	141	116	100	145	79	582	33	123	14	345	311	59	73
PHPT1_CCDS48060.1_ex0_9:139744026-139744049:+_5-2	PHPT1	460	493	318	474	407	412	741	567	545	709	308	423	690	678	720	747	1092	742	615	953	295	625	478	470	307	254	427	383	306	474	521	641	872	128	328	312	440	505	612	834	2351	305	614	470	905	780	694	362
LACTB_CCDS10182.1_ex0_15:63414301-63414324:-_5-2	LACTB	453	390	239	285	384	354	200	211	416	504	303	297	603	27	207	330	443	385	212	781	269	397	283	431	206	317	306	350	193	328	625	574	337	256	461	146	264	302	380	264	690	116	430	261	531	367	677	176
GGCT_CCDS5428.1_ex2_7:30540237-30540260:-_11-6	GGCT	388	436	591	422	634	586	482	631	321	476	412	516	475	448	624	464	596	714	861	1518	184	488	452	418	451	503	180	399	416	422	866	1561	438	256	344	231	497	339	262	341	1261	122	523	302	742	823	511	304
SLC4A1AP_CCDS33166.1_ex0_2:27887227-27887250:-_5-3	SLC4A1AP	237	313	568	500	620	414	268	272	242	312	302	260	339	189	567	431	948	622	427	277	516	496	237	215	244	343	429	251	278	206	399	1004	664	181	407	148	146	393	406	597	1218	100	157	339	645	388	651	224
GSTZ1_CCDS9858.1_ex4_14:77794373-77794396:-_9-6	GSTZ1	701	831	568	664	598	352	542	585	494	741	576	707	452	1033	479	1091	1199	927	1619	1050	2128	577	536	594	483	889	645	506	320	524	1487	1194	711	472	766	290	638	787	425	1192	1924	328	861	665	1247	1286	962	493
C12orf40_CCDS41770.1_ex3_12:40040148-40040171:-_5-1	C12orf40	42	64	73	7	17	79	69	61	85	147	10	66	1	189	51	199	137	217	182	212	7	51	75	19	157	97	17	36	48	102	165	55	29	45	10	43	103	36	15	27	281	11	82	63	88	6	55	20
IPO5_CCDS31999.1_ex12_13:98654952-98654975:+_5-5	IPO5	660	809	2793	920	210	708	1200	1462	521	623	491	650	434	375	544	1014	1082	1123	463	519	381	335	720	846	751	887	535	503	474	460	1220	1731	1852	561	995	290	750	529	488	1181	2965	203	561	457	857	1164	590	412
KY_CCDS46920.1_ex4_3:134339606-134339629:-_5-3	KY	629	784	769	455	801	1225	865	867	853	1180	923	1060	2269	840	1157	1102	1851	1053	1716	466	1682	971	1420	791	840	940	1100	732	599	969	1943	795	1145	375	829	298	770	666	1355	1239	3170	463	1092	759	1550	1533	1697	571
MRC1_CCDS7123.1_ex6_10:18138643-18138666:+_5-3	MRC1	365	487	295	222	417	246	496	359	368	439	668	452	939	1352	972	674	974	956	696	380	1048	487	396	757	894	454	637	308	329	529	1477	502	361	301	364	243	591	524	426	1002	1616	312	710	770	1054	842	782	377
DIO1_CCDS41339.1_ex1_1:54370434-54370457:-_11-9	DIO1	64	86	62	167	0	0	65	66	104	107	118	110	24	330	14	161	108	169	702	10	19	55	80	48	215	132	34	170	111	27	12	18	49	6	113	29	70	134	16	118	129	45	49	136	121	130	173	39
NAA11_CCDS47084.1_ex0_4:80246683-80246706:-_5-1	NAA11	165	217	152	0	171	159	202	98	95	228	163	229	644	189	223	296	175	299	487	396	122	196	366	135	137	241	249	86	137	213	58	380	516	70	327	157	290	232	211	262	655	104	235	154	244	867	359	49
TRPC4_CCDS45035.1_ex8_13:38357310-38357333:-_5-5	TRPC4	106	80	291	126	0	363	161	88	90	91	144	70	330	39	118	261	461	212	89	6	323	139	187	28	160	49	85	146	85	145	164	76	120	33	230	25	61	111	80	207	294	111	104	76	47	47	161	102
RGS5_CCDS1244.1_ex2_1:163131749-163131772:-_9-7	RGS5	488	610	549	727	456	559	542	434	378	574	380	522	1128	393	406	839	1250	726	1097	1035	1956	521	556	444	316	556	625	675	316	337	646	1657	652	313	697	260	614	606	371	1162	2097	315	670	429	944	1100	1546	508
TSKU_CCDS8246.1_ex0_11:76507203-76507226:-_5-5	TSKU	1017	1133	1467	460	882	1264	746	1293	1105	1490	888	1031	2052	1168	1057	1618	1575	1570	1239	1818	1118	673	1211	583	912	721	976	1057	676	737	1430	1021	1591	694	631	351	981	929	726	1354	3264	611	1432	1320	1885	1582	1485	774
SULT1A2_CCDS10636.1_ex5_16:28606942-28606965:-_4-3	SULT1A2	488	539	927	275	100	255	336	365	490	488	297	381	990	504	333	623	868	553	548	1126	560	665	371	655	630	523	269	437	281	509	644	328	768	234	346	232	591	595	578	513	1480	296	514	568	796	1302	964	285
SLC39A4_CCDS43782.1_ex9_8:145640662-145640685:+_5-3	SLC39A4	500	612	95	95	705	453	548	387	369	536	209	292	234	173	420	495	840	567	992	605	1465	411	341	405	638	254	284	460	361	332	446	671	317	132	216	35	404	486	361	316	1238	189	441	256	1065	932	546	324
USP31_CCDS10607.1_ex15_16:23160351-23160374:+_5-5	USP31	383	464	243	240	238	537	132	115	177	277	224	220	728	840	313	749	664	809	940	669	600	383	446	328	644	386	461	258	251	324	501	339	684	55	447	231	543	417	706	646	1954	199	577	327	894	386	516	126
BLMH_CCDS32604.1_ex7_17:28613866-28613889:-_5-4	BLMH	78	99	3	0	571	156	95	90	159	259	110	109	263	59	118	93	191	315	90	147	209	91	268	104	20	121	153	102	63	36	25	105	5	120	21	3	64	10	31	169	315	51	53	27	146	38	261	146
TMOD4_CCDS988.1_ex4_1:151144203-151144226:-_5-1	TMOD4	566	674	618	126	349	415	255	239	374	451	264	287	438	270	900	861	995	793	1849	1239	618	781	585	406	542	432	586	571	356	440	747	921	418	98	433	138	413	563	433	594	822	238	627	550	1298	1021	1447	279
GPR158_CCDS31166.1_ex0_10:25465150-25465173:-_5-3	GPR158	284	281	415	365	162	155	335	347	242	268	209	312	653	1032	143	403	312	920	394	741	410	356	400	305	408	425	433	142	211	220	351	176	624	217	416	199	319	313	292	659	1817	101	313	361	227	433	338	335
FRY_CCDS41875.1_ex18_13:32747524-32747547:+_5-3	FRY	393	473	531	361	188	741	533	464	313	524	288	312	449	1440	567	861	832	566	826	781	200	974	514	684	760	668	635	303	438	382	823	480	959	379	690	168	479	714	341	500	1408	217	529	639	805	815	1037	353
ASTN2_CCDS6815.1_ex19_9:119976843-119976866:+_14-13	ASTN2	1177	1508	1089	982	773	969	1286	1458	1363	1585	966	1935	3750	2303	1746	2235	2838	2897	2692	3023	2347	1960	1564	1538	1521	1595	1972	1121	1107	1345	1938	2982	2430	1233	1740	728	1407	1898	1958	2513	5087	721	1664	1361	2348	2137	2411	1068
KCND2_CCDS5776.1_ex0_7:119915021-119915044:+_5-2	KCND2	172	177	22	23	8	57	115	204	232	253	41	12	269	191	435	233	166	351	258	242	130	315	139	148	344	153	175	62	151	209	344	205	245	148	145	69	100	156	232	338	1117	119	204	233	408	534	446	89
ABCE1_CCDS34071.1_ex7_4:146033406-146033429:-_5-4	ABCE1	15	15	0	0	0	0	48	0	0	0	0	0	0	0	0	6	0	0	0	0	0	0	0	0	0	0	0	0	18	0	0	0	0	0	0	0	2	21	5	0	0	0	0	0	0	0	0	0
DLGAP2_CCDS47760.1_ex0_8:1497131-1497154:+_5-2	DLGAP2	574	615	214	202	1232	356	900	716	447	493	343	340	1270	788	894	1060	972	1151	1731	532	1124	652	632	769	757	715	605	938	552	669	1254	865	891	268	653	271	682	688	819	903	1879	298	811	771	1014	1497	859	539
PLXDC1_CCDS11333.1_ex9_17:37264429-37264452:-_5-4	PLXDC1	663	805	435	153	30	809	718	578	585	793	577	655	531	820	872	904	814	1196	675	1000	971	650	502	996	934	555	356	620	612	346	626	516	643	489	462	295	665	711	620	800	1772	413	628	499	692	1112	1853	569
RPS6KA4_CCDS8073.1_ex7_11:64129409-64129432:+_5-3	RPS6KA4	517	627	557	333	280	652	390	453	346	439	608	538	497	379	477	1152	993	1155	1173	1467	1089	392	339	670	520	494	560	450	225	383	987	829	1195	196	659	222	458	397	489	695	898	275	613	448	747	614	900	188
NELFA_CCDS3358.2_ex9_4:1993327-1993350:-_5-3	NELFA	516	598	45	50	4	270	175	183	208	306	165	200	468	351	141	276	310	473	533	378	1189	556	222	598	345	303	404	389	250	274	415	332	417	452	556	137	342	328	118	116	605	167	416	278	539	646	708	305
CALML4_CCDS10226.2_ex2_15:68492010-68492033:-_10-8	CALML4	1118	1435	1844	1402	745	1879	1870	1363	1228	1562	1467	2174	2512	1459	2102	2160	3322	3156	2145	2290	2981	1661	1704	1145	1832	2115	2058	1488	990	1350	2345	2876	2387	513	916	437	1370	1090	1693	2324	5760	1002	2065	1872	2653	3212	2447	822
GCFC2_CCDS1961.1_ex14_2:75929533-75929556:+_5-1	GCFC2	279	357	166	102	221	333	379	389	261	385	148	238	160	527	271	440	395	423	979	665	232	273	379	419	121	283	369	238	117	202	445	602	522	520	197	156	340	283	150	347	691	264	205	151	554	397	615	202
LRRC43_CCDS41854.1_ex2_12:122676077-122676100:+_5-4	LRRC43	253	358	387	151	90	25	164	126	231	460	203	334	446	260	79	230	464	281	524	528	269	245	281	163	315	269	332	249	213	347	173	344	322	319	207	94	368	311	462	170	1251	113	451	224	676	840	964	78
R3HDM4_CCDS12048.1_ex4_19:900888-900911:-_5-2	R3HDM4	742	828	682	691	716	828	541	769	626	879	915	1361	1674	720	1386	984	1616	1245	1439	1734	1584	812	593	937	811	679	725	467	681	902	2012	1810	890	456	807	291	726	669	1197	1524	3249	343	1166	1051	1481	1240	1461	729
WDR37_CCDS7057.1_ex1_10:1123858-1123881:-_5-1	WDR37	292	348	223	103	183	66	198	261	205	283	89	193	1102	501	113	335	542	374	478	224	100	274	182	260	283	297	254	225	205	261	305	357	222	292	198	62	430	293	315	328	809	199	143	400	653	519	480	204
RAET1E_CCDS5221.1_ex1_6:150210709-150210732:-_5-2	RAET1E	150	139	257	93	344	282	280	338	220	188	226	283	332	83	188	236	264	231	833	512	200	78	363	167	75	124	309	195	29	53	366	106	332	173	254	30	58	84	314	499	1314	90	299	105	210	196	448	77
SLC6A12_CCDS8501.1_ex8_12:307969-307992:+_5-2	SLC6A12	71	57	46	14	132	0	59	53	30	63	27	0	3	76	75	118	29	70	24	0	28	21	24	20	42	48	65	26	49	77	102	62	1	30	144	18	57	44	18	52	135	34	80	84	74	15	166	37
BBS1_CCDS8142.1_ex3_11:66281912-66281935:+_5-2	BBS1	336	510	211	438	393	278	297	363	385	426	564	363	554	370	1096	739	1041	880	963	893	1161	513	651	390	391	445	383	432	254	285	1007	906	466	264	506	198	332	415	347	510	1618	129	628	452	1081	801	945	512
LIPI_CCDS13564.1_ex8_21:15561496-15561519:+_5-4	LIPI	135	161	231	40	11	73	135	65	59	180	47	76	40	275	159	286	180	342	1008	105	375	56	150	127	70	187	57	37	163	154	168	241	80	99	53	110	115	233	138	254	741	115	161	146	190	208	448	152
KLRD1_CCDS8621.1_ex4_12:10466023-10466046:+_6-4	KLRD1	147	191	204	390	96	122	240	431	145	312	333	323	1157	566	406	402	358	536	662	300	684	97	280	344	483	401	285	172	172	252	206	285	673	229	288	102	298	298	301	288	873	99	274	234	307	895	272	259
VWA5B2_CCDS54686.1_ex2_3:183951015-183951038:+_5-2	VWA5B2	231	240	54	53	74	372	250	249	112	214	124	274	139	124	430	270	382	391	160	340	246	93	354	267	154	230	258	131	209	222	415	226	636	167	241	68	171	124	318	274	479	76	334	112	463	367	508	80
[truncated: 89,089 more rows]
[truncated: 5 more columns]
