# Supplementary material for: JACKS: joint analysis of CRISPR/Cas9 knockout screens
Source: Genome Res. 2019 Mar;29(3):464–71. doi: 10.1101/gr.238923.118 (PMC6396427; doi:10.1101/gr.238923.118)
Supplement: Supplemental Material [file supp_gr.238923.118_Supplemental_Table_S3.txt]

#Raw counts from screens using Yusa v1.0 library. Columns with .sample in the header are HT29 samples without Cas9, the other two are plasmid measurements
sgRNA	gene	3980STDY6310325.sample	3980STDY6310330.sample	3980STDY6310329.sample	3980STDY6310339.sample	CTRL_ERS717283.plasmid	CTRL_AHumanV1scr_r1-altered
CNST_CCDS1628.1_ex3_1:246797289-246797312:+_5-3	CNST	416	136	116	159	184	245
GJC3_CCDS34697.1_ex1_7:99526769-99526792:+_5-2	GJC3	754	615	244	625	433	542
RASSF1_CCDS2820.1_ex2_3:50369085-50369108:-_5-2	RASSF1	666	73	481	471	354	402
ANKRD36_CCDS54379.1_ex19_2:97830184-97830207:+_5-5	ANKRD36	73	607	16	42	175	224
EIF5AL1_CCDS53546.1_ex0_10:81272561-81272584:+_5-3	EIF5AL1	715	498	522	868	524	649
CAPN5_CCDS8248.1_ex4_11:76826469-76826492:-_5-4	CAPN5	639	326	705	862	708	765
NR2F2_CCDS10375.1_ex1_15:96877560-96877583:-_5-4	NR2F2	1420	1063	1309	1857	1173	1404
MXRA5_CCDS14124.1_ex2_X:3240267-3240290:+_5-1	MXRA5	310	599	230	298	354	455
COG2_CCDS1584.1_ex6_1:230805210-230805233:-_5-5	COG2	323	782	1531	921	610	715
CDON_CCDS58192.1_ex14_11:125887060-125887083:-_5-4	CDON	376	790	686	1587	706	799
TRPM8_CCDS33407.1_ex3_2:234847802-234847825:+_5-2	TRPM8	1090	817	698	677	578	598
NR4A2_CCDS2201.1_ex5_2:157186254-157186277:+_5-3	NR4A2	329	788	594	410	540	689
MAPK15_CCDS6409.2_ex5_8:144801257-144801280:-_5-4	MAPK15	742	596	321	687	542	654
LAMTOR3_CCDS3652.1_ex2_4:100806792-100806815:-_5-5	LAMTOR3	447	416	102	732	402	460
ALDH1L1_CCDS3034.1_ex21_3:125879694-125879717:-_5-5	ALDH1L1	619	479	561	249	267	373
LYPD6B_CCDS46423.1_ex3_2:150064854-150064877:+_5-4	LYPD6B	435	180	17	207	195	192
FIBP_CCDS8118.1_ex8_11:65655403-65655426:-_5-3	FIBP	443	385	839	589	408	487
LCMT1_CCDS45445.1_ex2_16:25143717-25143740:-_5-3	LCMT1	261	22	86	297	113	165
TMPRSS11F_CCDS3520.1_ex5_4:68938036-68938059:+_5-2	TMPRSS11F	105	10	105	0	50	56
PPAP2C_CCDS12023.1_ex1_19:282291-282314:+_5-1	PPAP2C	688	687	512	416	484	571
TMEM209_CCDS47712.1_ex10_7:129841811-129841834:+_5-4	TMEM209	0	1	46	0	24	18
C15orf52_CCDS10055.2_ex5_15:40630025-40630048:-_5-1	C15orf52	557	359	346	578	433	547
C1QTNF3_CCDS34141.1_ex4_5:34035786-34035809:-_5-3	C1QTNF3	968	584	806	1088	566	741
KSR2_CCDS61250.1_ex16_12:118199100-118199123:-_5-3	KSR2	988	707	1005	878	786	976
TMED10_CCDS9840.1_ex4_14:75643143-75643166:-_5-5	TMED10	537	1901	1169	1036	944	1109
MICA_CCDS56412.1_ex1_6:31378499-31378522:+_5-2	MICA	652	312	497	556	349	409
CHI3L2_CCDS30802.1_ex5_1:111778358-111778381:+_5-2	CHI3L2	77	315	178	173	107	129
MAP7_CCDS5178.1_ex11_6:136698934-136698957:+_5-5	MAP7	687	641	540	1270	775	884
NOLC1_CCDS65925.1_ex0_10:103912260-103912283:+_5-1	NOLC1	379	104	572	447	322	400
ETV5_CCDS33906.1_ex5_3:185783603-185783626:+_5-1	ETV5	359	253	244	389	422	471
MCM4_CCDS6143.1_ex4_8:48875397-48875420:+_5-4	MCM4	377	470	609	714	402	472
SSX2_CCDS14344.1_ex4_X:52734214-52734237:+_5-5	SSX2	768	678	522	823	472	661
DDA1_CCDS12357.1_ex3_19:17426782-17426805:+_5-5	DDA1	162	73	276	388	174	224
CCDC97_CCDS12578.1_ex2_19:41825518-41825541:-_5-5	CCDC97	492	272	206	480	355	413
HMBS_CCDS41726.1_ex6_11:118960938-118960961:+_5-3	HMBS	1145	282	1002	1040	589	704
APLN_CCDS48165.1_ex0_X:128782683-128782706:-_4-2	APLN	365	750	376	119	188	274
LIMK1_CCDS5563.1_ex3_7:73511459-73511482:+_5-1	LIMK1	438	360	795	352	430	535
EFEMP1_CCDS1857.1_ex7_2:56145001-56145024:+_5-4	EFEMP1	51	0	0	0	8	7
TUBA3D_CCDS33290.1_ex3_2:132237930-132237953:-_5-5	TUBA3D	1998	1264	1486	2231	1377	1502
TMEM214_CCDS42664.1_ex7_2:27259968-27259991:+_5-5	TMEM214	498	595	726	733	520	610
C7orf25_CCDS47576.1_ex0_7:42950129-42950152:-_5-3	C7orf25	575	371	1045	653	610	668
EPB41_CCDS330.1_ex4_1:29344891-29344914:+_5-5	EPB41	544	46	314	477	428	536
SLCO2B1_CCDS44683.1_ex4_11:74880765-74880788:-_5-2	SLCO2B1	308	184	623	271	278	284
TMEM217_CCDS4831.1_ex1_6:37186419-37186442:-_5-1	TMEM217	1027	1176	1128	1121	998	1167
TMEM184B_CCDS13969.2_ex5_22:38627334-38627357:-_5-4	TMEM184B	1951	1810	1348	1609	1181	1337
PAOX_CCDS7682.1_ex1_10:135193946-135193969:+_5-5	PAOX	524	633	699	948	624	757
RAB7L1_CCDS1459.1_ex1_1:205739949-205739972:+_6-3	RAB7L1	782	857	620	440	365	451
LACRT_CCDS8883.1_ex2_12:55026009-55026032:+_5-1	LACRT	193	130	369	714	233	288
FOXO3_CCDS5068.1_ex0_6:108882628-108882651:-_5-1	FOXO3	678	452	455	522	570	619
UBR4_CCDS189.1_ex58_1:19478236-19478259:+_5-1	UBR4	118	118	141	319	195	212
RAB28_CCDS33961.1_ex5_4:13481083-13481106:-_5-4	RAB28	95	83	0	7	38	43
PID1_CCDS2471.1_ex0_2:229890743-229890766:-_5-3	PID1	1068	815	894	865	505	663
TRPC6_CCDS8311.1_ex11_11:101374800-101374823:+_5-2	TRPC6	65	123	317	905	316	359
LILRA5_CCDS12888.1_ex2_19:54822816-54822839:-_8-3	LILRA5	1066	334	908	1112	696	789
BUD31_CCDS5663.1_ex1_7:99013871-99013894:-_5-5	BUD31	403	526	436	218	298	330
C14orf182_CCDS41949.1_ex2_14:50472305-50472328:+_5-1	C14orf182	497	804	591	362	476	546
NEB_CCDS46424.1_ex116_2:152534211-152534234:+_5-3	NEB	265	440	209	158	233	276
GAPVD1_CCDS65130.1_ex5_9:128074743-128074766:+_5-5	GAPVD1	452	534	598	909	290	393
C1orf234_CCDS57978.1_ex1_1:23340416-23340439:-_5-5	C1orf234	437	381	449	273	241	282
EIF3B_CCDS5332.1_ex1_7:2400421-2400444:-_5-2	EIF3B	1635	1694	1179	1084	724	857
ERV3-1_CCDS47595.1_ex0_7:64452648-64452671:+_5-2	ERV3-1	832	1311	451	664	693	847
ZNF727_CCDS55113.1_ex2_7:63529965-63529988:+_5-3	ZNF727	616	427	163	1259	423	527
ITPKB_CCDS1555.1_ex6_1:226924645-226924668:-_5-3	ITPKB	986	917	1184	960	915	969
MRPL19_CCDS1960.2_ex1_2:75874324-75874347:-_5-3	MRPL19	1065	1144	934	604	700	834
PMM2_CCDS10536.1_ex2_16:8898658-8898681:+_5-2	PMM2	136	281	186	312	162	227
MDN1_CCDS5024.1_ex99_6:90504424-90504447:+_5-5	MDN1	224	227	88	724	349	440
METTL7A_CCDS8804.1_ex0_12:51319003-51319026:-_5-3	METTL7A	536	531	405	615	496	630
NGRN_CCDS32329.1_ex1_15:90809515-90809538:-_5-1	NGRN	1589	1131	658	1381	820	940
ECM1_CCDS55632.1_ex2_1:150482163-150482186:-_5-1	ECM1	391	96	223	422	305	445
KCNH1_CCDS1496.1_ex4_1:211093319-211093342:-_5-4	KCNH1	40	2	6	30	30	40
HYAL3_CCDS2815.1_ex2_3:50332126-50332149:+_14-8	HYAL3	799	675	919	322	581	688
GRIK5_CCDS12595.1_ex10_19:42558039-42558062:+_5-2	GRIK5	1210	1445	783	527	901	1052
CEACAM1_CCDS12609.1_ex7_19:43031417-43031440:+_10-8	CEACAM1	515	514	589	910	506	539
VDAC1_CCDS4168.1_ex3_5:133316582-133316605:-_5-3	VDAC1	1162	171	462	294	526	659
USP38_CCDS3758.1_ex3_4:144119059-144119082:-_5-5	USP38	115	119	149	354	226	240
GOLGA4_CCDS2666.1_ex2_3:37323634-37323657:-_5-2	GOLGA4	518	433	284	354	228	242
RNASE3_CCDS9560.1_ex0_14:21359924-21359947:-_5-1	RNASE3	426	221	494	511	685	719
ELMO1_CCDS5449.1_ex3_7:36917659-36917682:+_10-2	ELMO1	268	248	187	202	348	357
MGARP_CCDS43269.1_ex0_4:140187976-140187999:-_5-1	MGARP	1045	1230	667	1159	561	768
FAM163B_CCDS35171.1_ex0_9:136444291-136444314:-_5-1	FAM163B	1400	894	1198	640	670	790
CYTIP_CCDS2204.1_ex7_2:158300384-158300407:-_5-4	CYTIP	868	554	624	894	565	713
SF1_CCDS31599.1_ex9_11:64537847-64537870:+_5-4	SF1	561	981	918	772	768	867
TMEM14E_CCDS43161.1_ex0_3:152058480-152058503:-_5-1	TMEM14E	315	852	162	309	347	301
EHD3_CCDS1774.1_ex1_2:31467272-31467295:-_5-3	EHD3	176	163	467	38	185	217
AXDND1_CCDS30948.1_ex6_1:179352622-179352645:+_5-3	AXDND1	601	60	368	143	268	268
FAM198B_CCDS34087.1_ex4_4:159091789-159091812:+_5-1	FAM198B	809	733	497	864	521	658
ENDOD1_CCDS41699.1_ex1_11:94861773-94861796:-_5-4	ENDOD1	1168	1018	897	1576	832	1121
HRAS_CCDS7698.1_ex1_11:533568-533591:-_5-1	HRAS	1012	510	1111	602	634	651
NGLY1_CCDS33719.1_ex9_3:25805551-25805574:+_5-4	NGLY1	219	650	533	564	412	459
LTBP2_CCDS9831.1_ex35_14:75078535-75078558:-_5-5	LTBP2	411	222	182	283	284	340
NGFR_CCDS11549.1_ex3_17:47587777-47587800:-_5-5	NGFR	195	241	440	380	297	381
MPP2_CCDS11471.1_ex5_17:41958700-41958723:-_5-1	MPP2	277	146	323	637	442	505
RAPH1_CCDS2359.1_ex10_2:204354528-204354551:+_5-4	RAPH1	734	153	706	618	230	299
ZNF655_CCDS34695.1_ex0_7:99158293-99158316:+_11-2	ZNF655	873	102	946	329	416	411
SCARA5_CCDS6064.1_ex6_8:27823987-27824010:+_5-4	SCARA5	1108	430	466	772	541	688
PPP1R3C_CCDS7416.1_ex0_10:93390201-93390224:+_5-2	PPP1R3C	431	631	429	495	295	320
SSH2_CCDS11253.1_ex9_17:28004708-28004731:+_5-4	SSH2	289	187	684	636	373	391
TRPC4_CCDS45035.1_ex7_13:38266135-38266158:-_5-1	TRPC4	295	49	260	89	228	271
SEMA4D_CCDS47991.1_ex13_9:92011678-92011701:+_5-5	SEMA4D	157	90	17	187	156	141
RIC3_CCDS44533.1_ex1_11:8190437-8190460:+_5-5	RIC3	776	258	132	154	503	385
DCT_CCDS45060.1_ex7_13:95118832-95118855:+_5-1	DCT	462	423	474	708	582	633
STAG3_CCDS34703.1_ex0_7:99778271-99778294:+_5-1	STAG3	240	133	135	495	225	257
PIWIL1_CCDS9268.1_ex9_12:130839480-130839503:-_5-5	PIWIL1	449	1	107	116	45	66
CDH2_CCDS11891.1_ex11_18:25589786-25589809:-_5-4	CDH2	384	10	162	67	183	210
RUSC1_CCDS1112.1_ex2_1:155295182-155295205:-_5-4	RUSC1	1345	1342	2212	2106	1095	1262
VPS4A_CCDS45517.1_ex1_16:69350005-69350028:-_5-1	VPS4A	454	910	698	491	473	544
PSMA3_CCDS45113.1_ex5_14:58727720-58727743:-_5-5	PSMA3	90	481	108	7	179	167
RNF207_CCDS59.2_ex2_1:6268952-6268975:+_5-1	RNF207	893	938	713	977	786	872
DAAM1_CCDS58323.1_ex4_14:59789925-59789948:+_5-2	DAAM1	517	294	184	617	340	452
RNF43_CCDS11607.1_ex7_17:56448346-56448369:+_5-5	RNF43	505	316	293	467	470	613
NEDD8_CCDS9621.1_ex1_14:24687393-24687416:-_3-3	NEDD8	601	635	264	481	572	554
ZBTB43_CCDS6867.1_ex0_9:129595348-129595371:-_5-4	ZBTB43	994	634	767	669	688	704
GCNT3_CCDS10172.1_ex0_15:59910583-59910606:-_5-1	GCNT3	0	0	0	123	62	63
AJAP1_CCDS54.1_ex1_1:4772216-4772239:+_5-2	AJAP1	1076	883	524	322	390	499
HOXD1_CCDS2271.1_ex0_2:177053786-177053809:-_5-2	HOXD1	1108	454	1242	756	634	722
CHCHD7_CCDS55232.1_ex2_8:57128958-57128981:-_9-3	CHCHD7	55	0	54	24	11	32
BBC3_CCDS12697.1_ex2_19:47731666-47731689:-_18-17	BBC3	1217	522	879	1068	683	891
BROX_CCDS1534.1_ex6_1:222900526-222900549:+_5-3	BROX	161	112	15	105	128	168
CLEC4D_CCDS8593.1_ex3_12:8671644-8671667:-_5-3	CLEC4D	443	759	317	420	332	419
CRHR1_CCDS42350.1_ex6_17:43907898-43907921:-_5-3	CRHR1	519	337	258	233	409	548
GORASP2_CCDS33325.1_ex5_2:171811199-171811222:+_5-3	GORASP2	500	1003	551	636	429	515
NMU_CCDS3501.1_ex7_4:56496605-56496628:-_5-5	NMU	521	161	207	274	230	230
ZBTB9_CCDS4780.1_ex0_6:33423148-33423171:+_5-3	ZBTB9	268	162	733	732	534	549
PLEK2_CCDS9782.1_ex7_14:67864464-67864487:-_5-5	PLEK2	352	566	303	163	331	462
FOXK1_CCDS34591.1_ex3_7:4794988-4795011:+_5-5	FOXK1	381	542	563	239	381	429
CD8A_CCDS1992.1_ex4_2:87017695-87017718:-_5-4	CD8A	474	495	476	1140	659	787
SLC16A5_CCDS11713.1_ex2_17:73096174-73096197:+_5-3	SLC16A5	847	922	802	828	674	813
MUC4_CCDS54700.1_ex23_3:195515613-195515636:+_10-6	MUC4	662	528	818	578	555	650
ADPRHL2_CCDS402.1_ex1_1:36556919-36556942:+_5-2	ADPRHL2	722	210	511	539	491	615
TSPAN18_CCDS7910.1_ex3_11:44940837-44940860:-_5-4	TSPAN18	537	212	286	35	363	436
ANKS4B_CCDS42130.1_ex1_16:21261462-21261485:+_5-4	ANKS4B	34	300	225	208	169	196
MFAP4_CCDS11208.1_ex3_17:19289726-19289749:+_5-5	MFAP4	718	310	496	521	557	645
VPREB1_CCDS13798.1_ex1_22:22599437-22599460:+_5-2	VPREB1	184	745	272	286	207	265
MAT2A_CCDS1977.1_ex5_2:85769363-85769386:+_5-5	MAT2A	110	8	10	140	84	98
AARS_CCDS32474.1_ex16_16:70305735-70305758:-_5-3	AARS	783	425	1325	385	598	761
KIAA1731_CCDS44708.1_ex13_11:93429919-93429942:-_5-4	KIAA1731	539	48	508	322	362	371
IL15RA_CCDS58069.1_ex5_10:6008155-6008178:+_5-4	IL15RA	383	417	432	550	692	772
CSPP1_CCDS43744.1_ex9_8:68026080-68026103:+_5-4	CSPP1	141	90	295	269	186	191
ZNF79_CCDS6871.1_ex3_9:130198229-130198252:+_5-3	ZNF79	979	81	233	422	316	406
DECR2_CCDS10409.1_ex5_16:460692-460715:-_5-5	DECR2	1139	938	790	1530	827	906
SGCG_CCDS9299.1_ex2_13:23824807-23824830:+_5-4	SGCG	67	67	474	417	346	413
KIF13B_CCDS55217.1_ex30_8:29033662-29033685:+_5-4	KIF13B	539	622	503	334	403	495
CFP_CCDS14282.1_ex6_X:47487619-47487642:+_5-3	CFP	697	1077	676	581	361	433
DNAJC9_CCDS7322.1_ex3_10:75006444-75006467:-_5-3	DNAJC9	220	40	85	266	132	153
TP53I13_CCDS42289.1_ex5_17:27899202-27899225:+_5-4	TP53I13	363	22	225	441	191	248
G3BP1_CCDS4319.1_ex5_5:151176896-151176919:-_5-5	G3BP1	81	0	92	1	84	131
TARM1_CCDS46173.1_ex2_19:54578297-54578320:+_5-5	TARM1	778	656	625	873	700	847
NADSYN1_CCDS8201.1_ex7_11:71184609-71184632:+_5-2	NADSYN1	1184	739	629	1468	567	658
FTSJ2_CCDS5328.1_ex1_7:2279127-2279150:+_5-4	FTSJ2	640	539	343	351	415	524
TRIM21_CCDS44525.1_ex5_11:4411318-4411341:-_5-4	TRIM21	54	94	210	325	247	290
DCLRE1A_CCDS7584.1_ex8_10:115612524-115612547:-_5-4	DCLRE1A	507	350	780	496	416	533
IPO9_CCDS1415.1_ex3_1:201817532-201817555:+_5-1	IPO9	347	670	388	675	359	453
MPHOSPH9_CCDS9243.2_ex21_12:123712134-123712157:-_5-5	MPHOSPH9	288	328	235	572	216	274
SOS1_CCDS1802.1_ex13_2:39249912-39249935:-_5-3	SOS1	115	109	140	611	145	235
CYP3A43_CCDS5675.1_ex5_7:99445805-99445828:-_6-2	CYP3A43	622	70	122	697	298	366
C17orf85_CCDS45578.1_ex9_17:3732550-3732573:+_5-4	C17orf85	1245	547	609	1014	764	881
WASL_CCDS34743.1_ex5_7:123336766-123336789:+_5-2	WASL	34	117	13	118	68	76
CASP1_CCDS8330.1_ex6_11:104903840-104903863:-_14-13	CASP1	0	4	0	76	23	39
ECSIT_CCDS12262.1_ex5_19:11624819-11624842:-_12-10	ECSIT	321	164	237	438	237	275
KLHL10_CCDS42340.1_ex1_17:39998157-39998180:+_5-3	KLHL10	202	179	170	490	150	208
NUP133_CCDS1579.1_ex21_1:229635464-229635487:-_5-2	NUP133	637	416	344	341	407	478
SOWAHD_CCDS43984.1_ex0_X:118892798-118892821:-_5-2	SOWAHD	999	553	581	912	731	868
AADACL4_CCDS30590.1_ex1_1:12711250-12711273:+_5-2	AADACL4	721	572	194	88	411	445
POLN_CCDS3360.1_ex20_4:2200272-2200295:-_5-3	POLN	140	145	285	279	256	282
MAD1L1_CCDS43539.1_ex7_7:2108964-2108987:-_5-1	MAD1L1	1581	1062	1513	1618	933	1094
PROKR1_CCDS1889.1_ex1_2:68882039-68882062:-_5-4	PROKR1	1829	1483	937	1008	897	1055
BCAP29_CCDS34730.1_ex0_7:107221298-107221321:-_5-1	BCAP29	547	251	279	574	455	424
SPINT3_CCDS46608.1_ex0_20:44141404-44141427:-_3-1	SPINT3	270	241	277	302	361	414
TPI1_CCDS53740.1_ex4_12:6978840-6978863:+_9-9	TPI1	1094	727	665	303	331	372
MTMR2_CCDS8305.1_ex10_11:95595189-95595212:-_5-4	MTMR2	1091	621	504	1364	652	713
DECR1_CCDS6250.1_ex4_8:91033236-91033259:-_5-5	DECR1	414	232	379	677	485	570
TMTC4_CCDS41904.1_ex10_13:101289820-101289843:-_5-2	TMTC4	68	189	113	433	195	242
RNF165_CCDS32823.1_ex3_18:44027605-44027628:-_8-3	RNF165	382	288	368	714	316	405
ERO1LB_CCDS31064.1_ex9_1:236399664-236399687:+_5-4	ERO1LB	542	851	1228	754	822	810
ZFP30_CCDS33005.1_ex0_19:38126502-38126525:+_5-2	ZFP30	561	169	349	423	272	377
ZNF454_CCDS4441.1_ex3_5:178392174-178392197:-_5-5	ZNF454	218	235	272	145	215	239
AGMAT_CCDS160.1_ex6_1:15911300-15911323:+_5-5	AGMAT	349	1218	479	592	289	453
TUBE1_CCDS5100.1_ex7_6:112402336-112402359:+_5-5	TUBE1	6	13	0	29	35	51
KLHL25_CCDS10339.1_ex0_15:86312699-86312722:+_5-3	KLHL25	763	540	543	977	574	631
OPHN1_CCDS14388.1_ex13_X:67421489-67421512:-_5-1	OPHN1	553	582	232	163	263	308
ITGB5_CCDS3030.1_ex9_3:124540245-124540268:-_5-2	ITGB5	162	151	479	152	435	514
RPS6KB2_CCDS41677.1_ex5_11:67200109-67200132:+_5-5	RPS6KB2	1179	1000	1317	2026	829	980
GHITM_CCDS41542.1_ex2_10:85903835-85903858:+_5-3	GHITM	241	245	138	174	107	101
METTL13_CCDS1299.1_ex2_1:171755091-171755114:+_5-2	METTL13	52	86	241	209	128	170
ABCA10_CCDS11684.1_ex30_17:67210930-67210953:+_5-4	ABCA10	778	543	156	613	339	408
ABI2_CCDS2358.1_ex3_2:204255829-204255852:-_5-2	ABI2	505	13	347	295	231	337
NUDT21_CCDS10760.1_ex5_16:56481839-56481862:+_5-5	NUDT21	879	390	378	612	573	660
NPY_CCDS5387.1_ex0_7:24324995-24325018:-_5-4	NPY	201	48	492	555	323	342
C5orf28_CCDS3945.1_ex1_5:43453882-43453905:-_5-5	C5orf28	201	739	304	420	216	284
SRL_CCDS42113.1_ex1_16:4245567-4245590:+_5-2	SRL	710	455	748	852	662	652
MPPED2_CCDS44560.1_ex4_11:30557692-30557715:+_5-5	MPPED2	403	72	179	27	220	256
LRRC8D_CCDS726.1_ex0_1:90398831-90398854:-_5-1	LRRC8D	356	102	388	195	286	317
SMC5_CCDS6632.1_ex0_9:72874132-72874155:-_5-1	SMC5	798	293	878	160	358	378
OPN1LW_CCDS14742.1_ex1_X:153416296-153416319:-_2-1	OPN1LW	597	465	1002	565	523	555
TMEM87A_CCDS32205.1_ex14_15:42553157-42553180:+_10-4	TMEM87A	2	0	6	8	27	15
RNF17_CCDS9308.2_ex5_13:25355992-25356015:+_5-4	RNF17	207	33	38	278	101	133
MAGEE2_CCDS14431.1_ex0_X:75004687-75004710:+_5-4	MAGEE2	666	477	589	737	481	570
MAS1L_CCDS4661.1_ex0_6:29455315-29455338:+_5-3	MAS1L	930	457	604	796	495	633
BOLL_CCDS2324.1_ex3_2:198622094-198622117:-_5-1	BOLL	349	127	62	248	132	171
GLB1L_CCDS2437.1_ex9_2:220104507-220104530:+_5-3	GLB1L	426	382	258	647	434	455
DNAJB13_CCDS8227.1_ex2_11:73670594-73670617:-_5-1	DNAJB13	62	131	151	455	211	280
SMAD6_CCDS10221.1_ex2_15:67008774-67008797:+_5-2	SMAD6	234	113	19	104	209	185
SLC16A3_CCDS11804.1_ex1_17:80194715-80194738:+_5-2	SLC16A3	728	777	1513	708	649	765
SECISBP2_CCDS65076.1_ex6_9:91953366-91953389:+_5-4	SECISBP2	272	318	53	76	115	152
MOGAT3_CCDS5714.1_ex3_7:100841914-100841937:+_5-1	MOGAT3	241	321	100	558	180	185
PPIF_CCDS7358.1_ex0_10:81107460-81107483:+_5-2	PPIF	1199	550	1004	593	652	660
HLA-DMB_CCDS4760.1_ex3_6:32905186-32905209:-_5-3	HLA-DMB	61	298	484	638	243	337
UBA7_CCDS2805.1_ex15_3:49848773-49848796:+_5-2	UBA7	396	810	405	378	447	478
PDE4A_CCDS12238.1_ex3_19:10570111-10570134:+_5-4	PDE4A	577	232	611	523	557	554
PROCR_CCDS13248.1_ex1_20:33762627-33762650:-_5-3	PROCR	378	779	290	727	427	457
ZNF655_CCDS34695.1_ex1_7:99161540-99161563:-_11-8	ZNF655	694	185	764	378	516	611
MRGPRX3_CCDS7830.1_ex0_11:18158865-18158888:+_5-1	MRGPRX3	866	995	268	285	524	572
PJA2_CCDS4099.1_ex6_5:108714672-108714695:-_5-3	PJA2	733	367	351	399	213	306
PLA2G2D_CCDS203.1_ex1_1:20441996-20442019:+_5-2	PLA2G2D	783	847	821	766	521	673
UBIAD1_CCDS129.1_ex0_1:11334045-11334068:-_5-5	UBIAD1	357	392	444	399	401	478
GDPD2_CCDS14402.1_ex6_X:69646829-69646852:+_5-4	GDPD2	480	261	298	1046	453	522
MRPS28_CCDS6226.1_ex2_8:80942334-80942357:-_5-4	MRPS28	246	111	13	231	180	182
UACA_CCDS10235.1_ex11_15:70976689-70976712:-_5-4	UACA	352	603	357	747	504	638
MPV17_CCDS1748.1_ex3_2:27535422-27535445:+_5-1	MPV17	235	239	398	528	209	317
IFT172_CCDS1755.1_ex26_2:27684339-27684362:-_5-2	IFT172	396	70	148	82	179	181
AKIRIN1_CCDS433.1_ex0_1:39457193-39457216:-_6-2	AKIRIN1	283	86	416	330	322	331
C1orf95_CCDS31044.1_ex0_1:226736797-226736820:-_5-4	C1orf95	1204	1048	674	627	564	702
DOC2A_CCDS10666.1_ex6_16:30020368-30020391:-_5-3	DOC2A	523	386	990	909	592	667
SPATA6_CCDS551.1_ex10_1:48917244-48917267:+_5-4	SPATA6	1678	737	1317	1110	917	1169
HMX1_CCDS47018.1_ex0_4:8870043-8870066:-_5-1	HMX1	719	1066	565	1167	468	556
CDC73_CCDS1382.1_ex1_1:193094259-193094282:+_5-1	CDC73	63	231	285	275	203	243
PDZK1_CCDS55629.1_ex1_1:145748420-145748443:+_6-4	PDZK1	274	270	61	168	205	266
MNT_CCDS11018.1_ex4_17:2298356-2298379:+_5-3	MNT	928	534	753	925	683	679
DCLRE1B_CCDS866.1_ex3_1:114453956-114453979:-_5-4	DCLRE1B	228	935	349	587	323	376
TMEM41B_CCDS31424.1_ex5_11:9321219-9321242:+_7-5	TMEM41B	999	1442	1097	976	829	951
ING3_CCDS5778.1_ex6_7:120607667-120607690:-_7-6	ING3	228	256	201	1048	291	346
SNX10_CCDS5399.1_ex2_7:26404185-26404208:-_9-1	SNX10	160	95	5	358	160	160
WDR54_CCDS1940.1_ex1_2:74650037-74650060:+_5-2	WDR54	255	270	283	16	179	250
PLD3_CCDS33027.1_ex3_19:40873643-40873666:-_5-3	PLD3	377	571	871	429	495	527
PAX6_CCDS31451.1_ex7_11:31823241-31823264:+_5-4	PAX6	527	90	529	1200	331	387
PTGES2_CCDS6891.1_ex5_9:130887669-130887692:+_5-5	PTGES2	574	213	634	428	473	573
YIPF4_CCDS1781.1_ex1_2:32515574-32515597:-_5-1	YIPF4	170	18	90	213	148	183
CIC_CCDS12601.1_ex9_19:42795100-42795123:+_5-4	CIC	516	118	106	90	138	157
RORB_CCDS6646.1_ex3_9:77257542-77257565:-_5-2	RORB	218	6	92	90	60	71
PRKRA_CCDS2279.1_ex5_2:179312268-179312291:-_5-4	PRKRA	315	675	436	642	284	377
PROCR_CCDS13248.1_ex1_20:33762586-33762609:+_5-2	PROCR	476	456	399	971	516	496
ZNF500_CCDS32383.1_ex4_16:4815848-4815871:+_5-5	ZNF500	276	725	984	642	659	674
C1QTNF3_CCDS34141.1_ex4_5:34035816-34035839:+_5-4	C1QTNF3	1039	883	842	1523	579	758
SOX6_CCDS53604.1_ex7_11:16119201-16119224:+_5-1	SOX6	168	133	145	259	178	196
TM4SF20_CCDS2466.1_ex1_2:228230850-228230873:+_5-3	TM4SF20	173	8	212	323	65	106
TIGD1_CCDS2495.1_ex0_2:233414475-233414498:-_5-5	TIGD1	1023	598	398	692	369	526
FTL_CCDS33070.1_ex2_19:49469567-49469590:-_5-3	FTL	1442	834	1269	1286	932	1135
GID8_CCDS13510.1_ex1_20:61574381-61574404:+_5-2	GID8	296	412	325	613	414	496
ZNF691_CCDS476.1_ex0_1:43316839-43316862:-_5-2	ZNF691	380	297	320	333	338	434
C9orf142_CCDS7020.1_ex2_9:139887413-139887436:-_5-4	C9orf142	43	651	514	273	438	475
LETMD1_CCDS58231.1_ex3_12:51447625-51447648:-_5-5	LETMD1	54	134	0	62	68	89
KRTAP9-4_CCDS11386.1_ex0_17:39406115-39406138:-_2-2	KRTAP9-4	472	781	318	307	532	594
MARVELD3_CCDS10904.1_ex0_16:71660256-71660279:+_5-2	MARVELD3	520	133	71	231	249	198
PDZD9_CCDS10602.2_ex1_16:21999910-21999933:+_5-3	PDZD9	0	11	0	21	18	23
TPGS1_CCDS42454.1_ex0_19:507731-507754:+_5-2	TPGS1	864	549	757	559	724	913
DSG1_CCDS11896.1_ex8_18:28916457-28916480:-_5-4	DSG1	276	292	391	215	208	211
TGM5_CCDS32211.1_ex8_15:43545714-43545737:-_5-5	TGM5	529	579	827	675	548	658
LCE2C_CCDS1019.1_ex0_1:152648626-152648649:+_2-2	LCE2C	1121	703	566	1256	838	1054
TYR_CCDS8284.1_ex0_11:88911348-88911371:-_5-1	TYR	453	333	468	374	309	388
VPS35_CCDS10721.1_ex7_16:46708277-46708300:+_5-1	VPS35	122	53	292	220	233	307
BRF1_CCDS10001.1_ex17_14:105766779-105766802:+_13-12	BRF1	571	59	294	162	220	300
FLOT1_CCDS4688.1_ex9_6:30709419-30709442:-_5-5	FLOT1	543	314	523	964	386	420
LHFPL1_CCDS14562.1_ex2_X:111914451-111914474:-_5-3	LHFPL1	94	492	303	236	226	277
GABRG3_CCDS45195.1_ex3_15:27572083-27572106:+_5-5	GABRG3	163	33	46	0	75	96
SLC35A3_CCDS60204.1_ex1_1:100459267-100459290:-_5-2	SLC35A3	24	59	21	87	69	59
TMEM247_CCDS56117.1_ex1_2:46707668-46707691:-_5-4	TMEM247	1342	752	1237	1030	821	918
EEF1G_CCDS44626.1_ex6_11:62339020-62339043:+_5-3	EEF1G	1225	331	392	352	370	504
BCL2L11_CCDS2089.1_ex0_2:111881696-111881719:-_17-12	BCL2L11	568	309	463	439	435	556
PDIA2_CCDS42089.1_ex4_16:335157-335180:+_5-5	PDIA2	531	502	520	383	472	564
MRGPRF_CCDS8188.1_ex0_11:68773327-68773350:-_5-2	MRGPRF	2041	1155	1378	1540	1160	1372
KCNT2_CCDS1384.1_ex14_1:196342271-196342294:-_5-3	KCNT2	3	22	378	25	67	96
SNRPN_CCDS10017.1_ex2_15:25221546-25221569:+_5-3	SNRPN	1124	261	523	606	286	328
TNFRSF9_CCDS92.1_ex2_1:7995159-7995182:-_5-1	TNFRSF9	345	817	657	678	432	511
TMCO4_CCDS198.1_ex7_1:20073023-20073046:-_5-2	TMCO4	708	308	293	736	616	722
ADCK5_CCDS34965.1_ex2_8:145608347-145608370:-_5-2	ADCK5	1504	1032	1629	1895	882	1063
HORMAD1_CCDS55633.1_ex10_1:150687093-150687116:+_5-5	HORMAD1	312	312	389	445	260	323
CRIM1_CCDS1783.1_ex5_2:36704168-36704191:+_5-5	CRIM1	788	759	763	512	487	657
CFHR2_CCDS30959.1_ex2_1:196920025-196920048:+_4-2	CFHR2	577	191	482	302	210	276
CCDC142_CCDS1945.1_ex8_2:74709536-74709559:+_5-4	CCDC142	742	805	494	608	478	639
DOCK2_CCDS4371.1_ex21_5:169145758-169145781:+_5-5	DOCK2	1549	1666	1221	1684	881	1051
GALT_CCDS59122.1_ex3_9:34648362-34648385:-_5-3	GALT	918	942	759	1133	735	924
PSD_CCDS31272.1_ex13_10:104174846-104174869:+_5-3	PSD	575	502	500	940	500	604
B3GNT2_CCDS1870.1_ex0_2:62449627-62449650:-_5-2	B3GNT2	408	428	339	329	317	352
TMEM65_CCDS6348.1_ex6_8:125384100-125384123:+_5-4	TMEM65	102	313	181	235	180	214
FZD2_CCDS11484.1_ex0_17:42635376-42635399:-_5-1	FZD2	742	1698	1464	1455	770	903
PPP1R12A_CCDS44947.1_ex22_12:80239152-80239175:-_5-5	PPP1R12A	355	325	150	329	275	315
HOGA1_CCDS44469.1_ex0_10:99344579-99344602:-_8-1	HOGA1	323	355	291	404	215	326
MXD3_CCDS4416.1_ex4_5:176738421-176738444:+_5-5	MXD3	787	449	1125	985	613	866
PSME1_CCDS41930.1_ex3_14:24606555-24606578:+_5-1	PSME1	1139	902	621	693	509	713
SPAST_CCDS1778.1_ex2_2:32314657-32314680:-_5-4	SPAST	0	0	30	0	19	16
SLC25A24_CCDS41361.1_ex5_1:108700226-108700249:-_5-5	SLC25A24	0	0	32	5	22	43
ACAP2_CCDS33924.1_ex11_3:195028036-195028059:-_5-3	ACAP2	249	292	319	429	250	311
DGAT2L6_CCDS14397.1_ex1_X:69419189-69419212:-_5-1	DGAT2L6	982	737	195	222	371	431
UQCRH_CCDS30704.1_ex2_1:46775829-46775852:-_5-1	UQCRH	368	695	430	1219	469	546
KDM2A_CCDS44657.1_ex12_11:67012702-67012725:-_5-3	KDM2A	80	77	65	146	109	136
TBL2_CCDS5551.1_ex4_7:72988352-72988375:-_5-4	TBL2	871	827	301	978	596	794
KRT38_CCDS11392.1_ex6_17:39596902-39596925:+_5-2	KRT38	692	428	563	778	370	414
SLC28A3_CCDS6670.1_ex11_9:86912899-86912922:+_5-3	SLC28A3	587	735	588	159	254	298
SCCPDH_CCDS31084.1_ex1_1:246890250-246890273:-_5-1	SCCPDH	785	425	1015	469	586	716
C1orf131_CCDS1591.2_ex6_1:231376760-231376783:+_5-5	C1orf131	616	317	124	144	252	333
SPRYD7_CCDS45046.1_ex2_13:50502127-50502150:-_5-4	SPRYD7	472	127	331	281	231	259
NOTUM_CCDS32771.2_ex10_17:79918473-79918496:+_5-4	NOTUM	930	1162	761	752	682	803
C1orf189_CCDS30876.1_ex1_1:154172954-154172977:-_5-3	C1orf189	581	273	290	902	474	564
SURF1_CCDS6966.1_ex3_9:136219552-136219575:-_5-1	SURF1	553	680	914	483	391	533
GLRA2_CCDS14160.1_ex3_X:14599484-14599507:+_5-2	GLRA2	60	48	4	175	97	124
SLC17A2_CCDS4567.1_ex7_6:25921416-25921439:-_5-2	SLC17A2	1225	572	313	1524	655	724
AP3S2_CCDS10357.1_ex2_15:90414705-90414728:-_5-1	AP3S2	11	1	92	0	23	22
TFAM_CCDS59217.1_ex2_10:60147982-60148005:-_6-4	TFAM	835	955	722	1172	670	771
SUCLG2_CCDS43104.1_ex6_3:67571051-67571074:-_5-4	SUCLG2	344	646	340	356	228	285
ZNF71_CCDS12947.1_ex0_19:57132725-57132748:+_5-1	ZNF71	708	283	400	907	441	539
POLE3_CCDS6795.1_ex0_9:116171252-116171275:-_5-1	POLE3	165	43	335	56	158	193
PRDX5_CCDS8069.1_ex0_11:64085779-64085802:+_9-1	PRDX5	438	483	344	585	284	375
FKBP15_CCDS48007.1_ex25_9:115969483-115969506:+_5-5	FKBP15	104	12	75	175	151	169
CD177_CCDS62700.1_ex1_19:43858066-43858089:-_5-1	CD177	749	264	541	690	555	662
NUP210L_CCDS41399.1_ex39_1:154127362-154127385:-_5-5	NUP210L	684	222	381	999	427	546
SLC38A2_CCDS8749.1_ex9_12:46760656-46760679:+_5-1	SLC38A2	234	299	641	448	333	379
DCAF12_CCDS6549.1_ex7_9:34125149-34125172:+_5-4	DCAF12	832	391	945	586	792	1025
P2RY2_CCDS8219.1_ex0_11:72945647-72945670:+_5-4	P2RY2	1350	2104	1494	1784	1013	1273
PSMD8_CCDS12515.2_ex2_19:38867041-38867064:-_5-5	PSMD8	695	620	490	783	319	411
KRT15_CCDS11398.1_ex6_17:39673384-39673407:+_5-3	KRT15	503	549	453	784	501	675
CASQ1_CCDS1198.2_ex0_1:160160681-160160704:-_5-2	CASQ1	201	392	440	449	151	178
CCL1_CCDS11282.1_ex1_17:32688842-32688865:+_5-4	CCL1	1429	1105	769	1674	616	814
CD81_CCDS7734.1_ex3_11:2416244-2416267:-_5-4	CD81	499	269	317	216	409	418
CEP97_CCDS2944.1_ex2_3:101446240-101446263:+_5-2	CEP97	813	653	305	309	542	670
EFNA2_CCDS12061.1_ex1_19:1295650-1295673:-_5-3	EFNA2	694	920	552	542	541	593
ODF4_CCDS11140.1_ex0_17:8243751-8243774:-_5-5	ODF4	564	575	156	1021	419	589
RNF122_CCDS6091.1_ex4_8:33416180-33416203:-_5-4	RNF122	969	482	615	877	626	694
RPS9_CCDS12884.1_ex2_19:54710210-54710233:+_5-3	RPS9	264	767	252	614	346	396
ZNF582_CCDS33121.1_ex0_19:56895975-56895998:+_5-2	ZNF582	177	41	326	584	215	268
SCG3_CCDS10142.1_ex7_15:51988151-51988174:+_6-3	SCG3	225	102	56	68	58	79
TARDBP_CCDS122.1_ex2_1:11078802-11078825:+_5-3	TARDBP	4	6	2	1	47	73
CNKSR3_CCDS5246.1_ex10_6:154763258-154763281:+_5-4	CNKSR3	984	766	600	1354	617	870
COL16A1_CCDS41297.1_ex66_1:32164174-32164197:+_5-3	COL16A1	907	585	197	527	384	518
HS3ST1_CCDS3408.1_ex0_4:11401484-11401507:+_5-5	HS3ST1	549	805	961	482	691	663
APOL6_CCDS13919.1_ex1_22:36055050-36055073:-_5-5	APOL6	1194	554	839	1193	830	865
UBA5_CCDS3076.1_ex6_3:132390614-132390637:+_5-4	UBA5	34	2	54	52	81	105
MBNL2_CCDS9483.1_ex2_13:97995346-97995369:+_5-3	MBNL2	773	157	163	259	301	414
ENDOG_CCDS6912.1_ex0_9:131581193-131581216:-_5-3	ENDOG	1393	720	1202	1373	887	994
EPHB3_CCDS3268.1_ex2_3:184290826-184290849:-_5-3	EPHB3	316	302	494	112	593	764
PNPO_CCDS11522.1_ex3_17:46022943-46022966:-_5-4	PNPO	204	28	276	49	134	162
RFX2_CCDS12157.1_ex14_19:6042060-6042083:-_5-5	RFX2	562	37	144	320	272	274
CLIC4_CCDS256.1_ex1_1:25124273-25124296:-_5-1	CLIC4	383	152	155	467	239	292
IGFL4_CCDS33057.1_ex1_19:46543494-46543517:+_5-2	IGFL4	211	264	140	305	184	222
LETMD1_CCDS58231.1_ex0_12:51442254-51442277:-_5-1	LETMD1	527	139	716	786	489	651
CD3EAP_CCDS12661.1_ex2_19:45911459-45911482:-_5-3	CD3EAP	402	409	795	523	347	464
MAN2B1_CCDS32919.1_ex20_19:12775728-12775751:+_5-4	MAN2B1	517	305	528	228	480	560
OSBPL5_CCDS31343.1_ex15_11:3140775-3140798:-_5-4	OSBPL5	508	633	798	556	477	519
TBC1D20_CCDS13002.1_ex4_20:422573-422596:+_5-3	TBC1D20	1019	1081	590	1150	569	669
GC_CCDS3550.1_ex8_4:72631275-72631298:-_5-2	GC	813	295	376	779	364	455
CCL7_CCDS11278.1_ex1_17:32598185-32598208:-_5-1	CCL7	241	30	28	414	251	293
T_CCDS5290.1_ex5_6:166579292-166579315:+_5-2	T	412	618	446	137	306	331
SCAMP3_CCDS1105.1_ex6_1:155230326-155230349:-_5-3	SCAMP3	480	238	210	575	411	436
ZNF358_CCDS32890.2_ex0_19:7584345-7584368:-_5-2	ZNF358	907	691	881	1489	598	704
CLCA4_CCDS41355.1_ex7_1:87036779-87036802:-_5-5	CLCA4	673	587	399	409	419	465
AMOT_CCDS14563.1_ex8_X:112054517-112054540:-_5-3	AMOT	109	119	154	109	128	161
MPPED1_CCDS46723.1_ex1_22:43831039-43831062:-_5-4	MPPED1	375	76	585	173	319	353
GRB2_CCDS11721.1_ex3_17:73328819-73328842:-_5-4	GRB2	99	148	38	12	45	73
ZNF605_CCDS31938.1_ex0_12:133503455-133503478:+_5-2	ZNF605	429	370	303	192	136	196
GLRX5_CCDS9936.1_ex0_14:96001623-96001646:+_5-2	GLRX5	556	797	653	697	472	658
PAPPA2_CCDS41438.1_ex1_1:176563761-176563784:-_5-3	PAPPA2	187	1031	250	382	520	524
CECR5_CCDS13741.1_ex6_22:17630542-17630565:-_5-5	CECR5	826	350	410	805	407	510
PKN2_CCDS714.1_ex8_1:89270151-89270174:+_5-5	PKN2	480	66	248	205	181	229
POLI_CCDS11954.2_ex5_18:51809358-51809381:-_5-5	POLI	383	282	153	380	325	311
BMPR2_CCDS33361.1_ex7_2:203395655-203395678:+_5-4	BMPR2	324	276	374	687	500	520
GCLC_CCDS4952.1_ex8_6:53373446-53373469:-_5-1	GCLC	1481	1414	1422	2596	998	1146
DBI_CCDS2126.1_ex1_2:120125843-120125866:+_7-4	DBI	173	98	53	264	241	262
PPM1N_CCDS46115.1_ex0_19:46001892-46001915:-_5-1	PPM1N	1903	1816	2304	1376	1228	1490
KAT6A_CCDS6124.1_ex3_8:41800499-41800522:+_5-1	KAT6A	235	19	216	325	219	294
SRPX_CCDS14245.1_ex5_X:38024117-38024140:+_5-2	SRPX	375	269	664	561	282	321
TMEM183A_CCDS1432.1_ex1_1:202976927-202976950:+_5-2	TMEM183A	1394	1320	862	827	631	827
POMP_CCDS9331.1_ex2_13:29238673-29238696:-_5-2	POMP	5	156	8	135	122	162
TEX101_CCDS12619.1_ex4_19:43922104-43922127:-_5-5	TEX101	505	233	445	584	388	513
ADAM23_CCDS2369.1_ex5_2:207407996-207408019:-_5-4	ADAM23	41	34	75	269	130	206
HNRNPD_CCDS3590.1_ex3_4:83279919-83279942:-_5-1	HNRNPD	1	0	46	0	35	22
NIPAL1_CCDS3479.1_ex5_4:48037686-48037709:-_5-5	NIPAL1	422	477	396	217	275	365
RHOV_CCDS10068.1_ex0_15:41165653-41165676:+_5-2	RHOV	593	131	527	543	319	442
ADRA1B_CCDS4347.1_ex0_5:159344554-159344577:-_5-4	ADRA1B	685	694	307	350	335	395
GPR171_CCDS3155.1_ex0_3:150916744-150916767:+_5-2	GPR171	373	158	254	386	183	232
LMO3_CCDS58210.1_ex1_12:16713420-16713443:+_6-2	LMO3	247	437	474	225	235	291
COX20_CCDS31080.1_ex2_1:245005507-245005530:+_5-4	COX20	140	181	649	261	384	379
FEM1B_CCDS10228.1_ex1_15:68582420-68582443:+_5-5	FEM1B	280	294	433	513	382	412
BLVRB_CCDS33029.1_ex2_19:40964126-40964149:-_5-3	BLVRB	1242	927	635	260	477	585
PTPN21_CCDS9884.1_ex6_14:88946345-88946368:+_5-1	PTPN21	761	1090	528	1172	687	711
BNC1_CCDS10324.1_ex2_15:83935685-83935708:-_5-5	BNC1	4	177	143	110	132	149
NCS1_CCDS48043.1_ex4_9:132984939-132984962:+_5-4	NCS1	599	33	129	55	255	247
MINA_CCDS2929.1_ex5_3:97673323-97673346:+_5-1	MINA	409	688	847	1185	478	587
SUSD3_CCDS6701.1_ex1_9:95838131-95838154:-_5-2	SUSD3	1201	1185	796	754	687	862
SNX16_CCDS6234.1_ex4_8:82736137-82736160:+_5-1	SNX16	338	467	306	111	196	240
ZNF565_CCDS12491.1_ex0_19:36674349-36674372:-_5-1	ZNF565	89	5	142	70	114	118
SNRPD2_CCDS33053.1_ex0_19:46190925-46190948:-_5-1	SNRPD2	280	196	72	777	189	226
SLC3A2_CCDS31588.1_ex3_11:62648812-62648835:+_5-4	SLC3A2	567	542	924	1083	562	590
TRAF7_CCDS10461.1_ex6_16:2222238-2222261:+_5-2	TRAF7	727	344	543	626	480	648
NKX6-3_CCDS6118.1_ex1_8:41504748-41504771:+_5-4	NKX6-3	703	429	1027	1102	796	1019
CCL25_CCDS12194.1_ex1_19:8121063-8121086:-_5-1	CCL25	440	383	166	188	287	394
DUSP1_CCDS4380.1_ex2_5:172197245-172197268:-_5-2	DUSP1	948	1397	711	1093	537	770
C14orf159_CCDS32141.1_ex5_14:91647555-91647578:-_5-4	C14orf159	1452	95	308	1064	504	599
MDH1_CCDS1874.1_ex5_2:63831888-63831911:-_5-4	MDH1	183	14	97	28	125	160
SDS_CCDS9169.1_ex3_12:113836357-113836380:+_5-3	SDS	732	472	494	1168	432	514
LIAS_CCDS3453.1_ex3_4:39465168-39465191:+_5-3	LIAS	478	861	207	556	384	441
NDUFA11_CCDS12155.1_ex2_19:5896914-5896937:-_5-3	NDUFA11	1376	311	668	1000	525	615
MEF2C_CCDS47244.1_ex7_5:88100435-88100458:-_5-5	MEF2C	473	923	372	459	362	553
INSR_CCDS12176.1_ex20_19:7267433-7267456:-_5-4	INSR	877	731	410	533	565	689
GALNT5_CCDS2203.1_ex0_2:158115157-158115180:+_5-2	GALNT5	81	2	29	14	129	127
GPR115_CCDS4922.2_ex4_6:47681894-47681917:-_5-4	GPR115	363	59	189	291	193	239
STS_CCDS14127.1_ex4_X:7177768-7177791:+_5-4	STS	929	1475	657	582	627	799
S100A5_CCDS1041.2_ex1_1:153512524-153512547:-_5-3	S100A5	1113	529	1430	919	670	731
WDR27_CCDS47520.2_ex18_6:170064330-170064353:+_5-5	WDR27	768	789	329	232	332	405
CCDC42B_CCDS44983.1_ex3_12:113591143-113591166:+_5-4	CCDC42B	1093	723	1406	1214	741	911
CFD_CCDS12046.1_ex3_19:861854-861877:-_5-5	CFD	1080	589	685	833	728	774
FCGR2A_CCDS30922.1_ex1_1:161475775-161475798:+_4-1	FCGR2A	384	430	863	600	398	437
PLEKHA7_CCDS31434.1_ex14_11:16863092-16863115:-_5-3	PLEKHA7	107	197	145	319	250	274
CLDN16_CCDS3296.1_ex1_3:190120145-190120168:-_5-3	CLDN16	590	374	739	807	654	665
DNTT_CCDS44465.1_ex2_10:98079030-98079053:+_5-3	DNTT	720	1180	1058	911	489	701
VPS35_CCDS10721.1_ex12_16:46714744-46714767:-_5-5	VPS35	265	302	125	119	285	250
DDX46_CCDS34240.1_ex2_5:134102696-134102719:-_5-1	DDX46	1037	1090	889	1176	767	890
SEC14L2_CCDS13876.1_ex1_22:30795677-30795700:+_5-1	SEC14L2	739	802	549	1230	844	991
SIGLEC9_CCDS12825.1_ex0_19:51628369-51628392:+_5-1	SIGLEC9	1008	420	247	659	362	401
FLRT1_CCDS8057.1_ex0_11:63884670-63884693:+_5-5	FLRT1	877	383	475	939	816	907
FAM135B_CCDS6375.2_ex7_8:139164694-139164717:-_5-1	FAM135B	1295	649	1080	1172	786	900
UGT1A3_CCDS2509.1_ex1_2:234675694-234675717:+_3-2	UGT1A3	178	117	163	352	175	206
HAP1_CCDS11406.1_ex10_17:39890574-39890597:-_5-4	HAP1	1244	1284	1073	1992	829	941
SPTBN2_CCDS8150.1_ex31_11:66481560-66481583:-_5-5	SPTBN2	697	788	192	1012	391	478
C2orf16_CCDS42666.1_ex0_2:27800837-27800860:-_5-3	C2orf16	858	135	426	485	472	507
REV3L_CCDS5091.2_ex23_6:111709075-111709098:-_5-5	REV3L	1168	1016	757	876	437	568
MAS1_CCDS5272.1_ex0_6:160328075-160328098:+_5-1	MAS1	650	1253	1270	1258	698	882
RBKS_CCDS1762.1_ex3_2:28066006-28066029:+_5-2	RBKS	467	76	77	220	212	205
CXXC4_CCDS3665.2_ex1_4:105412489-105412512:-_5-2	CXXC4	919	1066	641	1017	695	836
IZUMO1_CCDS12732.1_ex6_19:49247777-49247800:+_5-5	IZUMO1	587	187	346	854	427	538
SETD1A_CCDS32435.1_ex6_16:30976951-30976974:+_5-4	SETD1A	812	792	1063	786	567	762
EPS15_CCDS557.1_ex22_1:51938528-51938551:+_5-5	EPS15	196	146	302	458	263	356
TMC5_CCDS10577.1_ex3_16:19475120-19475143:-_5-4	TMC5	278	95	103	269	200	209
EAPP_CCDS41941.1_ex3_14:35002701-35002724:-_5-4	EAPP	996	793	526	504	479	559
METTL10_CCDS31307.1_ex6_10:126480279-126480302:+_5-4	METTL10	2159	916	1329	1477	1220	1324
TRABD2A_CCDS46349.1_ex4_2:85097592-85097615:+_5-4	TRABD2A	775	449	419	423	436	456
FANCG_CCDS6574.1_ex8_9:35077031-35077054:-_5-3	FANCG	660	545	391	997	538	567
RASSF2_CCDS13083.1_ex3_20:4768866-4768889:+_5-1	RASSF2	831	647	421	714	414	463
ASIC3_CCDS5914.1_ex0_7:150746277-150746300:+_5-1	ASIC3	1752	1121	735	1432	814	991
NOA1_CCDS3510.1_ex6_4:57842823-57842846:-_5-3	NOA1	1268	864	1203	690	763	862
MCTS1_CCDS14601.1_ex1_X:119739361-119739384:-_5-1	MCTS1	245	525	364	461	266	324
KLK3_CCDS12807.1_ex2_19:51361414-51361437:-_6-4	KLK3	971	411	915	149	509	601
HAUS4_CCDS53886.1_ex3_14:23417162-23417185:-_5-2	HAUS4	389	216	520	357	471	646
SMYD2_CCDS31022.1_ex2_1:214488170-214488193:-_5-4	SMYD2	228	39	247	225	180	235
RACGAP1_CCDS8795.1_ex7_12:50390968-50390991:+_5-4	RACGAP1	18	8	82	52	48	46
FAM65B_CCDS47383.1_ex20_6:24873996-24874019:+_5-5	FAM65B	19	6	335	32	98	113
IFNK_CCDS6521.1_ex0_9:27524499-27524522:-_5-2	IFNK	0	153	1	173	56	45
RNASE11_CCDS9553.1_ex0_14:21052370-21052393:-_5-4	RNASE11	45	0	0	8	15	15
CCL11_CCDS11279.1_ex1_17:32614179-32614202:+_5-4	CCL11	421	203	306	544	257	323
CRTAM_CCDS8437.1_ex2_11:122722509-122722532:+_5-1	CRTAM	382	190	503	413	373	363
H2BFWT_CCDS35362.1_ex1_X:103267971-103267994:-_5-1	H2BFWT	831	867	1250	1158	1107	1139
DCTD_CCDS34108.1_ex2_4:183815703-183815726:-_5-1	DCTD	328	90	578	167	298	342
FOXC2_CCDS10958.1_ex0_16:86601537-86601560:+_5-3	FOXC2	478	629	765	558	383	485
F12_CCDS34302.1_ex7_5:176831810-176831833:-_5-4	F12	125	474	298	378	232	324
MYBL1_CCDS47867.1_ex7_8:67492507-67492530:+_5-1	MYBL1	628	628	814	483	547	651
ANKS1A_CCDS4798.1_ex3_6:34949600-34949623:+_5-3	ANKS1A	764	882	505	1261	658	806
KRT37_CCDS32653.1_ex6_17:39580603-39580626:-_5-5	KRT37	710	970	766	1089	594	694
FAM124A_CCDS55900.1_ex2_13:51825693-51825716:-_5-2	FAM124A	1405	804	369	279	586	630
MAFB_CCDS13311.1_ex0_20:39316976-39316999:+_5-2	MAFB	499	540	400	274	407	469
KRTAP16-1_CCDS56032.1_ex0_17:39464731-39464754:+_5-3	KRTAP16-1	1286	1052	739	431	576	639
TANGO6_CCDS45516.1_ex3_16:68901019-68901042:-_5-5	TANGO6	545	753	318	585	474	501
CNDP2_CCDS12006.1_ex5_18:72179702-72179725:-_5-4	CNDP2	243	205	407	624	360	498
A4GNT_CCDS3097.1_ex1_3:137849873-137849896:+_5-4	A4GNT	319	309	656	1527	312	391
MRPL15_CCDS6158.1_ex2_8:55049912-55049935:+_5-4	MRPL15	430	124	691	456	233	280
KCTD5_CCDS10475.1_ex0_16:2732755-2732778:-_5-4	KCTD5	425	521	566	521	578	642
LGALS1_CCDS13954.1_ex2_22:38074578-38074601:+_5-4	LGALS1	856	795	805	633	417	498
SOCS3_CCDS11756.1_ex0_17:76354737-76354760:-_5-1	SOCS3	1427	1121	1627	2091	938	1102
RPH3AL_CCDS10994.1_ex3_17:97041-97064:-_5-5	RPH3AL	1061	1429	422	511	431	559
UBE2J1_CCDS5021.1_ex3_6:90047988-90048011:+_5-1	UBE2J1	450	380	107	276	248	285
CDC42BPB_CCDS9978.1_ex30_14:103449921-103449944:-_5-2	CDC42BPB	467	161	269	239	346	379
CTBP1_CCDS3348.1_ex6_4:1222030-1222053:-_5-5	CTBP1	794	528	586	549	595	719
RP1L1_CCDS43708.1_ex0_8:10470079-10470102:+_5-2	RP1L1	767	868	625	782	724	892
WDFY3_CCDS3609.1_ex54_4:85731472-85731495:+_5-3	WDFY3	636	520	377	588	400	432
MEAF6_CCDS418.1_ex4_1:37974908-37974931:-_5-1	MEAF6	11	71	70	106	140	149
PTMS_CCDS8560.1_ex2_12:6879132-6879155:+_5-5	PTMS	121	5	47	503	85	127
CTSE_CCDS1461.1_ex4_1:206325233-206325256:+_5-5	CTSE	282	360	455	236	169	204
ZDBF2_CCDS46501.1_ex2_2:207171285-207171308:-_5-5	ZDBF2	534	334	455	293	457	478
NELFE_CCDS4730.1_ex4_6:31922624-31922647:-_5-3	NELFE	152	37	394	335	206	211
ZNF726_CCDS59372.1_ex3_19:24115970-24115993:-_5-5	ZNF726	341	321	449	484	331	389
CHCHD5_CCDS2098.1_ex1_2:113343615-113343638:+_5-1	CHCHD5	411	220	197	784	316	307
PITX3_CCDS7532.1_ex1_10:103991404-103991427:+_5-5	PITX3	901	591	520	577	543	660
EXOC6_CCDS31247.1_ex8_10:94688164-94688187:-_5-4	EXOC6	264	10	71	284	132	171
RAB4B_CCDS33030.1_ex3_19:41289688-41289711:+_5-4	RAB4B	204	121	747	212	196	275
FAM101A_CCDS9258.1_ex1_12:124798743-124798766:+_5-1	FAM101A	153	813	181	630	302	348
SSTR4_CCDS42856.1_ex0_20:23016603-23016626:+_5-3	SSTR4	574	143	389	684	379	402
DOPEY1_CCDS4996.1_ex5_6:83828607-83828630:-_5-1	DOPEY1	714	250	725	1027	590	733
CLRN2_CCDS47032.1_ex1_4:17524604-17524627:-_5-5	CLRN2	1151	716	527	144	432	583
DTNA_CCDS11908.1_ex12_18:32431834-32431857:-_15-14	DTNA	700	641	696	795	524	591
PRG4_CCDS1369.1_ex5_1:186275922-186275945:-_5-4	PRG4	1946	628	1187	708	1215	1214
SETD4_CCDS13640.1_ex5_21:37418201-37418224:+_5-2	SETD4	12	298	23	50	81	121
SUGP2_CCDS12392.1_ex7_19:19136774-19136797:+_5-5	SUGP2	369	276	176	493	367	363
TMEM57_CCDS30638.1_ex1_1:25773384-25773407:-_5-2	TMEM57	389	394	764	769	492	721
STK24_CCDS32001.1_ex5_13:99118694-99118717:-_5-1	STK24	1210	591	652	662	506	665
SLC29A1_CCDS4908.1_ex4_6:44198191-44198214:-_5-3	SLC29A1	574	190	515	734	459	681
SETD4_CCDS13640.1_ex5_21:37418217-37418240:+_5-3	SETD4	71	70	109	47	96	111
PDLIM5_CCDS3641.1_ex3_4:95497067-95497090:+_18-14	PDLIM5	527	137	623	344	284	348
USP9X_CCDS43930.1_ex14_X:41025208-41025231:-_5-3	USP9X	326	531	404	268	247	342
PTPRH_CCDS33110.1_ex12_19:55710247-55710270:-_5-3	PTPRH	665	628	472	890	397	484
IKZF4_CCDS44917.1_ex2_12:56418920-56418943:+_5-2	IKZF4	661	875	1166	1115	817	975
CEBPE_CCDS9589.1_ex1_14:23588154-23588177:-_5-5	CEBPE	789	226	1066	1312	974	1035
RASSF1_CCDS2820.1_ex2_3:50369154-50369177:+_5-4	RASSF1	783	474	758	1075	729	844
MEF2D_CCDS1143.1_ex8_1:156450626-156450649:-_5-4	MEF2D	1478	1072	841	883	1072	1353
GTF2A1_CCDS9873.1_ex3_14:81662501-81662524:-_5-1	GTF2A1	273	262	244	304	125	204
PPP1R11_CCDS4671.1_ex1_6:30036458-30036481:-_5-4	PPP1R11	342	711	269	504	293	319
CPT2_CCDS575.1_ex3_1:53675956-53675979:-_5-4	CPT2	667	247	852	964	484	523
MRM1_CCDS32631.1_ex0_17:34958671-34958694:+_5-4	MRM1	240	245	140	265	562	662
BCL7C_CCDS10693.1_ex3_16:30904215-30904238:-_5-3	BCL7C	1136	954	898	639	729	816
INHBB_CCDS2132.1_ex1_2:121106804-121106827:-_5-5	INHBB	1071	181	975	1183	841	964
SPOCK2_CCDS44431.1_ex1_10:73847979-73848002:-_7-6	SPOCK2	1229	310	276	435	271	349
TMTC3_CCDS9032.1_ex0_12:88542267-88542290:-_5-1	TMTC3	53	0	4	0	35	44
C9orf172_CCDS48059.1_ex0_9:139740008-139740031:+_5-4	C9orf172	1030	814	816	1293	837	981
LMF2_CCDS14093.2_ex9_22:50944520-50944543:+_5-3	LMF2	186	183	177	190	223	264
CBY3_CCDS47354.1_ex0_5:179106165-179106188:+_5-5	CBY3	661	395	461	828	566	646
CUL5_CCDS31668.1_ex8_11:107943131-107943154:+_5-4	CUL5	1053	953	932	840	484	572
SEPT4_CCDS11609.1_ex9_17:56603664-56603687:-_8-7	SEPT4	504	227	287	314	216	281
FAM204A_CCDS7605.1_ex3_10:120094682-120094705:+_5-1	FAM204A	521	291	339	273	244	306
INO80_CCDS10071.1_ex20_15:41350876-41350899:+_5-2	INO80	792	684	873	1033	1087	1137
SASH1_CCDS5212.1_ex9_6:148840706-148840729:+_5-3	SASH1	624	324	685	398	431	490
KLK12_CCDS12820.1_ex4_19:51537251-51537274:+_6-3	KLK12	385	723	1349	1489	699	760
GYPA_CCDS34069.1_ex4_4:145040884-145040907:+_4-3	GYPA	181	98	218	279	302	318
MYRIP_CCDS2689.1_ex8_3:40231381-40231404:-_5-3	MYRIP	507	594	1001	981	567	632
BID_CCDS13747.1_ex1_22:18220925-18220948:-_11-2	BID	63	100	197	105	126	132
C11orf44_CCDS8489.1_ex1_11:130583090-130583113:+_5-5	C11orf44	1059	285	1052	809	652	737
LHX6_CCDS56583.1_ex3_9:124976292-124976315:+_8-3	LHX6	981	1276	1116	941	829	954
TOM1L1_CCDS11582.1_ex1_17:52981130-52981153:+_5-1	TOM1L1	71	0	35	140	66	78
PHGDH_CCDS904.1_ex2_1:120265987-120266010:+_5-2	PHGDH	538	636	546	278	426	480
GRIN2B_CCDS8662.1_ex11_12:14019000-14019023:-_5-5	GRIN2B	842	460	667	998	666	767
KRT76_CCDS8838.1_ex8_12:53170720-53170743:-_5-5	KRT76	131	210	289	537	242	271
PILRA_CCDS5691.1_ex2_7:99987537-99987560:+_8-6	PILRA	1561	1297	1048	1907	750	868
FBXO40_CCDS33835.1_ex1_3:121340822-121340845:+_5-3	FBXO40	100	227	227	245	193	221
TMEM69_CCDS41325.1_ex1_1:46159152-46159175:-_5-4	TMEM69	448	62	595	438	470	571
PAWR_CCDS31863.1_ex5_12:80083797-80083820:-_5-5	PAWR	634	187	552	689	498	596
CR1L_CCDS44310.1_ex4_1:207867718-207867741:-_5-4	CR1L	873	549	696	506	605	660
DLX1_CCDS2247.2_ex0_2:172950561-172950584:-_5-4	DLX1	841	769	728	485	782	881
ECEL1_CCDS2493.1_ex12_2:233349212-233349235:-_5-1	ECEL1	463	375	657	791	546	720
CCDC158_CCDS43242.1_ex14_4:77290758-77290781:-_5-3	CCDC158	22	124	64	395	59	82
EXOSC6_CCDS10887.1_ex0_16:70285587-70285610:+_5-2	EXOSC6	747	319	592	568	646	715
PTP4A2_CCDS348.1_ex3_1:32381482-32381505:+_7-5	PTP4A2	845	405	700	734	400	481
SCGB3A2_CCDS4287.1_ex1_5:147261126-147261149:+_5-5	SCGB3A2	394	802	426	925	449	483
BRD1_CCDS14080.1_ex11_22:50217409-50217432:+_5-4	BRD1	933	353	790	958	778	809
SCN3A_CCDS33312.1_ex20_2:166019134-166019157:-_5-4	SCN3A	328	7	71	127	101	151
KRT79_CCDS8839.1_ex8_12:53227916-53227939:-_5-5	KRT79	227	133	315	473	317	373
CRYL1_CCDS41871.1_ex3_13:21006304-21006327:+_5-1	CRYL1	1176	1103	501	1089	604	782
ANKRD13C_CCDS648.2_ex9_1:70781167-70781190:+_5-1	ANKRD13C	63	12	136	376	89	122
KRT84_CCDS8825.1_ex8_12:52779237-52779260:+_5-5	KRT84	989	257	453	798	582	645
RRAS2_CCDS53603.1_ex4_11:14317302-14317325:+_7-7	RRAS2	324	54	108	97	114	141
ALG5_CCDS45033.1_ex5_13:37563636-37563659:-_5-1	ALG5	146	110	240	89	133	166
KLK11_CCDS12818.1_ex2_19:51527545-51527568:-_5-4	KLK11	560	665	664	648	481	622
DCAF12L2_CCDS43991.1_ex0_X:125298937-125298960:-_5-1	DCAF12L2	974	696	615	1273	686	792
CAPN12_CCDS12519.1_ex17_19:39232457-39232480:-_5-4	CAPN12	805	545	322	188	448	505
CCDC151_CCDS42501.1_ex10_19:11541550-11541573:-_5-2	CCDC151	275	98	94	128	219	196
KCNA6_CCDS8534.1_ex0_12:4919419-4919442:-_5-3	KCNA6	449	455	472	683	450	523
THEGL_CCDS58899.1_ex0_4:57397009-57397032:+_5-2	THEGL	32	197	103	207	141	256
D2HGDH_CCDS33426.1_ex2_2:242681918-242681941:-_5-3	D2HGDH	465	70	480	247	221	267
GPC2_CCDS5689.1_ex4_7:99769752-99769775:-_5-1	GPC2	371	330	336	326	319	388
ACSL4_CCDS14548.1_ex11_X:108924515-108924538:+_5-4	ACSL4	331	128	109	341	99	64
IL17RB_CCDS2874.1_ex3_3:53886025-53886048:-_5-3	IL17RB	850	1244	963	436	640	706
KRTAP19-8_CCDS42917.1_ex0_21:32410673-32410696:-_3-3	KRTAP19-8	988	355	1061	498	660	810
APBB1_CCDS31410.1_ex7_11:6423909-6423932:-_5-4	APBB1	292	168	412	138	243	313
KLK7_CCDS12812.1_ex1_19:51483141-51483164:+_5-2	KLK7	327	236	486	340	397	480
C3orf36_CCDS3083.1_ex0_3:133647303-133647326:+_5-1	C3orf36	733	350	716	660	454	638
ACSM5_CCDS10585.1_ex3_16:20432713-20432736:-_5-4	ACSM5	1513	816	1372	1243	1274	1461
KIF20B_CCDS60590.1_ex6_10:91474901-91474924:-_5-4	KIF20B	280	312	478	1275	486	560
NME2_CCDS11580.1_ex1_17:49245598-49245621:-_3-1	NME2	458	162	744	310	351	391
KMT2B_CCDS46055.1_ex2_19:36210678-36210701:+_5-1	KMT2B	559	702	737	482	565	595
RAB5C_CCDS11419.1_ex3_17:40280770-40280793:+_5-4	RAB5C	435	832	235	796	585	571
MGAT5B_CCDS11751.1_ex5_17:74900362-74900385:+_5-2	MGAT5B	700	289	584	900	642	636
CA4_CCDS11624.1_ex2_17:58234054-58234077:+_5-3	CA4	281	117	399	111	259	354
RRN3_CCDS10559.1_ex7_16:15168633-15168656:-_5-4	RRN3	993	965	653	1126	838	888
SNAI2_CCDS6146.1_ex1_8:49832699-49832722:+_5-1	SNAI2	637	452	1327	620	547	643
RWDD3_CCDS41357.1_ex1_1:95709889-95709912:+_5-4	RWDD3	616	604	521	261	321	409
PNLIPRP3_CCDS31292.1_ex6_10:118220688-118220711:-_5-5	PNLIPRP3	222	136	284	276	193	237
AIDA_CCDS1533.1_ex5_1:222860927-222860950:+_5-3	AIDA	174	10	150	82	112	138
ZNF772_CCDS33133.1_ex0_19:57985184-57985207:+_5-1	ZNF772	557	844	881	565	523	618
MON2_CCDS31849.1_ex5_12:62894563-62894586:+_5-1	MON2	161	9	0	0	34	37
MANEAL_CCDS44110.1_ex0_1:38260173-38260196:-_12-4	MANEAL	255	61	160	90	150	199
KCTD7_CCDS55117.1_ex1_7:66098272-66098295:+_5-1	KCTD7	672	703	601	441	389	428
ANKHD1_CCDS4225.1_ex2_5:139818112-139818135:+_5-2	ANKHD1	1066	492	526	704	486	607
TEX15_CCDS6080.1_ex3_8:30706142-30706165:-_5-5	TEX15	298	557	263	645	346	407
MTM1_CCDS14694.1_ex7_X:149814206-149814229:+_5-5	MTM1	457	379	881	1156	641	739
ZNF222_CCDS33045.1_ex2_19:44536068-44536091:-_5-1	ZNF222	43	54	364	66	249	291
RAB11FIP5_CCDS1923.1_ex2_2:73315833-73315856:-_5-1	RAB11FIP5	522	113	244	563	242	325
ZNF33A_CCDS31182.1_ex3_10:38344397-38344420:-_5-5	ZNF33A	195	45	219	923	221	255
NOSIP_CCDS12772.1_ex6_19:50063190-50063213:+_5-4	NOSIP	852	938	1199	335	477	541
ITGA8_CCDS31155.1_ex28_10:15760836-15760859:+_5-3	ITGA8	534	223	931	583	513	623
CRLF1_CCDS32962.1_ex7_19:18710530-18710553:+_5-5	CRLF1	823	890	515	815	311	415
IFIT3_CCDS31241.1_ex1_10:91099020-91099043:+_5-4	IFIT3	336	400	354	19	201	265
ZNF346_CCDS4409.1_ex3_5:176471452-176471475:-_5-4	ZNF346	634	287	662	413	449	491
SMIM22_CCDS59258.1_ex0_16:4845836-4845859:+_5-2	SMIM22	113	289	42	139	141	162
ANKRD34C_CCDS53965.1_ex0_15:79586419-79586442:-_5-5	ANKRD34C	1015	309	1050	598	650	737
SUPT7L_CCDS42667.1_ex2_2:27880433-27880456:+_5-5	SUPT7L	1148	1185	1239	1149	665	930
ZDHHC5_CCDS7965.1_ex3_11:57457660-57457683:-_5-2	ZDHHC5	1098	788	867	1064	834	954
RTN3_CCDS41664.1_ex1_11:63472357-63472380:+_11-3	RTN3	441	97	197	427	237	268
OTUD6B_CCDS6253.2_ex3_8:92090752-92090775:-_5-3	OTUD6B	66	113	23	40	91	87
C7orf60_CCDS43634.1_ex4_7:112579644-112579667:-_5-4	C7orf60	292	27	420	208	151	258
PNMA5_CCDS14718.1_ex0_X:152159375-152159398:-_5-1	PNMA5	901	258	468	764	370	527
MAPT_CCDS11499.1_ex4_17:44064439-44064462:+_5-4	MAPT	73	237	149	173	133	154
DPY19L2_CCDS31851.1_ex21_12:64062014-64062037:-_5-4	DPY19L2	1184	540	816	536	630	752
BAALC_CCDS47906.1_ex0_8:104153202-104153225:+_7-1	BAALC	1245	1132	1225	1651	714	891
SEC22C_CCDS2699.1_ex5_3:42610405-42610428:-_5-4	SEC22C	381	89	508	524	356	420
TBKBP1_CCDS45722.1_ex6_17:45785753-45785776:+_5-5	TBKBP1	289	586	579	212	472	579
B3GNT1_CCDS8136.1_ex1_11:66114559-66114582:-_5-3	B3GNT1	823	224	601	318	581	720
TMEM150C_CCDS47087.1_ex2_4:83417273-83417296:+_5-3	TMEM150C	319	136	472	192	271	353
GAPDH_CCDS58201.1_ex3_12:6646260-6646283:+_5-3	GAPDH	1001	850	683	608	662	803
SEPP1_CCDS43311.1_ex3_5:42808312-42808335:+_5-4	SEPP1	158	148	420	682	286	356
ZNF268_CCDS45012.1_ex3_12:133768497-133768520:-_19-10	ZNF268	294	272	326	1051	423	469
C11orf80_CCDS53664.1_ex7_11:66568515-66568538:-_5-4	C11orf80	410	792	318	524	220	280
ZFP1_CCDS10914.2_ex2_16:75203189-75203212:+_5-3	ZFP1	950	340	797	479	431	510
NUCKS1_CCDS30987.1_ex4_1:205696884-205696907:+_5-5	NUCKS1	200	241	250	367	321	446
MBLAC1_CCDS43620.1_ex0_7:99725187-99725210:+_5-1	MBLAC1	1431	944	622	1827	905	1162
AIPL1_CCDS11075.1_ex4_17:6337351-6337374:-_6-5	AIPL1	669	709	688	761	488	465
WDR16_CCDS11149.2_ex5_17:9503404-9503427:+_5-4	WDR16	872	497	468	890	591	719
TNFRSF18_CCDS10.1_ex4_1:1141755-1141778:+_5-3	TNFRSF18	724	609	117	89	257	329
PTGFRN_CCDS890.1_ex3_1:117491888-117491911:+_5-4	PTGFRN	1126	598	740	1467	453	588
USP21_CCDS30920.1_ex0_1:161130974-161130997:-_5-4	USP21	748	197	592	864	476	563
LATS2_CCDS9294.1_ex4_13:21562846-21562869:-_5-2	LATS2	585	546	526	1239	503	624
TTLL11_CCDS48012.1_ex7_9:124801622-124801645:+_5-3	TTLL11	355	438	731	554	351	436
PDE7A_CCDS34901.1_ex10_8:66692010-66692033:-_5-4	PDE7A	416	408	420	554	362	417
MTPN_CCDS5842.1_ex2_7:135636316-135636339:+_5-3	MTPN	171	84	56	214	135	135
TBC1D14_CCDS3394.2_ex4_4:7000898-7000921:+_5-4	TBC1D14	18	0	0	0	12	8
ERAP2_CCDS4086.1_ex0_5:96215815-96215838:-_5-1	ERAP2	255	471	571	590	416	502
SETD9_CCDS3972.1_ex1_5:56207161-56207184:+_5-3	SETD9	166	156	488	277	234	300
FAM83H_CCDS6410.2_ex3_8:144812522-144812545:+_5-4	FAM83H	1262	1308	1085	1019	646	858
ANO8_CCDS32949.1_ex10_19:17441728-17441751:-_5-3	ANO8	497	255	464	513	511	556
ARHGAP22_CCDS58079.1_ex5_10:49667871-49667894:-_5-4	ARHGAP22	903	459	401	592	649	694
CLPTM1L_CCDS3862.1_ex11_5:1335163-1335186:+_5-1	CLPTM1L	1154	548	563	646	493	587
LIMS3_CCDS2084.1_ex1_2:110660849-110660872:-_5-5	LIMS3	1508	731	1885	1596	1186	1384
GRM3_CCDS5600.1_ex1_7:86416092-86416115:-_5-5	GRM3	981	597	531	1391	495	670
COL13A1_CCDS44419.1_ex0_10:71562360-71562383:-_5-1	COL13A1	889	887	596	500	388	412
MFSD9_CCDS2063.1_ex1_2:103340277-103340300:+_5-2	MFSD9	483	180	184	194	116	152
DEFB108B_CCDS31631.1_ex1_11:71548503-71548526:+_4-3	DEFB108B	4	94	292	44	81	112
NEDD4L_CCDS45872.1_ex15_18:56010142-56010165:+_5-5	NEDD4L	968	487	429	388	576	690
OSTN_CCDS3299.1_ex1_3:190936561-190936584:+_5-2	OSTN	761	718	670	717	477	566
MED9_CCDS11184.1_ex0_17:17380493-17380516:-_5-3	MED9	806	452	504	815	609	680
SCAMP2_CCDS10271.1_ex3_15:75142995-75143018:+_5-2	SCAMP2	628	208	302	391	495	599
DNAJC17_CCDS10065.1_ex5_15:41068468-41068491:-_5-3	DNAJC17	88	45	176	297	153	206
FAM53A_CCDS33939.1_ex1_4:1657338-1657361:-_5-5	FAM53A	1283	847	597	529	703	781
TFAP2B_CCDS4934.2_ex1_6:50791453-50791476:+_5-3	TFAP2B	960	804	954	1435	917	997
DENND5B_CCDS44857.1_ex18_12:31632819-31632842:-_5-4	DENND5B	620	561	320	206	463	580
ZNF133_CCDS13134.1_ex2_20:18296122-18296145:+_5-4	ZNF133	226	471	366	258	349	385
UCN_CCDS1747.1_ex0_2:27530534-27530557:+_5-3	UCN	693	182	211	737	388	497
TMEM225_CCDS31697.1_ex1_11:123754809-123754832:+_5-1	TMEM225	117	12	0	78	59	83
HIST1H2BL_CCDS4625.1_ex0_6:27775486-27775509:+_4-2	HIST1H2BL	109	19	394	144	147	183
PCSK4_CCDS12069.2_ex14_19:1490159-1490182:-_5-4	PCSK4	1409	723	889	1424	847	914
LPCAT2_CCDS10753.1_ex1_16:55559527-55559550:+_5-1	LPCAT2	645	392	298	434	370	493
PRR24_CCDS46131.1_ex0_19:47778269-47778292:-_5-1	PRR24	412	317	496	628	284	402
GIF_CCDS7977.1_ex4_11:59608695-59608718:-_5-1	GIF	282	163	302	350	175	215
GLE1_CCDS35154.1_ex3_9:131285016-131285039:+_5-3	GLE1	135	162	250	119	152	215
SPDEF_CCDS4794.1_ex3_6:34508767-34508790:-_5-1	SPDEF	1339	1263	1686	1347	873	1136
GIGYF1_CCDS34708.1_ex17_7:100284359-100284382:-_5-4	GIGYF1	1174	381	901	1053	616	725
ADCY4_CCDS9627.1_ex24_14:24803731-24803754:-_5-5	ADCY4	1064	795	934	1438	1007	1075
SERINC2_CCDS30662.1_ex5_1:31899562-31899585:+_5-3	SERINC2	361	292	1057	876	404	473
FBXW7_CCDS3777.1_ex10_4:153332840-153332863:-_11-11	FBXW7	682	320	626	345	365	453
RND2_CCDS11452.1_ex2_17:41179209-41179232:+_5-3	RND2	640	214	530	501	502	549
FGL1_CCDS6004.1_ex4_8:17731918-17731941:-_5-1	FGL1	192	217	216	694	482	491
ALS2CR12_CCDS2346.1_ex10_2:202211353-202211376:-_5-4	ALS2CR12	108	27	295	568	257	303
TRIM55_CCDS6184.1_ex1_8:67040603-67040626:-_5-4	TRIM55	660	515	311	430	395	449
UGT2B28_CCDS3528.1_ex0_4:70146475-70146498:+_4-2	UGT2B28	106	276	150	309	126	129
SEPSECS_CCDS3432.2_ex8_4:25158569-25158592:-_5-5	SEPSECS	322	423	360	587	305	389
DPEP2_CCDS10857.1_ex9_16:68026851-68026874:-_5-4	DPEP2	502	1459	302	1156	705	840
ZNF155_CCDS12634.1_ex3_19:44500298-44500321:+_5-1	ZNF155	913	403	736	489	547	687
UTF1_CCDS31318.1_ex0_10:135044298-135044321:-_5-5	UTF1	349	405	445	567	489	568
SRFBP1_CCDS43354.1_ex3_5:121330302-121330325:-_5-1	SRFBP1	1	4	88	230	124	141
SERINC3_CCDS13333.1_ex7_20:43141520-43141543:-_5-5	SERINC3	442	981	1010	127	570	685
FASTKD5_CCDS13048.1_ex0_20:3128827-3128850:-_5-1	FASTKD5	680	915	373	551	446	503
GALNT14_CCDS1773.2_ex9_2:31178570-31178593:+_5-3	GALNT14	899	403	985	695	586	756
EIF2AK1_CCDS5345.1_ex10_7:6086621-6086644:-_5-4	EIF2AK1	4	5	6	116	25	31
TRAIP_CCDS2806.1_ex13_3:49885614-49885637:+_5-5	TRAIP	1350	511	748	268	418	504
SPRR1A_CCDS1032.1_ex0_1:152957808-152957831:-_4-2	SPRR1A	652	1320	1285	1495	634	858
DNAJC7_CCDS45677.1_ex7_17:40141524-40141547:-_5-3	DNAJC7	543	928	442	382	348	438
TSNAX_CCDS1596.1_ex3_1:231678335-231678358:+_5-3	TSNAX	145	223	27	193	109	138
ATAD3B_CCDS30.1_ex12_1:1424624-1424647:-_4-3	ATAD3B	555	646	596	1065	555	686
HAVCR2_CCDS4333.1_ex5_5:156533759-156533782:-_5-3	HAVCR2	329	119	194	819	209	298
DIRC1_CCDS2296.1_ex0_2:189599453-189599476:+_5-2	DIRC1	241	341	363	692	325	362
KCNK3_CCDS1727.1_ex0_2:26915834-26915857:+_5-1	KCNK3	852	312	470	1140	566	634
DDX27_CCDS13416.1_ex6_20:47842997-47843020:-_5-4	DDX27	1549	1141	937	922	858	913
TMEM18_CCDS33141.1_ex2_2:672806-672829:-_5-2	TMEM18	1361	786	809	689	533	757
DNM1L_CCDS61095.1_ex8_12:32873676-32873699:+_5-1	DNM1L	163	95	164	213	146	198
PPP2R5D_CCDS43464.1_ex4_6:42975761-42975784:-_5-4	PPP2R5D	148	58	242	379	202	256
SLC17A2_CCDS4567.1_ex8_6:25924026-25924049:-_5-5	SLC17A2	712	424	649	565	483	620
CNTNAP5_CCDS46401.1_ex5_2:125204406-125204429:+_5-1	CNTNAP5	295	484	781	523	394	465
BTNL9_CCDS4460.2_ex2_5:180477218-180477241:-_5-3	BTNL9	601	547	589	383	457	508
KCNQ1_CCDS7736.1_ex0_11:2466702-2466725:-_5-2	KCNQ1	407	438	297	577	465	525
LXN_CCDS3183.1_ex4_3:158388791-158388814:-_5-4	LXN	0	23	0	44	23	41
KIAA1210_CCDS48156.1_ex10_X:118250462-118250485:-_5-2	KIAA1210	68	7	251	32	96	121
LURAP1L_CCDS6473.1_ex0_9:12775980-12776003:-_5-3	LURAP1L	907	986	1691	1489	862	1021
GID8_CCDS13510.1_ex2_20:61574857-61574880:+_5-5	GID8	1207	743	758	955	552	666
FGF4_CCDS8194.1_ex2_11:69589674-69589697:-_5-4	FGF4	626	694	554	506	632	703
SLC28A2_CCDS10121.1_ex4_15:45556119-45556142:+_5-3	SLC28A2	252	152	363	669	369	403
SNX29_CCDS10553.2_ex8_16:12155417-12155440:+_5-3	SNX29	940	1129	1057	1392	568	808
SFTPC_CCDS43722.1_ex2_8:22020675-22020698:+_5-5	SFTPC	1612	2143	1310	1633	1245	1614
PPIH_CCDS469.1_ex5_1:43130552-43130575:-_5-5	PPIH	605	544	346	468	281	343
TBL1XR1_CCDS46961.1_ex10_3:176768268-176768291:+_5-3	TBL1XR1	164	88	129	256	96	96
RDH12_CCDS9787.1_ex1_14:68191247-68191270:+_5-1	RDH12	576	730	563	876	565	633
UGT1A5_CCDS33404.1_ex0_2:234621957-234621980:+_3-2	UGT1A5	0	0	0	13	16	18
WDR35_CCDS1695.1_ex12_2:20146314-20146337:+_5-1	WDR35	536	154	502	678	419	517
BMP8B_CCDS444.1_ex6_1:40253922-40253945:-_5-4	BMP8B	2338	2237	1611	1695	1872	2327
SGSH_CCDS11770.1_ex3_17:78188003-78188026:-_5-3	SGSH	590	895	598	884	508	598
ZNF214_CCDS31418.1_ex0_11:7022304-7022327:+_5-3	ZNF214	382	521	465	618	359	478
RGL2_CCDS4774.1_ex14_6:33264462-33264485:+_5-4	RGL2	551	201	844	326	369	471
ATP5J2-PTCD1_CCDS56496.1_ex4_7:99027228-99027251:+_5-1	ATP5J2-PTCD1	1793	1574	2101	1308	1546	1717
C10orf67_CCDS44365.1_ex3_10:23621989-23622012:-_5-1	C10orf67	232	181	143	203	167	272
AVPI1_CCDS7470.1_ex1_10:99439382-99439405:+_5-1	AVPI1	886	1031	592	1117	576	613
SMG9_CCDS33043.2_ex9_19:44251578-44251601:+_5-2	SMG9	702	932	855	652	551	620
AMPD3_CCDS41617.1_ex4_11:10508881-10508904:-_5-4	AMPD3	1081	495	468	470	645	753
MYO3A_CCDS7148.1_ex3_10:26286144-26286167:+_5-1	MYO3A	356	191	180	97	269	286
HAVCR1_CCDS43392.1_ex6_5:156482411-156482434:-_5-5	HAVCR1	191	16	120	152	142	159
SNAPC3_CCDS6478.1_ex1_9:15423951-15423974:+_5-3	SNAPC3	625	229	194	260	337	404
PALMD_CCDS758.1_ex5_1:100152680-100152703:+_5-3	PALMD	2	0	0	145	8	12
E2F7_CCDS9016.1_ex4_12:77426874-77426897:-_5-1	E2F7	144	12	55	140	99	102
ACVRL1_CCDS31804.1_ex2_12:52307445-52307468:-_5-2	ACVRL1	729	1103	618	768	715	830
INO80C_CCDS11914.1_ex3_18:33060490-33060513:-_5-4	INO80C	4	0	48	0	17	22
CDC14A_CCDS769.1_ex1_1:100819369-100819392:-_5-1	CDC14A	130	129	22	439	108	117
C12orf4_CCDS8528.1_ex9_12:4634711-4634734:-_5-1	C12orf4	278	309	328	392	186	182
LACE1_CCDS5067.1_ex5_6:108687477-108687500:+_5-5	LACE1	124	146	88	174	94	125
ZBBX_CCDS3199.2_ex4_3:167023702-167023725:-_5-1	ZBBX	555	510	190	543	337	417
IFNB1_CCDS6495.1_ex0_9:21077619-21077642:+_5-3	IFNB1	148	118	96	87	123	177
RUSC2_CCDS35008.1_ex0_9:35547160-35547183:+_5-2	RUSC2	507	241	464	334	431	512
UBE2B_CCDS4174.1_ex4_5:133724039-133724062:+_5-5	UBE2B	4	27	158	337	118	130
DSC2_CCDS11892.1_ex9_18:28666618-28666641:-_5-2	DSC2	1058	511	735	888	605	810
BEST4_CCDS514.1_ex6_1:45252213-45252236:+_5-2	BEST4	426	89	374	66	246	293
FAM91A1_CCDS6346.2_ex8_8:124796726-124796749:+_5-2	FAM91A1	202	248	121	232	204	215
PCDHGC5_CCDS4263.1_ex0_5:140870053-140870076:-_5-5	PCDHGC5	621	21	528	525	287	325
SOST_CCDS11468.1_ex0_17:41832969-41832992:+_5-1	SOST	1320	945	689	1062	1040	1255
RNF43_CCDS11607.1_ex1_17:56436139-56436162:+_5-1	RNF43	261	607	247	668	488	547
TRIM34_CCDS31391.1_ex2_11:5655973-5655996:+_5-5	TRIM34	882	207	384	615	435	561
OGFOD1_CCDS10761.2_ex0_16:56485665-56485688:-_5-1	OGFOD1	630	1068	242	563	371	479
KDM4E_CCDS44713.1_ex0_11:94758855-94758878:+_5-2	KDM4E	461	412	637	431	189	293
SMC5_CCDS6632.1_ex8_9:72912926-72912949:+_5-4	SMC5	302	117	93	107	155	214
GMPPA_CCDS2441.1_ex3_2:220366694-220366717:-_5-3	GMPPA	728	401	577	414	491	484
ALOXE3_CCDS11130.1_ex13_17:8020164-8020187:-_5-4	ALOXE3	549	597	801	497	380	501
PGAM1_CCDS7458.1_ex1_10:99190177-99190200:+_5-2	PGAM1	1114	886	620	383	558	602
KCNK13_CCDS9889.1_ex0_14:90528861-90528884:+_5-3	KCNK13	890	385	660	397	406	461
AHCTF1_CCDS1629.2_ex27_1:247063629-247063652:+_5-5	AHCTF1	359	0	110	0	64	55
EIF3J_CCDS10111.1_ex4_15:44846833-44846856:+_7-7	EIF3J	209	687	209	405	244	296
OLIG1_CCDS42920.2_ex0_21:34442954-34442977:+_5-4	OLIG1	728	714	731	537	541	596
MAP2K6_CCDS11686.1_ex4_17:67515551-67515574:+_5-5	MAP2K6	756	516	873	585	577	648
SEPHS2_CCDS42150.1_ex0_16:30456394-30456417:+_5-2	SEPHS2	951	289	877	611	641	776
HOXB9_CCDS11534.1_ex1_17:46703520-46703543:-_5-5	HOXB9	890	902	915	1245	767	932
ZBED1_CCDS14118.1_ex0_X:2406875-2406898:-_5-2	ZBED1	880	1031	490	866	666	775
THBD_CCDS13148.1_ex0_20:23029560-23029583:-_5-2	THBD	946	558	235	685	476	592
UACA_CCDS10235.1_ex11_15:70976757-70976780:+_5-5	UACA	77	165	459	750	288	311
OAZ3_CCDS58028.1_ex4_1:151742641-151742664:+_5-5	OAZ3	838	561	656	819	780	916
NUDT8_CCDS58151.1_ex2_11:67396448-67396471:+_5-1	NUDT8	1236	654	629	1161	812	995
RAPGEF2_CCDS43277.1_ex8_4:160252963-160252986:+_5-3	RAPGEF2	883	273	571	792	557	654
RTCB_CCDS13905.1_ex10_22:32804733-32804756:+_5-5	RTCB	428	989	518	704	731	834
PTCHD4_CCDS34473.2_ex2_6:48036014-48036037:+_5-3	PTCHD4	448	790	877	595	495	569
CELF6_CCDS10242.1_ex4_15:72581551-72581574:+_5-1	CELF6	734	538	634	1135	542	708
SUN1_CCDS43533.1_ex1_7:881732-881755:+_5-5	SUN1	442	107	403	257	280	380
EIF3F_CCDS7785.1_ex0_11:8009211-8009234:+_5-1	EIF3F	832	363	527	749	399	532
SETDB2_CCDS53868.1_ex5_13:50054454-50054477:+_5-5	SETDB2	618	706	290	1160	453	536
CYP2F1_CCDS12572.1_ex2_19:41626303-41626326:-_5-1	CYP2F1	428	101	207	367	199	276
GFRAL_CCDS4957.1_ex4_6:55216068-55216091:-_5-4	GFRAL	454	811	779	508	478	588
CLEC7A_CCDS41753.1_ex4_12:10280336-10280359:+_11-6	CLEC7A	971	1062	1372	542	622	784
RAD51AP2_CCDS42656.1_ex2_2:17698938-17698961:+_5-3	RAD51AP2	716	619	583	234	442	470
SAMD5_CCDS34548.1_ex0_6:147830216-147830239:-_5-4	SAMD5	1108	359	1290	1480	862	517
ART5_CCDS7743.1_ex2_11:3661308-3661331:-_5-2	ART5	1134	488	241	927	323	346
TGFBR2_CCDS2648.1_ex3_3:30713146-30713169:-_5-1	TGFBR2	48	504	122	120	101	151
RSAD1_CCDS11569.1_ex1_17:48557030-48557053:+_5-2	RSAD1	1383	1069	861	895	1098	1286
BPIFC_CCDS13906.1_ex7_22:32831765-32831788:+_5-1	BPIFC	679	481	256	719	485	531
PPP1R3D_CCDS13483.1_ex0_20:58514430-58514453:+_5-3	PPP1R3D	639	679	854	564	427	514
ANKS1B_CCDS55872.1_ex13_12:99640624-99640647:-_16-15	ANKS1B	975	948	1117	1370	748	927
IMMP2L_CCDS5753.1_ex1_7:110526710-110526733:+_5-1	IMMP2L	836	82	207	575	329	473
C18orf25_CCDS42430.1_ex0_18:43796200-43796223:+_5-2	C18orf25	447	369	369	477	374	326
DYNC1H1_CCDS9966.1_ex29_14:102476332-102476355:-_5-5	DYNC1H1	710	590	415	621	490	556
E2F2_CCDS236.1_ex6_1:23857148-23857171:+_5-5	E2F2	241	25	245	435	253	345
CREM_CCDS31181.1_ex4_10:35495902-35495925:-_26-20	CREM	494	172	515	253	351	429
SERTAD3_CCDS12558.1_ex0_19:40947797-40947820:+_5-4	SERTAD3	63	42	231	9	184	244
LTB_CCDS4703.1_ex3_6:31550106-31550129:-_8-8	LTB	515	266	512	520	310	364
FAM3A_CCDS35453.1_ex5_X:153736847-153736870:-_5-5	FAM3A	692	862	466	1142	625	683
EVA1A_CCDS1959.1_ex0_2:75720526-75720549:-_5-3	EVA1A	932	449	760	664	882	892
ZFP30_CCDS33005.1_ex0_19:38126677-38126700:-_5-3	ZFP30	78	60	64	110	95	93
LMTK3_CCDS46136.1_ex12_19:49013372-49013395:-_5-5	LMTK3	544	510	472	275	544	644
MTAP_CCDS6509.1_ex3_9:21818164-21818187:-_5-2	MTAP	266	1	39	13	108	114
TRIM21_CCDS44525.1_ex5_11:4411422-4411445:-_5-5	TRIM21	757	877	794	964	501	626
STK36_CCDS2421.1_ex6_2:219544384-219544407:-_5-4	STK36	306	96	129	218	223	273
CDKN2D_CCDS12244.1_ex0_19:10677920-10677943:-_5-1	CDKN2D	686	321	461	1096	525	614
OAZ3_CCDS58028.1_ex3_1:151740529-151740552:-_5-2	OAZ3	901	700	1234	1607	655	711
OTUD7A_CCDS10026.1_ex2_15:31779662-31779685:-_5-2	OTUD7A	1067	327	556	473	297	356
DLL4_CCDS45232.1_ex2_15:41222829-41222852:+_5-4	DLL4	716	466	578	1168	519	663
RNF207_CCDS59.2_ex4_1:6269352-6269375:+_5-4	RNF207	1242	496	617	984	433	517
ZCCHC18_CCDS65304.1_ex0_X:103358990-103359013:+_5-2	ZCCHC18	744	421	793	790	388	544
SCARB1_CCDS45008.1_ex7_12:125296469-125296492:-_5-1	SCARB1	390	145	570	801	453	453
NACA_CCDS44925.2_ex8_12:57114636-57114659:-_10-8	NACA	476	89	447	609	323	421
ZNF74_CCDS42982.1_ex4_22:20759706-20759729:+_5-5	ZNF74	134	158	325	330	175	309
AK4_CCDS629.1_ex0_1:65614193-65614216:-_5-1	AK4	808	997	570	870	535	793
ACO2_CCDS14017.1_ex1_22:41895849-41895872:+_5-1	ACO2	1068	89	114	414	154	209
C20orf96_CCDS12994.1_ex8_20:270194-270217:-_5-4	C20orf96	248	355	374	307	307	401
PFAS_CCDS11136.1_ex2_17:8158378-8158401:+_5-1	PFAS	1554	1032	1107	1752	974	1013
CHKA_CCDS8178.1_ex10_11:67864521-67864544:+_5-3	CHKA	192	541	646	414	416	458
GAD2_CCDS7149.1_ex3_10:26507977-26508000:+_5-3	GAD2	460	421	221	631	249	320
WDR77_CCDS835.1_ex8_1:111991348-111991371:+_5-3	WDR77	296	176	515	477	219	269
NUDT21_CCDS10760.1_ex5_16:56481810-56481833:+_5-4	NUDT21	342	767	411	699	544	579
AARSD1_CCDS58552.1_ex6_17:41108278-41108301:+_5-3	AARSD1	159	377	460	341	219	307
SETD1A_CCDS32435.1_ex2_16:30972671-30972694:+_5-2	SETD1A	17	532	131	38	155	162
CALR_CCDS12288.1_ex1_19:13049960-13049983:-_5-1	CALR	171	180	183	353	369	285
ZNF775_CCDS43678.1_ex1_7:150093719-150093742:+_5-1	ZNF775	274	1607	927	705	613	781
ERP44_CCDS35082.1_ex6_9:102782973-102782996:-_5-2	ERP44	28	132	36	49	63	74
ACER1_CCDS12161.1_ex4_19:6312414-6312437:+_5-5	ACER1	91	112	383	568	244	315
ANO3_CCDS31447.1_ex1_11:26463582-26463605:-_5-2	ANO3	740	724	332	399	419	482
NRN1_CCDS4495.1_ex1_6:6002648-6002671:-_5-5	NRN1	1024	278	637	624	602	769
C10orf105_CCDS44430.1_ex0_10:73475910-73475933:-_5-2	C10orf105	123	461	703	112	369	409
METAP2_CCDS9052.1_ex3_12:95879675-95879698:-_5-3	METAP2	487	328	415	208	282	341
FMN1_CCDS61581.1_ex17_15:33446777-33446800:-_11-10	FMN1	189	483	308	627	371	452
VTN_CCDS11229.1_ex5_17:26696540-26696563:+_5-3	VTN	611	116	200	110	298	243
CNGA3_CCDS2034.1_ex6_2:99012521-99012544:+_5-5	CNGA3	340	278	247	183	257	301
PCCA_CCDS45065.1_ex11_13:100953808-100953831:+_5-5	PCCA	498	662	574	630	482	534
TEX37_CCDS2003.1_ex2_2:88828670-88828693:+_5-4	TEX37	1075	434	248	760	372	488
PCDHA11_CCDS47284.1_ex0_5:140249919-140249942:+_5-5	PCDHA11	117	784	943	646	439	504
PITPNB_CCDS13842.1_ex7_22:28293825-28293848:+_5-3	PITPNB	1253	689	915	949	463	571
TMEM217_CCDS4831.1_ex1_6:37186710-37186733:+_5-5	TMEM217	0	0	0	0	16	32
SCGB1C1_CCDS41581.1_ex1_11:193784-193807:+_5-3	SCGB1C1	465	172	655	283	390	491
MAGEA8_CCDS14692.1_ex0_X:149013165-149013188:+_5-1	MAGEA8	746	889	743	484	359	501
GADD45A_CCDS55605.1_ex1_1:68152168-68152191:-_7-5	GADD45A	724	1267	784	624	687	838
C10orf120_CCDS31302.1_ex0_10:124457946-124457969:-_5-2	C10orf120	373	347	373	56	243	257
LRRC37B_CCDS32609.1_ex0_17:30348612-30348635:-_5-3	LRRC37B	241	620	200	454	407	433
SPPL3_CCDS9208.1_ex6_12:121221497-121221520:+_5-3	SPPL3	150	142	31	7	83	97
VAPB_CCDS33498.1_ex1_20:56993377-56993400:+_6-4	VAPB	1007	844	1023	862	519	718
REEP1_CCDS1989.1_ex4_2:86491143-86491166:-_11-10	REEP1	105	99	279	206	257	293
TPTE2_CCDS45013.1_ex14_13:20066990-20067013:+_5-5	TPTE2	126	25	25	72	119	138
SFRP5_CCDS7472.1_ex1_10:99529463-99529486:+_5-1	SFRP5	420	493	682	921	666	728
COL11A1_CCDS53348.1_ex40_1:103461537-103461560:+_5-1	COL11A1	782	649	967	1129	776	861
ZNF699_CCDS42495.1_ex1_19:9408020-9408043:-_5-4	ZNF699	61	158	0	196	75	75
MED29_CCDS33021.1_ex1_19:39883093-39883116:+_5-3	MED29	169	11	85	104	98	116
DARC_CCDS1183.1_ex1_1:159175476-159175499:+_5-3	DARC	1104	1024	875	394	866	1003
FDX1_CCDS8344.1_ex0_11:110300945-110300968:+_5-1	FDX1	714	770	694	608	490	595
PLIN2_CCDS6490.1_ex3_9:19121133-19121156:+_5-3	PLIN2	793	594	1042	1335	693	834
ZNF462_CCDS35096.1_ex1_9:109686805-109686828:-_5-1	ZNF462	506	788	529	525	607	678
SLC4A3_CCDS2445.1_ex7_2:220497668-220497691:+_5-3	SLC4A3	1378	844	1136	655	713	951
WASF3_CCDS9318.1_ex4_13:27250705-27250728:+_5-2	WASF3	261	5	350	167	181	223
STRIP1_CCDS30798.1_ex7_1:110584358-110584381:-_5-3	STRIP1	961	878	716	722	722	846
OXTR_CCDS2570.1_ex1_3:8809390-8809413:-_5-3	OXTR	1571	1229	1649	1396	703	903
EPOR_CCDS12260.1_ex4_19:11492450-11492473:+_5-3	EPOR	1060	358	578	384	495	647
CHD5_CCDS57.1_ex31_1:6206889-6206912:-_5-4	CHD5	633	696	712	620	475	533
TMEM212_CCDS46958.1_ex1_3:171569818-171569841:-_5-3	TMEM212	51	21	36	0	63	64
NR1H3_CCDS44584.1_ex3_11:47282984-47283007:-_5-5	NR1H3	849	362	224	746	572	603
GNG4_CCDS1607.1_ex0_1:235715527-235715550:-_3-2	GNG4	504	485	595	456	540	643
ZSCAN25_CCDS5671.2_ex3_7:99221771-99221794:+_5-5	ZSCAN25	1230	687	1187	792	485	559
TPM1_CCDS10181.1_ex2_15:63349178-63349201:-_5-1	TPM1	569	129	722	512	344	419
STUB1_CCDS10419.1_ex1_16:731170-731193:-_5-3	STUB1	426	560	333	389	203	230
ATPAF1_CCDS541.2_ex2_1:47110904-47110927:-_13-4	ATPAF1	454	390	506	222	286	303
MCAT_CCDS14045.1_ex2_22:43538967-43538990:+_5-1	MCAT	1053	741	850	1906	879	1111
AWAT1_CCDS35321.1_ex3_X:69456919-69456942:+_5-3	AWAT1	1241	554	604	417	475	648
GZMA_CCDS3965.1_ex1_5:54401339-54401362:-_5-1	GZMA	413	927	629	384	325	418
ATF7IP2_CCDS10540.1_ex0_16:10524615-10524638:-_5-1	ATF7IP2	491	354	250	91	376	469
C4orf29_CCDS47131.1_ex6_4:128938642-128938665:-_5-5	C4orf29	514	610	939	572	542	560
NDUFB3_CCDS2336.1_ex0_2:201943718-201943741:+_5-2	NDUFB3	720	775	460	653	231	265
VWC2_CCDS5508.1_ex0_7:49815179-49815202:+_5-1	VWC2	475	444	280	669	576	680
HABP2_CCDS53579.1_ex3_10:115336903-115336926:+_5-1	HABP2	385	67	464	404	334	375
TM4SF5_CCDS11054.1_ex0_17:4675320-4675343:-_5-1	TM4SF5	288	558	201	314	372	423
DDX11_CCDS41767.1_ex7_12:31242989-31243012:-_5-4	DDX11	210	64	116	313	232	299
B3GNT8_CCDS12582.1_ex0_19:41932085-41932108:-_5-2	B3GNT8	376	110	240	347	247	284
AQP4_CCDS11889.1_ex3_18:24442377-24442400:+_5-4	AQP4	391	334	597	1002	283	318
LTB4R2_CCDS9625.2_ex0_14:24780352-24780375:-_5-4	LTB4R2	1282	454	851	1429	661	909
CDS1_CCDS3608.1_ex4_4:85540639-85540662:-_5-3	CDS1	29	354	113	238	172	189
SOX18_CCDS13552.1_ex0_20:62680129-62680152:+_5-3	SOX18	768	428	974	584	465	544
MRGPRE_CCDS41603.2_ex0_11:3249771-3249794:+_5-4	MRGPRE	456	874	979	1093	519	719
VRK2_CCDS1859.1_ex3_2:58313517-58313540:-_5-2	VRK2	143	78	35	359	119	168
RAB40B_CCDS11816.1_ex2_17:80617473-80617496:-_5-2	RAB40B	1451	500	163	725	440	422
ALG13_CCDS14559.1_ex1_X:110925394-110925417:+_11-2	ALG13	473	181	373	381	216	256
CXorf65_CCDS35324.1_ex2_X:70324679-70324702:-_5-2	CXorf65	694	800	862	544	410	457
JRKL_CCDS8308.1_ex0_11:96124392-96124415:+_5-3	JRKL	249	243	155	473	385	357
UFM1_CCDS66533.1_ex3_13:38933424-38933447:+_7-6	UFM1	31	1	0	104	27	47
MC3R_CCDS13449.2_ex0_20:54824438-54824461:+_5-5	MC3R	78	37	168	49	110	113
KIR2DL4_CCDS42619.1_ex3_19:55317623-55317646:+_6-6	KIR2DL4	567	143	402	621	506	660
HOXD1_CCDS2271.1_ex0_2:177053918-177053941:+_5-4	HOXD1	1313	1909	921	1410	981	1098
ZNF419_CCDS42637.1_ex3_19:58004583-58004606:+_6-6	ZNF419	1011	255	583	713	357	466
PIK3C2B_CCDS1446.1_ex27_1:204429662-204429685:+_5-2	PIK3C2B	1309	960	1077	780	861	1084
PTPN6_CCDS41744.1_ex2_12:7061163-7061186:-_5-2	PTPN6	409	207	318	160	191	228
C6orf52_CCDS47371.1_ex2_6:10687369-10687392:+_5-5	C6orf52	694	642	682	1483	660	732
MYBPC2_CCDS46152.1_ex11_19:50949254-50949277:+_5-3	MYBPC2	653	225	261	461	206	192
N4BP2L1_CCDS41877.1_ex3_13:32981860-32981883:+_5-2	N4BP2L1	125	523	189	272	316	365
BTBD18_CCDS44603.1_ex0_11:57513227-57513250:+_5-2	BTBD18	1034	602	830	1900	766	823
TMEM126B_CCDS53686.1_ex2_11:85346778-85346801:-_5-5	TMEM126B	2	0	26	177	29	35
CHRNA5_CCDS10304.1_ex2_15:78878999-78879022:+_5-1	CHRNA5	225	38	78	127	147	131
SDC1_CCDS1697.1_ex1_2:20402958-20402981:-_5-2	SDC1	401	350	262	242	281	289
CYFIP1_CCDS10009.1_ex16_15:22960867-22960890:+_5-2	CYFIP1	962	421	913	653	639	733
PRDM12_CCDS6934.1_ex1_9:133542121-133542144:+_5-3	PRDM12	1382	880	707	1644	917	1125
THADA_CCDS46268.1_ex28_2:43804324-43804347:+_5-5	THADA	145	153	300	206	383	525
C22orf26_CCDS14071.1_ex1_22:46449723-46449746:+_5-1	C22orf26	660	177	156	530	301	441
TLE3_CCDS45293.1_ex12_15:70356777-70356800:+_5-4	TLE3	792	420	790	715	550	627
DCUN1D1_CCDS3240.1_ex5_3:182683323-182683346:-_5-3	DCUN1D1	0	0	0	0	5	9
KPNA6_CCDS352.1_ex7_1:32627555-32627578:-_5-3	KPNA6	582	268	424	534	606	713
TDRD10_CCDS30878.2_ex4_1:154493884-154493907:+_5-3	TDRD10	1	129	42	5	82	87
RARG_CCDS41790.1_ex2_12:53607447-53607470:-_5-1	RARG	845	575	607	643	608	720
PLXND1_CCDS33854.1_ex35_3:129324828-129324851:+_5-4	PLXND1	299	474	554	615	455	524
RPL36AL_CCDS9689.1_ex0_14:50085708-50085731:-_5-5	RPL36AL	471	144	408	570	482	468
XRCC6_CCDS14021.1_ex3_22:42032636-42032659:-_5-2	XRCC6	316	606	94	566	163	206
KLC2_CCDS44653.1_ex2_11:66030490-66030513:+_5-3	KLC2	729	482	837	823	819	916
CCDC64B_CCDS45393.1_ex4_16:3079723-3079746:+_5-2	CCDC64B	893	609	581	1466	689	900
MYL1_CCDS2390.1_ex3_2:211163220-211163243:-_5-5	MYL1	442	544	143	266	381	509
SLC18A2_CCDS7599.1_ex1_10:119003802-119003825:+_5-2	SLC18A2	415	9	277	137	244	274
SPANXA2_CCDS44007.1_ex1_X:140678714-140678737:+_2-1	SPANXA2	28	40	118	108	158	165
KIF3A_CCDS34235.1_ex14_5:132062055-132062078:-_5-5	KIF3A	507	784	518	635	439	495
TNNC2_CCDS13375.1_ex3_20:44453211-44453234:-_5-5	TNNC2	720	753	336	810	427	492
C1orf146_CCDS30772.1_ex3_1:92710338-92710361:-_5-4	C1orf146	183	0	52	0	45	46
SLC30A2_CCDS272.1_ex3_1:26369106-26369129:+_5-1	SLC30A2	1248	689	787	633	757	962
FAR1_CCDS7813.1_ex4_11:13733334-13733357:-_5-5	FAR1	481	41	47	190	207	280
LMTK3_CCDS46136.1_ex4_19:49002931-49002954:+_5-2	LMTK3	981	894	1126	764	720	840
CCBL1_CCDS43884.1_ex8_9:131600377-131600400:+_5-3	CCBL1	375	30	99	36	106	123
MYBBP1A_CCDS11046.1_ex18_17:4455182-4455205:+_5-3	MYBBP1A	1218	680	1294	904	606	732
GANAB_CCDS41656.1_ex20_11:62402359-62402382:+_5-5	GANAB	977	665	431	774	496	603
TM9SF2_CCDS9493.1_ex5_13:100190074-100190097:-_5-3	TM9SF2	1141	627	957	882	689	846
PRPF19_CCDS7995.1_ex9_11:60668995-60669018:+_5-3	PRPF19	1158	659	535	854	670	754
SGSM2_CCDS32526.1_ex6_17:2266758-2266781:+_5-4	SGSM2	676	207	803	352	232	344
ZBTB8A_CCDS30664.1_ex0_1:33058722-33058745:-_5-2	ZBTB8A	1291	428	756	711	436	555
PSPN_CCDS12164.1_ex0_19:6375582-6375605:+_5-3	PSPN	997	1232	1237	1517	974	1239
PTX3_CCDS3180.1_ex1_3:157155397-157155420:-_5-3	PTX3	727	900	708	770	523	646
FRAS1_CCDS54771.1_ex1_4:78987159-78987182:-_5-1	FRAS1	827	665	350	610	411	488
ZNF790_CCDS12496.1_ex0_19:37310890-37310913:+_5-4	ZNF790	0	4	0	0	10	17
TRIP12_CCDS33391.1_ex36_2:230701647-230701670:-_5-4	TRIP12	768	883	917	636	565	718
CCDC97_CCDS12578.1_ex1_19:41822690-41822713:+_5-4	CCDC97	676	426	242	562	569	475
INTS5_CCDS8027.1_ex0_11:62416975-62416998:+_5-3	INTS5	488	615	177	1015	459	444
MRPS22_CCDS3107.1_ex2_3:139067049-139067072:-_5-3	MRPS22	674	1014	725	493	426	522
RPAIN_CCDS32536.1_ex1_17:5324650-5324673:+_7-2	RPAIN	635	831	364	712	605	685
MYH11_CCDS10565.1_ex38_16:15917183-15917206:-_5-5	MYH11	300	359	143	172	267	321
ATG5_CCDS5055.1_ex3_6:106727546-106727569:-_6-4	ATG5	886	516	170	366	343	445
ZNF524_CCDS12929.1_ex0_19:56113596-56113619:-_5-1	ZNF524	220	62	428	337	390	440
FAM134A_CCDS2434.1_ex5_2:220045804-220045827:-_5-3	FAM134A	836	918	312	834	302	328
PKNOX1_CCDS13692.1_ex5_21:44438292-44438315:+_5-4	PKNOX1	422	929	966	254	629	791
SLC31A1_CCDS6789.1_ex2_9:116021094-116021117:-_5-5	SLC31A1	525	903	747	579	676	748
RAB43_CCDS33850.1_ex1_3:128813876-128813899:+_5-1	RAB43	448	701	557	1310	479	729
CAPS_CCDS12156.1_ex1_19:5914577-5914600:+_5-1	CAPS	946	866	639	1066	500	643
MYOT_CCDS4194.1_ex5_5:137219090-137219113:-_5-4	MYOT	28	206	130	114	107	97
ELF2_CCDS3744.1_ex5_4:139994634-139994657:+_5-5	ELF2	309	303	359	225	217	317
SRCIN1_CCDS45660.1_ex17_17:36734817-36734840:+_5-5	SRCIN1	824	302	543	518	367	410
TOR2A_CCDS43879.1_ex4_9:130497388-130497411:+_6-3	TOR2A	1601	388	958	2018	1017	1205
LRRC25_CCDS12377.1_ex1_19:18507468-18507491:-_5-4	LRRC25	1246	1292	1539	1851	771	963
DUSP13_CCDS31224.1_ex2_10:76857458-76857481:+_13-5	DUSP13	1147	1413	773	772	812	888
PLA1A_CCDS2991.1_ex5_3:119334860-119334883:+_5-2	PLA1A	185	67	220	139	346	358
FAM122B_CCDS14643.1_ex7_X:133927834-133927857:+_5-4	FAM122B	733	685	677	587	501	633
TMEM71_CCDS47921.1_ex5_8:133764164-133764187:+_5-4	TMEM71	416	209	216	468	232	258
IFNL1_CCDS12531.1_ex1_19:39787491-39787514:-_5-4	IFNL1	1336	883	762	566	650	905
WDR86_CCDS5925.2_ex3_7:151092927-151092950:+_5-2	WDR86	1178	625	766	843	825	1022
LIN9_CCDS1553.1_ex7_1:226455766-226455789:-_5-1	LIN9	611	329	172	289	144	182
CDK8_CCDS9317.1_ex2_13:26923312-26923335:-_5-2	CDK8	578	355	369	234	338	377
TMEM237_CCDS46489.1_ex8_2:202501540-202501563:+_5-5	TMEM237	774	865	490	997	523	631
SNX8_CCDS5331.1_ex7_7:2311516-2311539:+_5-2	SNX8	672	822	438	462	429	457
SSX2IP_CCDS53337.1_ex4_1:85122149-85122172:-_5-1	SSX2IP	40	39	43	0	68	74
PCCB_CCDS3089.1_ex5_3:136002756-136002779:-_5-5	PCCB	326	462	928	193	531	545
AVPR1A_CCDS8965.1_ex1_12:63544473-63544496:+_5-5	AVPR1A	781	544	949	1490	844	812
GUSB_CCDS5530.1_ex5_7:65439524-65439547:-_5-1	GUSB	1276	954	1129	1945	1234	1449
ORC4_CCDS2187.1_ex6_2:148710050-148710073:+_5-4	ORC4	33	1	182	0	48	67
THAP5_CCDS34734.2_ex0_7:108205392-108205415:+_5-4	THAP5	238	419	81	26	72	110
SLCO2A1_CCDS3084.1_ex7_3:133667733-133667756:+_5-1	SLCO2A1	56	56	78	154	127	156
DYRK1A_CCDS13653.1_ex1_21:38845100-38845123:-_5-1	DYRK1A	569	359	533	589	588	683
HBG1_CCDS7754.1_ex1_11:5270678-5270701:+_1-1	HBG1	1205	984	1029	1051	747	876
BDKRB2_CCDS9942.1_ex1_14:96706771-96706794:-_5-1	BDKRB2	437	1	239	117	139	191
POPDC2_CCDS2992.1_ex2_3:119373360-119373383:-_5-1	POPDC2	719	190	437	1138	364	417
AP2A1_CCDS46148.1_ex10_19:50303358-50303381:+_5-5	AP2A1	978	887	620	750	559	729
RABL5_CCDS47670.1_ex1_7:100959737-100959760:-_9-6	RABL5	700	1393	1763	1147	679	844
CAMP_CCDS2762.2_ex0_3:48265089-48265112:-_5-1	CAMP	414	369	488	528	362	454
TNFSF15_CCDS6809.1_ex0_9:117553012-117553035:+_5-1	TNFSF15	1035	1155	227	933	600	670
PTEN_CCDS31238.1_ex3_10:89690824-89690847:+_5-2	PTEN	64	132	378	786	289	354
WNT3_CCDS11505.1_ex1_17:44847310-44847333:+_5-3	WNT3	642	564	806	346	521	688
FDFT1_CCDS5985.1_ex3_8:11679306-11679329:+_5-4	FDFT1	538	371	347	698	441	509
KIT_CCDS3496.1_ex1_4:55561753-55561776:-_5-1	KIT	685	600	327	459	698	813
EPHX3_CCDS12327.1_ex4_19:15342132-15342155:-_5-2	EPHX3	765	814	608	441	517	613
POU4F3_CCDS4281.1_ex1_5:145719382-145719405:-_5-4	POU4F3	1209	867	785	1381	815	914
KRT8_CCDS58234.1_ex4_12:53294386-53294409:+_5-1	KRT8	468	62	709	752	320	376
ZNF296_CCDS12653.1_ex0_19:45575715-45575738:-_5-2	ZNF296	230	50	144	442	223	254
CNTNAP2_CCDS5889.1_ex3_7:146741033-146741056:-_5-1	CNTNAP2	866	622	466	685	616	736
PPAP2C_CCDS12023.1_ex3_19:287586-287609:+_5-3	PPAP2C	562	221	192	458	411	502
FGF1_CCDS4275.1_ex2_5:141993546-141993569:+_5-3	FGF1	620	587	919	1146	642	870
TRIM60_CCDS3808.1_ex0_4:165961430-165961453:-_5-3	TRIM60	227	453	243	291	339	454
MLST8_CCDS10462.2_ex4_16:2257213-2257236:-_5-5	MLST8	805	297	690	1085	771	815
KLK10_CCDS12817.1_ex3_19:51520414-51520437:+_5-4	KLK10	381	250	446	803	424	506
PIGH_CCDS9784.1_ex3_14:68066824-68066847:+_5-5	PIGH	506	904	1227	1261	660	763
CYP27B1_CCDS8954.1_ex7_12:58159910-58159933:-_5-4	CYP27B1	1083	295	560	1017	540	694
SDHAF2_CCDS8007.1_ex1_11:61205202-61205225:+_5-2	SDHAF2	650	446	776	941	582	623
ALG12_CCDS14081.1_ex7_22:50307101-50307124:+_5-5	ALG12	1656	796	1035	1269	1099	1309
CD33_CCDS33084.1_ex3_19:51729584-51729607:+_9-8	CD33	340	373	625	196	295	347
ZNF185_CCDS48184.1_ex15_X:152113809-152113832:+_10-8	ZNF185	485	348	299	165	358	433
STAB1_CCDS33768.1_ex8_3:52537869-52537892:-_5-1	STAB1	1095	1211	1269	1030	700	845
YWHAE_CCDS11001.1_ex3_17:1265211-1265234:-_5-1	YWHAE	334	380	208	892	361	420
FAU_CCDS8095.1_ex2_11:64889030-64889053:+_5-4	FAU	738	623	419	607	454	534
MAPK15_CCDS6409.2_ex5_8:144801304-144801327:+_5-5	MAPK15	877	282	600	356	701	782
TMEM41A_CCDS3271.1_ex2_3:185212958-185212981:-_5-1	TMEM41A	82	6	0	49	43	49
MAGEB1_CCDS14222.1_ex0_X:30269184-30269207:+_5-5	MAGEB1	396	293	272	666	223	256
WWTR1_CCDS3144.1_ex5_3:149374930-149374953:+_5-4	WWTR1	721	140	197	646	394	452
PFKL_CCDS33582.1_ex4_21:45732887-45732910:-_5-1	PFKL	383	641	144	737	490	505
ACBD6_CCDS1339.1_ex5_1:180461412-180461435:-_5-1	ACBD6	276	17	223	204	122	119
MFSD2B_CCDS46228.1_ex3_2:24239783-24239806:-_5-3	MFSD2B	666	292	562	1190	598	741
CBLB_CCDS2948.1_ex12_3:105459435-105459458:-_5-3	CBLB	704	1378	361	411	356	380
SLC51A_CCDS3314.1_ex2_3:195953843-195953866:-_5-1	SLC51A	249	38	327	285	249	269
SPG21_CCDS10198.1_ex6_15:65273289-65273312:+_5-4	SPG21	765	517	365	1418	348	467
PCGF5_CCDS7413.1_ex1_10:93000320-93000343:+_5-2	PCGF5	3	83	93	40	82	94
SCN4A_CCDS45761.1_ex20_17:62049136-62049159:+_5-3	SCN4A	216	89	321	213	330	427
THTPA_CCDS32053.1_ex0_14:24026190-24026213:-_8-7	THTPA	671	395	134	465	316	348
ITK_CCDS4336.1_ex1_5:156635895-156635918:+_5-1	ITK	229	59	363	551	222	285
ZNF17_CCDS42636.1_ex2_19:57931347-57931370:+_5-3	ZNF17	754	671	687	965	392	490
LTF_CCDS33747.1_ex13_3:46497441-46497464:-_5-3	LTF	780	1213	809	508	613	829
TSGA13_CCDS5824.1_ex1_7:130356595-130356618:-_5-1	TSGA13	125	163	418	154	195	273
NPRL2_CCDS2826.1_ex8_3:50387253-50387276:-_5-5	NPRL2	369	713	473	415	367	463
DFFA_CCDS118.1_ex4_1:10529249-10529272:-_5-2	DFFA	0	0	65	0	10	9
KISS1_CCDS41454.1_ex0_1:204159880-204159903:+_5-3	KISS1	938	655	574	694	555	669
AVIL_CCDS8959.1_ex15_12:58204843-58204866:-_5-4	AVIL	342	263	139	175	202	202
DCLRE1A_CCDS7584.1_ex8_10:115612573-115612596:+_5-5	DCLRE1A	44	0	38	0	18	40
ZFP1_CCDS10914.2_ex2_16:75203233-75203256:+_5-4	ZFP1	483	91	79	30	107	154
CD1E_CCDS41417.1_ex2_1:158325285-158325308:-_24-9	CD1E	704	868	277	356	280	314
ARSA_CCDS14100.2_ex5_22:51065332-51065355:-_5-2	ARSA	616	145	541	819	333	375
C14orf93_CCDS61399.1_ex4_14:23465310-23465333:+_5-3	C14orf93	1083	526	621	762	468	609
PFKFB3_CCDS44353.1_ex2_10:6257187-6257210:+_5-1	PFKFB3	580	176	419	529	389	456
PTPN13_CCDS47093.1_ex5_4:87622576-87622599:-_5-2	PTPN13	35	137	120	220	148	211
ZNHIT3_CCDS11312.1_ex2_17:34848711-34848734:+_6-3	ZNHIT3	609	64	167	104	230	287
NUPR1_CCDS10634.1_ex0_16:28549469-28549492:-_7-3	NUPR1	773	745	696	675	444	546
TNMD_CCDS14469.1_ex1_X:99840313-99840336:-_5-2	TNMD	673	395	298	832	316	351
INVS_CCDS6746.1_ex2_9:102988368-102988391:+_5-2	INVS	217	315	424	270	301	317
CNN2_CCDS12053.1_ex1_19:1031141-1031164:+_5-2	CNN2	406	102	110	402	240	285
NSF_CCDS42354.1_ex10_17:44771270-44771293:+_5-5	NSF	132	51	126	58	30	41
MAP3K9_CCDS32112.1_ex7_14:71209194-71209217:+_5-2	MAP3K9	1059	328	512	755	607	691
KRT222_CCDS11371.1_ex2_17:38813978-38814001:-_5-1	KRT222	159	6	94	34	67	55
LRRC46_CCDS11518.1_ex6_17:45913747-45913770:-_5-4	LRRC46	1370	1398	1726	1493	945	1243
DUT_CCDS32231.1_ex2_15:48626682-48626705:+_7-5	DUT	253	358	133	126	180	174
MED9_CCDS11184.1_ex0_17:17380451-17380474:-_5-1	MED9	1210	340	695	1085	690	829
KRBA2_CCDS11141.1_ex0_17:8273394-8273417:-_5-3	KRBA2	218	82	103	186	149	175
HEPN1_CCDS41729.1_ex0_11:124789798-124789821:-_5-4	HEPN1	98	407	63	46	242	262
PLSCR3_CCDS42253.1_ex2_17:7296156-7296179:-_5-1	PLSCR3	578	425	481	477	500	653
CD79A_CCDS12589.1_ex1_19:42383135-42383158:-_5-2	CD79A	893	696	923	591	705	891
PI4K2A_CCDS7469.1_ex0_10:99400899-99400922:-_5-5	PI4K2A	836	281	289	1415	605	695
ANGPTL2_CCDS6868.1_ex3_9:129870742-129870765:+_5-4	ANGPTL2	753	366	512	481	544	599
ODC1_CCDS1672.1_ex5_2:10583651-10583674:+_5-2	ODC1	628	99	312	569	289	408
NIN_CCDS32078.2_ex24_14:51259540-51259563:-_5-5	NIN	477	340	155	310	154	254
PPP2R2C_CCDS3388.1_ex6_4:6380220-6380243:+_5-4	PPP2R2C	1152	907	1381	807	827	1073
COL27A1_CCDS6802.1_ex2_9:116930227-116930250:-_5-1	COL27A1	962	260	464	1021	557	598
TSPYL5_CCDS34927.1_ex0_8:98289683-98289706:-_5-5	TSPYL5	101	650	420	513	342	408
ATP5J_CCDS13574.1_ex1_21:27097652-27097675:-_6-3	ATP5J	62	5	0	4	20	36
COL4A2_CCDS41907.1_ex27_13:111125271-111125294:+_5-5	COL4A2	50	102	197	295	346	437
LYZ_CCDS8989.1_ex1_12:69743985-69744008:+_5-4	LYZ	662	376	621	1094	444	613
HIRA_CCDS13759.1_ex18_22:19384360-19384383:-_5-4	HIRA	992	719	1105	732	557	668
PYGB_CCDS13171.1_ex4_20:25255328-25255351:+_5-4	PYGB	622	355	508	711	581	538
NLRP5_CCDS12938.1_ex6_19:56538375-56538398:+_5-1	NLRP5	896	282	549	1194	524	645
STAC2_CCDS11335.1_ex8_17:37373411-37373434:-_5-3	STAC2	20	154	8	135	93	93
MAGEA8_CCDS14692.1_ex0_X:149013362-149013385:-_5-4	MAGEA8	2039	1350	1696	1638	1240	1541
DNAH9_CCDS11160.1_ex25_17:11608379-11608402:+_10-2	DNAH9	627	293	883	1018	630	794
NCOA4_CCDS44393.1_ex2_10:51580572-51580595:+_5-2	NCOA4	600	1224	786	468	434	562
TMEM66_CCDS6074.1_ex3_8:29927231-29927254:+_6-5	TMEM66	313	46	306	392	199	295
ZMYM4_CCDS389.1_ex10_1:35851731-35851754:-_5-4	ZMYM4	347	251	336	600	315	354
PPP4R4_CCDS9921.1_ex0_14:94640906-94640929:-_7-2	PPP4R4	1629	731	835	1172	693	892
ZNF175_CCDS12837.1_ex3_19:52090553-52090576:+_5-5	ZNF175	0	0	25	0	12	9
CCDC174_CCDS2620.2_ex4_3:14703199-14703222:-_5-3	CCDC174	238	343	275	317	234	250
MORF4L1_CCDS10307.1_ex9_15:79185931-79185954:+_5-4	MORF4L1	213	239	68	225	173	198
SGPL1_CCDS31216.1_ex4_10:72617365-72617388:+_5-3	SGPL1	511	862	321	261	507	554
PLP2_CCDS14319.1_ex2_X:49029777-49029800:-_5-5	PLP2	6	191	177	573	182	245
NBL1_CCDS196.2_ex0_1:19981674-19981697:-_5-4	NBL1	498	797	658	937	568	640
MSRA_CCDS47798.1_ex2_8:10159095-10159118:+_5-3	MSRA	424	157	193	646	364	364
C9_CCDS3929.1_ex8_5:39341656-39341679:-_5-3	C9	209	51	97	475	232	245
CBFA2T3_CCDS10972.1_ex7_16:88958357-88958380:-_5-3	CBFA2T3	530	434	463	809	590	575
POM121L2_CCDS59497.1_ex0_6:27278913-27278936:+_5-1	POM121L2	757	326	665	606	377	451
OTP_CCDS4039.1_ex0_5:76926438-76926461:-_5-1	OTP	2331	1616	1299	1813	1121	1370
SEC61B_CCDS6741.1_ex1_9:101984897-101984920:+_5-1	SEC61B	751	698	1103	603	675	863
GPR18_CCDS9491.1_ex0_13:99907940-99907963:+_5-5	GPR18	65	31	91	262	124	144
CEP70_CCDS3102.1_ex7_3:138244389-138244412:+_5-3	CEP70	878	817	765	548	641	786
PLEKHH3_CCDS11434.1_ex5_17:40823538-40823561:+_5-2	PLEKHH3	993	190	799	831	695	857
ITPA_CCDS13051.1_ex5_20:3199201-3199224:-_5-4	ITPA	390	566	412	448	363	479
PGD_CCDS113.1_ex4_1:10464291-10464314:-_5-3	PGD	331	180	527	343	301	426
STRN_CCDS1784.1_ex13_2:37129754-37129777:-_5-3	STRN	141	60	111	113	200	264
EPPIN-WFDC6_CCDS56195.1_ex2_20:44171356-44171379:+_2-1	EPPIN-WFDC6	652	333	803	895	453	535
NUPL1_CCDS31949.1_ex1_13:25881998-25882021:+_5-1	NUPL1	924	330	343	332	401	399
RB1CC1_CCDS34892.1_ex9_8:53570053-53570076:-_5-1	RB1CC1	143	195	420	161	150	190
CLECL1_CCDS8603.1_ex1_12:9885742-9885765:-_5-5	CLECL1	817	766	534	295	531	684
SLC44A5_CCDS44164.1_ex10_1:75688051-75688074:-_5-1	SLC44A5	563	166	315	198	414	463
CDC25A_CCDS2760.1_ex7_3:48218864-48218887:+_5-1	CDC25A	133	31	268	129	224	280
MAGEA8_CCDS14692.1_ex0_X:149013411-149013434:-_5-5	MAGEA8	586	805	806	406	715	752
TPBGL_CCDS60895.1_ex0_11:74952284-74952307:-_5-2	TPBGL	1206	834	865	640	614	765
LSM12_CCDS11475.1_ex2_17:42117544-42117567:-_5-2	LSM12	380	818	413	674	314	332
USP2_CCDS58189.1_ex8_11:119229937-119229960:+_5-2	USP2	348	168	273	38	206	265
FSCN2_CCDS45810.1_ex0_17:79496093-79496116:-_5-3	FSCN2	817	321	705	925	591	721
TIAL1_CCDS31295.1_ex5_10:121338277-121338300:-_5-1	TIAL1	282	63	285	561	219	279
FANCF_CCDS7857.1_ex0_11:22647022-22647045:-_5-2	FANCF	1088	947	813	1001	572	670
ZBTB21_CCDS13678.1_ex0_21:43413809-43413832:+_5-5	ZBTB21	59	2	89	142	44	53
ICAM4_CCDS12232.1_ex0_19:10397935-10397958:-_5-3	ICAM4	1911	1179	2420	1972	1567	1628
GALNT7_CCDS3815.1_ex1_4:174169396-174169419:-_5-3	GALNT7	523	90	118	313	275	317
SORT1_CCDS55618.1_ex11_1:109884740-109884763:+_5-4	SORT1	774	395	878	823	471	566
TMPRSS11B_CCDS3521.1_ex7_4:69101867-69101890:-_5-5	TMPRSS11B	92	4	146	23	58	76
TSACC_CCDS1141.1_ex1_1:156314421-156314444:-_5-1	TSACC	58	70	53	5	47	80
FBXL20_CCDS32640.1_ex11_17:37457246-37457269:+_5-5	FBXL20	186	0	124	4	39	48
ADSSL1_CCDS9990.1_ex4_14:105206081-105206104:+_5-4	ADSSL1	414	395	153	277	309	347
DDX6_CCDS44751.1_ex7_11:118635915-118635938:-_5-2	DDX6	241	5	24	111	79	74
HTR1B_CCDS4986.1_ex0_6:78172883-78172906:+_5-5	HTR1B	787	311	570	1189	595	632
RASEF_CCDS6662.1_ex15_9:85640682-85640705:+_5-1	RASEF	948	451	559	737	638	775
RTP1_CCDS3287.2_ex1_3:186917375-186917398:-_5-5	RTP1	152	71	136	115	191	193
TDRD12_CCDS46038.1_ex5_19:33240678-33240701:+_5-5	TDRD12	482	62	309	80	204	277
APOLD1_CCDS44833.1_ex1_12:12940219-12940242:-_5-3	APOLD1	1094	451	1093	961	937	1065
CBWD1_CCDS47947.1_ex10_9:172153-172176:+_3-2	CBWD1	1449	1161	521	792	634	717
CXorf40A_CCDS14687.1_ex0_X:148627338-148627361:+_5-4	CXorf40A	990	450	768	1040	332	399
SAAL1_CCDS31439.1_ex10_11:18124784-18124807:-_5-5	SAAL1	7	167	1	67	30	23
UBE2H_CCDS47710.1_ex2_7:129519459-129519482:-_5-5	UBE2H	224	276	473	625	301	402
TRIB3_CCDS12997.1_ex1_20:372034-372057:-_5-4	TRIB3	281	67	226	285	253	269
FITM2_CCDS33473.1_ex0_20:42935743-42935766:+_5-2	FITM2	1685	1474	915	1300	1136	1460
PI4KB_CCDS55637.1_ex8_1:151280075-151280098:-_5-5	PI4KB	468	1168	665	655	546	650
SDHC_CCDS1230.1_ex5_1:161332115-161332138:+_13-11	SDHC	395	155	184	135	139	200
GATA3_CCDS31143.1_ex1_10:8100489-8100512:-_5-5	GATA3	766	582	246	955	588	596
XYLB_CCDS2678.1_ex2_3:38401878-38401901:-_5-1	XYLB	188	312	251	446	312	421
OTUD4_CCDS3764.1_ex2_4:146085318-146085341:+_7-4	OTUD4	65	1	3	0	37	34
SMS_CCDS14203.1_ex4_X:21995176-21995199:+_5-2	SMS	765	517	571	455	627	705
GLP2R_CCDS11150.1_ex1_17:9737133-9737156:-_5-1	GLP2R	415	236	548	788	417	448
CST1_CCDS13160.1_ex2_20:23731296-23731319:-_5-3	CST1	1740	828	944	1737	985	1160
DHX33_CCDS11072.1_ex9_17:5365719-5365742:-_5-2	DHX33	224	137	163	277	165	202
RARG_CCDS41790.1_ex4_12:53608238-53608261:+_5-3	RARG	657	1810	474	960	623	634
ZNF407_CCDS45885.1_ex0_18:72344878-72344901:-_5-5	ZNF407	176	152	295	476	268	251
RBCK1_CCDS12998.1_ex4_20:400216-400239:-_5-2	RBCK1	307	184	708	211	465	506
KIAA1279_CCDS7284.1_ex0_10:70748844-70748867:+_5-2	KIAA1279	111	3	126	77	152	108
PADI4_CCDS180.1_ex7_1:17668871-17668894:-_5-5	PADI4	1177	1045	525	449	688	865
PCGF2_CCDS32638.1_ex4_17:36895093-36895116:-_5-2	PCGF2	1094	1257	1001	751	631	736
CHI3L1_CCDS1435.1_ex5_1:203152759-203152782:+_5-3	CHI3L1	2850	907	1426	1964	1174	1471
C1orf112_CCDS1285.1_ex9_1:169796906-169796929:+_5-5	C1orf112	1174	807	979	1080	614	723
HIST1H2BK_CCDS4621.1_ex0_6:27114388-27114411:+_4-1	HIST1H2BK	499	188	529	580	371	451
NLRC5_CCDS10773.1_ex3_16:57059433-57059456:+_5-3	NLRC5	480	365	485	453	491	530
PEX16_CCDS31472.1_ex5_11:45936172-45936195:-_5-1	PEX16	568	576	174	178	316	398
CATSPERG_CCDS12514.2_ex12_19:38850174-38850197:-_5-5	CATSPERG	952	710	1000	498	520	645
KIF2C_CCDS512.1_ex5_1:45218912-45218935:-_5-3	KIF2C	758	379	232	114	422	448
PRSS54_CCDS32463.1_ex2_16:58319966-58319989:+_5-4	PRSS54	1021	710	483	566	454	521
TRIM21_CCDS44525.1_ex0_11:4406945-4406968:-_5-1	TRIM21	12	383	147	263	194	212
EXTL1_CCDS271.1_ex0_1:26349486-26349509:-_5-2	EXTL1	234	236	273	210	212	278
CDH23_CCDS44429.1_ex7_10:73337665-73337688:-_10-5	CDH23	977	513	1228	826	944	1082
C1orf100_CCDS31079.1_ex2_1:244541919-244541942:+_6-6	C1orf100	288	76	591	179	216	218
HAGH_CCDS10447.2_ex6_16:1872339-1872362:-_5-5	HAGH	47	80	44	81	84	84
C16orf11_CCDS45365.1_ex0_16:613723-613746:+_5-4	C16orf11	250	498	166	561	317	327
GSTCD_CCDS3672.2_ex1_4:106640543-106640566:-_5-4	GSTCD	798	411	650	461	710	783
MS4A8_CCDS7990.1_ex1_11:60470885-60470908:-_5-4	MS4A8	1095	1485	896	655	713	897
NOC2L_CCDS3.1_ex16_1:892636-892659:+_5-4	NOC2L	826	997	614	586	625	771
BRWD1_CCDS13662.1_ex40_21:40685188-40685211:-_5-5	BRWD1	1026	371	1280	1192	892	959
POU5F1B_CCDS55274.1_ex0_8:128428359-128428382:+_5-3	POU5F1B	1049	1265	724	639	704	822
SPATA9_CCDS4076.1_ex2_5:95011136-95011159:-_5-2	SPATA9	936	509	654	545	444	593
PRR5_CCDS14058.1_ex3_22:45122485-45122508:-_5-1	PRR5	1077	1038	864	1129	726	893
ELAVL4_CCDS44138.1_ex3_1:50659526-50659549:+_5-3	ELAVL4	482	296	173	670	271	371
BSND_CCDS602.1_ex2_1:55472847-55472870:-_5-3	BSND	517	418	750	846	665	666
FOLH1_CCDS31493.1_ex15_11:49221883-49221906:+_11-8	FOLH1	91	126	512	275	266	352
SLC7A4_CCDS33608.1_ex3_22:21385869-21385892:-_5-4	SLC7A4	902	484	508	396	778	844
AMPD2_CCDS30796.1_ex5_1:110170118-110170141:-_5-5	AMPD2	89	180	298	161	168	197
TNR_CCDS1318.1_ex16_1:175360520-175360543:+_5-3	TNR	22	118	281	370	148	194
BHLHE40_CCDS2565.1_ex4_3:5024750-5024773:-_5-5	BHLHE40	1084	1355	1286	1037	855	956
POTEJ_CCDS59432.1_ex12_2:131403734-131403757:+_4-4	POTEJ	647	463	471	900	408	566
GJD3_CCDS58547.1_ex0_17:38519781-38519804:+_5-5	GJD3	843	330	561	515	518	523
NLGN4X_CCDS14126.1_ex4_X:6069240-6069263:+_5-3	NLGN4X	927	330	759	512	663	810
SDCBP2_CCDS13013.1_ex2_20:1293087-1293110:+_5-1	SDCBP2	1269	463	434	357	623	763
KIAA0232_CCDS43209.1_ex4_4:6863826-6863849:-_5-5	KIAA0232	533	446	388	386	407	523
SPRR3_CCDS1033.1_ex0_1:152975733-152975756:-_5-4	SPRR3	606	794	1324	418	374	439
TCAIM_CCDS2712.1_ex2_3:44402994-44403017:-_7-4	TCAIM	23	2	0	0	37	50
DHRS7C_CCDS56020.1_ex3_17:9683278-9683301:+_5-5	DHRS7C	668	458	918	785	692	751
FOLR2_CCDS8212.1_ex0_11:71929761-71929784:+_5-2	FOLR2	471	446	395	420	328	401
SDC1_CCDS1697.1_ex2_2:20403994-20404017:+_5-5	SDC1	1222	815	773	794	628	698
HIPK1_CCDS41370.1_ex5_1:114500848-114500871:-_5-4	HIPK1	426	49	566	701	329	344
FAM178B_CCDS33252.1_ex2_2:97544141-97544164:+_10-3	FAM178B	776	513	821	1397	676	756
IFT122_CCDS3059.1_ex8_3:129195312-129195335:+_5-1	IFT122	182	716	278	45	237	255
C19orf80_CCDS54220.1_ex0_19:11350576-11350599:-_5-4	C19orf80	434	777	549	1113	632	754
DAAM2_CCDS54999.1_ex6_6:39838129-39838152:-_5-4	DAAM2	475	5	326	144	126	173
DPH5_CCDS41358.1_ex1_1:101458251-101458274:+_5-1	DPH5	97	120	78	52	80	86
HAUS1_CCDS11928.1_ex2_18:43698269-43698292:-_5-5	HAUS1	342	424	280	179	373	430
NR0B2_CCDS291.1_ex1_1:27240121-27240144:+_5-2	NR0B2	658	830	190	914	443	632
LAMTOR5_CCDS824.1_ex3_1:110950246-110950269:-_5-2	LAMTOR5	524	582	441	1036	708	794
AREG_CCDS3565.1_ex1_4:75312450-75312473:+_5-4	AREG	0	26	245	3	47	76
GPR65_CCDS9879.1_ex0_14:88477440-88477463:-_5-3	GPR65	1127	1119	840	1220	741	947
USP29_CCDS33124.1_ex0_19:57641012-57641035:-_5-4	USP29	0	0	0	0	16	33
SDF2_CCDS11238.1_ex1_17:26982321-26982344:+_5-1	SDF2	368	186	220	70	242	314
UNG_CCDS9124.1_ex1_12:109536340-109536363:+_5-2	UNG	1084	1144	1256	1569	1060	1316
GPC4_CCDS14637.1_ex6_X:132458212-132458235:-_5-2	GPC4	1126	2103	1409	1321	873	1142
NTNG1_CCDS30785.1_ex1_1:107867150-107867173:+_5-4	NTNG1	238	254	146	230	272	307
OTUD7A_CCDS10026.1_ex4_15:31795919-31795942:+_5-4	OTUD7A	444	43	155	417	209	288
NSMCE4A_CCDS7624.1_ex8_10:123733517-123733540:-_5-4	NSMCE4A	35	95	0	2	18	31
CENPE_CCDS34042.1_ex34_4:104097115-104097138:-_5-4	CENPE	404	177	209	126	98	132
NME6_CCDS2763.1_ex1_3:48336602-48336625:+_5-1	NME6	224	356	267	191	269	240
CTNNBIP1_CCDS106.1_ex2_1:9932033-9932056:-_4-4	CTNNBIP1	532	427	901	1037	543	626
ZNF106_CCDS32208.1_ex16_15:42740557-42740580:-_5-2	ZNF106	311	822	584	555	358	422
PREPL_CCDS33190.1_ex9_2:44569613-44569636:+_5-3	PREPL	42	133	91	63	182	211
SYNE4_CCDS42553.1_ex6_19:36499137-36499160:+_5-4	SYNE4	278	303	664	528	246	288
CIR1_CCDS2256.1_ex2_2:175216432-175216455:-_5-3	CIR1	701	389	406	702	510	623
DIAPH1_CCDS43373.1_ex21_5:140961926-140961949:-_5-5	DIAPH1	396	58	30	320	121	181
CLDN16_CCDS3296.1_ex1_3:190120207-190120230:-_5-5	CLDN16	1249	743	1036	1044	548	816
NDUFB11_CCDS14273.1_ex2_X:47003940-47003963:+_5-4	NDUFB11	481	165	462	224	438	462
ZNF134_CCDS42638.1_ex1_19:58131877-58131900:-_5-5	ZNF134	205	283	735	151	229	267
RTDR1_CCDS13803.1_ex4_22:23481025-23481048:-_5-3	RTDR1	1149	922	1620	704	701	864
SAAL1_CCDS31439.1_ex5_11:18110972-18110995:-_5-1	SAAL1	86	1	4	113	46	50
KLHL29_CCDS54335.1_ex1_2:23862078-23862101:+_5-2	KLHL29	599	589	571	186	386	425
MTUS2_CCDS41874.1_ex2_13:30054282-30054305:-_10-7	MTUS2	422	974	451	788	612	621
UQCRC2_CCDS10601.1_ex2_16:21968858-21968881:-_5-2	UQCRC2	160	9	459	100	135	161
BAG2_CCDS4961.1_ex2_6:57048606-57048629:-_5-2	BAG2	230	19	311	350	121	150
PLOD3_CCDS5715.1_ex12_7:100856434-100856457:-_5-3	PLOD3	128	447	394	347	535	567
HYDIN_CCDS10897.1_ex12_16:71171160-71171183:+_5-3	HYDIN	257	76	142	208	120	147
DLX5_CCDS5647.1_ex2_7:96653690-96653713:-_5-3	DLX5	574	411	528	684	443	535
SALL3_CCDS12013.1_ex1_18:76753430-76753453:-_5-2	SALL3	117	375	324	542	144	206
TRIM64B_CCDS53693.1_ex3_11:89607374-89607397:-_5-1	TRIM64B	284	42	27	313	238	280
PARD3B_CCDS42804.1_ex8_2:205989152-205989175:+_5-4	PARD3B	637	604	385	805	558	629
CD3G_CCDS8395.1_ex2_11:118220617-118220640:-_5-5	CD3G	420	391	681	844	427	570
PPIL1_CCDS4826.1_ex2_6:36839555-36839578:-_5-4	PPIL1	144	175	41	81	213	200
CD28_CCDS2361.1_ex1_2:204591453-204591476:+_9-3	CD28	428	199	914	634	402	486
TEX38_CCDS57999.1_ex1_1:47138598-47138621:+_5-2	TEX38	527	247	598	326	456	532
ARSA_CCDS14100.2_ex5_22:51065374-51065397:-_5-3	ARSA	1703	808	970	1016	855	1049
SLC28A3_CCDS6670.1_ex8_9:86907634-86907657:-_5-1	SLC28A3	98	14	5	91	115	127
SMARCA5_CCDS3761.1_ex4_4:144446630-144446653:+_5-2	SMARCA5	302	494	502	213	179	196
AMOT_CCDS14563.1_ex8_X:112054584-112054607:+_5-5	AMOT	443	714	382	328	534	628
TTC27_CCDS33176.1_ex3_2:32865398-32865421:-_5-1	TTC27	532	48	292	165	239	257
POMGNT1_CCDS531.1_ex20_1:46663369-46663392:+_5-5	POMGNT1	1015	979	815	965	686	915
C1orf192_CCDS30921.1_ex2_1:161335975-161335998:+_5-4	C1orf192	1	106	106	268	93	113
TBC1D26_CCDS42265.1_ex4_17:15641686-15641709:-_5-5	TBC1D26	239	193	93	502	255	265
UBL7_CCDS10263.1_ex9_15:74751098-74751121:-_5-5	UBL7	356	384	262	370	318	408
SLC9B1_CCDS34041.1_ex5_4:103853337-103853360:-_5-1	SLC9B1	367	68	239	277	226	265
DPYD_CCDS30777.1_ex20_1:98293668-98293691:-_5-3	DPYD	817	348	351	124	192	213
NUCKS1_CCDS30987.1_ex4_1:205696848-205696871:-_5-4	NUCKS1	226	229	63	94	189	211
TRIM32_CCDS6817.1_ex0_9:119460384-119460407:-_5-2	TRIM32	750	754	779	577	618	675
IFT57_CCDS2951.1_ex8_3:107937459-107937482:+_5-3	IFT57	145	3	119	64	121	129
DHTKD1_CCDS7087.1_ex3_10:12129560-12129583:+_5-1	DHTKD1	477	199	238	298	224	266
CCL11_CCDS11279.1_ex1_17:32614147-32614170:-_5-2	CCL11	8	0	81	0	23	44
MSRB1_CCDS42100.1_ex2_16:1991315-1991338:+_5-4	MSRB1	596	947	884	708	632	616
TBR1_CCDS33310.1_ex0_2:162273343-162273366:-_5-2	TBR1	414	545	303	354	418	571
FGF9_CCDS9298.1_ex0_13:22246141-22246164:+_5-1	FGF9	315	107	264	215	252	235
SLC6A7_CCDS4305.1_ex1_5:149574359-149574382:+_5-1	SLC6A7	679	215	720	396	400	618
PAICS_CCDS47060.1_ex4_4:57314654-57314677:+_5-2	PAICS	230	304	534	253	158	206
RGS16_CCDS1348.1_ex1_1:182571111-182571134:-_5-2	RGS16	350	1231	477	539	440	533
MDM4_CCDS1447.1_ex9_1:204518413-204518436:-_15-11	MDM4	292	13	312	197	157	185
NOB1_CCDS10884.1_ex7_16:69788498-69788521:+_5-5	NOB1	707	643	857	576	439	596
C22orf46_CCDS46717.1_ex1_22:42089663-42089686:-_5-4	C22orf46	152	561	478	123	227	242
BCOR_CCDS14250.1_ex11_X:39932803-39932826:-_5-2	BCOR	1092	833	1286	1268	916	1164
PABPC1L2A_CCDS35334.1_ex0_X:72298915-72298938:+_5-1	PABPC1L2A	1734	1256	1273	1179	1421	1544
CSTF1_CCDS13452.1_ex2_20:54972749-54972772:+_5-5	CSTF1	700	1220	490	298	433	564
PRR7_CCDS4419.1_ex0_5:176882175-176882198:+_5-1	PRR7	215	164	154	118	346	248
DNAJC4_CCDS41666.1_ex3_11:64000208-64000231:-_5-5	DNAJC4	123	296	362	803	323	369
MYOZ1_CCDS7330.1_ex2_10:75394360-75394383:-_5-1	MYOZ1	903	980	725	845	608	689
PPP2R2A_CCDS34867.1_ex5_8:26218492-26218515:-_5-2	PPP2R2A	370	199	293	377	273	285
BCHE_CCDS3198.1_ex2_3:165548027-165548050:+_5-1	BCHE	469	744	454	699	375	471
ATP6V1D_CCDS9780.1_ex4_14:67814136-67814159:+_5-3	ATP6V1D	85	0	0	19	14	24
SDC2_CCDS6272.1_ex1_8:97605791-97605814:+_5-1	SDC2	351	288	842	371	465	529
ARHGAP12_CCDS59214.1_ex14_10:32150362-32150385:+_5-2	ARHGAP12	601	251	755	601	513	549
RECK_CCDS6597.1_ex1_9:36052298-36052321:+_5-1	RECK	429	546	124	156	306	401
ZNF490_CCDS12272.1_ex0_19:12692445-12692468:+_5-5	ZNF490	179	86	176	115	157	177
SERPINA11_CCDS32149.1_ex3_14:94914577-94914600:-_5-2	SERPINA11	596	345	721	764	412	456
PXT1_CCDS4820.2_ex1_6:36368317-36368340:+_5-2	PXT1	205	313	523	155	328	385
KLHDC2_CCDS9693.1_ex5_14:50245125-50245148:+_5-5	KLHDC2	374	207	576	437	148	164
JAKMIP3_CCDS44494.1_ex3_10:133948579-133948602:-_5-2	JAKMIP3	218	586	156	302	318	408
TPM2_CCDS6586.1_ex6_9:35685735-35685758:+_7-5	TPM2	715	311	405	370	580	684
ZFYVE21_CCDS55948.1_ex2_14:104194166-104194189:-_5-2	ZFYVE21	1301	1437	1868	1880	1017	1172
PARP16_CCDS10204.1_ex5_15:65578605-65578628:+_5-5	PARP16	897	584	547	622	694	869
ZMYM1_CCDS41302.1_ex8_1:35578880-35578903:+_5-5	ZMYM1	133	13	197	135	146	248
GUCY1A3_CCDS34085.1_ex3_4:156631955-156631978:+_5-3	GUCY1A3	783	295	439	370	309	371
GJB7_CCDS5008.1_ex0_6:87994354-87994377:+_5-3	GJB7	568	246	203	841	277	435
LMO4_CCDS713.1_ex0_1:87797881-87797904:+_5-3	LMO4	116	93	330	108	195	211
SIL1_CCDS4209.1_ex7_5:138456732-138456755:+_5-4	SIL1	1614	748	1026	1157	1247	1370
BLID_CCDS31693.1_ex0_11:121986493-121986516:+_5-4	BLID	830	1281	1442	2060	836	991
KLK4_CCDS12809.1_ex2_19:51411955-51411978:+_5-1	KLK4	771	40	432	146	388	418
TRIM33_CCDS872.1_ex13_1:114970368-114970391:-_5-2	TRIM33	100	47	145	427	246	310
ALX3_CCDS819.1_ex1_1:110604089-110604112:+_5-1	ALX3	479	956	313	468	504	537
PSME1_CCDS41930.1_ex6_14:24607295-24607318:+_5-5	PSME1	239	57	345	228	154	197
SLC27A3_CCDS1053.1_ex1_1:153749076-153749099:-_5-5	SLC27A3	676	528	180	362	388	442
S1PR5_CCDS12240.1_ex0_19:10625354-10625377:+_5-2	S1PR5	508	343	650	363	543	556
ASPH_CCDS34899.1_ex1_8:62580820-62580843:-_10-5	ASPH	549	331	42	137	314	369
ACTL10_CCDS33463.1_ex0_20:32255394-32255417:+_5-1	ACTL10	336	314	450	533	427	527
TSC22D1_CCDS31966.1_ex2_13:45149332-45149355:+_11-6	TSC22D1	53	0	4	135	74	71
RPS3_CCDS58161.1_ex2_11:75112710-75112733:-_5-2	RPS3	1298	973	1645	2083	1010	1200
PRSS37_CCDS34764.1_ex2_7:141537741-141537764:+_5-2	PRSS37	659	406	525	258	410	414
UXT_CCDS14284.1_ex3_X:47517004-47517027:-_5-1	UXT	304	171	188	334	208	228
TMEM229B_CCDS9783.1_ex0_14:67940330-67940353:-_5-2	TMEM229B	828	1050	1141	562	670	732
CYBB_CCDS14242.1_ex3_X:37651290-37651313:+_5-3	CYBB	336	274	549	596	442	456
MSTO1_CCDS1114.1_ex8_1:155582348-155582371:-_5-5	MSTO1	176	97	45	174	176	188
MBP_CCDS12011.1_ex2_18:74700836-74700859:-_13-1	MBP	1456	1338	1241	481	809	1042
AREG_CCDS3565.1_ex1_4:75312415-75312438:-_5-3	AREG	1011	382	1270	1356	1074	1313
AFM_CCDS3557.1_ex4_4:74352743-74352766:+_5-2	AFM	505	261	675	234	434	494
RHOBTB2_CCDS55210.1_ex3_8:22863595-22863618:-_5-3	RHOBTB2	101	500	768	315	234	311
MRPL41_CCDS7046.1_ex0_9:140446635-140446658:+_5-2	MRPL41	375	89	462	517	313	387
RIPPLY2_CCDS34493.1_ex1_6:84563399-84563422:+_5-1	RIPPLY2	761	1153	700	1436	721	872
GPR126_CCDS47489.1_ex3_6:142691301-142691324:-_5-4	GPR126	473	517	238	721	339	395
BAIAP2_CCDS11775.1_ex4_17:79059467-79059490:+_5-2	BAIAP2	100	49	91	151	169	171
THAP10_CCDS10237.1_ex2_15:71184407-71184430:+_5-3	THAP10	52	191	328	58	69	103
PARD6G_CCDS12022.1_ex1_18:77960768-77960791:-_5-5	PARD6G	752	1174	809	634	569	670
CYP2D6_CCDS46721.1_ex6_22:42525175-42525198:-_6-5	CYP2D6	973	720	411	922	457	587
TNS3_CCDS5506.2_ex14_7:47408579-47408602:+_5-2	TNS3	605	776	1043	366	762	840
ACVR1C_CCDS2205.1_ex4_2:158400994-158401017:-_5-2	ACVR1C	634	706	350	417	487	545
ANK3_CCDS55711.1_ex15_10:61868689-61868712:+_5-1	ANK3	737	518	206	346	484	585
SCRN1_CCDS47567.1_ex3_7:29980332-29980355:+_5-1	SCRN1	347	189	271	326	322	314
STARD13_CCDS9348.1_ex9_13:33703734-33703757:-_5-3	STARD13	367	385	401	402	392	443
HDAC6_CCDS14306.1_ex9_X:48672867-48672890:-_5-3	HDAC6	994	396	1169	1293	763	955
MTCP1_CCDS44027.1_ex1_X:154294048-154294071:+_5-2	MTCP1	83	156	190	242	114	145
CASP8_CCDS2342.1_ex0_2:202131496-202131519:+_5-4	CASP8	1311	175	705	580	586	748
LAPTM4A_CCDS1696.1_ex3_2:20237114-20237137:+_5-1	LAPTM4A	105	19	126	289	157	191
MDFI_CCDS4857.1_ex2_6:41617473-41617496:-_5-5	MDFI	1006	460	255	1029	575	632
RASD2_CCDS13916.1_ex0_22:35943050-35943073:+_5-3	RASD2	845	435	361	670	568	704
CCDC147_CCDS31282.1_ex6_10:106130670-106130693:+_5-4	CCDC147	266	467	394	586	360	402
REV3L_CCDS5091.2_ex19_6:111696909-111696932:-_5-3	REV3L	0	0	18	14	61	59
C7orf34_CCDS5876.2_ex0_7:142636756-142636779:-_5-1	C7orf34	967	517	461	515	319	428
PTAR1_CCDS47978.1_ex3_9:72347260-72347283:-_5-3	PTAR1	723	292	562	860	528	651
NDUFB9_CCDS6352.1_ex2_8:125559244-125559267:+_5-4	NDUFB9	400	14	14	337	203	257
SOX3_CCDS14669.1_ex0_X:139587079-139587102:-_5-5	SOX3	486	466	260	341	286	372
LOC81691_CCDS10591.1_ex7_16:20838410-20838433:-_5-3	LOC81691	955	147	506	1002	697	698
FBXL5_CCDS3415.1_ex4_4:15629611-15629634:-_5-2	FBXL5	229	371	541	304	233	280
PAMR1_CCDS31460.1_ex8_11:35513641-35513664:-_5-5	PAMR1	173	193	144	468	195	227
CASKIN2_CCDS11723.1_ex9_17:73501051-73501074:+_5-3	CASKIN2	691	648	981	748	807	992
ST8SIA2_CCDS10372.1_ex3_15:92981764-92981787:-_5-5	ST8SIA2	972	1494	977	906	774	868
KCNH8_CCDS2632.1_ex7_3:19479719-19479742:-_5-4	KCNH8	1117	250	515	418	574	681
MMP1_CCDS8322.1_ex8_11:102667995-102668018:+_5-3	MMP1	785	160	388	431	596	602
SPATA2_CCDS13422.1_ex0_20:48522995-48523018:+_5-2	SPATA2	936	892	703	666	601	805
LARS_CCDS34265.1_ex14_5:145523857-145523880:+_5-1	LARS	242	213	361	170	247	257
RCAN3_CCDS254.1_ex3_1:24861584-24861607:+_10-9	RCAN3	312	280	437	205	290	341
ODAM_CCDS3536.2_ex3_4:71063859-71063882:-_5-4	ODAM	1050	289	846	854	757	746
SLC9A7_CCDS14269.1_ex13_X:46532005-46532028:+_5-2	SLC9A7	808	399	430	220	328	379
COPS8_CCDS2517.1_ex3_2:237998615-237998638:-_5-4	COPS8	131	184	96	353	124	147
ATL1_CCDS32077.1_ex6_14:51080015-51080038:+_5-4	ATL1	741	169	169	368	360	375
C22orf29_CCDS13769.1_ex0_22:19839274-19839297:+_5-1	C22orf29	653	437	910	244	577	606
NFKBIL1_CCDS4700.1_ex1_6:31516080-31516103:-_5-1	NFKBIL1	1461	805	767	1441	747	914
SLC22A12_CCDS60835.1_ex4_11:64365972-64365995:+_5-3	SLC22A12	643	676	590	838	702	807
SIRPD_CCDS13018.1_ex2_20:1532551-1532574:-_5-4	SIRPD	165	205	342	81	177	181
FBXW10_CCDS11199.3_ex11_17:18675772-18675795:+_7-5	FBXW10	626	65	260	828	358	434
HMBOX1_CCDS6071.1_ex3_8:28866601-28866624:-_5-5	HMBOX1	576	357	217	494	278	398
ZNF665_CCDS46169.1_ex0_19:53669556-53669579:-_5-5	ZNF665	616	386	230	146	330	386
SLC4A8_CCDS44890.1_ex7_12:51853818-51853841:-_5-5	SLC4A8	199	315	84	106	145	209
MTSS1L_CCDS32476.1_ex4_16:70708338-70708361:+_5-1	MTSS1L	686	351	421	542	462	572
AJAP1_CCDS54.1_ex1_1:4772610-4772633:+_5-4	AJAP1	1058	1599	1251	952	598	680
C5orf28_CCDS3945.1_ex1_5:43453789-43453812:+_5-4	C5orf28	133	109	74	102	119	87
CCDC94_CCDS12124.1_ex3_19:4254391-4254414:-_5-5	CCDC94	357	667	876	313	444	570
CTSA_CCDS13385.2_ex4_20:44521040-44521063:-_5-3	CTSA	27	17	45	476	90	116
FBXL16_CCDS10421.1_ex4_16:746824-746847:-_5-3	FBXL16	471	164	484	427	302	320
KDM6A_CCDS14265.1_ex15_X:44922668-44922691:+_5-2	KDM6A	1130	244	514	289	467	578
ZBTB43_CCDS6867.1_ex0_9:129595117-129595140:-_5-3	ZBTB43	935	1159	582	1142	730	848
HOXD11_CCDS2265.1_ex0_2:176972566-176972589:+_5-4	HOXD11	471	469	452	341	396	460
RASAL2_CCDS1321.2_ex7_1:178412089-178412112:-_5-4	RASAL2	868	699	299	650	434	515
TTC34_CCDS55565.1_ex5_1:2704086-2704109:+_5-5	TTC34	2125	503	811	472	546	733
IDE_CCDS53554.1_ex10_10:94239140-94239163:-_5-5	IDE	941	432	360	1133	504	605
MANBAL_CCDS13293.1_ex0_20:35929781-35929804:-_4-2	MANBAL	192	267	291	328	185	207
EIF4EBP2_CCDS7303.1_ex1_10:72179703-72179726:+_5-4	EIF4EBP2	709	124	895	1129	482	651
GSG1L_CCDS10631.1_ex3_16:27856272-27856295:+_6-3	GSG1L	1408	736	837	846	599	823
PLA2G4F_CCDS32204.1_ex17_15:42446580-42446603:+_5-4	PLA2G4F	1315	1997	797	1102	852	950
FAM221A_CCDS47561.1_ex2_7:23729004-23729027:-_5-3	FAM221A	1327	821	442	1067	658	858
OPN4_CCDS31237.1_ex5_10:88419112-88419135:-_5-5	OPN4	604	750	384	552	307	351
DHCR7_CCDS8200.1_ex5_11:71155069-71155092:+_5-5	DHCR7	625	612	92	332	367	435
YAF2_CCDS31775.1_ex0_12:42554571-42554594:-_14-1	YAF2	314	207	382	235	250	348
TASP1_CCDS13116.1_ex9_20:13567907-13567930:-_5-3	TASP1	356	149	371	229	210	245
GSC2_CCDS13757.1_ex1_22:19137343-19137366:+_5-1	GSC2	323	337	101	561	339	366
MAPRE3_CCDS1731.1_ex3_2:27248542-27248565:-_5-5	MAPRE3	936	282	753	509	658	822
BBX_CCDS2950.1_ex1_3:107435569-107435592:+_5-2	BBX	1368	1038	703	1781	1108	1293
DNASE1L2_CCDS42105.1_ex1_16:2287043-2287066:+_5-2	DNASE1L2	683	461	1081	705	869	960
PURG_CCDS34878.1_ex1_8:30890105-30890128:+_5-4	PURG	625	183	1070	305	708	827
TCTE3_CCDS5310.1_ex2_6:170144158-170144181:-_5-1	TCTE3	246	179	243	40	156	159
ATP5F1_CCDS836.1_ex4_1:111999253-111999276:+_5-5	ATP5F1	434	264	268	351	137	208
ISYNA1_CCDS12379.1_ex5_19:18547241-18547264:-_5-3	ISYNA1	602	680	460	786	727	824
PTHLH_CCDS44853.1_ex1_12:28116633-28116656:+_5-5	PTHLH	246	383	295	373	361	346
RCBTB1_CCDS9418.1_ex5_13:50125561-50125584:-_5-1	RCBTB1	517	30	219	249	220	289
ARNT2_CCDS32307.1_ex8_15:80843583-80843606:+_5-4	ARNT2	283	121	340	770	275	315
RBM41_CCDS14526.1_ex2_X:106332024-106332047:-_5-2	RBM41	377	314	358	208	261	283
CTRL_CCDS10852.1_ex3_16:67964686-67964709:+_5-4	CTRL	467	164	452	586	366	447
TRIM3_CCDS58115.1_ex7_11:6478596-6478619:-_5-4	TRIM3	670	303	608	387	520	671
TUBA1C_CCDS8782.1_ex2_12:49663731-49663754:-_5-3	TUBA1C	1330	954	945	1143	1026	1186
SERPINB1_CCDS4477.1_ex3_6:2838190-2838213:-_5-2	SERPINB1	299	153	274	90	403	434
FRMPD1_CCDS6612.1_ex13_9:37740696-37740719:+_5-5	FRMPD1	990	1016	959	1313	660	820
MTFMT_CCDS45280.1_ex8_15:65321767-65321790:-_5-3	MTFMT	1732	774	1268	1891	870	1103
ARHGAP25_CCDS33214.2_ex2_2:69009375-69009398:+_5-1	ARHGAP25	339	549	123	499	159	206
LAMA1_CCDS32787.1_ex47_18:7032143-7032166:-_5-4	LAMA1	804	303	499	802	658	770
KLK6_CCDS12811.1_ex1_19:51465079-51465102:+_7-3	KLK6	492	694	191	346	445	522
WDSUB1_CCDS2208.1_ex9_2:160139236-160139259:-_5-2	WDSUB1	657	965	693	407	586	605
RPS6KC1_CCDS1513.1_ex10_1:213414394-213414417:-_5-5	RPS6KC1	579	453	539	437	447	482
CCDC23_CCDS474.1_ex1_1:43282127-43282150:-_4-4	CCDC23	985	342	1755	915	625	864
NOP16_CCDS43403.1_ex3_5:175815301-175815324:-_5-4	NOP16	405	28	602	262	270	357
CYP8B1_CCDS2707.1_ex0_3:42917112-42917135:-_5-4	CYP8B1	869	359	103	560	371	441
SOCS1_CCDS10546.1_ex0_16:11348977-11349000:-_5-2	SOCS1	128	585	199	112	222	268
CLMN_CCDS9933.1_ex5_14:95675805-95675828:-_5-2	CLMN	412	293	43	274	217	245
CACNA2D4_CCDS44785.1_ex31_12:1996177-1996200:-_5-3	CACNA2D4	1058	496	500	573	629	718
DCP1B_CCDS31727.1_ex4_12:2074823-2074846:-_5-4	DCP1B	180	211	440	280	208	289
IL2_CCDS3726.1_ex3_4:123377477-123377500:-_5-4	IL2	420	611	440	609	528	595
FAM49B_CCDS6361.1_ex8_8:130883619-130883642:-_5-5	FAM49B	1256	497	690	470	342	425
BCKDHA_CCDS12581.1_ex4_19:41925133-41925156:-_5-5	BCKDHA	387	557	884	419	635	703
JAZF1_CCDS5416.1_ex4_7:28220066-28220089:+_5-5	JAZF1	789	168	1357	635	600	737
LSMEM2_CCDS2814.1_ex2_3:50324255-50324278:+_5-4	LSMEM2	228	50	74	86	155	173
NDUFV3_CCDS33572.1_ex1_21:44317133-44317156:-_9-3	NDUFV3	378	520	392	54	405	483
TUBA3D_CCDS33290.1_ex2_2:132237007-132237030:+_5-3	TUBA3D	188	64	683	493	369	433
PLCXD1_CCDS14103.1_ex5_Y:165911-165934:+_5-5	PLCXD1	2191	514	991	1344	815	1098
SV2C_CCDS43331.1_ex1_5:75490740-75490763:+_5-3	SV2C	645	208	178	302	414	467
TERF2IP_CCDS32491.1_ex0_16:75682013-75682036:+_5-2	TERF2IP	867	640	744	1666	767	922
PRMT7_CCDS10866.1_ex7_16:68379662-68379685:+_5-5	PRMT7	863	153	740	578	390	512
RRP9_CCDS2837.1_ex9_3:51971292-51971315:-_5-4	RRP9	623	267	683	795	621	653
PRR18_CCDS5291.1_ex0_6:166721291-166721314:-_5-4	PRR18	425	709	425	825	595	647
GPR139_CCDS32398.1_ex0_16:20043613-20043636:+_5-2	GPR139	240	123	560	226	307	331
GPR126_CCDS47489.1_ex2_6:142688820-142688843:-_5-3	GPR126	140	300	250	836	312	335
AKAP7_CCDS5144.1_ex1_6:131574215-131574238:+_14-7	AKAP7	69	375	454	658	156	230
AGBL4_CCDS44137.1_ex7_1:49128851-49128874:-_5-1	AGBL4	487	669	611	410	407	549
ADAMTS13_CCDS6970.1_ex5_9:136291337-136291360:+_5-1	ADAMTS13	740	133	426	635	447	492
CCDC117_CCDS13846.1_ex0_22:29168982-29169005:+_5-3	CCDC117	1267	1129	877	1277	825	962
C5orf51_CCDS34151.1_ex4_5:41912218-41912241:+_5-5	C5orf51	322	43	0	219	76	80
PENK_CCDS6168.1_ex0_8:57354337-57354360:-_5-3	PENK	229	285	380	212	322	446
DIAPH2_CCDS14467.1_ex5_X:96167356-96167379:+_5-3	DIAPH2	429	908	275	473	611	653
MAGEC2_CCDS14678.1_ex0_X:141291216-141291239:+_5-3	MAGEC2	259	312	148	124	349	351
SF3B14_CCDS1707.1_ex1_2:24291242-24291265:-_5-2	SF3B14	463	209	235	435	220	219
SLC26A11_CCDS11771.2_ex4_17:78201711-78201734:-_5-3	SLC26A11	276	128	57	145	259	208
TTC9_CCDS45132.1_ex0_14:71108958-71108981:-_5-1	TTC9	1807	2352	1188	2063	1259	1522
FBXL3_CCDS9457.1_ex3_13:77595797-77595820:-_5-4	FBXL3	544	231	1140	763	644	774
PNMAL1_CCDS33059.1_ex1_19:46974126-46974149:+_5-4	PNMAL1	1575	1229	400	1273	840	1000
DEFB125_CCDS12989.2_ex1_20:76696-76719:+_5-1	DEFB125	0	2	5	0	18	34
MPC1_CCDS5293.1_ex1_6:166779570-166779593:+_5-2	MPC1	122	131	112	226	142	152
C19orf40_CCDS12426.1_ex0_19:33464190-33464213:+_5-1	C19orf40	288	432	386	446	267	329
XAGE3_CCDS14347.1_ex2_X:52895536-52895559:-_5-5	XAGE3	389	281	1086	905	250	343
XPA_CCDS6729.1_ex4_9:100455998-100456021:-_5-4	XPA	121	127	171	644	203	284
GPRC6A_CCDS5112.1_ex3_6:117128197-117128220:-_5-2	GPRC6A	189	48	198	79	288	326
HYAL1_CCDS2816.1_ex0_3:50338163-50338186:+_15-1	HYAL1	447	98	558	267	304	373
ARL16_CCDS45813.1_ex2_17:79650128-79650151:-_5-3	ARL16	410	896	309	441	431	556
EFCAB7_CCDS30737.1_ex5_1:64011638-64011661:+_5-5	EFCAB7	218	2	130	77	79	59
FHIT_CCDS2894.1_ex3_3:59999792-59999815:+_5-2	FHIT	279	151	36	94	135	190
MSL1_CCDS45670.1_ex1_17:38285591-38285614:+_5-3	MSL1	233	308	496	197	224	246
GAD1_CCDS2239.1_ex2_2:171686024-171686047:-_5-3	GAD1	669	829	271	497	340	414
ASRGL1_CCDS8019.1_ex2_11:62124481-62124504:-_5-4	ASRGL1	1575	498	1460	1306	872	1056
UBE2L3_CCDS13790.1_ex2_22:21965246-21965269:+_9-6	UBE2L3	170	142	93	195	161	183
ZNF221_CCDS12633.1_ex3_19:44470054-44470077:+_5-2	ZNF221	60	329	25	98	53	99
RGS22_CCDS43758.1_ex21_8:101083705-101083728:-_5-4	RGS22	438	336	52	735	294	386
TRIM4_CCDS5678.1_ex4_7:99507190-99507213:-_5-2	TRIM4	447	286	494	861	328	444
CNOT11_CCDS2050.1_ex1_2:101874353-101874376:+_5-4	CNOT11	452	111	153	244	280	292
GEMIN6_CCDS1799.1_ex1_2:39008805-39008828:+_5-4	GEMIN6	593	871	435	182	399	551
NYAP1_CCDS5696.1_ex2_7:100086187-100086210:-_5-3	NYAP1	337	117	426	387	409	482
ZBTB39_CCDS31839.1_ex0_12:57398110-57398133:+_5-2	ZBTB39	736	321	454	547	466	528
MED22_CCDS6963.1_ex1_9:136211095-136211118:+_5-1	MED22	1138	674	463	362	653	752
PRR25_CCDS45372.1_ex1_16:857493-857516:-_5-5	PRR25	870	337	397	494	614	587
SIL1_CCDS4209.1_ex7_5:138456747-138456770:+_5-5	SIL1	303	27	458	364	346	445
NRP1_CCDS31179.1_ex8_10:33559770-33559793:-_5-4	NRP1	7	168	0	295	43	42
SRD5A1_CCDS3870.1_ex0_5:6633782-6633805:+_5-1	SRD5A1	652	156	671	491	348	405
SPATA9_CCDS4076.1_ex3_5:95018237-95018260:+_5-5	SPATA9	51	290	77	15	59	108
REEP5_CCDS4109.2_ex3_5:112256851-112256874:+_5-3	REEP5	946	906	797	624	440	498
DEPDC5_CCDS43006.1_ex7_22:32179897-32179920:+_5-4	DEPDC5	504	830	595	674	503	480
PTPN12_CCDS47619.1_ex5_7:77236540-77236563:+_5-1	PTPN12	784	915	767	952	671	739
PPIP5K2_CCDS34207.1_ex9_5:102489567-102489590:+_5-5	PPIP5K2	126	3	10	101	69	109
HEATR6_CCDS11623.1_ex10_17:58137331-58137354:+_5-1	HEATR6	526	586	321	175	148	309
BAZ1B_CCDS5549.1_ex13_7:72903620-72903643:-_5-3	BAZ1B	408	477	412	436	438	511
MMP27_CCDS8319.1_ex8_11:102575294-102575317:-_5-5	MMP27	1355	839	1302	860	635	807
CLDN3_CCDS5559.1_ex0_7:73184090-73184113:-_5-4	CLDN3	1077	1074	869	755	725	966
PIGY_CCDS54778.1_ex0_4:89442801-89442824:+_4-2	PIGY	205	89	187	474	138	208
SWSAP1_CCDS12259.1_ex0_19:11485524-11485547:-_5-1	SWSAP1	429	541	248	166	230	231
PLCZ1_CCDS8680.1_ex8_12:18858129-18858152:+_5-2	PLCZ1	130	214	56	88	132	183
GLRA1_CCDS4320.1_ex3_5:151234719-151234742:+_5-1	GLRA1	85	5	182	3	104	116
POLL_CCDS7513.1_ex6_10:103345839-103345862:+_5-3	POLL	1021	990	673	591	738	801
SYNJ1_CCDS33539.2_ex27_21:34067432-34067455:-_5-5	SYNJ1	608	310	573	614	369	468
HAPLN1_CCDS4061.1_ex2_5:82948426-82948449:-_5-3	HAPLN1	20	1	0	18	17	19
MGEA5_CCDS44471.1_ex8_10:103563593-103563616:+_5-2	MGEA5	561	228	326	520	287	404
IP6K1_CCDS33760.1_ex0_3:49765031-49765054:-_5-3	IP6K1	1491	447	465	669	493	595
RBMXL2_CCDS7777.1_ex0_11:7110719-7110742:-_5-4	RBMXL2	730	651	998	443	635	706
PSMB5_CCDS45083.1_ex0_14:23495558-23495581:-_10-3	PSMB5	548	347	275	261	323	340
CLIC6_CCDS13638.1_ex0_21:36042125-36042148:+_5-1	CLIC6	716	513	732	676	707	818
ATP5SL_CCDS33032.1_ex2_19:41939486-41939509:-_5-1	ATP5SL	646	613	493	545	609	720
TTL_CCDS2096.1_ex0_2:113240022-113240045:+_5-1	TTL	1109	1010	1661	1769	760	960
GGA1_CCDS13951.1_ex1_22:38010225-38010248:+_11-1	GGA1	926	981	596	381	452	496
SOX14_CCDS3094.1_ex0_3:137483757-137483780:+_5-2	SOX14	632	197	263	589	386	517
NICN1_CCDS2798.1_ex4_3:49463740-49463763:+_5-2	NICN1	1215	787	500	830	651	692
ROPN1B_CCDS33841.1_ex1_3:125694458-125694481:+_5-4	ROPN1B	1588	846	1411	2742	1459	1612
PSMB8_CCDS4756.1_ex4_6:32810805-32810828:-_5-4	PSMB8	130	215	292	346	143	154
SLC35E4_CCDS13882.1_ex0_22:31032838-31032861:-_5-3	SLC35E4	860	536	504	1098	621	700
MGAT4A_CCDS2036.1_ex10_2:99274704-99274727:-_5-4	MGAT4A	0	9	0	0	8	13
CFL2_CCDS58311.1_ex2_14:35182588-35182611:-_5-5	CFL2	409	244	539	413	364	401
DCUN1D3_CCDS10592.1_ex1_16:20873710-20873733:+_5-5	DCUN1D3	949	1243	615	803	758	831
TRPC6_CCDS8311.1_ex11_11:101375471-101375494:-_5-3	TRPC6	190	353	706	669	299	343
MEPCE_CCDS55136.1_ex0_7:100029237-100029260:-_10-8	MEPCE	877	460	602	480	525	621
IL23R_CCDS637.1_ex7_1:67705848-67705871:+_5-5	IL23R	101	289	39	11	31	66
AMELY_CCDS14778.1_ex2_Y:6736771-6736794:+_5-5	AMELY	409	450	280	446	430	442
ZKSCAN1_CCDS34698.1_ex1_7:99621883-99621906:-_5-3	ZKSCAN1	353	83	45	186	166	228
SLAMF6_CCDS1205.1_ex5_1:160460913-160460936:-_5-1	SLAMF6	1052	852	845	654	670	971
TBL3_CCDS10453.1_ex4_16:2024615-2024638:+_5-2	TBL3	1329	991	1205	1490	906	1171
ANKRD66_CCDS59024.1_ex1_6:46717692-46717715:-_5-2	ANKRD66	1199	921	640	915	616	875
CREB3_CCDS6588.1_ex1_9:35732985-35733008:+_5-2	CREB3	262	144	430	594	271	432
ELAVL4_CCDS44138.1_ex3_1:50659552-50659575:+_5-4	ELAVL4	591	348	577	538	498	620
MSL3_CCDS14147.1_ex0_X:11776462-11776485:+_9-1	MSL3	1153	781	411	880	560	692
ABHD14A_CCDS2843.1_ex1_3:52011954-52011977:-_5-1	ABHD14A	548	329	308	113	323	474
MBOAT7_CCDS12883.1_ex3_19:54687415-54687438:-_5-3	MBOAT7	989	352	772	232	555	602
ITFG2_CCDS8513.1_ex4_12:2929293-2929316:+_5-5	ITFG2	1133	847	1015	660	683	931
U2AF1L4_CCDS12473.1_ex3_19:36235222-36235245:-_5-3	U2AF1L4	579	871	567	1187	547	604
BCDIN3D_CCDS8790.1_ex0_12:50232692-50232715:+_5-2	BCDIN3D	400	845	384	623	435	545
KATNA1_CCDS5217.1_ex8_6:149953979-149954002:-_5-5	KATNA1	85	19	0	86	44	36
INA_CCDS7545.1_ex0_10:105037928-105037951:+_5-5	INA	532	92	260	629	357	413
RASL12_CCDS10200.1_ex1_15:65350858-65350881:+_5-3	RASL12	420	1000	1073	619	481	548
LIPM_CCDS44457.1_ex2_10:90572861-90572884:-_5-3	LIPM	293	804	375	255	291	316
MAPKAP1_CCDS35140.1_ex3_9:128246843-128246866:+_13-1	MAPKAP1	668	1103	422	1339	581	733
TMEM176B_CCDS47746.1_ex2_7:150490384-150490407:+_5-2	TMEM176B	431	771	697	316	493	582
PMEL_CCDS55833.1_ex5_12:56351404-56351427:+_5-2	PMEL	739	756	791	600	564	743
DHX8_CCDS11464.1_ex5_17:41570161-41570184:+_5-3	DHX8	135	571	499	765	383	437
FOXF2_CCDS4472.1_ex0_6:1390370-1390393:+_5-1	FOXF2	1989	2131	1057	1699	1019	1163
SMC6_CCDS1690.1_ex21_2:17912397-17912420:-_5-4	SMC6	169	160	299	357	291	296
SNX30_CCDS43865.1_ex2_9:115580078-115580101:-_5-3	SNX30	343	430	555	74	283	342
MTM1_CCDS14694.1_ex6_X:149809825-149809848:-_5-3	MTM1	435	151	242	589	353	403
CMPK2_CCDS42648.1_ex4_2:7005343-7005366:-_5-5	CMPK2	1526	972	881	905	769	906
BTF3L4_CCDS30713.1_ex1_1:52530558-52530581:+_10-1	BTF3L4	0	0	65	1	24	36
MYO18A_CCDS45641.1_ex39_17:27493235-27493258:+_5-3	MYO18A	498	682	1345	669	772	921
MRVI1_CCDS44538.2_ex6_11:10622589-10622612:+_5-1	MRVI1	833	1111	527	816	669	819
H2AFV_CCDS47581.1_ex1_7:44880487-44880510:+_10-6	H2AFV	574	454	585	541	321	417
RAB27B_CCDS11958.1_ex1_18:52546602-52546625:+_5-2	RAB27B	147	295	179	294	176	241
WARS2_CCDS30817.1_ex4_1:119619160-119619183:+_5-4	WARS2	285	438	1415	680	390	520
DUSP9_CCDS14724.1_ex1_X:152914847-152914870:+_5-5	DUSP9	1908	616	1451	1224	803	1116
MARK3_CCDS41993.1_ex9_14:103932674-103932697:+_5-4	MARK3	224	64	83	94	146	139
LAMA4_CCDS34514.1_ex20_6:112466081-112466104:+_7-1	LAMA4	866	895	626	569	368	486
SERPINA11_CCDS32149.1_ex3_14:94914531-94914554:-_5-1	SERPINA11	768	1930	584	1225	622	768
DEFB127_CCDS12991.1_ex1_20:139444-139467:+_5-1	DEFB127	107	460	520	242	205	232
CACHD1_CCDS628.2_ex8_1:65113543-65113566:+_5-5	CACHD1	868	56	470	303	380	455
BCAS1_CCDS13444.1_ex8_20:52645443-52645466:+_5-5	BCAS1	1048	780	597	975	844	887
MECP2_CCDS14741.1_ex0_X:153296584-153296607:-_5-1	MECP2	1124	527	1012	1444	875	953
TET3_CCDS46339.1_ex0_2:74275519-74275542:-_5-3	TET3	637	176	563	291	490	573
EID1_CCDS53941.1_ex0_15:49170561-49170584:-_5-1	EID1	910	894	90	414	545	519
RPL10_CCDS14746.1_ex2_X:153627843-153627866:+_5-1	RPL10	70	117	373	241	238	245
AQP7_CCDS6541.1_ex2_9:33386132-33386155:-_5-2	AQP7	460	1109	566	581	571	613
MYH10_CCDS11144.1_ex29_17:8448815-8448838:-_5-4	MYH10	509	257	626	376	365	417
CCDC59_CCDS9023.1_ex2_12:82750844-82750867:+_5-2	CCDC59	262	125	67	75	135	202
BACH2_CCDS5026.1_ex2_6:90661499-90661522:-_5-4	BACH2	479	449	346	431	346	507
LRRC16B_CCDS32054.1_ex9_14:24524981-24525004:+_5-2	LRRC16B	902	406	1284	593	590	642
BCKDK_CCDS10705.1_ex2_16:31121009-31121032:+_5-4	BCKDK	776	1140	718	678	457	561
CCNH_CCDS4064.1_ex6_5:86705164-86705187:+_5-4	CCNH	391	175	191	531	216	333
KALRN_CCDS3028.1_ex1_3:124351414-124351437:+_10-6	KALRN	918	763	932	733	528	716
FAM185A_CCDS47676.1_ex0_7:102389756-102389779:+_5-1	FAM185A	1441	961	1366	1274	704	936
IGSF10_CCDS3160.1_ex2_3:151165579-151165602:-_5-2	IGSF10	580	156	211	1075	477	507
PDK2_CCDS11559.1_ex6_17:48185522-48185545:-_5-4	PDK2	386	264	392	762	529	662
DLX5_CCDS5647.1_ex2_7:96653800-96653823:+_5-5	DLX5	71	138	34	94	107	157
TNFSF11_CCDS9384.1_ex3_13:43175110-43175133:-_5-4	TNFSF11	159	202	347	440	197	254
FAM208B_CCDS41485.1_ex9_10:5781707-5781730:+_5-4	FAM208B	249	426	301	249	396	452
MYO15A_CCDS42271.1_ex0_17:18023066-18023089:-_5-3	MYO15A	936	737	850	366	426	459
MAPK6_CCDS10147.1_ex0_15:52338920-52338943:+_5-2	MAPK6	743	429	223	141	330	402
MUM1_CCDS12062.1_ex2_19:1358454-1358477:-_5-1	MUM1	57	131	234	469	102	141
SLC35B2_CCDS34462.1_ex0_6:44223300-44223323:+_5-4	SLC35B2	1003	1184	978	1009	824	990
TRIM16_CCDS11171.1_ex5_17:15554471-15554494:+_5-3	TRIM16	575	374	456	1027	556	701
SENP1_CCDS44868.2_ex10_12:48468226-48468249:+_5-1	SENP1	0	0	0	0	0	3
IL1RL2_CCDS2056.1_ex3_2:102818068-102818091:+_5-3	IL1RL2	527	584	455	315	426	534
PHF7_CCDS2854.1_ex4_3:52454352-52454375:+_5-3	PHF7	793	923	353	376	434	597
PPFIA1_CCDS31627.1_ex2_11:70170993-70171016:+_5-2	PPFIA1	642	407	1361	1494	642	763
ADORA2A_CCDS13826.1_ex1_22:24836649-24836672:+_5-4	ADORA2A	278	333	322	144	270	326
TLX1_CCDS55725.1_ex0_10:102891505-102891528:+_5-3	TLX1	1160	759	877	1319	891	1058
NFATC1_CCDS12015.1_ex3_18:77208957-77208980:-_11-7	NFATC1	1533	958	908	1006	952	1137
ATP2B4_CCDS1440.1_ex1_1:203667303-203667326:+_5-1	ATP2B4	711	130	250	408	488	524
CECR1_CCDS13742.1_ex4_22:17670834-17670857:+_5-4	CECR1	1144	827	1462	1059	840	1070
DGCR2_CCDS33598.1_ex7_22:19055633-19055656:-_5-5	DGCR2	441	480	602	543	607	717
EIF5_CCDS9980.1_ex4_14:103804662-103804685:+_5-4	EIF5	309	693	221	168	261	357
FGF5_CCDS34021.1_ex0_4:81188083-81188106:+_5-2	FGF5	236	360	243	292	243	329
SRRM1_CCDS255.1_ex6_1:24979024-24979047:-_5-2	SRRM1	273	591	440	443	356	424
RUVBL2_CCDS42588.1_ex4_19:49510385-49510408:-_5-2	RUVBL2	461	68	119	237	424	484
EXD3_CCDS48066.1_ex9_9:140245862-140245885:+_5-1	EXD3	531	166	101	267	250	324
CXCL11_CCDS3574.1_ex2_4:76956378-76956401:+_4-1	CXCL11	2	1	32	5	38	30
AP3B1_CCDS4041.1_ex18_5:77473161-77473184:-_5-4	AP3B1	310	79	368	374	355	317
HTR1F_CCDS2920.1_ex0_3:88040443-88040466:-_5-5	HTR1F	188	15	146	79	118	127
NXT2_CCDS14546.1_ex3_X:108784838-108784861:-_8-6	NXT2	5	285	62	60	70	86
GAR1_CCDS34050.1_ex0_4:110737453-110737476:+_5-3	GAR1	794	759	632	453	497	680
RGS10_CCDS31294.1_ex2_10:121285542-121285565:-_6-4	RGS10	380	385	161	71	235	367
C1orf192_CCDS30921.1_ex1_1:161335369-161335392:+_5-3	C1orf192	355	146	340	603	246	282
KLHL33_CCDS53882.1_ex2_14:20898323-20898346:-_5-4	KLHL33	703	679	738	875	790	950
F2_CCDS31476.1_ex5_11:46744946-46744969:+_5-2	F2	1557	546	1340	704	608	809
FOXD2_CCDS30708.1_ex0_1:47904682-47904705:+_5-4	FOXD2	1138	1228	1655	1331	960	1124
MB21D2_CCDS3302.2_ex0_3:192517181-192517204:+_5-2	MB21D2	940	478	883	654	549	638
SGCA_CCDS32679.1_ex1_17:48244789-48244812:-_5-1	SGCA	234	58	31	293	116	130
CNTN3_CCDS33790.1_ex17_3:74420445-74420468:-_5-5	CNTN3	7	47	131	23	120	136
GLIS3_CCDS43784.1_ex7_9:4118189-4118212:+_5-1	GLIS3	751	677	1519	639	589	632
SIGLEC12_CCDS12833.1_ex6_19:52003383-52003406:-_5-1	SIGLEC12	225	136	498	578	185	231
SIGLEC6_CCDS12834.3_ex5_19:52033953-52033976:+_5-1	SIGLEC6	1151	374	725	847	709	772
NONO_CCDS14410.1_ex2_X:70514087-70514110:+_5-1	NONO	98	265	121	151	190	307
MRGPRX1_CCDS7846.1_ex0_11:18955907-18955930:-_5-1	MRGPRX1	1118	989	1397	633	681	902
SMR3A_CCDS34000.1_ex1_4:71232417-71232440:-_5-1	SMR3A	634	281	100	318	181	249
BIVM_CCDS53879.1_ex1_13:103474168-103474191:-_5-1	BIVM	410	594	112	298	288	314
KCNK3_CCDS1727.1_ex0_2:26916020-26916043:-_5-2	KCNK3	765	731	185	346	416	576
MLLT11_CCDS982.1_ex0_1:151039827-151039850:+_5-4	MLLT11	168	81	422	87	227	281
EIF1AY_CCDS14795.1_ex2_Y:22744541-22744564:+_6-4	EIF1AY	185	197	138	374	120	143
DUSP22_CCDS4468.1_ex4_6:345906-345929:+_5-4	DUSP22	900	832	944	915	455	606
HACE1_CCDS5050.1_ex22_6:105300190-105300213:-_5-5	HACE1	596	149	262	624	461	459
NCEH1_CCDS33893.1_ex0_3:172351739-172351762:+_5-1	NCEH1	1411	674	1875	1684	1290	1608
CENPP_CCDS35063.1_ex2_9:95099850-95099873:+_10-3	CENPP	438	9	246	253	138	165
MOCS3_CCDS13435.1_ex0_20:49575921-49575944:+_5-5	MOCS3	984	826	1633	588	760	966
RASIP1_CCDS12731.1_ex7_19:49232772-49232795:-_5-2	RASIP1	1184	705	994	1242	969	1149
ENGASE_CCDS42394.1_ex6_17:77078123-77078146:+_5-5	ENGASE	219	1284	582	670	456	567
ST6GAL1_CCDS3285.1_ex3_3:186792007-186792030:-_9-6	ST6GAL1	500	179	4	141	194	220
SYPL1_CCDS47685.1_ex3_7:105739680-105739703:+_5-5	SYPL1	464	765	450	543	266	342
CAPS2_CCDS66424.1_ex13_12:75719003-75719026:+_5-5	CAPS2	191	126	221	544	142	163
PPP1R8_CCDS311.1_ex6_1:28176822-28176845:-_15-15	PPP1R8	383	650	678	799	533	552
GALNT7_CCDS3815.1_ex1_4:174169561-174169584:-_5-4	GALNT7	278	62	246	346	367	440
BRF1_CCDS10001.1_ex17_14:105766880-105766903:-_13-13	BRF1	938	933	663	748	648	738
PHPT1_CCDS48060.1_ex0_9:139744026-139744049:+_5-2	PHPT1	717	765	656	613	460	493
LACTB_CCDS10182.1_ex0_15:63414301-63414324:-_5-2	LACTB	333	379	504	679	453	390
GGCT_CCDS5428.1_ex2_7:30540237-30540260:-_11-6	GGCT	761	75	271	86	388	436
SLC4A1AP_CCDS33166.1_ex0_2:27887227-27887250:-_5-3	SLC4A1AP	585	125	121	99	237	313
GSTZ1_CCDS9858.1_ex4_14:77794373-77794396:-_9-6	GSTZ1	1056	254	1350	1048	701	831
C12orf40_CCDS41770.1_ex3_12:40040148-40040171:-_5-1	C12orf40	172	1	22	53	42	64
IPO5_CCDS31999.1_ex12_13:98654952-98654975:+_5-5	IPO5	899	873	791	1107	660	809
KY_CCDS46920.1_ex4_3:134339606-134339629:-_5-3	KY	1524	693	543	763	629	784
MRC1_CCDS7123.1_ex6_10:18138643-18138666:+_5-3	MRC1	671	486	417	464	365	487
DIO1_CCDS41339.1_ex1_1:54370434-54370457:-_11-9	DIO1	188	12	0	81	64	86
NAA11_CCDS47084.1_ex0_4:80246683-80246706:-_5-1	NAA11	249	94	152	260	165	217
TRPC4_CCDS45035.1_ex8_13:38357310-38357333:-_5-5	TRPC4	62	29	195	76	106	80
RGS5_CCDS1244.1_ex2_1:163131749-163131772:-_9-7	RGS5	1175	210	598	765	488	610
TSKU_CCDS8246.1_ex0_11:76507203-76507226:-_5-5	TSKU	1786	1433	1150	1453	1017	1133
SULT1A2_CCDS10636.1_ex5_16:28606942-28606965:-_4-3	SULT1A2	653	886	853	784	488	539
SLC39A4_CCDS43782.1_ex9_8:145640662-145640685:+_5-3	SLC39A4	750	559	609	622	500	612
USP31_CCDS10607.1_ex15_16:23160351-23160374:+_5-5	USP31	702	134	670	1094	383	464
BLMH_CCDS32604.1_ex7_17:28613866-28613889:-_5-4	BLMH	19	74	0	128	78	99
TMOD4_CCDS988.1_ex4_1:151144203-151144226:-_5-1	TMOD4	1064	385	1146	738	566	674
GPR158_CCDS31166.1_ex0_10:25465150-25465173:-_5-3	GPR158	447	50	520	117	284	281
FRY_CCDS41875.1_ex18_13:32747524-32747547:+_5-3	FRY	708	491	488	731	393	473
ASTN2_CCDS6815.1_ex19_9:119976843-119976866:+_14-13	ASTN2	1625	666	1808	2056	1177	1508
KCND2_CCDS5776.1_ex0_7:119915021-119915044:+_5-2	KCND2	158	4	96	528	172	177
ABCE1_CCDS34071.1_ex7_4:146033406-146033429:-_5-4	ABCE1	0	0	0	0	15	15
DLGAP2_CCDS47760.1_ex0_8:1497131-1497154:+_5-2	DLGAP2	547	613	401	334	574	615
PLXDC1_CCDS11333.1_ex9_17:37264429-37264452:-_5-4	PLXDC1	825	706	1069	904	663	805
RPS6KA4_CCDS8073.1_ex7_11:64129409-64129432:+_5-3	RPS6KA4	645	77	272	696	517	627
NELFA_CCDS3358.2_ex9_4:1993327-1993350:-_5-3	NELFA	1011	734	974	1036	516	598
CALML4_CCDS10226.2_ex2_15:68492010-68492033:-_10-8	CALML4	1481	1472	1749	1204	1118	1435
GCFC2_CCDS1961.1_ex14_2:75929533-75929556:+_5-1	GCFC2	363	393	547	262	279	357
LRRC43_CCDS41854.1_ex2_12:122676077-122676100:+_5-4	LRRC43	411	227	605	386	253	358
R3HDM4_CCDS12048.1_ex4_19:900888-900911:-_5-2	R3HDM4	478	686	833	696	742	828
WDR37_CCDS7057.1_ex1_10:1123858-1123881:-_5-1	WDR37	444	188	76	350	292	348
RAET1E_CCDS5221.1_ex1_6:150210709-150210732:-_5-2	RAET1E	179	51	138	412	150	139
SLC6A12_CCDS8501.1_ex8_12:307969-307992:+_5-2	SLC6A12	4	3	5	4	71	57
BBS1_CCDS8142.1_ex3_11:66281912-66281935:+_5-2	BBS1	396	919	822	680	336	510
LIPI_CCDS13564.1_ex8_21:15561496-15561519:+_5-4	LIPI	259	332	73	245	135	161
KLRD1_CCDS8621.1_ex4_12:10466023-10466046:+_6-4	KLRD1	176	536	218	112	147	191
VWA5B2_CCDS54686.1_ex2_3:183951015-183951038:+_5-2	VWA5B2	65	113	129	535	231	240
FOXH1_CCDS6428.1_ex0_8:145700253-145700276:-_5-2	FOXH1	423	47	222	365	346	384
SPTAN1_CCDS48036.1_ex17_9:131348147-131348170:+_5-5	SPTAN1	485	85	382	595	441	430
TMEM80_CCDS41587.2_ex2_11:700203-700226:-_5-5	TMEM80	552	1086	674	917	702	688
DAOA_CCDS41905.1_ex2_13:106124982-106125005:+_12-2	DAOA	3	17	69	50	112	132
SNX11_CCDS11526.1_ex2_17:46190706-46190729:-_5-2	SNX11	1158	500	1018	1140	466	595
NXT1_CCDS13150.1_ex0_20:23334776-23334799:+_5-2	NXT1	1038	969	641	601	677	858
ZNF689_CCDS10686.1_ex0_16:30616466-30616489:+_5-1	ZNF689	549	1259	332	1006	694	901
HIST1H4L_CCDS4637.1_ex0_6:27841155-27841178:+_5-4	HIST1H4L	1732	2012	1077	1784	1197	1497
NNMT_CCDS8368.1_ex2_11:114182861-114182884:-_5-5	NNMT	1028	1149	1293	975	584	883
RPAP3_CCDS53782.1_ex9_12:48081766-48081789:+_5-4	RPAP3	319	215	142	344	282	305
CSF3_CCDS11357.1_ex2_17:38172489-38172512:-_6-2	CSF3	689	451	323	421	448	550
DPPA2_CCDS2956.1_ex2_3:109026988-109027011:-_5-2	DPPA2	566	226	397	552	298	376
CSN3_CCDS3538.1_ex2_4:71114939-71114962:-_5-5	CSN3	408	1054	607	328	495	494
VRK2_CCDS1859.1_ex3_2:58313461-58313484:+_5-1	VRK2	1	4	1	92	36	40
PDE2A_CCDS44670.1_ex25_11:72307671-72307694:-_5-4	PDE2A	988	411	412	1085	822	924
FAM57B_CCDS10667.2_ex2_16:30038104-30038127:+_5-4	FAM57B	41	127	70	0	41	62
GK2_CCDS3585.1_ex0_4:80328244-80328267:+_5-2	GK2	84	7	21	65	57	116
EPHA2_CCDS169.1_ex13_1:16464769-16464792:+_5-2	EPHA2	453	174	184	242	360	419
AANAT_CCDS11745.1_ex0_17:74464923-74464946:-_5-1	AANAT	863	1304	1368	1410	599	786
RPL37A_CCDS2404.1_ex1_2:217364084-217364107:-_4-1	RPL37A	1361	913	871	490	718	935
KCNJ6_CCDS42927.1_ex1_21:39087046-39087069:+_5-1	KCNJ6	403	326	118	708	161	202
LLPH_CCDS8974.1_ex1_12:66522690-66522713:-_5-3	LLPH	707	302	239	416	191	239
CSPP1_CCDS43744.1_ex11_8:68030516-68030539:-_5-5	CSPP1	149	11	109	122	104	88
SEZ6L2_CCDS10658.1_ex10_16:29896897-29896920:+_5-1	SEZ6L2	241	416	347	655	290	325
CENPF_CCDS31023.1_ex10_1:214813950-214813973:+_5-3	CENPF	939	521	441	1542	499	635
ICAM1_CCDS12231.1_ex2_19:10394325-10394348:+_5-5	ICAM1	450	739	872	1041	540	641
UBE2K_CCDS33976.1_ex3_4:39757316-39757339:-_6-3	UBE2K	377	145	84	485	270	466
OSBP2_CCDS43002.1_ex8_22:31289124-31289147:-_5-4	OSBP2	761	800	1237	1155	651	742
TMTC1_CCDS53772.1_ex16_12:29920829-29920852:-_5-5	TMTC1	549	373	108	209	259	314
PHLDA3_CCDS1412.1_ex0_1:201437688-201437711:-_5-3	PHLDA3	1408	1398	803	725	759	852
SEPT6_CCDS14583.1_ex6_X:118786973-118786996:+_5-1	SEPT6	692	383	700	571	301	417
KRBA2_CCDS11141.1_ex0_17:8273375-8273398:-_5-2	KRBA2	397	30	77	97	146	176
PKNOX2_CCDS41730.1_ex2_11:125255583-125255606:-_5-3	PKNOX2	826	228	323	530	306	401
MICAL3_CCDS46659.1_ex29_22:18387542-18387565:+_5-5	MICAL3	467	394	602	669	270	276
CTNNAL1_CCDS6775.1_ex18_9:111775610-111775633:-_5-5	CTNNAL1	1382	779	1196	2725	1094	1256
STMN1_CCDS269.1_ex2_1:26230130-26230153:-_5-3	STMN1	272	156	638	321	263	295
GABRA6_CCDS4356.1_ex5_5:161116685-161116708:-_5-5	GABRA6	31	105	194	120	144	144
ZNF350_CCDS12845.1_ex0_19:52469029-52469052:-_5-2	ZNF350	874	1369	673	597	649	703
GPC1_CCDS2534.1_ex2_2:241401677-241401700:+_5-2	GPC1	600	151	227	958	422	496
UPK3BL_CCDS47675.1_ex3_7:102280777-102280800:+_5-2	UPK3BL	420	610	718	1057	580	596
MFRP_CCDS8421.1_ex7_11:119215669-119215692:+_5-3	MFRP	1477	285	1025	1143	743	887
MBIP_CCDS45096.1_ex7_14:36785939-36785962:+_5-5	MBIP	578	478	52	563	344	400
IQGAP3_CCDS1144.1_ex19_1:156517926-156517949:+_5-1	IQGAP3	1332	1168	1009	782	631	727
CDC123_CCDS7090.1_ex5_10:12259435-12259458:-_5-5	CDC123	270	3	148	151	98	110
HERC1_CCDS45277.1_ex49_15:63986644-63986667:+_5-3	HERC1	273	537	412	310	326	429
RIMS1_CCDS47449.1_ex16_6:72967823-72967846:-_15-9	RIMS1	617	829	355	671	319	349
NDUFA5_CCDS5788.1_ex1_7:123185675-123185698:-_4-1	NDUFA5	1	160	396	32	97	128
KIAA1210_CCDS48156.1_ex11_X:118257533-118257556:+_5-3	KIAA1210	104	359	410	80	270	245
CPSF1_CCDS34966.1_ex32_8:145626382-145626405:+_5-3	CPSF1	425	159	351	989	491	530
UPF2_CCDS7086.1_ex18_10:12056160-12056183:-_5-2	UPF2	59	0	21	80	47	74
HOXA13_CCDS5412.1_ex1_7:27239142-27239165:-_5-3	HOXA13	1673	1467	851	1594	1150	1312
EIF4A2_CCDS3282.1_ex6_3:186504356-186504379:-_5-3	EIF4A2	56	57	6	89	103	99
IL13RA1_CCDS14573.1_ex2_X:117880987-117881010:-_5-3	IL13RA1	587	875	671	427	676	703
ITIH1_CCDS2864.1_ex9_3:52817333-52817356:+_5-3	ITIH1	465	296	500	524	399	467
PIK3CD_CCDS104.1_ex8_1:9780273-9780296:-_5-5	PIK3CD	131	227	139	312	196	233
TKTL1_CCDS35448.1_ex5_X:153541020-153541043:-_5-4	TKTL1	404	243	584	734	480	583
GJD2_CCDS10040.1_ex0_15:35045067-35045090:-_5-1	GJD2	468	85	537	527	413	576
DSEL_CCDS11995.1_ex0_18:65180941-65180964:+_5-3	DSEL	278	194	296	390	268	296
GNAI3_CCDS802.1_ex3_1:110121903-110121926:+_5-3	GNAI3	637	1045	221	1018	313	368
IL5RA_CCDS2559.1_ex6_3:3139829-3139852:+_5-2	IL5RA	732	364	649	845	481	585
KRTAP13-3_CCDS13591.1_ex0_21:31798109-31798132:+_4-4	KRTAP13-3	1412	1218	1302	1359	1122	1299
CDC34_CCDS12030.1_ex0_19:532031-532054:+_5-1	CDC34	258	1	218	303	149	143
C22orf26_CCDS14071.1_ex1_22:46449826-46449849:+_5-4	C22orf26	1343	799	865	698	832	873
EFNA5_CCDS4097.1_ex3_5:106763110-106763133:+_5-3	EFNA5	470	364	461	133	269	313
ZNF350_CCDS12845.1_ex0_19:52468877-52468900:-_5-1	ZNF350	263	234	146	83	142	168
SPOCK2_CCDS7313.1_ex5_10:73828000-73828023:-_7-2	SPOCK2	582	188	565	771	564	610
RBMXL3_CCDS55478.1_ex0_X:114424550-114424573:-_5-2	RBMXL3	887	380	1038	998	754	893
SHB_CCDS43806.1_ex5_9:38068377-38068400:-_5-4	SHB	9	1	5	19	71	84
DPF1_CCDS33008.2_ex4_19:38707020-38707043:-_5-1	DPF1	190	168	264	503	217	250
TH_CCDS31338.1_ex11_11:2191075-2191098:+_5-5	TH	840	841	984	1093	714	855
AZU1_CCDS12044.1_ex3_19:830702-830725:-_5-5	AZU1	706	617	860	794	688	747
GCGR_CCDS54177.1_ex5_17:79769376-79769399:+_5-4	GCGR	376	617	534	480	284	373
RAPGEF5_CCDS55093.1_ex15_7:22233008-22233031:-_5-3	RAPGEF5	146	48	252	321	153	199
HMGN3_CCDS4988.1_ex2_6:79913321-79913344:+_6-5	HMGN3	820	979	256	1094	578	659
FN3K_CCDS11818.1_ex3_17:80699178-80699201:+_5-4	FN3K	623	431	1322	605	410	554
STARD5_CCDS10318.1_ex3_15:81614843-81614866:-_5-4	STARD5	1	0	1	1	37	43
KCNE3_CCDS8232.1_ex0_11:74168512-74168535:-_5-5	KCNE3	784	871	580	560	535	733
GSTA3_CCDS4947.1_ex3_6:52767237-52767260:+_4-4	GSTA3	608	442	562	936	533	746
UNC119_CCDS11233.1_ex2_17:26875063-26875086:+_5-1	UNC119	1057	845	597	966	462	527
PTDSS1_CCDS6271.1_ex2_8:97296360-97296383:-_5-2	PTDSS1	357	41	385	562	223	255
ACOT6_CCDS32118.1_ex1_14:74086059-74086082:+_5-1	ACOT6	372	82	45	259	108	141
SH3BP4_CCDS2513.1_ex1_2:235950437-235950460:+_5-4	SH3BP4	1110	717	1168	1473	689	810
GLG1_CCDS32485.1_ex19_16:74524970-74524993:-_5-2	GLG1	17	186	243	4	74	106
ATP6V0A1_CCDS11426.1_ex9_17:40642633-40642656:+_5-5	ATP6V0A1	251	16	154	107	103	125
GFRA2_CCDS47816.1_ex5_8:21608236-21608259:+_5-4	GFRA2	1270	719	263	975	683	859
MAN2A2_CCDS32332.1_ex9_15:91453814-91453837:-_5-5	MAN2A2	800	812	1046	962	581	575
CCDC96_CCDS3395.1_ex0_4:7044211-7044234:-_5-2	CCDC96	1290	836	1533	1774	776	910
NAB2_CCDS8930.1_ex1_12:57485217-57485240:+_5-2	NAB2	242	165	642	473	346	399
SPCS3_CCDS54823.1_ex1_4:177243344-177243367:+_5-3	SPCS3	213	203	139	47	152	178
C6orf136_CCDS43443.1_ex3_6:30619045-30619068:-_12-9	C6orf136	57	102	130	0	146	190
CTDSP2_CCDS41801.1_ex6_12:58223327-58223350:+_5-5	CTDSP2	526	384	290	92	280	359
ORC4_CCDS2187.1_ex8_2:148715892-148715915:-_5-5	ORC4	102	252	125	348	113	127
SMIM15_CCDS34165.1_ex0_5:60455827-60455850:+_5-1	SMIM15	906	273	254	654	583	576
TSHZ2_CCDS33490.1_ex1_20:51871253-51871276:+_5-5	TSHZ2	196	315	230	388	256	272
HSPA12A_CCDS41569.1_ex6_10:118451944-118451967:+_5-4	HSPA12A	339	174	423	280	399	466
TTC7B_CCDS32140.1_ex18_14:91252517-91252540:+_5-5	TTC7B	1413	707	609	1276	691	802
BCL2L10_CCDS10148.1_ex1_15:52404623-52404646:+_5-1	BCL2L10	952	1117	1121	1249	950	1166
DLGAP5_CCDS53897.1_ex12_14:55643897-55643920:-_5-1	DLGAP5	412	261	454	801	274	329
ANK3_CCDS55711.1_ex18_10:61898720-61898743:-_5-5	ANK3	1093	290	870	829	731	763
CRH_CCDS6188.1_ex0_8:67089386-67089409:+_5-2	CRH	981	599	960	872	956	1076
GUCY1B3_CCDS47154.1_ex6_4:156716480-156716503:+_5-4	GUCY1B3	467	836	529	588	525	680
COCH_CCDS9640.1_ex3_14:31348103-31348126:-_5-3	COCH	671	331	62	132	122	180
COLGALT1_CCDS12363.1_ex1_19:17670194-17670217:-_5-2	COLGALT1	490	177	602	598	350	499
VIMP_CCDS53979.1_ex2_15:101814830-101814853:-_5-1	VIMP	454	270	181	459	281	289
RHOU_CCDS1575.1_ex1_1:228873470-228873493:-_5-3	RHOU	1294	1522	2075	1932	1218	1579
TACO1_CCDS11640.1_ex0_17:61678582-61678605:+_5-1	TACO1	1101	982	701	677	674	835
C17orf62_CCDS32776.1_ex1_17:80402428-80402451:-_5-3	C17orf62	1423	935	665	316	626	660
PPIAL4G_CCDS41375.1_ex0_1:143767633-143767656:-_1-1	PPIAL4G	235	38	208	320	224	235
NPEPPS_CCDS45721.1_ex14_17:45678985-45679008:-_5-4	NPEPPS	210	296	161	425	327	351
MYF5_CCDS9020.1_ex0_12:81110928-81110951:+_5-1	MYF5	534	880	645	1229	627	614
CD3EAP_CCDS12661.1_ex2_19:45911511-45911534:+_5-4	CD3EAP	206	193	127	354	315	414
RYR2_CCDS55691.1_ex30_1:237754043-237754066:+_5-3	RYR2	1623	1720	1186	1439	716	844
HS3ST3B1_CCDS11167.1_ex0_17:14205073-14205096:+_5-3	HS3ST3B1	708	279	882	411	469	634
GAS2_CCDS7858.1_ex2_11:22747951-22747974:+_5-4	GAS2	407	165	47	559	291	395
SH2D1A_CCDS14608.1_ex2_X:123504031-123504054:-_5-5	SH2D1A	112	332	561	115	171	189
C18orf32_CCDS32831.1_ex1_18:47009987-47010010:+_5-3	C18orf32	3	29	137	0	66	69
MRAP_CCDS13612.1_ex1_21:33678953-33678976:-_8-1	MRAP	1161	481	593	657	539	692
ULK1_CCDS9274.1_ex12_12:132396589-132396612:-_5-4	ULK1	939	270	167	435	528	578
SPATA5_CCDS3730.1_ex5_4:123856913-123856936:+_5-4	SPATA5	246	377	599	289	309	321
ATP1A4_CCDS1197.1_ex4_1:160128791-160128814:+_10-2	ATP1A4	563	374	901	485	436	568
TOB2_CCDS14015.1_ex0_22:41832868-41832891:+_5-2	TOB2	712	237	843	664	534	536
MCCD1_CCDS34396.1_ex0_6:31496951-31496974:-_5-3	MCCD1	484	336	412	72	451	590
HPS4_CCDS13835.1_ex3_22:26860634-26860657:+_5-1	HPS4	445	318	812	1187	496	595
MYO19_CCDS45654.1_ex16_17:34881127-34881150:-_5-2	MYO19	486	95	263	195	210	268
FZR1_CCDS12109.1_ex7_19:3531797-3531820:-_5-4	FZR1	1605	1151	1067	1681	947	1067
SLC7A14_CCDS33892.1_ex2_3:170201202-170201225:-_5-2	SLC7A14	261	491	249	163	208	289
PTAFR_CCDS318.1_ex0_1:28477304-28477327:+_5-4	PTAFR	480	368	385	377	251	301
OLFML2B_CCDS1236.1_ex3_1:161969952-161969975:+_5-2	OLFML2B	842	1555	421	723	534	623
C20orf173_CCDS46594.1_ex2_20:34116628-34116651:+_5-1	C20orf173	358	115	528	406	372	411
ZGLP1_CCDS45959.1_ex3_19:10418950-10418973:-_5-2	ZGLP1	1075	1045	1209	2153	871	1249
TEFM_CCDS42291.1_ex1_17:29227475-29227498:-_5-2	TEFM	527	982	969	561	581	661
RNF165_CCDS32823.1_ex5_18:44030740-44030763:+_8-7	RNF165	0	19	49	19	33	51
FUCA2_CCDS5200.1_ex4_6:143825257-143825280:+_5-1	FUCA2	407	79	449	449	220	305
SV2B_CCDS10370.1_ex1_15:91795207-91795230:+_5-2	SV2B	584	343	457	340	457	509
PTGDR2_CCDS7994.1_ex0_11:60620680-60620703:+_5-2	PTGDR2	11	663	55	125	118	133
TVP23A_CCDS45408.1_ex4_16:10868909-10868932:+_5-4	TVP23A	522	181	123	393	181	246
LY75_CCDS2211.1_ex29_2:160741776-160741799:+_5-4	LY75	22	202	156	702	204	243
VEGFC_CCDS43285.1_ex5_4:177650878-177650901:-_5-5	VEGFC	57	114	224	124	240	298
GSG2_CCDS11036.1_ex0_17:3628185-3628208:+_5-5	GSG2	936	659	692	1123	533	727
FNIP2_CCDS47155.1_ex11_4:159782779-159782802:+_5-3	FNIP2	320	98	154	260	168	198
EXOSC1_CCDS7459.1_ex5_10:99203000-99203023:+_5-4	EXOSC1	577	179	846	90	275	361
KLHL17_CCDS30550.1_ex1_1:896867-896890:+_5-2	KLHL17	454	494	613	676	405	431
XRCC3_CCDS9984.1_ex2_14:104165882-104165905:-_5-2	XRCC3	9	0	0	0	30	34
LRRTM4_CCDS46346.1_ex1_2:77746280-77746303:-_5-2	LRRTM4	144	124	208	74	100	96
NRARP_CCDS35188.1_ex0_9:140196190-140196213:+_5-2	NRARP	701	582	460	1056	559	672
POLG_CCDS10350.1_ex21_15:89876713-89876736:-_5-4	POLG	910	872	600	770	520	710
N4BP2L2_CCDS45024.1_ex2_13:33017895-33017918:+_11-3	N4BP2L2	122	2	173	220	83	73
LTF_CCDS33747.1_ex14_3:46497835-46497858:-_5-5	LTF	913	374	729	484	581	599
KCNIP1_CCDS34285.1_ex4_5:170149726-170149749:-_5-4	KCNIP1	83	62	127	35	133	152
SLC25A47_CCDS9959.1_ex3_14:100793697-100793720:-_5-4	SLC25A47	1192	591	1567	1205	612	788
SLC26A4_CCDS5746.1_ex3_7:107314659-107314682:-_5-3	SLC26A4	91	578	160	403	216	291
LYSMD4_CCDS10381.1_ex0_15:100269714-100269737:+_9-5	LYSMD4	949	581	747	1466	973	1148
RUNX1T1_CCDS47891.1_ex5_8:93003952-93003975:+_5-1	RUNX1T1	633	603	379	436	239	320
ARMC9_CCDS2484.1_ex7_2:232104722-232104745:+_5-4	ARMC9	845	547	512	407	470	601
CNGA2_CCDS14701.1_ex5_X:150911870-150911893:-_5-5	CNGA2	524	281	278	828	339	332
TNFRSF19_CCDS55893.1_ex3_13:24242171-24242194:-_5-4	TNFRSF19	1085	1212	1514	1315	858	1024
ETHE1_CCDS12622.1_ex4_19:44030399-44030422:-_5-4	ETHE1	1056	778	551	923	628	748
IL21R_CCDS10630.1_ex2_16:27448898-27448921:-_5-2	IL21R	20	16	107	67	102	124
SMKR1_CCDS59077.1_ex1_7:129152199-129152222:-_4-3	SMKR1	290	377	574	338	337	446
RFNG_CCDS32773.1_ex3_17:80007855-80007878:+_5-1	RFNG	642	377	1071	401	367	440
C1QL2_CCDS42737.1_ex1_2:119915398-119915421:+_5-3	C1QL2	958	727	834	1368	680	833
GLS_CCDS2308.1_ex0_2:191746145-191746168:+_5-3	GLS	552	534	684	1016	550	662
DENND1B_CCDS41452.2_ex11_1:197641190-197641213:-_5-5	DENND1B	357	1077	188	418	261	346
LY6G5B_CCDS34400.1_ex2_6:31639651-31639674:+_5-3	LY6G5B	1182	416	1230	1604	840	966
UBAP2_CCDS65026.1_ex15_9:33944588-33944611:+_5-3	UBAP2	224	255	143	102	259	283
ABCC2_CCDS7484.1_ex5_10:101554194-101554217:+_5-3	ABCC2	372	173	28	457	258	326
SLC12A3_CCDS10770.1_ex10_16:56913474-56913497:+_5-4	SLC12A3	2292	1447	1576	1391	1177	1481
POMT2_CCDS9857.1_ex20_14:77786892-77786915:-_5-5	POMT2	152	4	14	69	135	216
MCMDC2_CCDS47868.1_ex5_8:67791059-67791082:+_5-4	MCMDC2	0	0	1	0	7	15
CYP46A1_CCDS9954.1_ex4_14:100166402-100166425:+_5-3	CYP46A1	327	737	411	224	253	378
CYTH1_CCDS32754.1_ex8_17:76698294-76698317:+_5-4	CYTH1	3	0	0	36	33	56
NUMA1_CCDS31633.1_ex12_11:71726091-71726114:+_5-3	NUMA1	857	803	782	985	587	768
GPT2_CCDS10725.1_ex4_16:46943653-46943676:-_5-4	GPT2	356	262	297	262	190	240
KCTD15_CCDS12434.1_ex2_19:34297824-34297847:+_5-3	KCTD15	510	108	352	282	467	474
ZIC3_CCDS14663.1_ex0_X:136648964-136648987:-_5-1	ZIC3	302	150	141	653	363	489
STAB2_CCDS31888.1_ex22_12:104067688-104067711:-_5-4	STAB2	356	453	685	1074	552	581
P2RY13_CCDS3158.2_ex0_3:151046738-151046761:-_5-5	P2RY13	249	186	376	501	248	354
CCKBR_CCDS7761.1_ex2_11:6291420-6291443:-_5-3	CCKBR	699	691	445	1233	600	714
IMPG1_CCDS4985.1_ex7_6:76715002-76715025:-_5-1	IMPG1	227	193	347	345	211	221
IQGAP2_CCDS34188.1_ex14_5:75927679-75927702:-_5-2	IQGAP2	425	1126	609	602	446	639
KCNK16_CCDS47420.1_ex2_6:39285581-39285604:-_5-1	KCNK16	655	505	621	352	379	485
TFAP2E_CCDS393.2_ex1_1:36039686-36039709:-_5-1	TFAP2E	595	467	453	226	179	242
RFWD3_CCDS32486.1_ex6_16:74671770-74671793:+_5-1	RFWD3	663	457	433	537	397	408
CCT6A_CCDS34640.1_ex4_7:56125674-56125697:+_5-1	CCT6A	43	6	67	121	69	77
FAM129A_CCDS1364.1_ex4_1:184777298-184777321:+_5-1	FAM129A	0	0	0	0	11	9
GTF3C4_CCDS6953.1_ex1_9:135553847-135553870:+_5-5	GTF3C4	465	274	752	488	495	589
NTM_CCDS41733.1_ex2_11:132016171-132016194:+_5-1	NTM	128	137	95	190	251	267
GPR174_CCDS14443.1_ex0_X:78426720-78426743:-_5-1	GPR174	312	547	305	164	117	124
PNPO_CCDS11522.1_ex2_17:46022048-46022071:+_5-3	PNPO	30	44	84	73	97	110
SCUBE1_CCDS14048.1_ex14_22:43627757-43627780:-_5-1	SCUBE1	911	816	651	995	680	830
TOR1A_CCDS6930.1_ex4_9:132586238-132586261:+_5-5	TOR1A	792	31	612	322	416	431
WDR5_CCDS6981.1_ex6_9:137013404-137013427:-_5-4	WDR5	151	59	259	286	100	130
HSPB7_CCDS30611.1_ex1_1:16343570-16343593:+_5-1	HSPB7	1229	1206	3299	1122	987	1265
CRB2_CCDS6852.2_ex2_9:126128379-126128402:-_5-3	CRB2	680	674	1155	925	731	766
NFKBIE_CCDS34463.1_ex5_6:44233027-44233050:-_5-2	NFKBIE	682	39	185	906	370	494
RNF122_CCDS6091.1_ex3_8:33408860-33408883:-_5-2	RNF122	114	209	55	1	100	130
IDO1_CCDS47847.1_ex4_8:39777620-39777643:-_5-3	IDO1	0	90	0	0	19	20
C9orf116_CCDS43899.1_ex2_9:138391573-138391596:-_5-5	C9orf116	525	166	441	662	397	486
SCNM1_CCDS55636.1_ex2_1:151139606-151139629:+_5-2	SCNM1	386	99	232	150	260	267
RPL18_CCDS12726.1_ex3_19:49120006-49120029:-_5-4	RPL18	567	407	268	489	324	403
FGF2_CCDS34059.1_ex0_4:123748418-123748441:+_5-5	FGF2	678	402	601	325	429	508
KRT38_CCDS11392.1_ex6_17:39597027-39597050:+_5-4	KRT38	620	504	420	300	331	329
SAE1_CCDS12696.1_ex1_19:47646840-47646863:+_6-4	SAE1	537	878	223	755	370	443
STAMBP_CCDS1929.1_ex3_2:74074687-74074710:+_5-3	STAMBP	376	710	391	95	295	343
UNC13A_CCDS46013.2_ex34_19:17767182-17767205:+_5-4	UNC13A	530	265	741	1193	648	879
TEX9_CCDS10157.1_ex5_15:56681526-56681549:+_5-1	TEX9	136	308	20	91	54	47
HIPK1_CCDS41370.1_ex3_1:114499251-114499274:+_5-3	HIPK1	296	143	75	276	175	184
EMP3_CCDS12715.1_ex1_19:48830832-48830855:+_5-2	EMP3	269	118	118	57	177	222
SLC35B3_CCDS4508.1_ex7_6:8428195-8428218:+_5-4	SLC35B3	407	48	46	49	35	46
STAT4_CCDS2310.1_ex16_2:191929552-191929575:-_5-3	STAT4	521	667	332	500	326	417
LRIT3_CCDS3688.3_ex1_4:110772967-110772990:-_5-2	LRIT3	408	700	671	1320	565	695
CABP5_CCDS12709.1_ex2_19:48542504-48542527:-_5-1	CABP5	739	656	449	940	772	917
UFSP2_CCDS3842.1_ex9_4:186339816-186339839:+_5-5	UFSP2	5	349	9	33	90	133
WSB2_CCDS61251.1_ex2_12:118473014-118473037:+_8-1	WSB2	1405	1344	951	1259	956	1182
SNX17_CCDS1750.1_ex3_2:27596159-27596182:-_5-1	SNX17	1864	1358	1544	1302	1233	1369
TRAF4_CCDS11243.1_ex0_17:27071234-27071257:-_5-1	TRAF4	721	284	223	923	398	438
ABCA13_CCDS47584.1_ex8_7:48278980-48279003:+_5-2	ABCA13	450	185	430	401	332	340
ZNF395_CCDS6067.1_ex8_8:28218421-28218444:-_5-4	ZNF395	1018	415	956	1627	842	944
TSPAN32_CCDS7733.1_ex2_11:2325336-2325359:-_5-2	TSPAN32	410	674	293	444	397	558
SECISBP2L_CCDS32234.1_ex14_15:49327589-49327612:-_5-4	SECISBP2L	486	543	275	476	231	300
ROPN1_CCDS3026.1_ex3_3:123695793-123695816:+_5-5	ROPN1	1659	1023	1286	2569	1232	1356
HS3ST5_CCDS34517.1_ex0_6:114379164-114379187:-_5-3	HS3ST5	1153	1016	977	2105	879	1023
LPAR6_CCDS9410.1_ex0_13:48986313-48986336:-_5-5	LPAR6	21	27	17	196	78	84
HRCT1_CCDS35012.1_ex0_9:35906369-35906392:+_5-1	HRCT1	1323	368	781	379	547	646
FGF8_CCDS7515.1_ex1_10:103531263-103531286:-_5-1	FGF8	253	253	610	434	335	418
DNAH9_CCDS11160.1_ex19_17:11593155-11593178:+_10-1	DNAH9	677	809	617	893	431	605
KLC3_CCDS12660.2_ex1_19:45849812-45849835:-_5-1	KLC3	1191	299	980	523	605	747
SEPT2_CCDS2548.1_ex3_2:242275466-242275489:+_5-4	SEPT2	489	43	396	468	319	435
TDRKH_CCDS41394.1_ex10_1:151753955-151753978:-_5-4	TDRKH	82	15	0	74	40	48
TIMM8B_CCDS8357.2_ex0_11:111956136-111956159:-_5-1	TIMM8B	298	203	354	329	209	307
SCAND3_CCDS34355.1_ex1_6:28542579-28542602:-_5-1	SCAND3	1177	647	594	177	376	431
UPF1_CCDS12386.1_ex2_19:18958604-18958627:+_5-1	UPF1	1046	168	455	512	427	519
ASB1_CCDS33416.1_ex2_2:239344543-239344566:+_5-4	ASB1	1586	759	2053	1455	1152	1173
BANP_CCDS10966.2_ex3_16:88039748-88039771:+_5-4	BANP	375	447	176	1044	383	418
FUT4_CCDS8301.1_ex0_11:94277887-94277910:-_5-4	FUT4	123	119	101	49	277	210
GABRB2_CCDS4354.1_ex6_5:160972288-160972311:-_5-3	GABRB2	1659	1277	1019	1179	831	963
EPB41L4A_CCDS43350.1_ex21_5:111643126-111643149:+_5-5	EPB41L4A	478	122	264	124	308	296
C20orf201_CCDS33509.1_ex1_20:62715361-62715384:-_5-5	C20orf201	1557	1391	997	1290	1072	1059
TBC1D2B_CCDS32301.2_ex8_15:78317787-78317810:-_5-2	TBC1D2B	225	464	11	113	159	165
BRCC3_CCDS56610.1_ex3_X:154305484-154305507:+_5-3	BRCC3	142	3	299	172	108	145
SIAH2_CCDS3152.1_ex0_3:150460471-150460494:-_5-3	SIAH2	875	702	667	1160	723	834
CUL9_CCDS4890.1_ex9_6:43164559-43164582:+_5-3	CUL9	1111	498	1323	1279	929	1172
KIAA1683_CCDS32958.1_ex1_19:18377488-18377511:-_5-4	KIAA1683	295	292	747	316	375	461
ZNF23_CCDS10900.1_ex0_16:71483126-71483149:+_5-1	ZNF23	20	262	184	260	182	235
THRB_CCDS2641.1_ex5_3:24193949-24193972:+_5-4	THRB	117	133	122	245	129	184
SERPINA4_CCDS9927.1_ex0_14:95030214-95030237:+_5-3	SERPINA4	259	159	540	218	507	569
PRAMEF8_CCDS30597.1_ex1_1:13388641-13388664:-_5-2	PRAMEF8	937	498	653	931	630	725
WDR26_CCDS31037.2_ex12_1:224619396-224619419:-_5-4	WDR26	1645	710	438	617	548	667
PFN1_CCDS11061.1_ex1_17:4849961-4849984:-_5-1	PFN1	860	359	367	421	628	693
TRANK1_CCDS46789.2_ex16_3:36931307-36931330:+_5-2	TRANK1	566	527	635	789	589	719
IFNL3_CCDS12530.1_ex2_19:39734780-39734803:+_5-1	IFNL3	1321	392	592	493	739	839
APCS_CCDS1186.1_ex1_1:159557983-159558006:-_5-2	APCS	250	416	291	101	157	193
PLIN3_CCDS12137.1_ex4_19:4859655-4859678:-_5-5	PLIN3	886	277	798	1100	629	823
SLC35E2B_CCDS44041.1_ex4_1:1602983-1603006:-_5-4	SLC35E2B	460	82	132	356	360	396
PHOX2B_CCDS3463.1_ex2_4:41750483-41750506:-_5-5	PHOX2B	75	69	33	114	127	150
UPK3BL_CCDS47675.1_ex5_7:102283086-102283109:-_5-5	UPK3BL	961	1214	1524	1678	771	860
MYO1E_CCDS32254.1_ex14_15:59500988-59501011:-_5-1	MYO1E	1252	421	907	1010	588	769
PGR_CCDS8310.1_ex7_11:100998804-100998827:-_7-6	PGR	391	46	415	466	312	390
XKR9_CCDS34905.1_ex1_8:71619215-71619238:+_5-3	XKR9	117	12	184	135	82	110
ANXA7_CCDS7325.1_ex9_10:75157004-75157027:+_5-3	ANXA7	1243	438	318	763	656	787
KLF4_CCDS6770.2_ex2_9:110250025-110250048:+_5-1	KLF4	302	702	591	332	310	380
TUBG1_CCDS11433.1_ex3_17:40764139-40764162:+_5-2	TUBG1	166	220	98	100	209	258
SLC25A46_CCDS4100.1_ex4_5:110083902-110083925:+_5-3	SLC25A46	609	590	572	382	329	399
S100A10_CCDS1008.1_ex1_1:151958594-151958617:-_5-5	S100A10	41	47	29	504	93	139
RBM46_CCDS3790.1_ex2_4:155720005-155720028:-_5-5	RBM46	424	142	282	589	277	301
INTS4_CCDS31644.1_ex20_11:77692557-77692580:-_5-3	INTS4	189	89	110	272	97	128
TRAPPC3L_CCDS47468.1_ex3_6:116864496-116864519:-_5-5	TRAPPC3L	124	0	58	0	25	33
CECR6_CCDS13740.1_ex0_22:17600840-17600863:-_9-5	CECR6	772	1164	1163	867	713	881
OSBPL2_CCDS13494.1_ex6_20:60856141-60856164:-_5-5	OSBPL2	706	305	102	708	406	443
PCDH12_CCDS4269.1_ex3_5:141335991-141336014:+_5-2	PCDH12	542	693	469	707	621	738
RASL10B_CCDS11297.1_ex2_17:34068126-34068149:-_5-5	RASL10B	976	276	1152	1467	839	881
UNC80_CCDS2387.2_ex11_2:210683760-210683783:+_5-3	UNC80	779	166	713	688	709	765
GRM7_CCDS43042.1_ex5_3:7494342-7494365:-_5-5	GRM7	574	231	193	208	387	338
CASK_CCDS14257.1_ex20_X:41524628-41524651:-_5-4	CASK	904	89	1238	265	557	618
FASN_CCDS11801.1_ex34_17:80049423-80049446:-_5-2	FASN	604	307	512	210	493	492
DYNLRB2_CCDS10929.1_ex2_16:80583432-80583455:-_5-3	DYNLRB2	376	127	27	166	164	198
UNKL_CCDS32359.1_ex4_16:1464000-1464023:+_13-13	UNKL	566	189	231	85	275	339
SNX11_CCDS11526.1_ex4_17:46196392-46196415:-_5-4	SNX11	799	272	208	569	527	637
EXOC3L2_CCDS12657.1_ex4_19:45728080-45728103:-_5-4	EXOC3L2	1683	341	1013	891	682	797
ZNF579_CCDS12927.1_ex0_19:56090228-56090251:-_5-4	ZNF579	241	149	49	184	99	98
DDR2_CCDS1241.1_ex5_1:162729657-162729680:-_5-3	DDR2	634	273	803	500	645	731
STXBP2_CCDS12181.1_ex8_19:7707171-7707194:-_5-5	STXBP2	925	257	703	357	517	588
TMEM5_CCDS61179.1_ex1_12:64202511-64202534:+_8-6	TMEM5	202	720	539	407	715	667
CSNK1G2_CCDS12077.1_ex4_19:1979022-1979045:-_5-5	CSNK1G2	1850	340	668	1556	996	1108
NBPF3_CCDS216.1_ex4_1:21799386-21799409:+_6-2	NBPF3	1239	53	549	636	325	499
HIST1H2AG_CCDS4619.1_ex0_6:27100962-27100985:+_4-2	HIST1H2AG	1041	818	710	902	815	978
AWAT1_CCDS35321.1_ex3_X:69457066-69457089:-_5-4	AWAT1	122	111	212	15	124	143
SYS1_CCDS13351.1_ex0_20:43992290-43992313:+_7-3	SYS1	581	1084	801	627	622	708
CD28_CCDS2361.1_ex2_2:204594446-204594469:-_9-7	CD28	387	114	785	193	254	331
CDH11_CCDS10803.1_ex9_16:65032599-65032622:-_5-5	CDH11	1054	772	672	687	699	744
TBCB_CCDS12488.1_ex2_19:36611681-36611704:+_5-5	TBCB	396	631	567	197	394	468
IGJ_CCDS3545.1_ex0_4:71522221-71522244:-_5-2	IGJ	434	333	268	444	329	410
PTX3_CCDS3180.1_ex1_3:157155297-157155320:+_5-2	PTX3	1525	1087	1202	1609	884	1039
TIGD7_CCDS10500.1_ex0_16:3350084-3350107:-_5-2	TIGD7	809	853	862	923	662	695
NQO1_CCDS10883.1_ex4_16:69752271-69752294:-_5-4	NQO1	402	282	412	433	225	242
GUK1_CCDS1568.1_ex3_1:228335192-228335215:-_5-4	GUK1	566	632	246	581	442	513
PHPT1_CCDS48060.1_ex0_9:139744007-139744030:+_5-1	PHPT1	473	711	223	227	513	543
NUP54_CCDS3576.1_ex8_4:77057332-77057355:+_5-3	NUP54	287	19	0	4	47	59
UPRT_CCDS14429.1_ex0_X:74494426-74494449:+_5-4	UPRT	182	10	252	186	75	126
SGK3_CCDS6195.1_ex7_8:67747999-67748022:+_5-5	SGK3	132	205	52	135	102	103
CNDP2_CCDS12006.1_ex4_18:72178200-72178223:-_5-3	CNDP2	849	595	1125	783	522	651
PLEKHF2_CCDS6267.1_ex0_8:96166787-96166810:-_5-5	PLEKHF2	1018	1016	794	1182	774	1083
KCTD16_CCDS34260.1_ex0_5:143586745-143586768:+_5-2	KCTD16	833	906	985	1831	804	960
TMEFF2_CCDS2314.1_ex9_2:193059100-193059123:+_5-5	TMEFF2	274	436	302	427	255	288
RAB20_CCDS9512.1_ex0_13:111176461-111176484:-_5-3	RAB20	499	155	226	210	231	307
RHBDL2_CCDS30680.1_ex5_1:39381324-39381347:-_5-3	RHBDL2	113	804	273	623	397	489
ZNF726_CCDS59372.1_ex3_19:24115806-24115829:-_5-4	ZNF726	35	0	210	20	74	90
PIK3C3_CCDS11920.1_ex2_18:39542521-39542544:-_5-1	PIK3C3	276	121	452	406	235	299
PAQR7_CCDS267.1_ex0_1:26190138-26190161:+_5-4	PAQR7	572	14	588	286	273	352
LPHN1_CCDS12307.1_ex18_19:14273480-14273503:+_5-3	LPHN1	1110	742	1603	1604	970	1169
PIP4K2C_CCDS53808.1_ex1_12:57987834-57987857:-_5-3	PIP4K2C	900	926	579	697	538	672
GTSF1_CCDS8881.1_ex4_12:54857023-54857046:-_5-3	GTSF1	840	469	993	524	706	878
C8orf88_CCDS59105.1_ex3_8:91990846-91990869:+_5-5	C8orf88	1	268	0	13	39	48
F5_CCDS1281.1_ex15_1:169519121-169519144:-_5-1	F5	516	165	336	1287	381	463
MEGF11_CCDS10213.2_ex13_15:66249966-66249989:+_5-1	MEGF11	860	480	404	1048	472	575
URB1_CCDS46645.1_ex26_21:33733339-33733362:+_5-3	URB1	1092	838	855	674	642	687
PTGER2_CCDS9708.1_ex0_14:52781630-52781653:-_5-3	PTGER2	800	239	91	485	369	523
USF2_CCDS12452.1_ex2_19:35760572-35760595:+_5-1	USF2	102	391	480	150	194	256
LOX_CCDS4129.1_ex6_5:121413376-121413399:-_5-5	LOX	422	226	318	219	392	465
MKL1_CCDS14003.1_ex7_22:40820334-40820357:-_5-4	MKL1	807	691	695	1272	706	895
NALCN_CCDS9498.1_ex22_13:101759888-101759911:+_5-2	NALCN	586	146	503	536	392	466
APLP2_CCDS44773.1_ex1_11:129979326-129979349:+_5-1	APLP2	379	557	594	1063	498	666
MGAT5_CCDS2171.1_ex5_2:135095897-135095920:+_5-4	MGAT5	833	818	725	706	523	596
UTS2R_CCDS11810.1_ex0_17:80332542-80332565:+_5-5	UTS2R	628	1135	719	1078	741	818
BMP3_CCDS3588.1_ex0_4:81952707-81952730:-_5-1	BMP3	1059	607	1169	644	832	972
CCDC113_CCDS10795.1_ex3_16:58292267-58292290:-_5-3	CCDC113	1296	1933	1019	1048	825	896
FBN2_CCDS34222.1_ex64_5:127873150-127873173:+_5-5	FBN2	1702	660	848	1231	853	689
DPH6_CCDS10043.1_ex5_15:35746954-35746977:-_6-1	DPH6	889	519	658	466	497	590
ELN_CCDS43598.1_ex17_7:73467521-73467544:-_5-5	ELN	893	737	1161	1313	658	789
ANKDD1A_CCDS10197.2_ex3_15:65214114-65214137:-_5-1	ANKDD1A	962	348	434	60	355	511
DAB2IP_CCDS6832.1_ex0_9:124519427-124519450:+_5-1	DAB2IP	652	297	329	303	366	403
PPP1R12A_CCDS44947.1_ex22_12:80239123-80239146:-_5-4	PPP1R12A	475	258	476	744	432	536
C8B_CCDS30730.1_ex8_1:57420365-57420388:-_5-4	C8B	1559	1058	1503	1180	678	791
C17orf64_CCDS32698.2_ex2_17:58503556-58503579:+_5-3	C17orf64	1514	1497	990	1079	961	1215
COL27A1_CCDS6802.1_ex2_9:116931533-116931556:-_5-3	COL27A1	86	554	558	164	302	272
SMARCAD1_CCDS3639.1_ex11_4:95195920-95195943:-_5-4	SMARCAD1	241	237	143	82	136	160
CNDP1_CCDS12007.1_ex3_18:72228164-72228187:+_5-3	CNDP1	1188	737	576	1513	773	844
UFD1L_CCDS13761.1_ex9_22:19462581-19462604:+_5-4	UFD1L	494	702	314	347	372	366
SULT1B1_CCDS3530.1_ex5_4:70620401-70620424:-_5-3	SULT1B1	510	118	320	495	346	463
C16orf95_CCDS54049.1_ex3_16:87350703-87350726:-_5-5	C16orf95	1396	180	810	1151	956	1199
CAPZB_CCDS41277.1_ex4_1:19683973-19683996:-_5-1	CAPZB	201	56	109	56	235	220
AES_CCDS12101.1_ex4_19:3057723-3057746:+_5-4	AES	1318	668	759	444	555	659
ADRM1_CCDS13496.1_ex3_20:60881759-60881782:+_5-5	ADRM1	1316	475	946	1858	831	1013
NHP2_CCDS34308.1_ex2_5:177580657-177580680:-_6-3	NHP2	0	3	18	33	51	65
ZNF224_CCDS33046.1_ex3_19:44611224-44611247:+_5-4	ZNF224	424	966	463	772	400	549
AIF1L_CCDS55348.1_ex5_9:133993143-133993166:-_8-6	AIF1L	78	183	33	185	132	150
KLF1_CCDS12285.1_ex1_19:12996716-12996739:+_5-5	KLF1	167	664	248	200	203	241
FABP12_CCDS47882.1_ex2_8:82441771-82441794:+_5-4	FABP12	477	280	460	227	334	392
KRTAP5-9_CCDS53677.1_ex0_11:71259935-71259958:-_4-3	KRTAP5-9	997	273	841	136	396	414
KLHL14_CCDS32813.1_ex4_18:30267143-30267166:-_5-2	KLHL14	417	43	119	130	217	221
XRRA1_CCDS44680.1_ex9_11:74617470-74617493:-_5-5	XRRA1	301	54	154	75	120	97
FBXO33_CCDS9677.1_ex3_14:39901041-39901064:+_5-4	FBXO33	371	47	290	265	184	265
TDG_CCDS9095.1_ex2_12:104373598-104373621:+_5-1	TDG	430	398	113	289	254	276
AGER_CCDS4746.1_ex9_6:32151668-32151691:-_5-5	AGER	1116	315	381	516	458	637
EIF3L_CCDS13960.1_ex3_22:38251598-38251621:+_5-2	EIF3L	383	538	650	828	650	814
POU5F1_CCDS34391.1_ex4_6:31137978-31138001:+_7-7	POU5F1	1205	1570	1067	1546	972	1272
FOXA1_CCDS9665.1_ex0_14:38061582-38061605:+_5-2	FOXA1	953	312	737	615	605	641
MCM9_CCDS5121.1_ex5_6:119252751-119252774:+_5-5	MCM9	327	272	390	430	229	305
FCN2_CCDS6983.1_ex5_9:137777606-137777629:+_5-3	FCN2	1445	981	1134	1604	595	897
OLFML2A_CCDS65129.1_ex1_9:127563927-127563950:-_5-3	OLFML2A	1630	1140	1228	1562	1036	1195
GTF3C2_CCDS1749.1_ex12_2:27560109-27560132:-_5-2	GTF3C2	486	25	306	164	148	216
CRHR2_CCDS5429.1_ex8_7:30705209-30705232:+_5-2	CRHR2	628	239	614	703	603	633
EXD3_CCDS48066.1_ex13_9:140249193-140249216:+_5-2	EXD3	1369	435	1174	959	779	844
SLC25A34_CCDS162.1_ex1_1:16064463-16064486:-_5-4	SLC25A34	384	273	1008	330	500	480
NOTCH1_CCDS43905.1_ex29_9:139413884-139413907:+_5-4	NOTCH1	1482	734	567	634	834	1035
BOP1_CCDS6418.1_ex9_8:145488242-145488265:+_5-2	BOP1	1044	659	887	370	637	697
PIK3C2B_CCDS1446.1_ex31_1:204438025-204438048:-_5-3	PIK3C2B	728	437	260	261	418	482
ARHGEF16_CCDS46.2_ex0_1:3379769-3379792:-_5-1	ARHGEF16	1507	1371	936	1216	887	985
MFGE8_CCDS10347.1_ex6_15:89453040-89453063:-_5-4	MFGE8	294	309	327	336	409	446
UBE2E1_CCDS2638.1_ex2_3:23929109-23929132:+_7-6	UBE2E1	442	989	659	505	402	523
GPR150_CCDS4074.1_ex0_5:94956272-94956295:+_5-3	GPR150	1204	512	680	527	527	664
DBNL_CCDS34622.1_ex5_7:44097402-44097425:+_5-2	DBNL	136	1	195	265	133	183
PPID_CCDS3801.1_ex7_4:159640389-159640412:-_5-3	PPID	112	22	144	108	72	93
ABCC11_CCDS10732.1_ex17_16:48239361-48239384:-_5-2	ABCC11	609	445	726	303	451	535
MMP8_CCDS8320.1_ex8_11:102593278-102593301:-_5-4	MMP8	183	293	247	243	319	359
AP4S1_CCDS45093.1_ex1_14:31539113-31539136:+_7-4	AP4S1	312	169	275	534	215	278
NLRP11_CCDS12935.1_ex7_19:56321014-56321037:-_5-3	NLRP11	340	60	223	737	299	346
HOXC13_CCDS8865.1_ex0_12:54333060-54333083:-_5-2	HOXC13	585	409	602	337	477	606
C7orf34_CCDS5876.2_ex0_7:142636800-142636823:+_5-3	C7orf34	220	646	529	557	303	386
PSMD7_CCDS10910.1_ex1_16:74334004-74334027:+_5-1	PSMD7	730	500	292	542	500	600
ADIPOR2_CCDS8511.1_ex3_12:1889629-1889652:-_5-5	ADIPOR2	339	507	165	121	354	423
DNASE1L3_CCDS2886.1_ex3_3:58186780-58186803:+_5-2	DNASE1L3	744	253	178	626	381	520
IQCJ-SCHIP1_CCDS56289.1_ex4_3:159482531-159482554:-_5-4	IQCJ-SCHIP1	550	591	443	719	655	814
MCMDC2_CCDS47868.1_ex3_8:67789757-67789780:+_5-3	MCMDC2	180	193	61	208	217	294
STRADA_CCDS11642.1_ex3_17:61787898-61787921:-_5-3	STRADA	1085	614	704	640	502	545
PRRT4_CCDS47698.2_ex4_7:127999870-127999893:+_5-4	PRRT4	606	197	326	198	240	262
MMP10_CCDS8321.1_ex6_11:102649392-102649415:+_5-3	MMP10	179	261	155	311	204	217
ZNF254_CCDS32983.1_ex1_19:24288845-24288868:+_11-3	ZNF254	629	816	432	473	462	545
ZCCHC9_CCDS4054.1_ex0_5:80600897-80600920:+_5-4	ZCCHC9	811	118	361	238	268	419
EVX1_CCDS5413.1_ex1_7:27284774-27284797:-_5-4	EVX1	1113	418	414	951	667	770
SLC13A1_CCDS5786.1_ex8_7:122787303-122787326:+_5-3	SLC13A1	191	39	377	451	301	362
PAXBP1_CCDS13619.1_ex12_21:34132198-34132221:-_5-1	PAXBP1	74	0	93	39	75	109
RAB7L1_CCDS1459.1_ex1_1:205739927-205739950:+_6-2	RAB7L1	587	93	225	336	280	306
RAB3IL1_CCDS60809.1_ex4_11:61672320-61672343:+_5-3	RAB3IL1	395	719	416	438	463	541
ABHD14B_CCDS2842.1_ex1_3:52004012-52004035:+_5-2	ABHD14B	183	25	28	122	162	174
VEZT_CCDS44954.1_ex1_12:95645823-95645846:-_5-1	VEZT	389	85	113	206	183	215
MON1A_CCDS2808.2_ex2_3:49948266-49948289:-_5-2	MON1A	2134	625	1005	777	974	1124
RNF40_CCDS10691.1_ex1_16:30774577-30774600:+_5-1	RNF40	552	156	1071	342	367	432
CCDC88B_CCDS8072.2_ex2_11:64108459-64108482:-_5-1	CCDC88B	526	1033	1429	1790	1001	1162
UNG_CCDS9124.1_ex2_12:109537067-109537090:-_5-5	UNG	313	31	158	542	87	86
ENPEP_CCDS3691.1_ex0_4:111397659-111397682:+_5-1	ENPEP	652	573	193	339	333	386
DLG3_CCDS14403.1_ex14_X:69719016-69719039:+_9-9	DLG3	379	279	361	687	278	280
CHRFAM7A_CCDS32184.1_ex1_15:30659706-30659729:+_5-1	CHRFAM7A	435	537	400	599	459	583
CHST15_CCDS55731.1_ex4_10:125805612-125805635:-_5-5	CHST15	1037	1016	787	1200	695	785
[truncated: 86,875 more rows]
