# Supplementary material for: JACKS: joint analysis of CRISPR/Cas9 knockout screens
Source: Genome Res. 2019 Mar;29(3):464–71. doi: 10.1101/gr.238923.118 (PMC6396427; doi:10.1101/gr.238923.118)
Supplement: Supplemental Material [file supp_gr.238923.118_Supplemental_Table_S4.csv]

#Random replicates generated by shuffling labels of sgRNAs from GeckoV2 data.
sgRNA	gene	RAND2 Panc.03.27__Rep_B_P9	RAND2 T47D__Rep_D_p6	RAND2 SU.86.86__Rep_D_P7	RAND3 COLO741__Rep_B_p6	RAND3 Panc.03.27__Rep_C_P9	RAND3 G402__Rep_A_p6	RAND0 Hs294T__Rep_1_p7	RAND0 Hs294T__Rep_4_p7	RAND0 MHHES1__Rep_C_p6	RAND1 HCC44__Rep_D_p6	RAND1 EWS502__Rep_B_P6	RAND1 T47D__Rep_D_p6	RAND4 Hs294T__Rep_4_p7	RAND4 NCIH2009__Rep_B_p7	RAND4 MeWo__Rep_C_p6
GTCGCTGAGCTCCGATTCGA	A1BG	180	219	248	226	261	353	39	186	101	367	781	320	409	310	179
ACCTGTAGTTGCCGGCGTGC	A1BG	277	436	625	711	815	651	219	125	471	462	539	182	124	249	216
CGTCAGCGTCACATTGGCCA	A1BG	702	1568	1054	972	860	1458	280	643	1423	1419	1174	1341	430	1710	707
CAATGTGACGCTGACGTGCC	A1BG	1075	1480	2173	786	908	1412	251	200	860	788	893	1012	314	314	829
TGTCTCCGCAGGTGTCACCT	A1BG	398	982	177	728	335	426	294	332	584	713	923	674	306	480	596
CATATGGCTGCTTCTGTCAC	A1BG	823	1352	754	1826	799	992	454	440	1001	1422	1709	1111	753	1225	1086
CGCTTCTTAAATTCTTGGGT	A2M	280	287	170	433	19	554	154	85	162	71	247	268	160	318	142
TCACAGCGAAGGCGACACAG	A2M	214	331	123	325	212	385	85	107	240	246	214	311	74	412	155
CAAACTCCTTCATCCAAGTC	A2M	497	1016	764	772	247	1497	819	201	466	575	367	549	419	548	593
CCCAAAGTCTTCATCCAATG	A2M	1152	1778	1164	1647	529	850	450	474	1950	701	670	1476	443	1614	588
CCCACAGACGCCTCAGTCTC	A2M	698	1457	1411	2246	909	1633	461	398	1546	1248	991	1238	640	1504	993
TCCCAGGCAGTATATGGTTC	A2M	96	222	316	266	188	197	95	115	230	274	334	416	235	455	151
GCCTTGTGTCTTCCGTTTGA	NAT1	1443	1445	937	1196	1891	1894	349	671	711	352	1265	1156	377	1838	1172
TTGGACGCTCATACCAGATG	NAT1	860	1113	1182	1272	697	1707	285	302	809	593	635	1100	222	1377	637
GTGTAAGAGTAATAACAGCA	NAT1	294	283	636	328	378	683	112	178	278	419	464	520	183	376	282
GACAGATTGCTGCTTCTTCC	NAT1	667	1075	1389	1903	1083	1415	374	655	1026	775	595	1182	422	898	752
GCTGTTATTACTCTTACACA	NAT1	455	1216	702	1413	822	2148	566	550	993	1455	896	977	352	1444	1143
TACTTTCAACTTACTAAGAA	NAT1	120	171	223	197	171	245	28	249	151	136	289	144	56	308	177
AAGATGTTGGAGACGTCTGC	NAT2	332	549	360	455	243	595	26	252	186	159	203	523	161	509	188
AGAAATCTCGTGCCCAAACC	NAT2	423	918	914	835	1168	1641	268	514	994	1414	1233	846	295	757	611
GGGCACGAGATTTCTCCCCA	NAT2	61	136	100	182	100	135	80	117	155	74	116	163	26	69	83
ACATTCTTGAGCACCAGATC	NAT2	383	669	661	688	172	700	320	280	320	465	542	468	488	631	235
CTTGCCCACAATGCATGTTA	NAT2	711	1771	1572	1846	1016	3000	1274	947	948	1806	1013	1520	786	1783	1448
TTCCCAGAAATTAATTCTAG	NAT2	376	290	322	337	360	403	63	99	385	366	395	406	150	682	208
CGGATTAGCCTCCGCCAACG	SERPINA3	324	401	240	618	422	428	88	256	427	591	679	704	137	655	285
GAGAGTCTCTCCACCGCTTC	SERPINA3	313	452	882	940	498	709	226	335	308	1198	601	687	145	749	560
GTCAGATTCTCCTCGTCAAG	SERPINA3	590	857	821	774	420	1136	278	211	842	390	360	843	448	897	480
CAGGTTATAGTCCCTCGAGA	SERPINA3	111	306	73	235	171	406	59	32	254	196	136	246	87	215	125
GGACCATTGTGCGTTTCAAC	SERPINA3	462	924	871	967	589	620	235	225	495	269	466	927	233	239	273
ACCTGACTATACCTTACTTC	SERPINA3	157	172	232	270	0	222	33	57	194	101	195	197	74	142	122
GTCACCCGACTTCGCAACAC	AADAC	555	791	690	914	980	265	381	214	954	558	599	625	448	1174	654
GAACCCCAGTGTTGCGAAGT	AADAC	113	215	269	234	98	396	13	110	97	141	242	266	114	330	128
AAAGCTCCCGACAACCTTAA	AADAC	181	206	182	270	234	313	56	56	225	217	141	238	33	265	211
CCTGAGAGAATCGGTATTTC	AADAC	155	266	328	542	237	629	466	150	439	235	646	549	211	597	395
CCAGAAATACCGATTCTCTC	AADAC	137	601	578	672	260	368	77	153	341	334	326	395	191	588	363
ATCGCTGAGCCGCCATACGA	AAMP	173	586	530	766	444	910	56	506	381	463	394	474	113	384	284
GGAGGGCCCCGACGATAGCG	AAMP	154	184	201	226	198	412	40	83	228	166	100	182	64	161	125
CTCCAGGTCTCCCGCTTCAA	AAMP	497	525	786	899	573	610	249	192	1082	733	577	371	469	1068	628
CGTCAGCTGTGCCCGCCAAC	AAMP	840	1053	1275	1227	167	869	295	452	1607	839	919	933	587	1154	1059
AAGATGACAAAGCCTTCGTA	AAMP	223	614	634	497	466	1098	126	392	312	395	414	300	351	826	450
TCCTCGGGCACCTGTCCTGT	AAMP	801	1247	1597	939	562	1393	415	368	1170	707	950	867	285	710	534
CGCGTCCTCGCACATGAGCG	AANAT	543	739	747	811	425	1202	250	134	887	637	487	559	244	1099	540
ACCTTCACGCTCGATCTCAA	AANAT	937	1221	766	1700	1201	935	142	559	1189	1514	1225	1997	405	1177	1098
CCTTCATCATCGGCTCGCTC	AANAT	290	305	621	289	230	719	143	85	567	411	389	222	51	882	241
GCCTTTGAGATCGAGCGTGA	AANAT	435	364	696	733	226	743	121	140	317	447	292	627	473	489	417
GACGCCCAAGACGGAGATGA	AANAT	152	467	477	413	291	837	99	110	386	537	287	437	178	495	546
CCGGGCCGCGCTCATGTGCG	AANAT	187	230	277	316	63	314	31	103	188	182	127	292	76	236	220
CCACGCTCGGACCATCACTG	AARS	501	687	741	895	461	1496	303	366	758	652	885	812	448	1044	510
TGGGGGCAAACATAATGACC	AARS	105	80	75	146	162	194	8	19	81	205	149	113	55	184	110
TCACACCTTCTTCGAGATGC	AARS	3167	1332	1136	1445	777	1261	544	251	1357	1133	1389	801	287	976	1084
GGTGGCCGGCCTGACAACAC	AARS	240	317	388	528	176	270	57	196	610	605	311	255	115	605	72
GAACTCCTCACCCAAGAGTT	AARS	284	436	241	509	322	415	158	121	531	305	389	344	233	536	350
AGCTGGCTTAGAAGCAGATC	AARS	312	255	371	484	376	473	60	103	351	340	411	407	113	378	430
TGCAATTACGAAGAGAGCCG	ABAT	117	110	143	208	133	248	55	10	36	130	156	148	18	174	104
CATGTTGCTCGCCCAGCGCC	ABAT	337	504	389	850	258	231	71	168	438	486	432	464	159	449	376
CCAGCACAGCTACCGCCTGC	ABAT	957	328	1142	1467	818	319	293	372	1074	535	1622	963	619	611	977
CATCAACCAGGTAATTGCCT	ABAT	465	717	597	927	499	437	91	231	857	806	719	588	392	985	552
GAAACAGCTGAATATAATTC	ABAT	47	136	146	132	59	244	31	102	150	132	174	105	39	229	40
GCCTCCGAGCATCTGAGAAC	ABCA1	261	502	363	279	138	396	85	94	469	262	304	487	155	371	186
TGTTTCCGTTACCCGACTCC	ABCA1	743	1447	839	925	979	505	377	433	1248	1372	1141	671	401	954	681
CCTCCCCAGGAGTCGGGTAA	ABCA1	95	87	84	94	57	131	0	13	81	169	177	79	45	37	42
AGCTCAGCCGAACAGAGATC	ABCA1	177	343	647	354	213	202	113	122	452	342	276	391	204	640	270
TTTGCGCATGTCCTTCATGC	ABCA1	1113	1334	532	2136	918	1319	173	352	552	773	804	1171	405	1315	968
TCCTGATCCTGATCTCTGTT	ABCA1	1019	1563	1705	1699	386	1556	351	982	1449	989	1137	1693	528	1768	691
GAGTGCTTGGGCCGTGCTAT	ABCA2	643	524	776	952	234	1122	131	167	447	771	454	395	385	460	548
CTCGGTGGCCAGAAACCCGC	ABCA2	429	280	656	263	175	99	225	208	308	419	451	530	149	417	296
GAAGCCCACCATCTCCGTGA	ABCA2	24	97	100	133	26	68	7	35	64	137	114	70	2	146	59
TGGGCCGCGCTGGGTCAAAC	ABCA2	60	202	201	197	59	189	20	90	65	508	200	183	50	454	62
CAGGGGGATGAAGATCTCGA	ABCA2	213	512	406	723	270	415	243	291	534	697	269	645	205	236	362
CTTCCTCCACCACGCGGTCC	ABCA2	283	717	808	612	918	1947	142	406	786	245	586	785	200	572	351
TCCGTGTGTAACTGAACCGT	ABCA3	613	891	1051	1666	902	2106	652	354	985	1014	1160	827	455	2104	935
GCGCGGCTTTCCCTCCGAGA	ABCA3	85	205	141	271	5	478	43	157	140	217	281	187	44	286	204
TCATGAAGGAGGCGGCGATG	ABCA3	344	562	506	441	224	216	42	204	1028	346	312	361	139	362	411
CAACTGCTCGTCCAGCGTGC	ABCA3	334	804	1054	996	926	465	234	811	782	843	598	1138	346	755	469
TCACCAGGTTCTCCGCCATC	ABCA3	507	747	443	958	1122	1300	291	300	547	935	843	883	406	808	535
CCAGGAGTACATGCGCATGA	ABCA3	182	479	506	433	542	877	129	74	127	603	390	414	140	492	250
TCAGCATGTTTCCCGACATC	ABCB7	876	1511	1139	2296	837	1693	296	548	1172	1653	815	1262	282	979	739
TTACTAGATCTCCAACAGTA	ABCB7	62	160	259	236	395	296	59	38	139	218	187	192	32	276	81
CTGTATTTGGTGCATCACTC	ABCB7	829	851	691	790	695	884	351	385	713	452	1049	817	584	1052	768
CACCTTGTTTACTCTACTCA	ABCB7	1376	1153	1124	1430	871	858	429	297	887	1199	1702	1301	420	1072	1343
AACAAAGCAGATAATGATGC	ABCB7	273	796	1135	1859	542	849	637	540	673	662	697	1075	250	1614	504
GCTGAATTATGAAACTGTGA	ABCB7	149	193	10	169	101	296	58	104	114	190	211	229	33	531	165
AAAAAGCGAGATACCCGAAA	ABCF1	161	178	357	437	296	464	181	130	202	240	307	449	124	353	289
GTACCCGCCCCAAAACCCCG	ABCF1	289	407	460	400	352	313	88	74	308	410	315	451	145	456	258
CTCAGTGCCAACCAGTGATG	ABCF1	220	654	239	630	746	129	176	158	841	1103	544	745	479	1203	794
TTTATAGTTCTTTGAAGAGC	ABCF1	292	686	690	585	724	915	230	141	596	335	588	298	157	629	386
CTAGACAAAGTGGTGAAGAA	ABCF1	138	254	296	338	179	331	74	80	77	67	110	263	78	239	146
CAGTAGAAGATAAACAGGCT	ABCF1	126	252	306	290	261	273	143	93	255	268	121	364	67	325	176
CACCTCGAAGCCGGGCATAA	ABCA4	443	517	356	509	847	1024	196	113	666	408	220	496	168	1124	366
ATGCCACCGTAGCAGGCAAG	ABCA4	455	209	525	337	155	377	119	181	457	491	213	462	237	403	384
GCAATTGATGAGCTGCTCAC	ABCA4	513	438	824	966	556	444	384	272	613	390	487	881	220	981	590
TGCCGGCACCATTCACTCCC	ABCA4	364	409	502	474	157	535	171	160	414	342	359	359	109	632	272
CATTCATGATGGCTGTAGAG	ABCA4	182	816	874	1092	610	1333	111	198	504	405	951	757	471	1145	473
GCATCGCCTTGTTGGGGAAA	ABCA4	127	113	121	219	23	94	4	0	103	155	119	122	15	194	100
TGTCCCCCAACTACGACAAG	ABL1	248	719	650	898	410	250	312	194	441	449	242	524	175	972	552
CCTCGTACACCTCCCCGTAC	ABL1	375	1071	667	893	1559	1426	256	321	866	869	1155	728	770	1008	960
CCGGCAGGAGGTGAACGCCG	ABL1	253	409	459	302	313	385	117	144	304	332	217	497	90	713	269
AGAGATCAAACACCCTAACC	ABL1	196	384	410	498	283	326	193	130	293	287	342	326	103	388	191
TGCACTCCCTCAGGTAGTCC	ABL1	828	828	707	1440	488	1617	401	391	868	453	1132	1423	334	705	576
GATCCAGCGCTGGACGTAGT	AOC1	1005	1108	1446	2275	999	1881	804	510	2041	1196	1700	1389	637	1618	1145
GGTGCACTACCGCGTAGACC	AOC1	977	1242	1282	1320	335	893	357	633	1639	437	1232	1083	398	1463	894
CGGAGAGCGCATTGCCTATG	AOC1	726	909	1785	1695	1024	2756	285	516	1404	1391	1246	1348	580	957	1029
GCCCCAACTACGTCCAGCGC	AOC1	729	1403	1239	1480	1392	1792	492	354	1570	1804	1356	1132	561	1439	1085
GCAGGCGGTACGTGCGCTTG	AOC1	204	404	145	443	156	502	79	119	226	187	334	249	133	352	146
TCTACCACCAGAACGACCCC	AOC1	1206	2515	3174	2351	2816	2045	1543	850	2019	1589	2174	2277	1142	2194	1729
GTCCATCTCGCTCAGGTACG	ABL2	186	415	784	599	334	1165	259	773	737	565	438	423	234	877	289
TCCCTCGTACCTGAGCGAGA	ABL2	368	454	524	343	263	623	106	132	690	321	394	655	154	441	370
TCTCTGTGGTGCGCCCCGCC	ABL2	2099	716	2355	2696	1217	1286	769	761	2503	1118	1593	4148	941	3426	1724
CACTGCTGCCCCGGATCCCG	ABL2	1430	1068	1277	1483	1081	989	2735	433	753	1114	1513	1491	664	1467	1216
GGCTCCGAGCAAGTTCTCCT	ABL2	77	358	423	303	285	225	60	100	373	328	348	283	132	354	186
TGATAGCCTCATTTAGTGCC	ABL2	1230	1426	1613	1456	857	1136	302	320	915	1368	2657	1473	612	1213	603
GATGGTCTACCCCCAGTCAA	ABO	236	280	855	591	506	379	73	213	330	169	400	256	117	676	341
GGATCATAGGTCGAAGTGCG	ABO	219	153	148	198	149	176	0	27	116	142	119	150	43	103	48
AGCCCCAGAAGTCTAATGCC	ABO	226	242	257	273	185	375	77	75	127	130	226	311	85	344	81
TGCAGCATGTCTCGTTGCCA	ABO	657	1047	726	836	1560	799	367	484	762	720	905	1219	296	572	512
ACGGTGTCAGCACCTTTGAC	ABO	140	233	206	399	135	252	84	130	196	349	184	225	45	318	188
GCAACGAGACATGCTGCAGA	ABO	442	430	229	242	359	287	117	101	476	352	315	354	113	396	219
CGATAACTATAAAGTCGCTC	ABR	187	354	351	613	188	453	228	227	353	603	26	579	127	585	313
CGACTCATCGATGTACGGCA	ABR	423	1132	430	1182	591	382	311	202	1105	457	878	849	634	632	513
ACGCTTTGTACACACCGAGC	ABR	799	568	948	1095	796	1164	489	508	1282	1286	917	751	317	996	599
AGAGATCTACATTAACCAGC	ABR	153	292	481	471	363	332	71	210	228	188	249	296	153	522	248
CGTCTCCCCGACTCCACCTG	ABR	359	694	492	669	748	1206	145	340	728	455	432	751	176	848	487
GATTCGGGCCATGATTGCCC	ACAA1	491	570	536	685	312	726	265	78	281	385	237	416	120	433	353
ATTCACGTCCTTGAGAACCG	ACAA1	388	590	504	747	603	848	420	234	669	465	826	1068	206	772	230
CACCCCCGACGAGCTTCTCT	ACAA1	660	908	1254	953	763	485	90	252	783	700	597	810	244	871	727
TGGGGCGGATACCCTCATCC	ACAA1	542	323	598	384	183	293	98	142	460	346	321	391	116	412	239
TATCCGCCCCAGCACCACCA	ACAA1	1138	1189	1425	1244	626	301	103	312	697	709	1369	1011	525	869	1146
AGGGCTGACAGTGAGTGACG	ACAA1	466	554	211	589	322	625	144	159	516	520	498	324	107	270	221
TGCAATTAGATTCGTTGTCA	ACACA	916	446	940	1050	519	1397	558	945	997	1573	1274	1284	779	1208	1004
GCAGAATTTGTTACTCGCTT	ACACA	276	775	661	946	114	1102	79	114	401	480	376	497	316	149	416
TGGCTTGCACCTAGTAAAGC	ACACA	189	277	83	231	160	353	227	78	247	303	207	219	155	207	211
GAAGACCTTAAAGCCAATGC	ACACA	613	514	1014	1080	694	1614	321	507	1853	260	1670	1486	440	991	1160
GATCACTATGTGCCAGTGCC	ACACA	387	739	1182	1076	665	1187	252	249	721	973	649	1311	450	1375	839
CAACAACAACTATGCAAATG	ACACA	406	1484	1544	1852	1079	1445	421	511	1089	1757	1388	1512	881	1338	1291
GATCATTACGTCCCCGTCCC	ACACB	639	2007	1321	2004	1801	2010	827	478	1444	2545	2213	1824	592	1517	1544
GGGTTGGGACCTGTAGCGTC	ACACB	261	262	309	337	322	467	0	156	352	250	354	363	180	449	208
CGTTGTCGCCCAGACGCTAC	ACACB	901	659	985	1167	384	973	437	293	724	1005	700	825	238	796	411
TTGCGTGAAAGACGTAGATG	ACACB	1380	1475	1185	1368	644	1046	183	603	1248	651	734	1129	444	1152	709
TACCTGCACGGGGATTCTCT	ACACB	556	431	897	635	476	469	278	326	527	560	1010	792	443	1041	332
CCCTTGTCATAAACATCTTC	ACACB	761	888	1623	1578	983	1540	540	704	483	791	1408	1554	324	442	746
TGTACTCCGCAGCTATTGTC	ACADL	1699	1492	697	624	857	2213	215	296	1389	602	743	1293	542	1176	785
CGCGTAGGGACCCTCGGAGA	ACADL	220	295	306	451	223	484	143	100	170	525	263	126	216	190	240
CTCACCGCGCGGCGGGCAGC	ACADL	90	237	237	103	145	239	71	27	147	70	155	147	46	208	117
TTCTAGACGTTCTTCCCCTC	ACADL	1973	2182	2195	2694	2154	1564	853	718	2205	3226	2375	1668	1399	546	1713
GCTGGAAAACAAGGACTGCT	ACADL	110	297	453	348	118	475	45	104	415	198	308	511	102	351	93
GCCACTTACTCTGAGTGATG	ACADL	609	675	678	633	586	426	49	283	544	486	487	675	168	463	292
GCCAATCGACAACGTGAACC	ACADM	534	433	749	687	166	777	385	141	697	488	389	455	150	913	441
TCCCCCTAATTAGAAGAGCC	ACADM	620	1009	857	1155	343	658	150	384	829	638	738	1007	370	1408	946
TGCTCGTAAATTTGCCAGAG	ACADM	359	567	389	490	159	507	88	121	382	497	260	414	148	478	281
ACTGTAGGAGGTCTTGGACT	ACADM	130	224	135	209	225	250	82	71	199	160	154	257	26	209	181
GAAAGCTTACCACAGTTCTC	ACADM	123	484	214	362	482	197	241	148	295	166	634	580	345	564	357
GGGGTTCAGACTGCTATTGA	ACADM	115	165	130	241	27	136	6	36	150	224	187	148	52	151	172
TGGCGTAGGCCAGGTAATCG	ACADS	166	356	494	567	283	581	73	93	395	367	273	311	196	383	308
CAGAACCCATGAGTCGCCCT	ACADS	433	749	991	964	672	680	243	367	868	677	625	479	316	844	687
GGCAGGTACCTGGTTCGCTG	ACADS	711	1092	830	1401	285	891	199	671	1083	1458	939	1017	417	2060	740
TGCTTTGCCCTCAGCGAACC	ACADS	1066	1282	1220	1048	618	1121	373	374	1137	567	1089	1119	416	115	293
CCTGGCCTACGCCATCGCCA	ACADS	114	213	130	292	266	310	17	116	188	263	74	327	68	372	205
GGCGACTCATGGGTTCTGAA	ACADS	301	556	884	405	329	503	114	149	391	709	425	505	173	181	285
ATCCACTGTGCTCGTGATAG	ACADSB	835	1307	1194	1288	1218	1918	481	419	966	1375	1200	1546	589	875	747
TTCCTCTATCACGAGCACAG	ACADSB	177	292	361	384	323	479	105	116	355	369	316	420	94	358	290
TATTGAGTAGAGCTTCTGAC	ACADSB	138	309	447	392	440	393	110	86	394	300	262	348	111	332	251
TCCACATCTTTGATCCATTG	ACADSB	772	664	610	788	702	390	177	283	1421	573	335	710	281	619	646
TGCACCTTTGGTTTCAACCA	ACADSB	721	1088	133	1761	1068	939	320	531	1115	946	864	1327	457	1356	581
ATCTCCCTCTTTATCAGCTC	ACADSB	585	765	130	1083	998	1034	215	268	542	327	472	714	238	364	513
TGTCTAACCGAGCCCTCAAG	ACADVL	71	177	308	212	124	224	47	33	108	202	105	157	61	141	82
GCTGGCAGGAACCCGGATAA	ACADVL	54	73	285	187	82	154	18	82	177	129	119	175	30	186	79
CGATGACAGCAAAGACGATG	ACADVL	426	365	198	365	328	301	17	174	524	458	396	446	192	421	178
CACAGCAGAGGTTCGGATGG	ACADVL	92	197	113	140	135	75	16	63	118	184	135	197	83	165	126
GAGCCCCTTACCCGCCGCCG	ACADVL	158	181	284	189	22	146	14	10	59	130	112	98	29	108	140
TGCTCCATCATTCAGTGTAC	ACAT1	317	1292	596	1771	921	365	385	506	1476	773	1224	488	602	2247	906
AATGCCAGTACACTGAATGA	ACAT1	534	812	662	411	296	1014	123	187	848	816	1076	807	204	1167	458
TCCTACAAGGCAGGCAGTAT	ACAT1	211	507	552	582	145	1264	146	141	307	410	453	325	157	672	376
CCCAATACTGCCTGCCTTGT	ACAT1	1000	1256	1048	942	238	2066	659	231	1202	1099	526	1391	471	1170	1573
AAGTGCCGCCAGCACAGCCA	ACAT1	627	939	348	820	933	951	161	325	990	606	556	708	322	767	558
TGTATCAAAACCCACTTTGA	ACAT1	401	781	1172	1408	433	1873	238	259	726	799	645	958	297	788	392
TCGGCGGCGCGGACCATCAT	ACAT2	289	545	777	584	629	247	134	313	914	618	402	1153	998	781	623
GCCGCCGAGACGATGACCAC	ACAT2	273	600	567	921	543	789	149	413	828	714	549	670	307	193	456
TGCCTTGCAGTCCAGTCAAT	ACAT2	346	1171	1628	1393	1572	1655	261	528	782	1371	1486	1256	309	1559	793
AGTCTCCTATCCCTATTGAC	ACAT2	212	505	346	419	276	531	74	92	315	879	339	404	81	471	283
CAGAGTATACTGTCAGTCAG	ACAT2	234	936	750	707	869	467	302	221	287	1121	458	1120	907	1306	665
TGCATTTCACAACTGTCATA	ACAT2	523	1045	1185	1080	903	942	316	565	1570	1004	728	851	358	1386	477
ATCCGCCACATCTTCGTGTA	ASIC2	165	190	394	659	110	364	281	417	388	272	513	455	81	542	164
GCCTGTCCCCCCCTTGACCG	ASIC2	173	173	113	185	161	403	21	24	184	119	207	192	117	139	102
CGGGGTCCCGATGGACCTCA	ASIC2	271	280	229	381	167	252	67	34	369	197	288	228	122	334	121
GCCACCTTTCATCCAAGAGC	ASIC2	451	440	547	639	389	1438	224	217	482	571	543	706	454	902	425
AAGGTGGCTCAGACTGACTG	ASIC2	341	575	546	999	337	671	134	190	314	557	528	606	197	1160	503
GATCATGCTGGACATTCAGC	ASIC2	150	449	397	453	215	368	69	69	408	352	137	300	167	336	326
CGTGAGTTCTACGACCGAGC	ASIC1	304	673	755	850	664	1214	201	168	273	649	621	664	184	703	374
GACGAGACGTCCTTCGAAGC	ASIC1	111	416	309	505	338	716	148	198	310	301	195	166	94	435	284
CTTCAGAGACAGCCGCTCGT	ASIC1	624	962	926	1416	817	188	165	450	518	962	1022	480	338	1406	783
GGCAGCCACCTCGTCGAGCT	ASIC1	123	230	110	357	144	457	47	93	219	314	205	313	128	552	114
GTAGAACTCACGCATGTTGA	ASIC1	251	463	284	516	273	561	73	244	526	453	283	419	148	620	231
ACCTCCTTTCATCGACCAGC	ASIC1	1272	4516	1831	2787	1996	2825	1448	1660	2859	2601	2712	2873	1070	391	2466
CCCAGCGACTGATGCGATAC	ACHE	440	905	915	1371	422	479	252	335	885	536	1035	949	197	997	635
CCACAATGTCGTGTGCCCCG	ACHE	177	369	321	507	420	1155	390	143	331	304	482	442	177	291	214
GGCTCAGCAGTACGTTAGTC	ACHE	223	790	466	751	318	920	177	133	563	167	687	505	241	895	512
CCCACAATGGCCCCCGTACA	ACHE	250	662	1148	1541	671	490	192	168	614	787	749	636	228	905	556
GGCCGCAGACACGCTCGACG	ACHE	159	604	667	807	227	727	118	120	525	385	356	833	239	385	316
GTTCGACCACTACAGCAAGC	ACHE	340	743	492	678	633	559	241	213	576	927	729	738	406	1003	556
GACCAGCTGATCAAACGTCG	ACLY	212	406	448	222	112	272	56	110	199	433	365	392	103	330	161
GAGAGCAATTCGAGATTACC	ACLY	287	602	872	1052	577	932	405	146	630	816	627	708	268	62	476
TTCCACGACGTTTGATCAGC	ACLY	878	1147	1517	1286	871	1681	726	396	1109	1126	878	1830	273	1569	1211
ACCTACCGATGTGCTCCCGC	ACLY	468	1164	1895	2283	607	1806	251	250	1176	1185	1133	1194	288	822	925
AACTTCCTCCTCAACGCCAG	ACLY	328	374	135	274	122	244	12	45	241	147	172	227	86	360	105
TTGTGACTTCGTGCTCCTTC	ACLY	471	1682	1056	1403	1575	2038	364	532	1562	1967	1230	1797	1071	1932	734
AATGGTGAGCACGATGTCAG	ACO1	223	621	440	681	310	953	111	342	492	553	569	620	417	149	425
ATGACACGAGCAGGCTTAAA	ACO1	85	149	232	149	30	229	26	23	167	43	116	144	22	229	48
CGCACACCTTGCTGAGCCAT	ACO1	1094	2172	2352	1870	816	1860	461	417	1678	1996	1874	1660	663	1742	1448
AGAAGAACTCTGATCGAAAA	ACO1	301	322	290	366	168	149	22	147	384	404	288	320	553	341	223
TGATCTATTACAAGATCAGC	ACO1	219	354	699	475	301	250	193	158	594	420	345	496	90	536	464
ACCTTCTGTTGAAATCAACC	ACO1	817	1124	1466	1161	483	510	404	454	1782	1080	1148	752	354	1335	807
GTGGTGTCCGCATCGTCGGC	ACR	116	156	132	225	136	293	0	185	168	121	163	181	100	214	79
TTGCCTGAACCGTAACCCAC	ACR	719	958	943	1212	669	1083	213	395	529	1075	944	1199	905	1900	760
GGCGTTATCTTTAGCAACCA	ACR	231	1456	807	735	699	1536	165	388	884	842	766	694	379	778	663
GAACGCGCCCATTGTACCAC	ACR	150	246	306	456	162	327	49	44	216	102	254	72	47	57	98
AAAATACAACTCTGCGACAG	ACR	321	459	384	641	542	997	180	238	650	180	487	609	202	769	575
AATGAAGCGCCCACACGAAA	ACR	96	154	108	63	83	199	19	27	111	26	120	149	14	72	41
CACATAGCCGTCCCGCTCAA	ACO2	247	346	431	523	730	824	165	141	409	477	254	248	141	452	276
TCTCGGGGTTTGCGTCGTTG	ACO2	752	1079	83	1031	467	1194	260	189	715	847	601	746	315	470	232
GCGCGGATCTGCTCGGAACC	ACO2	788	837	1389	1791	568	847	370	527	897	1382	469	1204	394	1035	882
TGCCTTTGTCACGTCCCCAG	ACO2	265	433	794	1222	68	517	230	275	717	592	425	660	130	700	458
CTGCTGCAGGAGTTTGACCC	ACO2	659	915	1844	812	362	801	566	142	220	1450	925	1165	434	940	677
ATGCTGCCCGCTGCTGTCCT	ACO2	213	461	282	329	316	301	71	181	209	205	290	509	167	331	239
CACTCGCAGCCAGCGTTATG	ACOX1	382	775	229	488	490	848	248	579	562	740	698	1165	247	967	689
ATCGTACCTATTCGTGAAAT	ACOX1	566	493	832	1070	529	740	328	353	716	532	826	833	293	696	525
TTCACGAATAGGTACGATAA	ACOX1	256	205	219	198	110	210	29	251	188	90	203	155	36	221	178
CACGTATGACCCTGAAACCC	ACOX1	549	809	1043	387	267	758	183	326	880	857	669	979	75	466	686
TCCTTAGGAACTCACCTTCG	ACOX1	482	419	678	425	412	209	82	133	401	390	62	600	353	403	305
TGACAGCCACCTCATAACGC	ACOX1	342	405	477	374	226	981	185	104	271	393	268	391	196	508	253
ACGGTACCTGCCGGGCAACG	ACP1	127	245	229	255	94	407	73	95	367	109	420	382	40	110	171
TGCTGTTTCTGACTGGAACG	ACP1	398	757	659	589	977	772	156	270	332	747	488	413	265	791	285
CAACTTCCGGGTATGAGATA	ACP1	621	389	423	519	165	741	74	133	289	355	340	417	201	569	282
GTGAGCTGCCTAAGAAATCA	ACP1	185	239	405	227	268	439	107	245	318	246	399	414	114	320	226
CCTGAAAACTGCTTCTGCAA	ACP1	256	238	371	381	181	824	83	135	447	202	164	367	98	572	173
GTTGAAGCGCTGCATCCCGT	ACP2	1061	1383	816	1202	1322	964	350	490	529	802	962	1166	420	1021	563
GCCCTGCGGCAGCGCTATCA	ACP2	90	374	242	419	180	355	43	73	243	243	244	373	87	438	249
AGCCGTGATAGCGCTGCCGC	ACP2	123	320	266	293	244	523	37	149	131	401	263	266	65	236	167
TTCTCTCAGCTGTACCGCCA	ACP2	369	939	604	644	575	1135	217	163	1089	1032	820	766	671	1364	576
GCTTCAACCCGAACATCTCG	ACP2	398	976	786	1591	347	1396	211	318	722	1033	674	817	254	667	838
CGTTCTGCAGCTGCTCATAA	ACP2	459	473	509	504	269	353	87	336	290	403	270	428	120	168	247
TTTCCGGCTAGCACGTACCA	ACP5	51	279	142	140	67	74	49	87	170	422	240	401	77	293	206
GGTAGGCCCGTGCTCGGCTA	ACP5	138	193	306	290	89	239	1	157	370	132	185	288	71	271	200
CACAGTCCGAGCGATCTCCT	ACP5	157	329	594	463	451	728	44	99	182	349	248	295	162	431	300
GTGTGGTCCATAGCCGAGCA	ACP5	240	631	763	592	257	317	118	185	450	280	283	522	252	466	354
AGCCGTTGGGGACCTTGCGC	ACP5	176	212	280	162	82	217	45	27	198	114	134	61	82	247	99
TGCCCTGCGCTTTGTAGCCG	ACP5	341	722	955	734	993	2618	119	179	556	579	292	423	174	1386	472
AGACCGAAGTGTACTAGCCA	ACPP	481	591	1552	1553	796	1926	234	283	813	416	835	1059	270	479	443
TACTTTCAGGTGTTTCGGCA	ACPP	72	139	143	239	96	173	14	60	80	77	118	88	14	110	162
TCCTCATGGCCACAAGGATT	ACPP	1264	1198	1479	1502	1034	1046	482	419	1348	1149	1168	1533	923	968	1323
AGGGCAGCAAGCCTTAGCCT	ACPP	869	1014	698	1374	1090	2386	284	227	1049	432	967	1129	703	1454	847
ATGGAGCAGCATTATGAACT	ACPP	379	496	266	450	236	552	107	101	376	362	213	296	217	338	322
TGAGTCCTATAAACATGAAC	ACPP	165	532	216	658	573	462	136	193	569	492	317	310	170	481	451
TAATTTGCATCCTCGTTCCA	ACRV1	498	615	259	1102	483	502	596	545	605	741	939	919	208	1342	640
CTCACCAGAAGGCTGTTCAC	ACRV1	387	569	163	990	932	782	127	262	418	680	757	676	307	528	463
CCTTTGAGTGAGCTTGAGTC	ACRV1	551	644	460	794	690	287	183	239	463	1092	716	962	211	847	569
AGTCAGCCTAATGAGCTTTC	ACRV1	651	2091	859	1473	928	1008	214	332	561	900	682	1310	730	1340	670
CACACCCTTGAACCATGAAT	ACRV1	162	329	401	348	273	486	23	60	284	151	251	311	92	504	85
ACTTCAGTTCAGCAACTTCC	ACRV1	834	1019	891	895	731	1261	450	431	982	777	751	828	365	680	413
GCCCCCCGACATGACGTTGT	ACTA1	443	954	801	799	624	137	167	292	914	901	891	1132	371	1510	639
GGGGCACCACGATGTACCCT	ACTA1	785	820	853	1336	1123	2371	790	375	629	709	967	1223	343	793	386
CGGTGAGATCGCGGCCCGCC	ACTA1	578	559	282	610	219	616	248	509	574	532	404	699	209	1054	201
GTTGTGGGTGACGCCGTCGC	ACTA1	60	106	138	103	21	252	34	43	114	88	190	95	8	41	88
CAACGTGCCCGCCATGTACG	ACTA1	848	1083	1198	1090	718	3538	227	399	1181	547	654	840	470	754	841
CAACGAGCGCTTCCGCTGCC	ACTA1	180	261	452	321	244	887	141	85	357	391	362	233	85	191	203
CCTACCAGTTGTGCGTCCAG	ACTA2	1331	1688	1468	2248	1115	1887	305	441	1769	1465	1338	1731	641	1700	1569
GGCCTCACCAGTAGTAACGA	ACTA2	283	436	440	527	244	280	81	287	349	267	366	245	77	234	310
GGGACAAAAAGACAGCTACG	ACTA2	51	147	201	139	58	187	12	71	141	152	162	183	23	275	93
CTGAAGTACCCGATAGAACA	ACTA2	264	326	370	300	636	658	136	88	301	292	205	298	65	263	203
TCAGGGGTGCCTCCGTGAGC	ACTA2	125	245	212	259	374	190	27	82	300	159	136	284	87	384	238
TTGTCTCCCAGGCATCGTGC	ACTA2	689	777	944	1260	1401	1092	290	440	692	592	1066	1171	1005	1379	822
CAACCGCGAGAAGATGACCC	ACTB	113	75	110	88	254	320	40	45	142	224	132	93	10	90	86
TCCTTCCCAGGGCGTGATGG	ACTB	575	274	135	410	143	253	76	74	374	100	206	332	137	198	267
AGCCATGTACGTTGCTATCC	ACTB	2486	3180	3459	4324	2688	8197	1001	970	4240	5997	3938	3800	1220	4554	2384
CGTACAGGGATAGCACAGCC	ACTB	109	197	233	371	137	361	97	136	213	138	288	322	77	402	159
CACCTTGATCTTCATTGTGC	ACTB	898	1454	1108	1499	1209	626	359	233	1126	1109	1641	1481	577	1598	740
TCCCCGGGCAGGCATTGTTC	ACTC1	476	585	485	1025	315	490	122	189	336	766	515	554	230	749	424
TGCATACGATCAGCAATACC	ACTC1	1150	980	1600	1103	2034	1460	315	1123	1406	1019	2759	1307	594	656	804
TGGTACGGCCAGAAGCATAC	ACTC1	821	409	657	324	322	541	112	168	579	525	701	512	340	311	358
GTGTGACATTGATATCCGCA	ACTC1	319	548	470	800	733	458	647	227	571	316	514	523	146	502	446
CTACAACTCACCAATGAAGG	ACTC1	206	305	330	229	271	409	115	125	340	228	226	346	200	620	302
GTGCTATCCCTGTATGCTTC	ACTC1	672	1750	1372	1408	1170	1616	781	331	1277	1519	1452	1086	695	2197	855
TCCCCTGCAGGGCGTCATGG	ACTG1	383	962	708	1142	325	1090	371	210	418	837	537	780	731	356	386
TCGACTCACCTTGATCTTCA	ACTG1	587	1416	1194	1319	698	1091	498	475	1215	343	757	785	626	1174	920
CAAGCAGGAGTACGACGAGT	ACTG1	536	660	1043	910	715	518	128	280	372	1260	149	588	242	651	505
CCCCTAGGTATGGAATCTTG	ACTG1	232	297	385	407	563	39	89	312	326	390	362	168	99	322	213
CAACACCTACCCAGGAAGGA	ACTG1	108	110	78	140	122	126	30	51	86	54	155	121	20	116	81
AGCTGTAGCCTCGCTCAGTG	ACTG1	415	1294	903	1024	649	1706	294	224	928	785	768	899	680	2018	955
ACCGCGCTCGTGTGTGACAA	ACTG2	1214	1725	788	1754	1169	1526	747	381	931	1717	971	1342	547	1448	899
CCACTAGGCATGGAGTCCGC	ACTG2	748	655	889	754	1565	843	115	156	703	597	515	432	115	632	627
GTGTGACATTGACATCCGTA	ACTG2	742	881	1161	717	698	288	308	316	566	300	1067	636	302	913	331
TCTGTCCACAGGCATCGTCC	ACTG2	460	361	749	656	358	157	180	172	370	264	577	452	151	447	381
GGTCACGGCCAGCCAAGTCC	ACTG2	159	280	228	157	66	212	31	32	151	151	122	202	25	114	140
GCATGAGCTTGAGCCCGTCT	ACTN4	800	1545	1821	1437	1022	1122	523	587	1260	2306	1169	1365	395	1727	1697
GGAGTTGCACCATGCCGTGA	ACTN4	237	336	374	385	83	478	63	154	239	268	284	211	129	509	212
TGCACATTGACGTTCTTATA	ACTN4	54	77	107	266	56	156	14	21	196	109	83	89	0	60	116
CAACAATGTGAACAAAGCGC	ACTN4	198	326	203	364	275	407	54	89	221	354	410	380	117	453	247
ACTCTCATCTTCCCCCGCTC	ACTN4	985	982	862	1322	1006	2547	479	576	1185	1060	1129	1214	432	839	672
CATCCTTAGGTTCGCCATCC	ACTN4	610	1188	1253	1471	424	2256	498	990	1350	751	1034	1885	1480	1856	802
GTTGAAGGACATAGCCATCG	ACTL6A	111	466	132	378	273	455	87	128	619	407	241	323	92	496	245
TGCCAAGACCTCGTAACCTG	ACTL6A	480	1047	524	1084	531	1601	257	424	828	791	675	982	283	1180	580
TCGTTCTACTGGGCTGATTT	ACTL6A	687	2049	2166	1584	1143	1898	784	1076	1433	752	1638	1235	1167	2516	1177
GTACCGAAGCTTGAAAATCC	ACTL6A	786	1058	1010	1394	613	886	441	695	1022	786	1157	1100	413	143	633
TCTCAGGAAGCTGTTCGTGA	ACTL6A	742	856	77	1073	621	1091	188	306	579	497	689	597	188	786	589
TTACTCACAGTGTGTTATCC	ACTL6A	1105	2021	2576	2507	3305	2476	877	1062	2937	1686	3468	2803	1164	3214	1524
GGCCTTACCTTCGGCTCCGA	ACTN1	227	233	427	254	422	391	135	195	421	450	458	372	172	482	465
GATCCAAACAGGTGAACGCT	ACTN1	417	1198	1624	1182	1085	1998	320	632	644	755	1009	1298	321	718	428
CCAGCGGACCGAGAAACTGC	ACTN1	450	492	393	466	130	413	249	111	327	485	601	429	492	587	235
TGGCATACTCCAAGTACAGC	ACTN1	723	1201	908	1795	1593	2212	505	431	1149	573	180	1465	346	1328	829
TAACTCCCACCTCCGGAAGG	ACTN1	195	241	220	482	46	334	133	180	259	167	322	303	106	316	272
GCTGGCCTCACCGTCAGTCC	ACTN1	253	328	260	634	386	312	52	151	407	238	355	480	381	620	332
CACGTAGTTGTACTGCACGC	ACTN2	192	538	518	663	533	211	245	290	238	386	300	590	132	1018	373
GTACAACTACGTGTACGACG	ACTN2	153	358	374	667	736	1108	104	185	514	833	487	610	281	764	554
CATCCTTCGCTTTGCTATTC	ACTN2	1126	982	1089	937	767	1273	315	507	464	660	747	695	394	1293	210
AAAGGCTGCCCAAACCTGAC	ACTN2	572	735	678	290	282	1424	332	171	1390	719	554	659	180	760	275
TATCCTGAATAGCAAAGCGA	ACTN2	138	206	368	311	251	145	70	79	276	210	234	329	68	563	263
CCTCTCACCTTCAGCGCCAA	ACTN2	1108	502	497	518	386	498	95	154	371	551	260	445	181	267	184
TTGGATCATTCGTGTACATC	ACVR1	349	825	1281	636	884	1123	352	518	1154	732	778	1075	324	977	726
GGCTCGCCAGATTACACTGT	ACVR1	322	814	759	580	1265	517	276	221	551	428	821	417	200	1023	604
AGCAGCCTTTCTGGTAGACG	ACVR1	114	254	142	161	173	197	99	90	123	179	144	166	11	145	110
CAAGCCGTGGAGTGCTGCCA	ACVR1	619	735	632	721	236	420	103	135	353	400	398	326	92	497	367
AGTCACTTACCTTCCATACT	ACVR1	1868	1705	3216	2283	2014	3437	684	579	2011	1495	988	1279	1114	1632	1612
TGCTCTCCCCTCCCCTAGTA	ACVR1	566	1866	2337	752	910	3274	359	835	1854	1954	1445	1479	1114	1641	1298
TGCCCACGATCTCCATGTGC	ACVR1B	939	1621	1333	1900	1174	4202	345	693	1257	1050	1851	1232	1045	1406	704
AGCCTGAGCACCCGTCCATG	ACVR1B	229	739	1037	316	106	622	456	609	802	725	693	721	234	382	807
ACACCTGCACATGGAGATCG	ACVR1B	98	109	117	314	123	99	15	52	172	97	192	99	36	173	66
GCTACACTGACTACTGCAAC	ACVR1B	364	854	852	1204	449	760	197	252	1066	629	545	866	277	1017	541
CCTCTTTGTCCAGCGCACAG	ACVR1B	402	1258	1300	847	1105	754	297	550	1042	1487	1153	755	398	1909	926
GAGCTGGTAGGCATCATCGC	ACVR1B	504	507	856	786	535	601	244	261	863	314	425	517	175	647	246
TGCCACTTATGTTAATTGCG	ACVR2A	1312	2404	2357	2544	2159	5700	2002	720	1743	2754	2952	2914	1565	3216	2179
ACTTGAGTTGGAACAAGTAC	ACVR2A	1103	1411	2321	1458	1724	2092	667	505	1747	1358	1277	875	487	1838	1105
CCAGTTGCTTAACGAATATG	ACVR2A	1297	1232	1218	1782	1400	2248	378	533	1129	1655	2396	1805	516	2168	1098
CCACATATTCGTTAAGCAAC	ACVR2A	214	545	426	526	373	124	102	614	274	321	356	586	122	449	407
CGCTGTGTGACTTCCATCTC	ACVR2A	1316	1520	1564	2352	660	1748	231	626	794	992	878	1753	768	1113	1100
CAGCAACAAAAATATACTTC	ACVR2A	319	319	325	459	254	402	267	181	655	343	434	581	185	321	495
CGGCATCGCAAGCCCCCCTA	ACVR2B	504	824	580	446	690	128	151	277	586	849	415	735	225	1113	480
CGCGGAACATGACGGCGCCC	ACVR2B	120	981	1154	839	594	353	522	308	601	518	380	985	488	823	551
CGGCGCACAGCGATCCCCAG	ACVR2B	218	386	281	524	363	417	76	145	152	238	215	595	168	233	222
CACAGCAGCAGAAGTACACC	ACVR2B	243	416	371	492	320	1063	232	177	303	608	400	340	42	500	225
ACGCTTCACTCATTTGCCAG	ACVR2B	255	422	317	654	295	534	117	188	212	186	232	499	156	299	231
GCAGTGTTGCATCGCCGACC	ACVRL1	518	667	1059	1125	327	1530	62	478	731	1268	495	1019	227	1073	618
CTCAGACACGACAACATCCT	ACVRL1	1990	2072	1849	1798	2131	3762	676	810	1942	2563	2641	2416	823	4423	1280
CATCGGCAACAACCCGAGAG	ACVRL1	452	1108	748	978	905	1341	429	368	922	607	736	747	824	912	819
CCCGCCACACTTCGCCATAG	ACVRL1	732	683	578	867	138	310	254	334	339	656	321	845	177	386	406
TGGGCCCTCACCATTCACGA	ACVRL1	779	403	529	426	235	360	98	105	394	299	249	489	336	526	360
CTTGAAGTCGCGGTGGGCAA	ACVRL1	99	175	179	78	47	102	15	39	93	113	10	80	85	194	120
TGGCGGAAGAGCGTCACCGA	ACY1	390	519	458	531	311	355	167	125	340	401	210	389	31	463	274
GCTGGACAGTGCGGATACGC	ACY1	544	516	729	631	431	299	0	236	400	323	163	533	213	372	390
TGAGGAGACAGCCCGCCAGC	ACY1	361	320	426	440	339	426	137	198	262	513	458	179	334	829	272
CCTGGGCTGTCAGAAAGTAG	ACY1	191	230	312	441	169	487	157	49	201	265	341	113	92	28	161
TGACCCCCTCGCCAGCTGCC	ACY1	268	372	547	688	364	629	537	237	510	480	522	726	286	1289	330
CAGGAACTTACCTGCATAAC	ACYP1	377	753	1141	750	232	830	123	264	892	785	1003	870	345	859	473
CACATACCTGAGTATGCTTA	ACYP1	643	986	712	1210	767	624	175	489	1061	788	363	1171	369	649	769
TTTCATAATCCACTGATATC	ACYP1	478	915	912	1163	914	1103	199	256	1310	407	991	957	520	765	1076
AGCTTTGCTACCAGTTATGC	ACYP1	219	438	295	397	118	421	85	51	383	218	172	298	38	226	223
AGGAAACACCCTGATATCAG	ACYP1	544	877	945	498	476	1232	115	246	359	438	766	976	214	1313	682
TCCGAACACCTCGTAGTCCA	ACYP2	425	1346	1455	2083	675	1378	487	574	1016	1369	2227	1465	928	1056	697
CGAGGTGTTCGGAAGAGTGC	ACYP2	304	237	440	487	405	738	73	100	382	539	261	671	113	421	374
AGAGTATTCAAGCTTAGAGA	ACYP2	110	266	176	272	231	544	56	99	107	335	133	332	97	295	157
GCTTCCAACCTTGCTCAGCC	ACYP2	295	408	379	547	315	785	109	247	531	493	437	465	169	633	359
TGGGTGAAGAATACCAGCAA	ACYP2	323	541	459	292	279	476	55	105	644	361	241	259	323	636	174
ATGGAATTGACTTTGTCTTC	ACYP2	1083	1319	746	783	868	1025	353	312	1037	989	1606	1070	312	1575	801
CAGGCTTGATGGATCCGTCT	ADA	519	486	409	727	175	149	144	535	468	470	311	450	110	684	181
GCTCACTTTGGGCTTGTCGA	ADA	271	622	864	890	212	1283	463	84	967	200	502	539	322	833	383
GAACTGCATGTCCACCTAGA	ADA	139	253	314	457	228	1102	70	135	379	403	257	404	151	304	293
AGGCATGTAGTAGTCAAACT	ADA	162	406	360	331	134	598	88	142	204	307	262	311	142	389	339
AGCCCCTCTGCTGTGTTAGC	ADA	246	442	208	392	427	496	133	206	370	223	179	411	109	240	119
TTACCTGCCATAGTATAAGA	ADA	654	717	598	367	607	965	260	279	827	881	626	697	161	952	354
CGGCTACACAGAGACCTATA	ADAM8	103	269	234	547	82	389	25	53	396	65	388	241	120	290	265
CTGGGCGCGATGATGCTGCC	ADAM8	201	459	466	555	198	401	252	121	440	321	278	500	136	548	273
CCGACCCATACCTGCCCGCG	ADAM8	36	201	118	151	125	134	10	82	290	114	50	146	65	194	93
AGGACGTAGCTCACCCTCTC	ADAM8	537	995	796	546	978	820	228	258	614	637	452	658	462	806	668
CCACTCACCTGTTCTTCCGC	ADAM8	2132	2199	2818	3955	919	4327	521	1199	1582	4518	2051	2675	731	2511	1918
GACCCGGCCATGCGCGGCCT	ADAM8	181	435	373	421	357	201	173	223	289	234	291	468	113	537	345
AAAATGTGCCACCACGAGTC	ADAM10	201	200	218	229	155	157	72	175	408	416	224	440	212	188	181
GATACCTCTCATATTTACAC	ADAM10	249	804	408	309	356	335	63	106	608	257	184	676	160	647	279
AAGTGTCCCTCTTCATTCGT	ADAM10	153	210	351	261	255	557	38	296	300	103	109	237	142	330	274
CGTCTAGATTTCCATGCCCA	ADAM10	687	2081	498	1343	732	427	299	332	1073	514	1114	896	347	909	1258
TGATCTGCACAGCCCCCCTG	ADAM10	748	1473	2344	2430	877	1353	812	564	2039	1561	1307	2321	683	2680	1105
TTAGACTATCCCCATAAATA	ADAM10	409	398	454	478	345	506	105	72	612	488	210	600	210	463	447
AATAGTATCCGCGCAGCACC	ADAR	781	1391	1752	1145	350	1752	415	597	533	2297	690	1181	680	1154	1474
CTCGGCCATTGATGACAACC	ADAR	2289	1973	965	1611	1385	1860	543	452	1487	2087	1331	787	1021	1603	1390
TGGTCTCTTACCGAGGTTCA	ADAR	295	368	313	423	335	287	143	108	353	259	82	355	79	355	282
AGCCATGACAATTCTGCTAG	ADAR	411	1082	1487	1187	889	1673	296	296	806	1732	910	1017	320	1443	573
GTGCATACACTCAAGCAGTG	ADAR	273	578	346	311	157	46	106	127	319	268	312	369	150	310	239
CATGGGTGTCGTCGTCAGCT	ADAR	115	361	478	194	175	439	57	183	143	427	363	145	71	381	203
AGCTGACGCTGTCTCACGCC	ADARB1	189	366	544	403	283	211	30	79	307	413	231	402	120	364	242
TCACGCTCGCAGAAAAGTGC	ADARB1	178	325	413	702	638	985	276	239	302	629	430	452	397	657	303
CGTCTCATACCTTCCAGGAT	ADARB1	565	1065	394	1369	962	1946	370	283	413	304	805	1118	530	838	666
CTCACCACATGAGCCAATCC	ADARB1	1650	1582	2024	1785	872	1547	443	1049	1686	1977	1265	1488	448	1908	962
TTCTTCATCTTCTATATCCA	ADARB1	2561	4131	3913	5014	1553	2568	971	1331	2216	3318	2184	3324	714	2381	3294
TCAGGTCACCAAACTTACCC	ADARB1	523	420	514	787	532	974	93	179	538	711	701	676	201	881	480
GCGGTCCTTACCTTTCCGCT	ADARB2	94	172	207	117	57	169	66	114	213	203	126	128	32	341	198
CGTGGACGGCAGGACGTTCG	ADARB2	430	285	656	429	259	506	172	281	624	477	263	523	289	656	429
GGTGAACGGGCTCACGTTCG	ADARB2	602	1668	1504	927	475	423	312	646	1816	1587	822	1464	509	779	922
GCACGCCCGCCATAAAGCGC	ADARB2	362	1065	1044	822	410	659	150	563	661	852	463	511	412	322	1000
CGATTCCTGCCAGCGCTTTA	ADARB2	363	221	410	529	958	357	83	123	670	502	359	261	82	328	222
CTCGGCCATGGCCTCGGTCC	ADARB2	461	590	500	761	437	1023	346	476	436	459	601	266	197	947	497
GTTCACACCGACGAAGAGCA	ADCY1	566	587	311	295	540	309	130	68	459	464	377	510	142	438	420
TGTCGCCGCATCAAGATTCT	ADCY1	961	806	1617	1504	1152	184	348	569	1713	1330	1130	1346	528	675	688
GGACTGCTACTACTGCGTGT	ADCY1	236	430	483	600	437	587	83	117	339	511	439	430	208	406	300
CAAGTTCGATGAATTAGCCA	ADCY1	323	1029	506	749	180	400	358	158	552	715	312	597	235	612	700
TTCTGACTGAGCGTTCACAG	ADCY1	728	1931	2121	1534	951	927	220	520	1601	486	920	1287	438	1595	725
ACTTGCCGAAGAGCTCATTG	ADCY1	723	833	643	1442	492	652	190	219	783	609	857	899	218	602	277
CCGCGACTTGATGCAATTAC	ADCY2	696	1543	1181	1311	998	1386	252	773	1081	856	613	1441	521	1480	841
GCTTATGGTAGGCTCCCGCC	ADCY2	450	558	280	785	423	614	169	247	320	439	497	745	284	394	499
TCCATATCACCAACGAGAAG	ADCY2	106	396	377	246	91	652	89	180	507	179	298	474	158	356	269
TTGTATGCCGCTTCACATAC	ADCY2	1166	1810	2120	1750	869	2141	205	706	1446	1782	1225	1772	831	933	1286
ACACAGACTCGATGCAGACC	ADCY2	797	1245	1041	924	883	1760	618	708	387	751	802	1052	388	2645	799
TCCACAACCTGTATGTGAAG	ADCY2	231	263	243	356	197	605	88	110	396	308	257	348	102	276	134
CACGCGCGAAGTTCAGGCCC	ADCY3	252	439	339	449	381	745	73	292	467	316	326	654	345	189	247
CTTCTCCGAGCCCGAATACT	ADCY3	947	914	1098	997	861	941	238	326	729	653	947	1272	318	761	581
TTACGAGATGGCCTCCACCA	ADCY3	329	446	421	675	434	622	200	262	216	475	237	585	159	716	242
AGCCCACGATGTCGGCAAAG	ADCY3	79	253	321	294	164	283	34	70	182	82	185	204	43	345	106
CATCCTCTTTGCCGACATCG	ADCY3	235	472	675	629	838	1146	190	342	359	433	541	471	402	408	423
CGCCGTCTGCTCCATCCTCA	ADCY3	1911	1339	1089	1879	837	505	406	592	1305	350	210	1256	445	907	1413
GCGGTTCATCTTGGCGATCA	ADCY5	329	433	400	553	393	553	92	79	437	457	581	569	444	306	350
CTGCACCCACTATCCGGCTG	ADCY5	333	832	636	1045	737	806	270	251	771	459	484	849	232	776	634
GGTGCAGACACCCACGATGT	ADCY5	351	647	819	1359	821	3249	131	432	499	470	881	857	254	1466	581
ACCTCACGTTGTCATGTTTC	ADCY5	240	806	891	628	757	891	337	288	839	623	414	651	248	590	678
GCGCCCCTTCTACAACCACC	ADCY5	345	505	190	568	514	390	232	154	500	391	331	447	156	729	386
AGCAGACATCAACGCCAAGC	ADCY5	354	622	760	850	405	996	128	171	510	454	652	735	120	642	586
ACGCGTTGCGCTCGCCACCA	ADCY6	131	835	554	535	537	463	139	776	410	414	559	534	220	654	426
GCAGTGTTGCCCGAGTGATG	ADCY6	484	641	944	606	331	1343	204	335	625	611	439	698	236	567	453
CCGCAGCCAGCTTGTCAAAC	ADCY6	290	357	319	480	334	544	145	117	360	301	378	324	110	353	408
CCTGACTTACTTGTCTTTGC	ADCY6	1107	1551	1011	1372	355	4355	493	680	1462	1778	886	1611	925	1593	942
CCCTGAATGAGCTCTTTGCC	ADCY6	100	350	390	524	202	99	106	109	386	338	367	307	95	421	325
GCAACACTGCAGTACCTGAA	ADCY6	221	234	339	277	4	420	58	171	423	328	397	384	123	479	329
ACTTCTCGTAGAGCGCATCT	ADCY7	304	216	266	345	137	198	123	65	166	543	316	439	63	327	236
CTACTTCCTCAACGAGGGCG	ADCY7	121	228	287	247	218	251	87	72	141	184	174	253	65	295	152
TGTTACCTGCTCCCACGCAC	ADCY7	692	1026	925	627	538	2949	408	221	872	708	976	1611	217	778	1100
GTTCGACGCATGGACAAAGG	ADCY7	727	911	879	1427	539	1052	183	210	100	372	1166	1029	411	756	819
GACAGCGCCCCGCATGCTGA	ADCY7	107	189	208	133	93	237	148	34	168	114	30	246	45	520	173
GCTTCACGACACCCAGTGTC	ADCY7	523	856	446	784	370	416	122	227	769	483	254	343	264	181	322
CGTAGCCTATGCCGTCGCCC	ADCY8	424	1016	1122	1181	376	1187	340	249	799	439	684	733	504	1125	132
CCACTTCCGATTTGCGCCTT	ADCY8	1002	1105	1522	798	573	1128	253	363	704	555	1023	567	174	1326	518
ATGGGCCAGTCGATCAAATC	ADCY8	92	597	748	429	211	626	108	69	376	401	446	423	233	271	309
TCCATCGCTATGAGAACGTC	ADCY8	419	858	1382	1080	1030	2049	284	257	1065	1543	1665	1409	364	1593	716
GATCAACGACATGACCAATG	ADCY8	283	449	368	709	337	517	73	318	378	368	659	493	413	364	559
CTTTGCCAGATTTGATCGAC	ADCY8	151	713	710	919	593	1508	237	273	491	767	969	744	323	640	599
CTTACCTGATGGACACCGCG	ADCY9	722	543	1358	1631	1172	1726	232	363	806	1061	1107	1457	296	2137	1131
TGTCCCTCGCGGTGTCCATC	ADCY9	828	2191	2904	2483	1354	4534	611	720	2944	2192	1669	1142	631	2237	1279
CGGCCCCCACGACGGTGGCG	ADCY9	186	315	609	471	281	541	29	38	254	230	163	178	57	360	206
GAAGTTACAGTAGTGCACGA	ADCY9	150	382	314	340	243	518	165	310	468	207	290	356	158	303	190
GGACAGGGGACAGCGTCATC	ADCY9	510	497	459	589	520	509	165	153	446	300	305	458	197	501	401
ACAGCTGCAGCGAGACTCCT	ADCY9	680	870	803	1582	1124	1080	287	356	247	986	679	569	245	882	499
GGCTCCGAGCCATCGAAGTC	ADCYAP1	93	98	146	115	57	49	27	31	94	151	132	92	42	223	50
CCGTGAAGATCCCGTCCGAG	ADCYAP1	179	526	610	588	350	573	208	199	495	230	369	519	279	709	305
AACCCGCTGCCAGACTTCGA	ADCYAP1	397	659	921	533	708	2213	132	130	559	315	673	750	190	386	264
CCCGTTAGAGATGTCGCCCA	ADCYAP1	414	732	676	1160	739	1006	299	364	1255	795	223	776	1016	1407	670
GAAGCACCTGCAGTCGCTCG	ADCYAP1	68	191	231	267	76	156	14	90	255	109	157	188	46	123	210
CAGCCTCGCTCCGCTACACA	ADCYAP1	202	581	183	310	1122	419	178	309	455	686	65	488	203	402	330
GTCTGGGAGACCGAAACCAT	ADCYAP1R1	24	356	182	467	460	317	73	186	161	372	253	312	150	308	325
GTGTTGGAAGCCCGCCCATG	ADCYAP1R1	50	196	186	116	175	208	42	67	279	124	189	191	58	151	103
CCCCTTACCTGAGAGATCTA	ADCYAP1R1	323	490	270	519	350	578	113	153	225	580	352	521	268	454	308
CGAATCTTCAACCCAGACCA	ADCYAP1R1	561	659	1176	474	588	413	233	416	607	259	661	516	189	639	541
ATTGAAGCCCATCAGCTCAT	ADCYAP1R1	170	1159	1504	1351	992	2171	757	589	870	853	1079	940	773	846	812
GTTCCTCTTACCAATGGTTT	ADCYAP1R1	537	847	261	630	741	1108	297	212	911	486	154	554	276	783	505
GACCAGAGTGAACTCCGAGC	ADD1	624	839	548	799	818	1839	204	459	988	909	666	1188	263	1242	595
CATGGCACCAGACCTTCGCC	ADD1	1341	1792	759	1550	866	1272	612	650	1830	1656	2488	1956	546	2441	1279
GAATGGTGATTCTCGTGCTG	ADD1	720	929	312	966	843	1808	216	302	892	657	496	1175	424	1356	1160
CCTCTTGCCAATCTCCCCGG	ADD1	285	717	672	732	184	692	206	292	316	748	932	703	276	486	383
GAAAGCGCCTCCGGGGAGAT	ADD1	178	186	88	100	0	34	13	37	98	82	115	147	25	51	48
TGAAGTGACTGCATCCAGTT	ADD1	1103	1151	1316	1149	2261	378	269	466	915	1379	866	1502	306	1471	1157
TGAAGTCCGCGATCTGTCGC	ADD2	435	739	1146	946	343	929	299	79	937	821	819	853	454	784	848
AGTACATGCGCCTTCGCAAC	ADD2	286	615	506	694	248	289	41	178	411	493	444	397	223	891	458
CCGCATGAGCCGCTCCCCTT	ADD2	768	1278	1482	1170	922	1125	237	527	651	1267	560	1409	221	1078	685
CAGCAGTGTCTACCGACTCC	ADD2	235	902	866	644	413	1711	92	706	722	260	622	665	284	802	535
TTGCGAAGGCGCATGTACTC	ADD2	185	287	197	509	227	361	95	102	262	373	225	359	183	638	223
GCGACAGATCGCGGACTTCA	ADD2	436	180	630	574	293	460	349	130	575	435	306	592	549	600	362
ACAAGTCTACAAGTCTGTAC	ADD3	830	877	453	1761	1115	1930	389	462	813	192	1144	988	285	1126	1146
ACAGGCCTTTCGGGAAGACT	ADD3	271	814	1032	689	903	964	182	365	685	1160	564	813	375	795	561
ACACCTATCAATGACCTTCC	ADD3	422	645	1226	1124	805	495	414	324	569	1084	162	537	468	578	483
TGAAGCTACAGCCTCCAATT	ADD3	718	1729	1653	1370	1482	1922	385	517	1137	1098	1253	1181	515	2064	809
TGTAATGCTAGTAATCCAGT	ADD3	321	819	857	862	339	1148	209	309	989	564	697	640	214	1025	578
GTGTTGAATAGATTGCAGCA	ADD3	305	689	386	644	365	501	117	58	668	476	258	429	222	443	216
CATCACCCCTGTGATCGTGC	PLIN2	77	347	274	275	162	270	95	50	274	382	158	437	116	126	154
TCACTCCCGTGCCTACCAGC	PLIN2	76	621	538	560	381	1035	375	296	1054	628	770	661	388	625	350
GCTCCATTCTACTGTTCACC	PLIN2	1578	2383	1552	1533	1293	863	502	564	1133	1202	1675	1554	649	1800	1797
CTCAGCCTATCTCAGTACAA	PLIN2	365	404	389	552	297	320	73	121	400	327	495	420	161	609	425
TGCCCCAGTCACAGCGCCTT	PLIN2	258	1095	751	1028	1232	1550	161	270	656	926	554	665	358	530	692
CCCAAGCTCACCTGAGTTGA	PLIN2	194	1145	925	1891	753	442	333	246	1350	1354	779	915	236	755	501
TCACCTTAATACGAACTTCA	ADH1A	384	901	993	734	292	1397	149	620	815	814	760	755	351	1065	1026
CCATGGTACCACTAACCACG	ADH1A	146	355	367	323	185	653	135	189	235	239	352	165	98	408	196
CTGTGGCACAGATGACCACG	ADH1A	209	1380	662	1074	499	2246	591	248	874	1207	1408	1110	239	1737	727
GGTGGAGGTTGCACCTCCTA	ADH1A	283	692	472	874	846	964	94	199	611	319	391	637	169	870	286
ACTCTGTAGATGGTGGCTGT	ADH1A	220	390	361	489	429	337	165	167	590	563	309	356	99	173	420
CCAGGTTGCCACTAACCACG	ADH1B	285	1505	1343	1304	677	1262	303	515	1089	1559	791	1111	470	588	650
TCTCATCCACCACCGTGTAC	ADH1B	877	1398	1339	1764	485	3346	335	672	1523	2138	568	1328	591	1613	970
GTCTGCAGTTAACGTTGCCA	ADH1B	411	881	880	973	838	499	198	212	1036	526	1119	1141	284	839	672
CTGTCACACAGATGACCACG	ADH1B	333	416	305	545	136	571	98	293	425	210	373	492	119	820	250
ATGCGAACTTCATAAGCCTT	ADH1B	282	380	715	693	249	710	144	189	538	601	460	444	126	400	255
TGTGGAGGTTGCACCTCCTA	ADH1B	226	1018	861	1783	697	1509	403	375	872	1005	684	1247	266	1051	581
AGACTTACATAAACCGATCC	ADH4	1471	2164	2591	1752	2367	2446	382	303	1551	2826	2081	1817	471	1173	2307
CTAGCTTTCCCAGTGATCGT	ADH4	1343	1272	1320	1631	927	705	419	912	615	1030	1522	1082	542	1584	920
GGAGTGACCAACGTCAAACC	ADH4	150	121	449	454	144	623	135	120	216	488	273	489	180	110	424
AAGACAGCACAAGTCGAACC	ADH4	170	473	300	384	291	735	129	85	171	351	258	325	17	343	183
CTTCAACCTCTTCAATGCAA	ADH4	693	778	997	993	601	297	1287	174	1140	1064	427	651	327	1403	602
TTCCCACACAAATTTGTGAG	ADH4	392	398	435	501	263	235	58	213	327	274	297	400	199	483	268
CTGATAGATCATTGCCACTG	ADH5	472	796	879	1149	259	397	237	301	704	1384	1537	1066	937	2023	707
GTGCTCATTGAGATGACCGA	ADH5	280	373	348	371	154	979	118	154	373	451	293	563	76	390	316
ACTTCAGGTTATCAAGTGCA	ADH5	663	1326	1015	942	342	975	219	451	1857	598	829	916	267	1235	138
AAGATACTAACCTTATCTTC	ADH5	535	964	1094	901	389	1235	185	343	1427	833	555	629	286	1101	805
AGTCGGATTGGCAGTTATCA	ADH5	118	199	152	251	221	129	53	52	139	216	153	138	100	212	58
ATCGGTGTGGCAAACCGCAG	ADH5	141	124	182	176	12	185	58	28	149	118	135	121	54	250	87
TCCATACAGGTTGTGGCCAC	ADH6	349	684	671	902	463	259	92	213	410	237	752	650	201	731	626
GCTGGAATCGTTGAGAGTAT	ADH6	692	437	869	516	570	778	160	223	484	827	703	553	319	934	325
GATGCAAAGCAGCCATACTC	ADH6	141	116	309	364	113	162	60	33	115	275	183	295	98	461	188
TGCACCAGGCTTCCAGAGTA	ADH6	62	96	246	60	20	239	0	2	157	109	111	144	39	163	65
GAGGTACATTCTCCACACTG	ADH6	760	583	660	1046	675	562	276	102	526	411	543	652	230	677	424
ACACTCTTTCTGCCACAGTG	ADH6	134	308	285	352	145	180	68	55	228	265	341	324	87	618	184
CCTACTCGCTCCTAATGCAA	ADH7	563	1113	662	1605	619	490	155	370	625	917	1267	1037	473	832	472
AATGCTTGTCGCAACCCAGA	ADH7	337	620	318	486	165	577	125	160	198	457	244	427	177	392	257
GACTAAAGAAGTTCGCATTA	ADH7	70	142	145	150	108	97	29	48	89	69	108	103	35	109	91
ACTGGGATTGTAGAGAGCAT	ADH7	263	755	362	423	352	690	114	244	761	336	319	459	172	601	251
ATCTGTGCGACAGATTCCTG	ADH7	506	820	443	772	147	2010	99	252	450	527	387	484	306	821	418
ATGCGAACTTCTTTAGTCTT	ADH7	317	629	804	686	752	595	275	177	588	918	593	757	222	824	447
AGCGCTCACCTCAGCGCTTG	ADK	275	399	345	404	241	349	53	125	516	203	27	382	105	440	170
TGGAGGCGCCGCAAGCGCTG	ADK	133	281	270	291	346	334	131	43	247	193	204	243	99	560	193
TTCAAAGTCGAATATCATGC	ADK	448	417	512	769	449	385	173	74	489	513	332	726	152	557	255
GCTTGACATCTCTGCTGTAG	ADK	360	576	604	606	297	557	110	169	433	99	273	556	118	461	279
GAGCCACTTTAATTGAATTC	ADK	839	651	428	607	379	899	96	259	576	482	360	434	88	671	452
ACAGCAGAGATGTCAAGCAG	ADK	480	282	248	401	263	244	61	99	486	508	479	412	118	288	186
CGACGCGACATCCAACCGAG	ADM	419	675	865	894	608	1126	74	335	459	468	706	480	151	1006	538
TCCTAGGCGCTGACACCGCT	ADM	1220	1808	2264	1590	1418	2272	619	470	1144	1443	934	1978	611	2332	912
ACAAGGACAACGTCGCCCCC	ADM	248	1269	2393	1584	625	1431	325	589	738	1182	793	1868	589	803	1055
TCTGGCGGTAGCGCTTGACT	ADM	636	622	675	514	728	1345	132	248	708	412	674	725	156	896	447
GGCGTAGTTACCTGTCTTCG	ADM	201	501	546	643	177	488	130	71	407	423	394	713	318	630	294
GGCCGAATAAGGGTCTGGGC	ADM	454	716	789	560	684	1283	161	219	504	271	436	613	140	536	499
GGCGACCCGCAGAAGTACTA	ADORA1	203	213	230	275	127	225	28	54	267	202	328	224	88	290	164
CTCGAACTCGCACTTGATCA	ADORA1	529	826	1160	1082	755	2079	285	366	902	997	659	556	245	294	674
CTTCTGCTTCATCGTGTCGC	ADORA1	1128	1373	2000	1793	911	2258	534	1109	2041	1359	2061	1650	1066	1147	800
GGACCGGACAGGCAACCATG	ADORA1	1824	1591	1755	1061	1293	2494	243	2144	1086	1310	1300	1305	517	1255	1052
GAAGGCGGGGTCTAGTCATC	ADORA1	108	162	99	86	271	36	22	19	132	34	66	76	56	100	67
TGGCCGAGTTGCCGTGCGTG	ADORA1	521	1113	159	754	502	1040	264	224	784	795	377	749	168	561	358
TCTGGCGGAACTCGCGGATA	ADORA2A	221	618	850	610	568	915	192	538	332	571	589	561	217	720	310
CTCCTCGGTGTACATCACGG	ADORA2A	368	476	506	982	473	461	233	184	471	743	218	540	298	393	404
CGTGGCTGCGAATGATCTTG	ADORA2A	264	797	645	855	428	186	94	443	563	551	703	715	63	383	384
CTCCACCGTGATGTACACCG	ADORA2A	222	671	513	1002	632	1184	326	260	715	628	393	766	284	645	385
TAGCCATTGGGCCTCCGCTC	ADORA2A	552	1023	413	663	348	1195	356	222	471	748	575	542	370	685	511
GAAGGGATTCACAACCGAAT	ADORA2A	282	358	337	329	208	361	23	285	230	278	305	419	193	468	318
CATCGCCGCGCTTTCGGTGG	ADORA2B	588	549	1189	923	1166	354	183	736	886	826	491	817	206	699	536
GTTGCCCGCCACCGAAAGCG	ADORA2B	26	273	210	302	134	85	39	40	210	151	94	228	101	213	200
GTTCCGGTAAGCATAGACAA	ADORA2B	224	312	231	360	125	454	114	57	229	212	191	323	89	364	154
CATAGGCCCACACCGAGAGC	ADORA2B	146	412	434	700	358	333	132	173	309	373	691	525	130	318	520
CAGGTATCTGTCGACTGCCA	ADORA2B	415	866	949	892	1068	1054	215	235	882	782	636	1309	325	708	597
GACGCCCACCAACTACTTCC	ADORA2B	588	742	873	1038	1423	2455	184	415	863	612	483	736	300	829	480
TCCGCAAGGCTGACCGCTCC	ADORA3	775	867	1070	482	1236	1268	384	489	1273	810	1296	1558	603	1635	1362
TCGCTGTGGACCGATACTTG	ADORA3	249	520	313	306	432	264	179	124	642	423	385	531	223	470	349
CATTGGACTCTGCGCCATAG	ADORA3	89	183	159	206	73	193	10	26	91	132	105	98	68	253	67
ATAGACGATAGGGTTCATCA	ADORA3	422	431	462	508	568	775	78	284	351	427	409	558	129	547	486
ACCTGGAGCGGTCAGCCTTG	ADORA3	57	151	111	137	108	41	12	65	86	130	138	130	6	82	98
GTGGGATTGACCCCCATGTT	ADORA3	641	1033	1709	1372	647	2997	345	572	534	1391	958	1158	523	522	624
CGGCTTGGATGCCCTAGACG	ADPRH	82	243	116	268	91	3	68	21	300	197	130	239	55	239	153
ATCCAAGTGAGCATCGAGAG	ADPRH	797	765	1040	1260	888	1300	150	845	866	949	975	961	338	1113	901
GGAGAAGATACACCGGCAGT	ADPRH	65	326	38	368	292	403	25	54	111	208	171	296	168	201	124
GACCACTCTCGATGCTCACT	ADPRH	286	606	976	408	238	1178	131	122	291	283	238	526	134	391	267
TGCTGGTGGGGAGTTATGTA	ADPRH	73	177	175	354	206	178	27	65	184	500	219	301	70	464	184
GGTCCTACTTCCAAACCAAA	ADPRH	200	412	610	468	545	353	158	309	332	340	318	417	231	537	155
TTCTAGTCGCCCATGTTTGA	PARP1	519	896	1097	545	515	773	206	193	682	551	853	791	400	1280	590
CCCCTTGCACGTACTTCTGT	PARP1	1036	2257	2947	1686	1267	961	493	620	1922	1390	743	2229	805	4098	1602
GTCCAACAGAAGTACGTGCA	PARP1	178	212	533	368	403	95	248	498	567	356	352	533	152	410	387
GGTGCGCCTGTCCAAGAAGA	PARP1	84	116	92	207	145	136	191	93	227	116	237	245	86	119	120
GTGGCCCACCTTCCAGAAGC	PARP1	481	724	728	1078	552	955	271	341	993	606	514	1198	361	1309	479
TTCAGTGTTCGCGGGACTCC	PARP4	782	1365	936	1173	836	957	231	347	578	729	514	1069	583	883	712
TACCTGAGGATTTAACGAAA	PARP4	79	148	92	86	189	145	22	52	62	130	187	190	57	122	116
TTACCTCCATGCCATCATCC	PARP4	1649	2413	2655	3685	1001	934	887	1199	1411	2288	4011	1630	1737	3380	1151
ATACCGCAGAAGCGCTCGTC	ADRA1D	486	741	544	541	345	501	98	385	728	533	964	240	149	1228	222
TGCGCGCGACCACGTACACG	ADRA1D	476	805	459	498	562	238	187	85	327	415	598	440	264	294	217
CTGTCGCACAAGATCCGCGC	ADRA1D	274	830	622	489	245	609	120	192	578	837	739	963	149	1418	583
ACCTTGAAGACGCCCTCCGA	ADRA1D	401	579	807	775	630	613	90	279	432	446	560	619	210	579	666
CCCCCTGACGAGCGCTTCTG	ADRA1D	142	281	225	313	187	339	61	86	265	139	128	234	66	382	233
GCCGCGCCTTCTGCGACGTA	ADRA1D	415	650	443	427	497	867	536	270	580	328	682	712	241	556	476
CGCGCTTTCGTGCGCATCCT	ADRA1B	738	1520	951	1482	1058	579	563	528	786	898	506	674	821	1922	703
AGCGAGCCGCCGCGCGTCCA	ADRA1B	150	281	443	329	170	285	42	150	218	228	271	331	62	465	217
GTACTGCCGTGTCTATATAG	ADRA1B	97	257	397	294	155	223	143	86	469	495	271	359	72	392	286
TTCTTCATCGCTCTACCGCT	ADRA1B	1426	885	736	1822	996	2877	792	806	783	1026	613	1092	450	1414	756
CCCGCACTCCTTGTCATCGT	ADRA1B	595	1116	1559	809	742	1946	282	431	936	1366	615	1124	365	1096	676
AGGCCCGATGGAGATGACGG	ADRA1B	119	186	126	233	90	119	25	9	125	152	86	153	46	0	91
GATCAAGAGAGACCTTCTAC	ADRA1A	319	630	196	494	324	812	101	169	503	234	368	198	129	1369	186
TTCACAAACGCCATCCGTCT	ADRA1A	895	1279	1302	2884	1767	2564	636	551	1548	1277	750	1799	573	1981	1265
GGAAGCTGGCTTCATGTCAT	ADRA1A	171	143	47	120	225	226	11	30	102	141	61	129	33	164	111
GATATGCTCTCTGCAATTCT	ADRA1A	979	2051	2056	2409	1354	2075	223	943	1864	1399	1762	1506	590	2010	958
CATTCTGAACCCTTTCTCCA	ADRA1A	327	374	303	399	213	671	99	44	362	268	245	270	70	184	276
GCCGCGCGACACCGACGCGC	ADRA2A	362	548	504	326	434	489	93	207	468	695	667	400	167	198	390
CCCGACGGCCGTGAGCGTGT	ADRA2A	140	682	563	786	375	491	241	140	435	531	441	561	241	637	193
TACGTCATCTCGTCGTGCAT	ADRA2A	1017	1613	1607	1903	781	1781	84	340	866	1202	1014	1151	510	413	805
CGGACGCGGGCAACGCGAGC	ADRA2A	59	123	73	137	126	26	3	24	51	87	85	91	24	89	106
TGGCACGCGGGTGCGACGCT	ADRA2A	742	493	488	437	194	457	49	113	334	353	476	525	130	647	331
TGAAGGCGCGGCGGAAATCG	ADRA2A	132	171	261	125	272	256	25	87	179	222	167	234	130	127	265
ACGGGCGGCACAGGATCCTC	ADRA2B	167	298	270	281	88	347	134	134	236	235	178	388	84	438	253
TGGAGTTGTACTCCAGCGCG	ADRA2B	449	553	573	616	408	372	72	354	673	430	862	742	401	743	536
AACGGACACTCGAAGTCCAC	ADRA2B	419	364	362	746	171	728	123	354	505	436	552	309	281	495	362
TGGCGATCAGGTAGATGCGC	ADRA2B	69	224	242	183	111	87	9	45	76	170	93	135	66	53	101
CGAGTGTCCGTTGACCTCTC	ADRA2B	1324	833	2263	1139	1432	1192	706	1139	1359	2268	1067	1401	481	940	1041
CTTCCGGCGCACGTGGTGCG	ADRA2B	597	576	283	544	556	389	166	126	400	439	223	366	106	365	200
GCGTCCCCGACTACCGAAAA	ADRA2C	265	300	446	248	56	144	87	121	301	195	226	261	63	358	325
CTACGCGCGCATCTACCGAG	ADRA2C	213	149	144	210	98	152	22	64	222	128	57	159	52	169	152
GCGGCCTCAACGACGAGACC	ADRA2C	506	487	635	899	134	249	138	433	398	418	320	453	173	636	229
TAGTCGGGGACGCACCGTCG	ADRA2C	563	490	566	658	563	707	104	203	695	632	712	647	290	1159	617
TCGTCGTTGAGGCCGCACTG	ADRA2C	380	1432	904	931	1046	1220	227	437	1087	1084	1439	1136	470	1821	891
GGATGTGCTTAAAGGATCGC	ADRA2C	101	282	194	298	234	206	211	131	327	161	176	213	34	169	162
CCGCTTACCCGCACGCCCGT	ADRB1	629	830	1158	1296	1028	907	518	300	460	1676	867	692	327	1258	634
TACGGACGAGGCGATGGCGT	ADRB1	181	214	323	417	70	357	117	118	239	73	276	273	132	254	132
CCAACGGGCGTGCGGGTAAG	ADRB1	107	177	178	185	177	414	56	100	168	183	219	200	55	145	104
CGACGACAGGTTACCGGGCT	ADRB1	388	1299	307	984	616	1227	253	915	845	855	778	965	351	592	551
GCCGTTCGGGGCCACCATCG	ADRB1	552	622	548	763	648	198	183	581	670	325	620	608	310	1274	457
AGAGCCTGCTGACGCGCGCG	ADRB1	102	157	78	232	112	345	4	51	160	116	72	248	76	109	104
CGTCTGCAGACGCTCGAACT	ADRB2	219	455	552	430	271	527	56	127	188	361	203	303	100	293	310
TGTAAACTTCCTTACGGATG	ADRB2	731	1251	1333	1245	1017	1955	264	459	927	593	835	1026	1022	1630	1066
CCCTTTCCTGCGTGACGTCG	ADRB2	108	169	141	249	179	145	74	86	108	32	266	218	28	112	196
TGTGAATCAATGTTATCGCT	ADRB2	816	1621	1327	1566	1113	769	804	505	1128	946	1689	1529	518	1102	981
GCAACTTCTGGTGCGAGTTT	ADRB2	1168	1193	1644	1994	1119	2541	264	940	1083	1756	1602	1860	617	1831	1649
ACCACGACGTCACGCAGGAA	ADRB2	157	126	268	153	128	219	24	25	172	227	103	146	59	94	94
TTACCTACCCGTCGAGCCGT	ADRB3	899	2669	2039	2097	1222	1374	631	607	1623	1234	1687	1515	345	1825	1105
GTGACCAACCCGCTGCGTTA	ADRB3	34	102	157	175	121	435	60	80	140	136	100	105	62	197	41
CAACGTGTTCGTGACTTCGC	ADRB3	249	769	451	564	351	1878	153	245	408	663	250	472	453	802	286
CGGCCCCTACGCGCCACCAC	ADRB3	770	1136	1091	1299	608	2366	318	584	529	1701	2216	1230	453	1683	320
TGATGCTCTTCGTCTACGCG	ADRB3	149	328	272	354	243	155	58	54	221	285	266	175	137	184	196
CAGCGAAGTCACGAACACGT	ADRB3	1303	1366	1265	1607	1176	1927	324	348	899	1246	1248	1143	464	1281	848
TGTATGAGTCGAAGATCTCC	ADRBK1	929	1512	1278	1237	451	1361	428	441	502	1279	1214	1436	921	1586	1079
CTTCGACTCATACATCATGA	ADRBK1	264	609	631	789	619	1199	398	206	728	772	689	581	140	694	498
GGCCGACGTGAGCTACCTGA	ADRBK1	173	441	562	401	172	455	245	256	489	308	292	350	123	171	301
CTCAGTGGCACTCTTCGAGA	ADRBK1	508	843	1469	937	591	642	199	460	1210	832	332	982	342	1875	510
CGCCGCCAAGATGGCGGACC	ADRBK1	300	226	191	171	262	567	49	62	232	233	186	271	90	261	144
GCACACACCTGGAAGAGATC	ADRBK1	204	697	621	735	233	285	64	157	375	77	528	446	153	436	368
CAGCAAGAGGATCGTCCTGC	ADRBK2	439	387	258	647	603	468	56	112	474	362	176	363	175	429	597
TTATGATGCCTACATCATGA	ADRBK2	178	293	226	210	104	274	50	61	144	174	308	275	91	247	233
CTGATTGAAAATCTTGTCAA	ADRBK2	192	273	372	539	303	89	140	123	404	313	438	348	149	485	305
GCTCGCCAACATGGCGGACC	ADRBK2	208	408	563	405	297	450	65	268	348	275	233	339	156	484	473
AAATTTGTCGACTTCTGCAA	ADRBK2	239	734	607	1141	322	984	135	166	527	326	326	565	197	902	252
TTATTTCATTTCTCTCTGCA	ADRBK2	472	476	531	757	408	454	216	193	686	549	415	556	237	746	443
CTCGGACACGCTTCAAGTTC	ADSL	405	951	715	1309	684	998	347	521	880	737	749	839	298	1028	1099
CGAGCCAGTCTACCCACATT	ADSL	237	463	425	545	294	415	60	210	338	389	149	372	278	785	334
TCCGAGATGACCTGCGCTTC	ADSL	642	1374	1287	2257	1504	1137	325	460	1333	697	1329	1441	429	1192	315
GGCTCGTTCCTTAGCAAAGT	ADSL	512	843	1203	610	403	1041	264	292	627	551	506	990	211	849	333
GGTGCTACTTCTTGCTATGT	ADSL	365	347	272	571	444	614	27	131	614	230	412	290	50	471	319
TCTTGAAGTCGATGTTCTCC	ADSL	511	1632	1444	2120	782	2020	605	801	1902	2273	1129	1902	595	1439	1510
CCTTTCTAGGACTAGAAGGC	ADSS	126	139	150	168	119	115	43	26	25	94	194	153	32	211	34
ATATCTGACAGAGCTCATAT	ADSS	1490	688	560	755	668	1579	197	267	706	916	636	571	251	823	1015
CCAATGAATGCAGTGACATT	ADSS	1071	1073	1283	795	586	1636	207	284	681	1781	863	881	459	1073	831
TACAGTTGTTGTGGATTCTG	ADSS	250	1044	228	1038	725	2080	566	350	845	925	905	1515	369	1203	368
ACGCGCCGTCCACTCGCCCA	AP2A1	110	1576	2424	2202	1554	2217	645	797	735	2200	1544	1749	999	1644	1796
GCGAGGCCTTGTACAGTCGA	AP2A1	234	301	132	513	306	513	27	78	197	151	222	343	69	362	141
GCGCTCACAGTTCCGGATGT	AP2A1	246	249	227	286	313	303	75	61	308	232	306	380	77	317	184
CGATGGGATGCGGGGGCTCG	AP2A1	166	325	212	311	281	128	28	82	344	197	318	313	198	245	226
TGTGCCCAAAGTCAATGTCA	AP2A1	507	855	870	1255	488	726	158	266	863	961	556	902	424	519	755
TGACATTGACTTTGGGCACA	AP2A1	170	424	346	147	171	74	155	171	237	514	165	429	337	430	219
GATCGGGGGACGTCCTGTAC	AP2A2	263	626	494	726	479	750	47	377	506	744	466	444	157	488	452
ATCCCTAAGGTCCTCGTAGC	AP2A2	798	1294	1141	1204	390	979	207	196	1372	781	1068	1247	209	760	1302
CTTAGGGATCTCCCCGGCGA	AP2A2	247	212	199	356	194	172	19	86	162	147	198	203	94	321	151
TGTGCTTGCTGCGCCTGTAC	AP2A2	442	954	733	1169	516	894	325	338	357	313	843	982	220	1188	618
GTAGGTGACAAGGCTCTTGA	AP2A2	313	661	506	774	561	708	324	219	542	617	475	620	139	561	288
GCTGAGTTCAAACAGATACA	AP2A2	191	426	359	157	334	420	15	240	177	596	264	403	132	249	240
CGATGAGATTGATGTTGCGC	AP1B1	350	1041	460	683	767	583	388	226	999	620	440	674	255	1412	614
CTGGACCACATAGTTGACCT	AP1B1	823	727	848	907	778	1399	173	347	884	665	830	1131	335	998	512
TCTAAGGACTTGGACTACTA	AP1B1	382	666	421	601	940	794	264	102	560	601	464	599	244	1677	288
CGCACTTGTTGGGGTACTTG	AP1B1	156	950	244	894	610	833	332	288	679	1076	469	709	348	1479	919
GGTGCAGCAGGTCCTCAGTT	AP1B1	385	477	421	318	509	170	82	153	208	449	434	683	174	572	314
CCACCTGAGTGGCCAAACTG	AP1B1	143	267	304	193	164	392	63	95	249	188	151	224	77	267	161
AGTGATTGCTGCTATGACCG	AP2B1	667	194	363	290	65	253	83	82	264	264	293	394	297	407	235
GGAACATTTACTCACCGCCA	AP2B1	112	112	37	175	216	130	132	66	286	181	215	75	80	245	79
CATGTGCTGCAGAGCTTTAT	AP2B1	249	987	1260	835	1043	619	149	188	900	354	941	1155	234	1018	744
TTACCTAACATCCTTCCCCA	AP2B1	1150	1285	987	721	116	1538	279	426	984	910	691	1102	595	1353	886
TATTTCACAACCAATAAAAA	AP2B1	254	196	173	223	216	401	16	94	83	153	165	203	96	321	216
TTCGGGCTGTCCGGATGGTC	AP1G1	444	363	446	207	297	378	152	180	299	564	428	287	268	439	313
ATCAGCTCCCGCAATCTGAT	AP1G1	215	274	147	399	185	226	47	96	343	358	320	201	65	184	165
TTAAAGAACCTCATCATGTC	AP1G1	427	370	273	504	308	511	53	157	340	252	462	376	85	819	211
TCTTTAAAATACGAACTAAT	AP1G1	942	727	876	491	555	323	451	215	863	290	628	906	148	605	582
AAAAACATCTCCATAAGTTC	AP1G1	804	698	374	641	574	675	101	159	558	515	462	508	234	486	480
TGTGTGCTGTTCATGTCATC	AP1G1	362	827	1039	1266	459	1591	207	227	885	1116	436	521	209	996	757
GCTGACCGACGACGAGATCG	AEBP1	445	384	782	372	512	657	256	915	1074	630	479	679	322	334	621
GAACTCCTCGATCTCGTCGT	AEBP1	118	290	488	376	178	78	51	125	259	259	138	277	157	403	353
GGGCGCCCCTCTCAAATAAC	AEBP1	259	173	231	120	72	168	20	24	223	86	97	165	12	174	81
CCACCAAGAAGCCCCCGTCA	AEBP1	102	273	184	286	133	39	27	40	204	97	288	123	156	261	237
GTTTCTGAGGGAGCCAGAAT	AEBP1	207	208	322	451	82	454	17	72	442	258	190	318	50	203	190
GGTGCTCCCGTGCCTCCACA	AEBP1	155	450	544	425	246	320	231	160	753	689	306	581	168	258	404
CACGTCCGTGGCACGCGTCC	AES	460	1675	848	1025	722	1425	379	519	1198	885	262	1185	319	1609	1133
TCCAGGCTGAGATCGTCAAA	AES	185	221	192	362	205	497	118	88	450	245	248	248	76	152	167
CACGACCTGGACGCGTGCCA	AES	363	383	349	513	98	361	229	218	242	320	257	343	198	311	306
ACATGATGTTTCCACAAAGC	AES	339	606	414	537	159	270	161	158	302	235	355	545	184	419	288
GCTGAAATTCGTCTTTGATG	AES	211	493	473	564	386	309	92	116	729	251	458	265	62	707	177
CTTACCGAATGCCTGCTTTG	AES	146	299	466	271	232	482	43	87	417	185	315	379	94	403	191
CGGTGACGAGCTTATTAAAT	CRISP1	551	407	216	763	604	657	110	168	476	638	653	731	153	555	553
TTAATATACACAACGCCCTC	CRISP1	1212	853	700	1487	1453	1109	294	357	572	824	938	743	435	1253	708
TACTTGGAAGTCTCCTCTCA	CRISP1	978	1364	1452	1567	734	1228	201	464	1139	932	1036	1179	425	893	996
CAGAGAGCAACCCCCTTGAG	CRISP1	262	395	231	196	234	335	88	119	274	126	414	329	92	217	274
CATACTTTCATGGACAACAT	CRISP1	985	1616	1326	1533	404	3537	241	392	1454	984	1432	1246	737	2040	957
CAGCAGCAACCAAAAACAAG	CRISP1	233	173	296	233	157	359	79	58	207	51	216	242	66	193	154
AATTTCTTACCTATATCCCG	AFM	5976	10197	9355	12382	5479	9064	3456	5697	21250	14073	5598	9096	5268	24874	8958
TAACCCTGCCCACACAACCT	AFM	2121	2442	3848	3701	2488	3958	525	913	1768	1621	1035	2785	1383	3035	2360
TGCATTTGCTCAGTATGTTC	AFM	648	662	1052	1097	768	820	370	275	901	1185	1238	1055	393	811	814
ATACTGAGCAAATGCAATGA	AFM	363	326	538	493	504	162	141	101	286	433	375	381	122	110	196
ATGAAACTACTAAAACTTAC	AFM	912	941	1482	779	371	1288	333	587	726	767	767	1033	284	1049	1196
AGAATACAAAGACAGATGTA	AFM	307	798	434	438	348	1038	183	162	592	510	242	724	202	214	457
AACTTATCTCTGCAGTACAT	AFP	524	576	977	1002	534	1130	213	447	866	729	1050	777	433	748	628
TGAAGACTGTTCATCTCCAG	AFP	1313	1573	1441	1059	1334	1712	664	437	1040	559	1318	1356	625	1072	1719
TTCAGGGTGTTTAGAAAACC	AFP	179	247	354	272	186	262	66	99	147	299	413	406	256	246	163
ACTAGCAACCATGAAGTGGG	AFP	123	252	48	251	107	434	101	82	373	261	146	370	80	455	203
TTGCTTTCCAGCTTCCATAT	AFP	345	709	915	832	868	532	287	420	607	435	521	726	142	1182	433
ACCACCTGGTATCTTAAAGC	AGA	276	403	467	828	320	477	113	204	411	495	363	502	241	984	568
TGCAGCACTACTATGGATGT	AGA	640	1562	646	1282	1193	1180	332	520	1016	998	1048	1053	490	1468	1118
GTGCATACCCTCCAATAATT	AGA	229	217	521	333	364	441	150	220	384	348	368	532	87	646	365
ATATCCTGCTTTAAGATACC	AGA	266	517	255	257	379	555	106	123	276	310	326	320	137	323	191
CACCACATTTGCTCAAAGTA	AGA	1848	945	858	1119	743	1289	190	730	835	2276	419	1389	1022	1078	1036
CACACTAGATGCCATGATCA	AGA	700	1197	1161	1323	1073	719	189	322	1080	826	1319	1015	549	1889	825
GCTACACCCTCGACTTTGAC	ACAN	675	827	1357	1161	828	1907	414	597	924	723	958	1102	625	1746	770
GCGGGTCAACAGTGCCTATC	ACAN	692	467	733	458	832	431	350	152	871	640	567	675	229	981	362
CCCCAGAGTCATTGGAGCGC	ACAN	322	1008	455	877	164	765	192	432	804	365	624	631	201	474	646
GCTGCGCCCTGTCAAAGTCG	ACAN	147	166	158	307	351	322	25	194	132	213	246	232	151	276	183
GAACTATGACCACTTTACTC	ACAN	884	1131	1152	751	769	1442	393	373	948	1478	1192	1313	243	1847	499
TCTTACGGTAGACACGGACT	AGER	549	766	1091	960	584	910	209	321	1125	679	893	1063	399	1356	198
CAAAACATCACAGCCCGGAT	AGER	495	428	455	800	407	601	26	210	153	499	158	274	152	290	258
TCCCGACAGCCGGAAGGAAG	AGER	320	893	876	1576	1039	1514	201	354	846	658	1010	844	190	738	670
ATGGCTGCCGGAACAGCAGT	AGER	458	833	370	672	517	1028	174	168	576	408	403	731	188	1457	401
TATCTCCCAGGGGCAGTAGT	AGER	230	448	492	491	605	912	122	152	514	546	671	549	187	347	263
GTGGCTCACCCCACAGACTG	AGER	170	834	809	672	500	625	57	134	495	514	764	751	497	989	404
ATCAGCACCAACACGTAAAA	AGL	54	299	349	310	263	135	38	74	232	290	204	270	75	244	159
TATGAGCTACAGTTCCGATT	AGL	215	209	284	286	229	216	94	51	90	235	236	77	106	473	160
TGATAATCATGTGCTACCCT	AGL	1085	1653	1271	1003	675	1156	401	692	895	214	757	1415	688	2108	746
TAGAGAAAAATTCCGTTCTC	AGL	132	751	521	963	197	807	207	243	667	376	690	354	168	818	422
AAGTGCTCTGTCTAAGACCC	AGL	389	1298	845	1050	1241	1016	432	512	959	989	550	1101	627	1936	1353
CTTCAGCTGCTAATAGTAAA	AGL	308	533	122	765	479	691	112	146	333	350	210	466	151	245	184
CAGCCTTACGCAGCGACGTG	AGRP	1126	1757	1237	917	851	2532	734	514	353	1293	906	1581	740	2266	1061
GCTCCTCACGTCGCTGCGTA	AGRP	1009	518	591	612	174	2676	216	228	230	152	676	702	245	734	441
GCCCATCTGGGCTCCTCGCG	AGRP	276	675	504	1047	644	755	403	160	385	510	566	705	535	1091	478
TGCCACGCGAGGAGCCCAGA	AGRP	838	346	863	803	586	1284	333	194	610	787	119	735	236	964	397
AGAAGAGGATCTGTTGCAGG	AGRP	237	446	312	270	133	379	55	164	221	159	255	313	57	408	290
GAAGAAGACAACTGCAGAAC	AGRP	246	426	510	563	384	1030	91	99	357	414	279	410	170	345	411
TATCAGTCCCGCGTCACGGC	JAG1	426	212	620	623	189	188	149	100	348	533	561	388	165	851	581
CTCCAACTCGAACTGACCCG	JAG1	311	341	614	614	723	258	147	224	640	262	154	397	167	335	486
ATGGGCCCCGAATGTAACAG	JAG1	643	597	608	697	184	473	79	170	379	52	233	187	93	733	455
CGCGGATCTGATACTCAAAG	JAG1	95	229	278	150	215	67	22	60	122	289	146	181	88	345	208
GAGGTCCTATACGTTGCTTG	JAG1	555	892	1466	1048	1022	1563	383	471	555	705	448	974	407	554	530
CTTACGAACGGTGTCATTAC	JAG1	573	1151	766	1159	619	256	427	198	780	919	1070	969	294	1363	859
GGCCAGCATCCCGACCATTG	AGT	336	619	431	588	556	765	134	368	328	537	574	725	257	617	427
TTGCAGCGACTAGCACCAGC	AGT	207	548	563	773	278	795	132	723	866	438	373	406	257	595	401
GAGTCACCGAGAAGTTGTCC	AGT	63	204	125	167	227	325	80	52	221	22	187	135	78	210	109
AATTGAGCAATGACCGCATC	AGT	1201	2283	2674	2832	1988	3951	1556	923	676	1499	1851	2306	918	2664	1622
GCCTCACTATGCCTCTGACC	AGT	299	593	660	1060	376	382	114	164	494	715	868	428	265	691	511
AAGATCCTTGCAGCACCAGT	AGT	532	767	563	836	482	611	88	424	885	1161	698	832	446	888	322
CTACAAGCATTGTGCGTCGA	AGTR1	1353	1358	870	1360	824	1743	596	418	1583	1006	1338	1207	563	1410	1478
TCTCAGCATTGATCGATACC	AGTR1	1067	951	1702	1393	1435	1417	257	627	1552	865	1689	1621	720	1667	1406
TCAGGCCCAGCCCTATCGGG	AGTR1	711	503	667	541	354	1011	195	265	605	858	564	476	262	731	417
GTAGAAACACACTAGCGTAC	AGTR1	393	292	364	258	300	364	64	83	291	225	350	371	90	414	129
ACACAGCTATGGAATACCGC	AGTR1	491	961	991	1173	654	1864	133	612	1254	983	976	419	358	695	1032
AAGCCCGAAGTGAAGACCGC	AGTR2	649	608	218	408	382	538	207	358	581	256	603	689	218	396	625
TTACTGAAGACGAATAGCTA	AGTR2	385	632	490	988	314	671	161	426	521	527	579	901	98	1049	320
TTCGGGCTTGTGAACATCTC	AGTR2	106	244	364	326	279	169	48	82	206	251	141	171	58	293	90
AGCTGTTGGTGAATCCCAAG	AGTR2	152	638	467	759	337	667	181	252	707	707	460	364	157	302	633
GCTATTAATGACACCCATCC	AGTR2	1372	1253	2496	1625	1586	3470	400	852	1822	1615	1109	1610	475	1504	816
ATTTCTGGTCAATATTGTCG	AGTR2	106	268	339	274	304	270	86	92	301	328	178	245	95	315	153
GGCCCTCGATGCGTTCCTTG	APLNR	169	536	55	650	114	1491	153	86	324	421	385	534	119	539	155
TTCATCGCCCAAACCATCGC	APLNR	648	1313	1354	999	800	1493	261	743	993	626	824	1551	467	1909	938
TGTGGGCTACCTACACGTAC	APLNR	336	1046	706	740	552	1147	166	250	519	585	595	654	504	559	440
TCCTGGTCTGGAACACGTAC	AGXT	255	676	239	344	253	611	22	400	693	678	428	597	149	854	189
TATGCGCTCCCCGATGTCCA	AGXT	149	416	621	340	319	383	97	110	635	697	522	436	221	684	351
CCGAGTGCACCCGATGACCA	AGXT	103	285	502	449	120	315	37	131	273	464	337	369	109	277	295
CAACCTGCCTCCTCGCATCA	AGXT	663	695	976	708	620	444	209	144	513	1061	1118	649	195	1268	292
CATGAGCAAGGATATGTACC	AGXT	393	497	411	425	314	329	88	132	528	324	220	329	108	485	101
TGGAGGCCACTACACACTGC	AGXT	249	570	669	646	418	544	189	326	843	735	945	266	116	266	295
CCGCTTGCAGTTCGAGACTG	NR0B1	315	487	592	622	414	391	174	206	434	358	535	362	180	513	227
CGAAGCGCAGCGTCTTCAAC	NR0B1	375	262	288	404	25	809	216	108	387	438	593	337	194	476	162
TAAGTTCGATGAATCTGTCA	NR0B1	513	786	782	756	693	730	730	224	1358	290	1044	1230	290	928	707
GCAGTGCGTGAAGTACATTC	NR0B1	311	698	601	691	248	702	316	393	608	887	945	712	261	1002	450
CTTGAGGTAGGCGTACTCCT	NR0B1	321	291	439	385	432	404	63	122	448	132	466	428	214	453	436
ACCGCTCCCGCATACGCATC	AHCY	760	1000	1279	857	528	213	396	456	822	384	1118	1053	952	910	867
TGCCGGGCCTGATGCGTATG	AHCY	1293	1124	1505	1298	1559	2218	593	926	1381	1252	891	1327	602	1656	1308
CAACGAGAACGCCGTGGAGA	AHCY	237	660	348	468	353	563	84	226	564	476	377	475	90	299	358
ACGTGGAGATCGATGTCAAG	AHCY	540	658	429	514	318	400	106	336	313	309	357	335	165	504	434
TGTCAATGACTCCGTCACCA	AHCY	386	700	552	1235	721	1735	291	310	926	398	825	691	335	991	641
CCATCATCTTGTAGAGGTTG	AHCY	88	286	226	170	124	260	75	110	89	125	340	207	70	237	42
AAGTCGGTCTCTATGCCGCT	AHR	381	290	307	356	164	254	68	65	620	385	199	456	115	421	212
TTGCTGCTCTACAGTTATCC	AHR	483	1283	1669	1625	1501	590	400	458	1419	2233	751	1408	420	1102	1163
AGACCGACTTAATACAGAGT	AHR	560	1150	731	832	342	1724	221	221	844	702	708	1018	296	862	617
TCCGTTTCTTTCAGTAGGGG	AHR	107	273	212	246	245	286	88	50	200	51	673	246	46	340	148
AGTTGTCACTACAGATGCTT	AHR	727	958	1362	1120	153	1133	393	263	971	683	1118	1039	251	432	1102
GGTTGTCTATAAATCAGCCC	AHSG	744	1792	934	1291	315	1011	560	362	930	942	997	996	427	677	642
CTCACGCTGCATCTTGCCAC	AHSG	172	281	409	470	200	660	208	144	453	288	252	429	81	160	210
ACACCTTTACTTCATCAATC	AHSG	1570	999	1118	930	591	969	284	172	1020	788	993	1193	127	1144	756
TGAGATTGAAATAGACACCC	AHSG	318	524	430	587	832	270	82	227	738	539	88	563	123	671	388
GCAAAATGTGATTCCAGTCC	AHSG	212	291	100	304	180	145	153	128	322	249	255	167	140	264	149
TTCCAGCTGTTGAAACTAGA	AHSG	148	524	345	434	544	477	117	196	288	319	318	385	99	396	260
CATGTCCCTGAAACGAATGC	AIF1	225	408	363	496	259	268	74	180	539	811	499	700	215	597	333
GAACGTCTCCCCGGAGCCAC	AIF1	507	707	812	945	664	819	489	334	723	858	621	965	245	802	744
TACATGGAGTTTGACCTTAA	AIF1	450	291	582	520	134	505	122	204	481	358	365	396	209	876	313
ATCCTCATCACTGCTATATT	AIF1	332	532	545	571	582	714	227	218	304	76	496	638	236	244	513
TCCAAACTGGAAGGCTTCAA	AIF1	141	170	199	397	210	675	86	153	297	467	318	329	167	350	326
CAATATCGCCATTTCCATTA	AIF1	755	2428	231	1434	1037	1998	1006	440	1266	1666	1277	1423	753	3384	991
TCGACCTGCCCACGCCGAAA	AIM1	342	431	345	513	226	557	210	223	733	434	671	632	161	491	370
AATAAACTCAATCCCCGACC	AIM1	1164	466	567	623	306	635	142	157	534	779	432	846	319	581	326
GCCTCTAGTAAAACGTTTGT	AIM1	287	513	627	470	256	938	270	127	538	556	696	704	403	208	259
CTGTTCAGCAGATGCACGTT	AIM1	484	708	511	613	349	513	178	136	550	379	656	198	214	635	444
ATAATCTTACCTTTCCAGGT	AIM1	85	205	95	244	83	135	19	67	73	103	178	261	81	314	207
ATTGTCGTCCACACGCCCGC	AK1	1473	696	1574	1323	902	1623	428	533	879	1006	696	1236	216	1889	1096
CTCCACGTTTCAAGAGCCGC	AK1	256	293	370	433	344	175	46	112	417	414	187	418	137	460	293
AGTATTGACTTTGGCCACCA	AK1	457	996	723	974	803	1431	159	448	615	683	746	488	371	689	720
TACCCGCGGGAGGTGCAGCA	AK1	113	240	195	194	134	245	35	40	136	229	93	249	94	185	131
ACCCACCACAAAGATGATCT	AK1	530	954	1273	954	779	1272	183	558	1405	791	1366	837	379	1400	1074
GAAAACCAAGATCATCTTTG	AK1	862	1088	727	995	341	147	178	268	774	250	580	703	250	1103	629
TTTACAGCTCGATGACCTCA	AK2	1041	1215	2483	1267	1285	2062	731	651	2149	852	702	2009	459	1324	977
CTCTCTGTAGGCACCCAGAT	AK2	532	709	638	1052	719	500	337	308	1128	808	549	1051	280	1171	846
GCTCACCTGGGTCCCTTTAC	AK2	1447	736	780	562	650	1457	112	503	854	422	703	954	423	661	530
AATACCTTCCTGTGATTCTT	AK2	587	1233	1728	1245	587	1734	108	543	1134	1397	1007	1408	663	929	1447
CTTCCAGGTGAGTGATGAAA	AK2	162	615	1120	923	339	303	121	230	309	431	516	797	290	864	537
CCGGATGCCTTTAGGATACT	AK2	243	628	416	529	313	622	334	140	302	474	271	487	184	353	415
TAGGGTATTGATGACGTCAC	AK4	1431	1365	1078	2429	1314	2793	433	673	2162	1605	1454	1746	1350	1362	1092
TATATTCTTACATGTACATG	AK4	752	1687	146	1938	1077	3491	612	457	1445	1510	1493	1805	519	3777	1327
CACTTGTATAATTCAATGAC	AK4	15	144	142	255	45	92	15	43	129	23	117	123	26	152	57
TTTAATAGAAGTTGGTGAGA	AK4	95	164	156	265	74	268	30	18	161	168	152	206	28	371	74
CACCATCAAGGAGCCAGTGC	AK4	104	699	871	3383	741	1347	347	404	1114	483	1137	848	259	1491	795
TGTGCCGCAAAAGGTCTTCA	AKT1	551	697	1045	459	341	665	151	349	555	346	486	874	110	931	480
TCACGTTGGTCCACATCCTG	AKT1	1763	1355	1947	1514	1285	3180	517	516	2117	989	1382	1161	581	1844	1721
GCAGGATGTGGACCAACGTG	AKT1	326	827	976	495	851	885	192	148	416	493	475	651	364	1084	338
GCCCGTCCTTGTCCAGCATG	AKT1	156	397	618	464	204	1067	53	97	288	265	554	481	150	577	333
GCCTGGAGTTCTGCAGGACG	AKT1	102	296	333	505	377	395	50	154	280	241	384	421	113	395	284
ACCGCGTCCTGCAGAACTCC	AKT1	230	456	451	742	787	689	99	273	1111	486	477	695	214	394	467
TCTCGTCTGGAGAATCCACG	AKT2	513	397	325	419	504	263	123	185	874	426	492	752	138	497	381
CATCGAGAGGACCTTCCACG	AKT2	304	994	995	1078	890	1026	244	793	463	743	921	1196	309	1558	715
TTAAACAACTTCTCCGTAGC	AKT2	1444	1178	2546	1826	680	533	560	1078	1389	1020	996	1823	506	1639	1532
TCGCCAACAGCCTCAAGCAG	AKT2	609	619	438	767	448	1112	117	321	616	422	572	693	205	646	298
CAATGATGACTTCCTTCCGC	AKT2	298	760	442	963	333	590	157	321	1069	170	564	345	328	456	469
GACCCCATGGACTACAAGTG	AKT2	97	342	196	115	188	429	34	50	244	171	149	257	160	321	176
GCCCCGTCGGACATGATGGA	ALAD	612	828	811	667	324	668	302	172	318	80	628	648	208	696	510
CGTCCATCCATCATGTCCGA	ALAD	853	1500	516	787	1127	1978	292	550	792	1264	1647	809	785	1188	861
CTCGCCGTGTACCACGTCTC	ALAD	296	565	341	540	526	295	98	146	437	179	311	423	114	223	420
CTCTCCAGAGACGTGGTACA	ALAD	804	1497	1181	1451	1879	1152	420	545	1295	1218	508	1341	481	1346	886
GTGATAGGCTGTATGTCATC	ALAD	290	455	567	792	335	675	170	193	623	441	555	618	147	701	252
GGTGGCATTGGCGTATGCCA	ALAD	243	271	317	415	426	457	108	82	697	250	217	277	129	381	190
GTGGTTAGTGTGAAAACCGA	ALAS1	228	302	262	536	106	337	106	91	335	495	298	103	214	449	315
GTCATTGGCCACAAAGCACG	ALAS1	664	1407	1485	1268	1197	991	533	521	868	854	779	1421	653	562	737
ATAACTGCCCCACACACCCG	ALAS1	779	653	1126	678	896	215	366	348	822	630	509	874	176	615	473
AAGTTCTTCAGCAGTCCACT	ALAS1	357	1285	750	711	1072	690	247	375	729	951	792	1241	251	1181	438
TACCTGGCATCATCTTAGCC	ALAS1	762	1797	1004	966	748	548	602	305	673	1241	1101	1482	461	1215	728
GATGGCACACAGCTTCCGTC	ALAS1	173	425	571	473	106	723	196	113	566	139	425	337	180	425	338
TGCGAGATTTACTCAGACGC	ALAS2	387	467	159	515	437	1464	48	182	401	151	504	494	128	731	633
CTCCACTGTTACGGATACCT	ALAS2	586	1327	1248	1063	1326	1152	277	434	735	1024	960	1094	462	2139	850
GACAGCGTCCAATACCAAAC	ALAS2	428	424	514	551	678	434	288	621	549	741	990	439	283	747	356
TATTGGACGCTGTCCCATCC	ALAS2	480	441	482	505	239	745	129	165	496	517	377	654	152	527	202
CCACTGTCCCTTCATGCTGT	ALAS2	275	777	641	922	204	1058	181	445	518	390	589	827	438	1340	458
CCGACAGCATGAAGGGACAG	ALAS2	206	451	253	500	429	170	98	96	341	376	340	482	283	685	346
TGCTCATCGGTTTAAAGATT	ALB	271	923	1485	1472	353	602	700	509	1167	496	666	1148	357	896	697
CGATGAATTTAAACCTCTTG	ALB	90	138	167	103	113	482	46	74	70	127	106	228	42	208	113
AATGTGATGTTATAAGCCTA	ALB	160	416	473	317	230	431	51	85	135	198	478	360	74	405	256
GCTGCAAGTCAAGCTGCCTT	ALB	2807	2240	2030	2426	717	1667	1294	1299	2161	2203	3239	2200	1138	2899	1643
CTGCTGAAGATACTGAGCAA	ALB	151	199	131	276	157	260	10	93	348	140	168	0	36	48	162
CCCTTGCCCAGACAAGAGTG	ALB	103	866	971	1116	578	1245	186	220	724	912	160	1059	242	625	400
AAAGTGCTACATCCCCTTGA	ALCAM	505	1084	2101	1062	1565	2558	154	387	1665	911	1485	1532	348	1169	985
TACCATGTGATATTGCCATC	ALCAM	587	892	1362	980	571	420	344	634	279	725	698	1086	353	1522	482
TCATTGACTCTCATTGTAGA	ALCAM	382	729	658	698	131	1185	201	326	582	305	521	513	131	966	571
TGTCTGCGAAACTGCTCTGC	ALCAM	106	281	415	419	68	266	80	130	410	594	370	342	150	306	247
AGTGCTTTGCTTACAATTTC	ALCAM	977	1981	1955	1651	790	2521	622	482	1255	1252	1742	1519	514	1267	1370
CGAAACAGAGCAGCTAAAAA	ALCAM	392	343	334	406	366	433	87	216	567	148	195	382	222	423	430
CCTGTCGTTCCGCAGCCGTC	ABCD1	59	59	88	83	93	136	33	4	201	72	116	119	0	46	58
CGACGACATGATCCGCTCAA	ABCD1	455	888	1605	2357	1005	892	283	612	972	765	635	1713	360	1163	561
GCGGATCATGTCGTCGTACA	ABCD1	286	521	647	613	187	808	222	319	604	281	544	588	258	588	446
GCGCTACATGCACTCGCGTG	ABCD1	102	187	193	227	124	131	23	24	119	205	111	175	26	176	158
AAGGATGAGGTTGATCTGCG	ABCD1	516	568	579	564	322	191	126	167	557	235	459	579	255	407	338
CCTGGTAGGAGCGCTGTAGC	ABCD1	257	300	444	463	511	427	348	327	486	413	651	565	120	686	378
GTATAATAGTCGCCCCCTCT	ALDH1A1	120	144	55	212	77	169	42	35	221	255	229	170	44	186	86
AAGCATCCATAGTACGCCAC	ALDH1A1	450	387	732	380	320	604	135	299	439	168	424	330	578	666	151
AAAACATTGCGCTACTGTGC	ALDH1A1	331	678	986	793	192	572	185	228	804	100	838	505	378	956	602
ACTTACCAATTGGTATTGTA	ALDH1A1	308	560	1073	646	291	324	316	177	576	566	565	592	182	523	445
TATACAAGACATGAACCTAT	ALDH1A1	170	197	183	180	133	163	6	24	175	131	83	156	64	242	91
CAGAGCTCCTCCTCAGTTGC	ALDH1A1	982	353	2593	1981	829	338	521	455	763	1044	1455	1192	473	1788	834
CCCGCTCGATCAGATCGGCC	ALDH2	625	863	801	896	1126	775	245	425	862	621	675	799	162	326	428
CCCACCGTCAATCCGTCCAC	ALDH2	499	835	777	1312	1861	754	467	269	1056	633	1344	989	325	1325	684
GCTGAAGAAGTCTCCGTCAA	ALDH2	121	603	535	682	246	507	156	403	547	632	502	632	140	953	353
CTACACACGCCATGAACCTG	ALDH2	2214	1654	1099	1227	1197	1132	557	609	1169	429	986	1513	421	1897	767
GCCCATACCGGAGACATTTG	ALDH2	201	144	398	470	208	194	62	88	252	183	405	392	140	293	325
GTTCGACCATATCCTGTACA	ALDH3A1	86	354	328	337	143	415	160	94	254	41	274	444	127	106	333
AGTTCCAGGTGCCAATGACG	ALDH3A1	890	694	1208	1175	654	623	317	498	833	1081	881	1247	266	1058	606
GGGACACCCCCATTGATTAC	ALDH3A1	129	154	137	195	160	254	8	87	176	151	139	279	71	315	227
CTACATCCACTCGGAGCCAC	ALDH3A1	858	763	1490	1087	790	1296	455	664	1240	1383	1101	1170	316	675	788
TACCATCATCCCCCAGTACC	ALDH3A1	860	781	1824	1434	639	1322	389	563	2843	677	755	1097	443	1111	558
CATGTTCTCACTCAGCTCCG	ALDH3A1	145	432	333	368	272	495	113	167	403	299	501	439	243	12	196
GAGCAGTTTGAACGAGTCCT	ALDH1B1	565	659	786	1050	565	665	253	275	1037	741	325	992	280	934	524
CGAAACGCTCTCCGCCACAG	ALDH1B1	817	998	548	759	658	870	335	152	991	662	438	529	530	1691	468
GTGAACATCATCACGGGGTA	ALDH1B1	176	319	203	254	41	263	33	45	256	169	248	225	58	104	126
CGGCCCGATCCACATCAGCC	ALDH1B1	430	790	800	823	250	451	166	250	1081	588	837	824	134	1312	565
GTGATGATGTTCACCACCCC	ALDH1B1	518	1907	1103	1888	995	1869	683	697	1767	815	1274	1376	549	2153	706
CGTCCCGGAGCAATCTGAAG	ALDH1A3	124	112	126	140	314	97	59	117	195	75	284	209	41	42	109
AGCGTCCGCACACACGATGC	ALDH1A3	350	564	658	610	369	488	136	351	390	351	314	421	113	662	326
CATATTTGCTCCCGAGTTGA	ALDH1A3	595	657	235	481	594	1471	186	297	733	452	338	635	286	345	406
TACTCACGGCCAAGGTGGCG	ALDH1A3	309	644	499	784	401	847	194	214	909	357	381	624	195	356	450
CGCTCAGCCCGACGTGGACA	ALDH1A3	35	212	148	205	269	157	18	29	132	97	237	180	79	186	100
CTACATGTAACCCTTCAACT	ALDH1A3	533	1025	1022	922	1077	631	214	464	852	1022	649	1059	374	663	533
TGGCCCGTGATTAGATAGTT	ALDH3B1	288	1322	519	1237	1132	1824	200	725	1408	931	698	967	338	1026	777
CTATCCGCTGAACCTGACGC	ALDH3B1	276	992	567	834	474	618	329	845	1196	1330	712	664	315	1356	764
GCAGCTTCTGCACGACGCAC	ALDH3B1	391	659	451	389	389	1005	364	186	515	696	386	621	87	686	480
AGTTCCAGGGCGCAATGATG	ALDH3B1	250	721	456	509	744	1387	253	299	840	595	532	857	316	612	472
CCACCCTAACTATCTAATCA	ALDH3B1	452	582	1118	744	364	549	109	180	812	481	723	945	314	1334	584
AGCGATCGCTCTCGTTGCTC	ALDH3B2	220	301	396	334	147	294	148	161	401	369	469	49	56	209	214
GCCCTCCTCACCTGCGGCGA	ALDH3B2	1050	709	1286	1362	956	638	494	771	1122	823	1193	1230	681	1259	814
TGGTCCTCATCATCGCACCC	ALDH3B2	568	674	1101	1192	703	1513	222	285	573	695	631	680	440	758	989
TGCCCCTGCAGGGAGTTGCG	ALDH3B2	346	861	693	445	641	527	208	536	614	417	749	770	364	789	745
GAAGCCGTCAGAAATCAGCC	ALDH3B2	199	316	179	449	309	485	76	189	317	587	216	339	88	636	386
GTATAACCAAACGATCCACC	ALDH9A1	501	1266	1583	1765	1875	2034	564	602	2034	1031	1146	1810	308	1506	1083
GGTTTATGCAGGTAATGCCA	ALDH9A1	247	324	248	85	189	127	73	68	257	79	258	247	89	693	143
AGTGAGGCTGGTGTACCTCC	ALDH9A1	335	607	636	673	109	231	168	177	527	686	669	488	279	580	251
TCGGCTCCAGCATTAGCCTG	ALDH9A1	515	479	656	361	441	732	124	97	681	417	288	272	103	344	271
AAACCTGTTACCTTGGAACT	ALDH9A1	245	347	200	484	166	500	178	152	252	320	449	455	135	673	278
TACATACCTGGCCTTGTGTG	ALDH9A1	946	1259	1106	1211	697	1689	381	304	1215	1038	854	451	513	2126	827
GTCCGACAGGCGTTCCTGTC	ALDH3A2	765	594	867	989	752	1503	563	313	448	125	798	1002	204	1017	597
CGTGCGTACCTTGCACAGGT	ALDH3A2	513	1031	956	772	691	2470	219	497	799	926	538	797	351	1058	438
TGGTGCTGATAATCGGAGCT	ALDH3A2	403	751	728	908	248	1233	160	363	837	718	397	682	484	877	826
TCAACATCGGTAAGTACTGT	ALDH3A2	1201	1682	2812	2713	172	1836	848	949	2353	2899	1711	2144	639	1165	1357
CGATGTTGATCCTAAAACCA	ALDH3A2	271	152	428	541	358	605	126	273	390	420	353	535	275	600	374
TGGCTGAATGGTGAGAACGA	ALDH3A2	122	528	498	543	283	118	123	131	335	402	407	333	95	169	400
CCTTATTGCACTGTTGACGA	ABCD2	526	916	688	650	618	880	217	495	1126	1029	970	1493	350	1210	713
TTTCATAGGCGTGGTCTACT	ABCD2	372	625	738	803	1293	605	184	277	1195	60	410	772	288	943	493
CAGCAGTGGACTAATTATGG	ABCD2	277	280	202	525	256	202	52	88	249	179	182	275	164	285	374
CATGATGTACCACAAACGTT	ABCD2	654	902	897	579	756	106	615	326	781	557	801	872	260	1093	810
TAAATTTCGAGCAGTGGTAA	ABCD2	368	372	462	354	259	359	142	87	407	301	362	191	68	323	261
TACCACTGCTCGAAATTTAC	ABCD2	603	836	389	987	1063	538	217	124	555	714	706	814	224	741	348
TGTGCGGCGCAGCGCTGTGA	ALDOA	308	69	446	352	222	369	70	83	449	308	340	230	163	238	335
ACGGAGCTGACTTCGCCAAG	ALDOA	409	477	795	950	336	2064	219	190	374	968	932	712	150	919	480
CCTTGCCAGGTGCCACGATG	ALDOA	139	707	909	973	375	1279	301	246	549	195	700	733	373	1404	474
CTTCAGCACACAACGCCACT	ALDOA	257	786	817	647	693	1166	301	445	772	659	594	823	502	907	610
CCAACAGGTAGACAAGGGCG	ALDOA	115	147	93	45	89	125	5	76	158	155	160	115	52	140	55
GGTCAGTGCTGGATATTGGT	ALDOA	653	1274	519	896	508	469	288	328	774	1138	262	706	166	653	530
GGTACCTATTGTTGAACCAG	ALDOB	128	893	731	625	258	1968	85	812	433	575	727	820	236	778	409
TCCATCCAGCCTCGCTATCC	ALDOB	1699	1644	2010	1691	858	1337	547	754	1311	904	392	1727	520	2860	913
TATCCACAGTTAGACCAAGG	ALDOB	766	661	362	667	405	457	208	170	480	738	797	1002	262	314	569
ATTACCTCTGGTTCAACAAT	ALDOB	764	898	1368	1370	595	901	245	406	1447	883	1123	1276	710	1117	779
TAGCGAGGCTGGATGGACAC	ALDOB	200	565	548	704	388	368	130	189	205	498	394	345	120	774	333
AATATCCTTACCTTGAATGG	ALDOB	656	663	361	617	653	275	269	300	336	409	560	414	229	449	349
GAACCGCCGGCTGTACCGCC	ALDOC	527	438	427	576	136	353	144	162	257	214	553	608	157	461	258
CCACGACGATGCCCTTATCC	ALDOC	1516	2933	2183	2456	1157	1186	1029	642	1910	1639	1845	2126	812	1514	1177
CACGTTGGCGTTCTCCAGAA	ALDOC	190	480	652	431	372	550	76	156	280	506	390	475	101	624	254
TCCCATCAAGTATACCCCAG	ALDOC	618	609	649	836	294	897	191	198	663	489	817	367	237	815	525
CTCCTCTGGGGTATACTTGA	ALDOC	370	833	865	573	761	274	268	280	757	550	661	482	177	1000	419
TTTCAGCACACAGCGCCACT	ALDOC	1095	1033	732	655	1146	2487	355	457	1120	931	1406	855	314	931	703
TCAGGTCGCTGAGTGTCTTC	AKR1B1	1193	1555	1471	2114	1924	1357	278	848	1540	1590	866	1715	416	1914	1252
TGGGCTCACAGGTCCTGATC	AKR1B1	244	371	201	340	105	118	69	73	205	212	371	310	185	363	194
TCCCATACCTTAAAGCCAGT	AKR1B1	341	321	210	284	414	530	82	103	453	300	273	426	228	512	257
CGCCCACGTGTCCAGAATGT	AKR1B1	372	611	795	638	576	875	347	177	648	655	598	863	434	748	322
GGAGCTCTTCATCGTCAGCA	AKR1B1	194	331	475	268	231	315	101	101	295	314	211	380	87	452	182
GACGTCAATGGCCACCTTCA	AKR1B1	240	206	193	170	420	156	28	95	131	303	169	287	83	348	223
AATGGGACAGTCCTCCAGCT	ALK	549	1159	1720	2799	701	1189	513	726	1793	1093	1071	1517	315	2272	1020
TGTCCCATTCCAACAAGTGA	ALK	379	488	456	931	616	966	152	288	368	439	381	468	145	704	514
TCACATGGAGAGCTCTTGAT	ALK	340	518	935	1243	658	450	495	219	624	523	216	836	299	896	408
TCAGGACCCTAAAGGATGCC	ALK	418	509	534	381	309	356	111	133	435	335	281	356	179	351	299
AGGGTCCTGACCTGCCATTG	ALK	570	512	791	461	498	1286	221	305	438	723	803	547	237	917	491
GATCAAGAGCTCTCCATGTG	ALK	316	590	696	578	407	696	237	248	714	571	354	512	243	984	397
CGTACAACCGCGTGCAGCTT	ALOX12	186	592	510	790	489	549	104	206	693	125	539	739	197	878	514
TGGCCTTCCCGTGCTACCGC	ALOX12	1843	2359	2959	3163	1960	1151	653	783	2951	2057	704	2604	625	1054	1555
GACCATCGCTGCAGACCGTA	ALOX12	264	406	212	211	184	779	192	92	522	517	317	449	64	298	246
GTGGTTCTGCGACCGCATCA	ALOX12	544	475	544	560	175	1024	199	156	374	438	104	295	375	509	324
GGGCCGCTACCGCATCCGCG	ALOX12	121	170	199	214	115	83	59	28	104	161	122	164	16	143	131
GTTCCTTCTCTCGATGCTTC	ALOX12	1070	793	1453	1040	920	637	287	267	352	1094	418	817	250	874	442
GGATTCATACGACGTGACTG	ALOX5	830	677	382	829	659	805	284	524	565	1175	526	1057	274	944	691
GAATCGAGAAGCGCAAGTAC	ALOX5	205	272	266	193	284	361	28	128	172	251	132	220	78	397	226
GCAACACCGACGTAAAGAAC	ALOX5	101	313	520	537	317	210	97	150	339	258	535	426	169	363	382
TATCACGGGGTAAATCCTTG	ALOX5	1231	2431	2228	2565	2055	2291	512	695	651	2006	1859	1905	1391	1832	1251
CATTTGGCATCGATGCTCAA	ALOX5	211	412	529	291	271	178	70	163	398	289	701	375	191	786	422
GTGTTTCCAGTTCTTTACGT	ALOX5	66	279	360	306	131	289	52	78	234	246	145	239	141	148	201
GGTACGCATCTACACAGTTC	ALOX5AP	323	421	588	564	416	540	112	175	543	420	723	335	111	398	217
TTAGTTCCTGCTGCGTTTGC	ALOX5AP	257	406	287	638	102	122	158	174	799	380	114	411	201	489	331
CATCGTCACCCTCATCAGCG	ALOX5AP	142	377	402	387	250	381	113	113	212	508	323	396	128	373	189
GGCAGTGTAGACCCGCTCAA	ALOX5AP	950	871	837	1404	758	1303	319	720	745	319	596	1564	788	1086	725
ATCAGTCCAGCAAACGCAGC	ALOX5AP	854	1316	1420	796	1880	1348	229	231	1188	951	1106	1456	254	513	707
CATTCTGGACCACGCTGATG	ALOX5AP	475	567	591	869	742	565	46	176	649	875	582	592	227	924	559
GGCCGGGGTTGACGCCGTTG	ALOX12B	144	412	340	482	122	206	94	68	243	360	397	340	125	210	197
GTTCCCCGTCACAGACGACA	ALOX12B	453	726	550	338	552	475	215	253	645	458	485	533	189	1176	231
GATGATGCCCATCGCCATCC	ALOX12B	922	592	758	806	804	1358	51	472	963	1440	808	748	840	1350	331
TGTTGGACTGCAAACATTCG	ALOX12B	504	302	351	164	497	582	112	105	395	109	506	599	205	771	471
GAGACGACAGATTTCTTGCC	ALOX12B	352	997	930	1008	525	899	231	233	431	632	1251	918	447	930	660
CATGGAGGGCATCCCCACCG	ALOX12B	227	454	411	353	336	459	170	168	525	321	544	496	292	612	463
GTTGGAACCGGCATAGAGCG	ALOX15	103	295	84	246	121	381	74	65	180	188	254	329	28	242	166
ACCTCCTTAAGGACGACGCC	ALOX15	210	491	861	840	166	119	342	285	714	780	1037	844	244	291	670
CTATGCCGGTTCCAACAACC	ALOX15	569	1288	1073	1816	1148	964	360	733	343	414	776	1088	603	1414	605
TGTCCTTCTAGGCCGCACTG	ALOX15	1797	1919	3173	2084	1471	2337	1170	766	1954	977	2246	1941	542	1686	1278
TGGAAGTACCGGAGTATCTG	ALOX15	235	558	550	522	216	514	108	230	316	314	450	343	402	356	428
TGTTTCTGGAACAGGCCCTG	ALOX15	339	524	631	479	273	297	114	198	285	464	247	485	56	486	198
GGTTCCAGCTGACACCGCCG	ALOX15B	348	509	394	472	60	316	116	258	525	477	307	576	219	421	316
GCCAGCCTGTAGATAAAAGT	ALOX15B	519	803	364	777	622	133	38	231	911	638	491	619	114	1266	464
AAGAGGAGGTGGCCGCCCCG	ALOX15B	225	300	572	669	257	463	113	191	325	669	285	1109	209	288	386
AGGTGGAAGGCTTACAACCC	ALOX15B	205	624	502	765	543	566	150	179	467	809	493	455	95	573	482
GACTCCTCCAGAGCCCCTTG	ALOX15B	162	260	367	209	285	314	87	227	213	389	321	249	107	230	151
TGTGCTCCAGCAACAGCGCC	ALOX15B	400	668	707	864	722	1603	193	323	1088	429	483	495	213	921	618
CATGGACCGCTTCCCATACC	ALPI	1244	1851	1512	1860	1158	1547	584	305	777	1061	1915	1404	460	1390	1648
AGCTGCCTGGCGGTTCCAGA	ALPI	123	416	456	256	383	579	150	103	296	357	322	316	133	467	398
TGAGGTTCTTGGCGACCTTC	ALPI	1156	2034	1116	1391	2336	1023	332	689	1594	1688	458	1233	444	1516	1170
ATCCTGGTGGCTGTCACCGT	ALPI	582	1038	729	1341	448	571	245	632	818	1034	622	1226	276	1537	479
CATTACCTGGGATGACGCCC	ALPI	1034	654	1046	1224	277	907	399	248	471	674	1184	635	206	769	496
CTCTCCCTGGGCGTCATCCC	ALPI	699	1285	1469	1415	814	2141	297	948	1025	934	1134	1441	1057	1353	899
TGGCGGTGCCGGCACTGTCA	ALPL	262	430	572	247	132	344	114	158	370	260	457	404	299	69	192
GTTGCACCGGGAACGCTCAG	ALPL	148	331	340	308	136	163	0	64	258	150	318	257	38	34	131
GGTGGCATGGTTCACTCTCG	ALPL	119	324	238	690	378	239	81	103	469	360	532	224	89	890	292
CAGCGCCGCCTACGCCCACT	ALPL	1175	1098	1173	1379	692	897	256	334	1201	1723	1094	923	313	965	673
GATGCGGGCAGCCGTCACTG	ALPL	208	104	375	297	186	208	66	49	250	276	260	313	53	132	179
CACCTTGGAGAGGGCCACGA	ALPL	198	269	130	168	115	344	59	54	182	200	195	142	182	252	76
CATGGACCGCTTCCCATATG	ALPP	1290	1537	2442	1964	1157	2066	730	510	1707	1351	1000	2221	832	1979	1496
CGAGGCGTGCTGCACTCGTG	ALPP	951	766	881	938	1125	2137	351	239	750	694	581	413	185	2066	638
TCCATGGCCAGGGGTATCTC	ALPP	312	834	679	1158	359	624	79	678	1017	597	658	563	318	643	711
CACCGTGTGGGCGTAGGTGC	ALPP	538	501	351	389	326	212	36	156	451	618	220	429	120	705	324
CATCGCCCAGGAAGATGATG	ALPP	602	888	1331	1537	448	1133	416	414	965	907	558	644	302	1123	764
CTGGAACCGCGAGGCAGCCG	ALPP	113	145	166	181	292	247	44	66	219	141	144	178	30	185	204
CATGGACCGCTTCCCGTACG	ALPPL2	189	310	288	221	123	436	65	100	233	289	142	219	62	241	147
GGATGCCGACGTGCCTGCCT	ALPPL2	73	205	180	251	236	227	28	141	130	234	200	243	60	221	148
CACCGTGTGGGCGTAGGCGC	ALPPL2	270	700	1374	1106	663	1828	189	197	1204	424	1001	576	421	817	767
GAAGCGGTCCATGGCCAGGA	ALPPL2	224	294	343	216	95	782	33	96	264	277	348	368	90	175	58
CGTCACCCAGGAAGATGATG	ALPPL2	831	1226	1253	577	786	1655	429	528	1509	960	747	1047	374	1232	538
GCCTGGCGGTTCCAGAAGTC	ALPPL2	288	432	385	368	183	407	128	74	287	231	295	410	204	546	151
GCACTGCGCGCCTTTCCGCG	ALX3	357	545	609	577	335	804	48	188	554	469	536	463	438	486	217
CGAGCGTTATGGGAAGATCC	ALX3	576	550	1330	965	440	965	201	236	765	896	88	1366	183	835	481
ATCACGTGGTCCAGTTCAGA	ALX3	192	651	504	646	173	862	112	217	663	656	149	315	194	376	184
CCGGAAAGCGGGTCAGCCGC	ALX3	132	298	395	432	252	328	121	116	255	364	355	314	401	408	256
ACTATCCTGATGTGTATGCC	ALX3	504	791	702	1449	709	275	167	345	578	944	667	837	501	650	537
GCTTTACCCTGAGCGAGACG	ALX3	166	354	406	558	155	996	147	158	262	517	377	529	150	411	247
AGGCTCAAACTAGCCATACC	AMBN	525	770	509	253	809	236	168	142	717	221	361	664	175	745	670
GATACTGATCCTATGCCTCC	AMBN	248	380	266	358	429	116	86	58	246	174	268	216	84	73	152
TATGGCTAGTTTGAGCCTTG	AMBN	326	1082	1121	813	978	1135	146	313	948	1050	875	336	174	937	357
TTGATAGACAATGAGACAGT	AMBN	260	402	260	492	334	552	8	173	233	140	226	351	84	331	319
GCACTGCAAAACTCATTTCC	AMBN	200	326	439	371	286	487	124	177	418	375	374	386	166	399	391
GAGATTAAACACACTTTCTC	AMBN	585	1100	1074	1260	530	2419	476	640	1192	1714	1320	1072	323	1316	720
TTGTCGGGCGGCGTTGGCAC	AMBP	394	697	568	826	576	765	181	899	226	751	705	481	345	924	495
TGCTCACCGCCAACGAGTGC	AMBP	79	346	238	488	297	548	132	293	718	452	232	790	185	621	173
GGCAGGTGGAACCGATGGCC	AMBP	61	224	45	172	28	162	74	13	162	216	126	231	31	218	112
GCCCGACAACATCCAAGTGC	AMBP	685	1385	1302	1022	1217	1452	179	308	466	409	1245	996	443	711	434
TTCTAGGAAAGGTGTCTGTG	AMBP	536	505	612	674	73	959	476	251	559	828	797	784	327	936	671
TATGAGAAAACAGATACTGA	AMBP	281	514	532	916	688	769	288	226	577	469	588	570	127	888	400
TGACTGATTACCCGACTCTC	AMD1	679	906	757	942	806	795	110	406	1123	1098	808	846	326	1303	475
GTTGTAGAAGTCTTCAAGCC	AMD1	315	329	517	619	386	456	130	179	374	564	569	602	152	320	211
GGAATTCGTGACCTGATACC	AMD1	100	200	95	337	129	190	34	72	284	307	177	247	41	217	217
GACCACCTTGTTTGTTAATC	AMD1	570	776	657	905	437	936	188	229	998	785	1038	462	716	860	399
CCATTCATCGAATACCCACA	AMD1	306	342	283	475	388	1267	146	83	544	531	347	562	206	476	340
ATTTAGGTACTTATATACTC	AMD1	602	557	724	963	629	266	163	143	547	556	634	285	246	842	646
ATACCGGTGGCCTTATGCTC	AMELX	157	426	258	100	210	289	32	42	285	382	338	159	218	323	89
CAACCAATGATGCCCGTTCC	AMELX	1189	1597	1126	1344	627	1718	345	601	1068	2325	1161	1343	568	2168	973
CAAGCTTCCAGAGTCAGATC	AMELX	54	166	221	76	65	167	23	56	214	80	118	171	98	163	43
AGGTGCTTACCCCTTTGAAG	AMELX	183	237	248	300	155	230	85	157	279	107	389	340	399	183	152
TTTGTAGAACTCACATTCTC	AMELX	1584	2289	1490	1207	1278	2703	287	547	1664	941	654	725	889	3510	1854
CTGGTGGTCTTATCATGCTC	AMELY	561	811	723	918	629	1137	257	240	938	565	600	530	227	1021	690
CATACTTCCTGATCTGCATC	AMELY	553	1954	220	1371	1277	1135	519	606	838	1352	1138	1499	773	2791	958
AGGTGCTCACCCCTTTGAAG	AMELY	168	232	203	257	197	115	64	49	154	279	176	387	67	356	119
CGGCGAGCCGGACCAGCTAA	AMFR	88	254	58	235	184	99	49	205	204	195	98	255	170	106	138
TGTCTCTCACTCACTCGAAG	AMFR	449	438	422	956	409	863	275	509	928	493	663	1007	182	707	655
TCTTCGAGTGAGTGAGAGAC	AMFR	159	210	415	303	137	313	121	89	341	488	188	382	99	270	275
AGTCTCTTCTTGTGACAGTG	AMFR	44	91	142	203	239	210	77	21	133	125	49	139	27	126	112
AGCGAGGCCGTTAGCTGGTC	AMFR	119	184	179	353	67	384	145	177	299	201	249	257	194	474	189
TCCGACCGCAACCCGCGCTA	AMH	648	405	640	295	345	2004	292	153	538	946	606	614	168	1296	465
AGACGCTCACGCGCCTGGTG	AMH	216	295	380	435	340	440	32	277	495	52	400	334	130	328	242
ACGACCACCGCTGCTTCACA	AMH	642	577	343	521	536	830	218	354	484	915	389	536	325	554	283
GTTAGCGGTGGACCGCCCTG	AMH	71	199	109	226	81	314	31	99	115	202	164	201	105	115	67
CCACCGCTAACACCAGGTAG	AMH	327	612	794	652	1202	1667	250	265	769	206	395	183	445	1360	498
ACTCCCGGCTGAGTACCGCC	AMH	267	491	486	721	311	66	93	135	338	357	701	476	186	282	309
AACACACAGGTTCGCCTGTT	AMHR2	119	300	327	292	228	112	108	135	175	311	223	258	168	493	311
TTTGTGCTTCCCCGCACTCC	AMHR2	1324	1234	1667	1249	902	1235	758	829	1949	1551	1550	1700	800	2238	1303
TGCCGAGACAGTGATGAGCC	AMHR2	570	965	953	999	918	841	130	278	815	242	1122	741	440	214	650
CAGCAAGATGCTAGGGTCTT	AMHR2	272	404	415	319	166	253	64	133	216	229	125	357	159	387	164
GGCATTACTTCCCACAGCTG	AMHR2	411	797	586	932	829	765	317	317	1488	771	628	715	254	961	1157
ATTGCAGAAGTCAGTGCCAC	AMHR2	213	429	631	379	519	688	259	220	384	486	466	581	85	477	309
AATTAACAGTCTTCCGTCCT	AMPD1	332	770	661	908	466	1092	268	214	1194	510	805	414	532	639	456
CCCAGAAAAAAGCGTTTCCA	AMPD1	286	466	182	302	279	493	125	134	255	262	288	368	108	331	189
GGAGATTTCCCCCTTTGATG	AMPD1	343	440	879	823	620	2083	215	232	593	876	531	472	211	922	466
ACTGTGCTATCCTAGAATCA	AMPD1	372	615	527	788	258	493	177	156	518	641	685	665	159	374	673
ATGCCTCTGTTCAAACTCCC	AMPD1	727	1192	1769	1434	1168	1661	613	491	1123	1262	1686	852	581	1506	817
GCAAGCACACATATTCCATC	AMPD1	613	1115	966	988	1136	934	547	284	1366	631	1291	1008	351	1359	792
GGTGTCGGGGCCCTGTTCAT	AMPD2	145	392	129	324	185	188	162	408	186	362	116	220	126	319	324
ACATGGGGCCATTGATAATC	AMPD2	230	304	312	382	166	537	59	245	419	542	303	560	155	247	70
CCTCCCGCAGCGTCTGTTCA	AMPD2	267	381	482	246	144	489	34	163	256	271	223	206	107	172	145
CCTGGAGGAGATCGTGCACG	AMPD2	223	467	627	650	251	850	139	199	405	447	276	383	86	614	395
GGTGCCGTTCACAGACCTGC	AMPD2	125	434	171	496	275	248	159	92	419	132	292	323	100	642	337
GGCTGACGTCAATGTGCTGA	AMPD2	694	662	647	977	73	831	215	155	618	638	672	658	280	837	257
CTTACTAAATCCGGGGCACC	AMPD3	567	793	591	633	704	397	270	191	766	560	529	539	316	778	498
AGGAGAGTACTTTGCTCGGA	AMPD3	167	268	414	265	128	632	64	90	163	146	141	195	32	306	120
CATCTACGGCCGCAGTCCTG	AMPD3	1239	1422	720	1658	968	1420	271	613	872	1587	1029	1311	415	1437	868
AGTTGAAGAGTAACCCCCAC	AMPD3	811	1197	1370	1665	661	1892	670	401	834	744	1696	1284	391	1704	535
ATTCCAGAAAGTTCAGTCGC	AMPD3	304	946	992	1198	594	1210	214	318	736	978	1025	858	265	1056	932
CAACTCCAAATACAACCCTG	AMPD3	2219	2877	3073	2596	2095	4542	727	955	3233	811	3029	3053	788	3516	1214
AGACTTCAGCGAGAACTCCG	AMPH	64	102	177	258	89	304	57	73	277	285	252	334	56	244	132
TCTTCCCGCCCATACCAGTC	AMPH	148	556	361	1164	444	591	101	409	701	949	652	807	403	742	488
ATGAAGTCTATGAGCCTGAC	AMPH	330	283	407	618	494	1065	61	160	423	170	467	485	122	684	474
TGATTGCTGCTAAATATCCT	AMPH	565	1334	1032	1074	604	3479	195	293	1000	423	1243	752	597	1915	543
CTTCTTGCCGTTTGAAGTTC	AMPH	118	191	152	174	119	189	38	26	142	101	167	206	32	199	105
AAATTAGGTCCTCCAAAAGC	AMPH	319	314	401	582	753	589	231	136	279	292	410	484	186	469	272
GTGTATGAGCCCGATTGGCC	BIN1	631	995	783	620	500	1507	294	433	550	1127	977	944	359	443	643
CTGCCTCCTACCTTTGACGG	BIN1	726	910	523	728	754	1165	214	138	716	850	382	853	233	309	397
GAAGGATCTCCGGACCTACC	BIN1	406	169	194	248	152	406	87	99	250	341	366	348	66	444	230
TGAGGCAAACAAGATCGCAG	BIN1	318	457	391	620	172	290	164	179	333	238	318	511	113	366	304
CCAGCTGCTTGTTGAAATTC	BIN1	935	711	755	1456	589	1737	329	246	801	894	1216	989	258	1128	563
CTGCTCAAACTGCTCATCCT	BIN1	474	448	207	567	255	370	133	128	625	552	603	580	145	482	330
CCCTGCGAGTACAGTCGTCC	AMT	488	425	500	730	297	678	456	221	436	462	588	500	159	535	457
TGACGTGTCTCATATGCTGC	AMT	155	104	165	28	201	121	79	95	138	118	232	188	46	304	196
CGTCAAAGAGCGAGCAGTGC	AMT	813	447	408	415	487	318	206	170	284	217	402	270	103	508	223
TAGTGACCGGGTGAAGCTGA	AMT	436	332	350	446	188	714	55	112	300	404	340	389	226	402	280
CTTCCCCAGACCAAGATACT	AMT	98	488	641	506	405	367	219	173	283	224	309	433	156	478	284
TTGACAGGTACTGTGACTAG	AMT	580	2128	1823	2388	1497	2293	825	1192	805	1398	1974	1895	774	2833	1172
ACAGGTCAGAGATTGTCGTC	AMY2B	292	420	529	719	338	651	28	88	690	505	335	464	124	604	496
GCTGTAATTAATCATATGTC	AMY2B	482	1113	456	1173	415	1404	177	251	1186	432	322	521	275	659	597
ATGAATCATCTCATTGACAT	AMY2B	507	898	1316	1269	680	653	116	270	478	1014	794	1115	197	1024	568
GGCCCGCTGGTTACGGACGA	ANG	67	474	376	954	97	160	128	188	250	394	272	400	93	490	331
AACGTTTCTGAACCCCGCTG	ANG	96	150	161	182	96	132	11	66	173	99	88	174	7	143	95
ACCTCCATGTAGCTTGCAAG	ANG	950	884	1379	832	597	1603	350	170	604	705	376	1254	357	1202	540
TTTGTTGTTGGTCTTCGTGC	ANG	1056	1210	1613	587	846	303	302	656	1250	1270	1059	1144	234	1928	402
ATTGACTGATCCAAGTGGAC	ANG	344	640	760	1139	869	164	116	155	473	244	835	559	299	882	391
GGGTCTGACCCCACCGACCC	ANG	246	288	259	274	203	250	53	31	389	357	121	162	108	181	309
TCGACTTGAGATACAGCTGC	ANGPT1	189	379	408	722	186	617	92	128	169	605	437	236	67	360	441
CGACAGTTGCCATCGTGTTC	ANGPT1	171	461	538	597	267	621	248	238	326	545	505	568	148	147	152
GAACTGCATTCTGCTGTATC	ANGPT1	815	1522	1668	1353	900	1189	258	561	1448	1398	1668	963	537	1818	883
GCTGACAGATGTTGAGACCC	ANGPT1	526	578	572	600	534	469	213	154	773	321	704	819	164	773	223
AAGTTGCTTCTCTAGCTTGT	ANGPT1	520	657	540	1076	711	1341	681	666	930	493	388	610	242	1807	561
AACGCGGAAGTTAACTGATG	ANGPT2	367	536	285	675	454	461	189	145	822	641	552	707	225	683	283
GACAATTATTCAGCGACGTG	ANGPT2	153	238	375	270	213	335	85	59	234	181	130	42	74	201	160
TCCGCGTTTGCTCCGCTGTT	ANGPT2	414	765	758	753	361	803	299	283	405	821	807	1198	383	339	508
GAGCTGAAGTTCAAGTCTCG	ANGPT2	798	644	854	962	762	1040	285	118	531	686	547	629	225	568	462
TTTGCAGGCCTACTGTGACA	ANGPT2	525	779	1137	881	416	932	108	331	267	420	610	768	398	625	212
AAGAACTGAATTATTCACCG	ANGPT2	285	483	505	388	284	770	119	160	395	330	332	362	177	829	512
TAATATCTACCCCATTCCGC	ANK1	1168	1261	1892	1267	794	1736	275	548	896	546	945	1562	411	959	1075
GCGGTTTCTCCGCTTCCTGT	ANK1	303	420	524	781	548	464	138	187	564	98	500	537	181	780	222
AGATATTAACACCTGTAACC	ANK1	702	891	860	577	458	1437	277	398	744	345	309	630	246	1291	618
TTGCATCTGGCTTCTAAGGA	ANK1	217	176	126	188	145	132	32	23	160	112	104	95	8	188	150
TCTTTACAGAATGGGTTGAA	ANK1	324	521	559	337	220	611	63	168	689	406	354	364	122	518	266
TGGACTCAACGCTCTCCATC	ANK2	715	1361	1147	2005	1513	1877	624	568	1970	1474	1244	1548	644	1659	1274
CGCTCTTCACATTGCATCTT	ANK2	1188	1645	2061	1637	1130	798	1130	308	1862	1331	1390	1515	350	1578	953
CAATATTAATGCACAGTCTC	ANK2	598	1184	1809	1599	1072	1155	313	564	1238	1442	795	1430	311	1882	1265
AATGACCACCATGTTGCAAA	ANK2	361	852	824	932	744	891	490	242	259	705	628	542	283	624	422
CTTAGTGGCAGAATCCACAG	ANK2	474	369	412	424	505	551	95	132	140	517	86	387	53	837	301
CTGAGACTGTGCATTAATAT	ANK2	1178	1102	1678	1341	1235	829	264	583	1183	1543	947	1044	333	404	1029
TGGTTTCACGCCATTGTATA	ANK3	1248	1253	1625	1392	917	1648	333	960	1125	977	739	1076	362	466	327
AGCATTGCACATCGCATCTT	ANK3	1120	2823	2509	3164	2039	1788	1023	960	2156	2804	2539	2157	1046	2798	2024
TCCTGGGCTGCCATATACAA	ANK3	1073	622	583	624	358	425	155	239	466	262	368	535	261	621	380
TTATTCACGAAGCTCTAGAA	ANK3	317	971	589	585	511	1000	130	260	733	548	576	740	166	662	352
CTGAGATTGTGCATTGACAT	ANK3	52	287	219	273	116	283	44	53	271	170	193	265	71	196	186
GAAGAAACTTGACAACTTCC	ANK3	183	253	313	180	122	241	31	71	281	213	323	151	65	304	124
CTACTGCAACGCTATCGCCC	ANPEP	898	2296	1879	2045	1806	717	615	503	2135	1086	1044	2248	918	547	1274
GCTCATGTTTGACCGCTCCG	ANPEP	313	413	450	432	328	556	23	235	365	221	290	527	192	410	224
ATGGCCGGCTCATCGAAGCA	ANPEP	192	288	262	257	442	412	142	126	303	219	289	226	123	576	262
CTTCCCATGCTTCGATGAGC	ANPEP	674	729	828	553	487	432	225	368	410	998	782	661	214	768	610
GATAGCGTTGCAGTAGACGG	ANPEP	274	490	506	344	171	515	96	228	450	329	521	490	155	357	256
CTTCATGGGGCCATAGACCT	ANPEP	1102	909	820	973	580	291	283	472	667	582	773	929	413	848	983
TGGATCGGCATAAGCAGTTC	SLC25A4	1087	661	954	1033	1001	335	352	739	783	1050	900	1007	593	1383	491
GCTCCAAGCGTGATCACCCA	SLC25A4	731	964	741	1932	1759	2210	854	561	1306	1394	489	1441	844	805	791
TCACCATGGGTGATCACGCT	SLC25A4	321	1244	943	1904	869	2147	205	283	892	1555	258	1396	521	1190	859
TGTCCCCGTGTACATAATAT	SLC25A4	999	1612	1426	1047	1440	928	260	617	605	1920	1263	1055	479	1479	661
AAGCTTACCCCCTTTCCGGC	SLC25A4	221	310	283	471	498	224	149	106	281	344	207	421	215	313	325
AGTATCATAGACTCCGAAGT	SLC25A4	365	886	867	975	928	969	195	279	378	858	1194	1130	351	1031	470
CCTATTCCCAGGAATGCTTC	SLC25A5	129	773	812	838	551	570	146	264	543	691	874	622	286	1393	544
TACCCGTCTAGCAGCTGATG	SLC25A5	889	2271	958	1786	1621	1217	642	643	1754	2161	864	1555	592	2493	1681
CTGCGTGGTCCGTATTCCCA	SLC25A5	975	1096	892	1058	1225	477	336	626	906	1197	930	1178	429	2170	902
CGGAAGATTGCTCGTGATGA	SLC25A5	137	267	213	373	162	562	72	97	540	328	265	434	65	259	142
GATGACGATGTGAGTGTTCT	SLC25A5	383	577	636	1029	513	1774	385	219	535	622	609	1018	202	1076	498
ATGCAAGGCAGCGACATCCG	ANXA1	351	689	192	1791	901	911	159	330	745	813	309	1078	318	1120	639
TCATCAGCATCAAATTGCGC	ANXA1	510	1357	1008	1177	475	1597	261	251	617	943	719	1214	374	773	737
CACGTTACCTTTAACCATTA	ANXA1	1217	1239	486	1246	1672	1661	357	376	961	1242	862	1059	477	1246	837
TGAACTTCGTGCTGCCATGA	ANXA1	869	1250	416	529	454	1247	188	325	689	593	981	794	204	731	689
GATCAAAGCAGCATATCTCC	ANXA1	537	1258	1139	1054	501	1701	293	472	559	1105	949	1187	710	1272	780
CTCAGCATCAAAGTTAGTAT	ANXA2	1055	1750	1583	1591	1271	2478	619	710	1459	1243	1708	1009	727	1556	1419
TATTTCCATAGGTGTGGATG	ANXA2	288	607	842	968	442	800	408	233	524	495	230	551	250	680	356
TCACCTACCTTTGGTCTTGA	ANXA2	404	937	1443	1397	1296	2954	148	975	1494	1254	1574	1160	644	2164	871
TTGCCTTCGCCTACCAGAGA	ANXA2	181	411	326	382	152	1007	146	93	329	166	415	429	191	205	173
ACAGCGGCAGCTGATTGTTA	ANXA3	49	124	7	176	110	600	4	37	120	153	75	174	21	104	86
GGGATATCATGGCATCTATC	ANXA3	169	511	616	643	302	302	145	351	359	677	673	505	291	445	445
TGCTTTGCATCAAAGACTGC	ANXA3	423	260	1347	1864	475	135	180	596	884	1594	464	608	317	389	736
TGGCCACTTTGAGCATCTCA	ANXA3	558	907	1157	1412	746	1419	332	383	544	888	647	1075	428	930	767
TCATCAGCATTCTGACTGAG	ANXA3	370	1366	1160	1194	723	1392	237	326	1577	1315	1212	1236	699	1306	1051
CCACCATGAGATGCTCAAAG	ANXA3	450	363	356	612	190	141	121	102	545	67	502	427	67	543	309
CTTATGCGCCGGATCTCCTC	ANXA4	1078	1416	1347	2684	1141	2110	336	1071	2052	1250	1575	1102	798	1654	700
GTAGGCAAGGACGCTAATAA	ANXA4	244	227	172	212	138	349	28	37	134	217	112	201	60	193	130
CCTGCCGATGGTGCTCTTGT	ANXA4	1639	1711	2230	2839	1013	2075	560	691	2031	1781	968	2478	1558	2893	1785
AACCGAAATCACCTGTTGCA	ANXA4	384	615	570	444	204	270	183	160	518	484	434	471	132	358	266
ATGTCACGTACGCTGCTGGT	ANXA4	389	482	723	890	678	343	241	225	436	655	133	507	232	605	591
TTGGCTTCAGGACCTGTATG	ANXA4	484	742	530	1133	446	581	291	277	820	751	863	696	226	505	602
CCGAAGTAATGCTCAGCGCC	ANXA5	367	1012	449	623	287	531	73	232	221	589	434	263	287	462	277
TCAGCCCGCTCATCAAATCC	ANXA5	282	784	541	1029	512	523	260	486	633	817	1081	1015	673	1033	554
TTCGGGATGTCAACAGAGTC	ANXA5	575	2119	906	1150	474	661	211	263	741	568	897	753	458	867	692
ATAAGCATCATAAAGCCGAG	ANXA5	125	329	709	377	204	733	138	133	212	448	245	288	126	352	223
GACCTGAAATCAGAACTAAC	ANXA5	511	400	155	792	490	580	154	179	489	459	477	519	280	742	286
GCTAACAGAGACCCTGATGC	ANXA5	830	935	495	1009	632	571	133	304	702	614	366	716	219	781	573
CTGTGGTTACCTTGCCGTAG	ANXA6	500	488	476	286	293	737	134	180	419	278	360	337	124	370	275
CAAGTTTGAACGGTTGATTG	ANXA6	161	595	519	821	223	88	146	123	427	675	153	442	121	431	206
TACACTGCCATGAAGGGCTT	ANXA6	1427	1266	1931	1520	1047	2097	1063	365	1915	1688	1239	1945	653	2570	1846
AATAGGCAGGTGGCCTCATC	ANXA6	429	690	553	467	408	1055	212	436	463	508	297	447	212	663	260
GAAGTGCCTCATTGAGATCT	ANXA6	267	182	379	158	50	262	92	93	257	363	206	439	102	457	292
CTCCTACGTATTACGATGCC	ANXA7	1191	1677	884	1305	1744	1162	384	1385	1961	1738	1960	1238	793	2381	1116
CCAACCGTTCCAATGATCAG	ANXA7	526	1462	463	1141	482	1146	340	459	856	967	1209	1741	425	1390	553
ATCTCTTATAGCATCGAAGT	ANXA7	669	567	918	1198	707	552	138	229	595	891	741	880	277	991	307
AGATGCAGAAATTCTTCGTA	ANXA7	88	140	217	301	194	101	105	105	315	178	179	238	74	268	208
CATTGCTTTCCGTAAGCTCC	ANXA7	133	354	368	309	509	567	150	159	368	372	465	243	84	315	141
GCAGCATTTAAGACCTCCTA	ANXA7	206	724	846	236	405	974	288	240	688	792	611	908	273	1805	607
CCATTCCCGAGAGATAGTCC	ANXA11	729	1167	672	1041	1043	2490	570	469	797	1399	912	1427	212	1138	688
CTTGCCGTAAGCCGTCTTGA	ANXA11	530	1437	1109	1433	933	1291	248	977	506	1635	915	1129	345	1635	709
GGCCACGTTATCCAGCCCGA	ANXA11	691	881	781	915	536	237	177	300	813	370	590	359	244	663	588
TGACCCCCTGCGAGATGCCG	ANXA11	365	480	635	433	486	310	148	99	449	574	383	508	183	521	270
GCAGGACCTCGGCATCTCGC	ANXA11	299	622	425	834	560	988	127	369	494	490	439	857	206	491	582
GGAGTCGCTCCAACAAGCAG	ANXA11	473	362	451	364	279	465	56	79	244	442	339	405	65	241	314
CTGCACGACTGTCGAGGGTT	ANXA13	942	1053	851	1126	489	873	254	499	1411	890	1506	1092	408	1109	520
GCCCGATAAGATTTCAATGA	ANXA13	70	166	103	138	5	20	22	66	26	134	77	153	48	178	47
GGCTAAAGCGAGCAGTCCTC	ANXA13	160	230	200	354	103	270	30	31	208	165	176	196	52	303	153
CAGTCGTACACCCTCTCAGA	ANXA13	1091	737	631	1330	561	740	140	329	589	577	983	956	175	999	227
CGATCCACATCAAAACCCTG	ANXA13	678	607	1151	1194	1128	1281	258	423	704	798	991	438	331	1915	698
AGCCATCATTGAAATCTTAT	ANXA13	177	304	508	261	139	258	41	189	303	178	391	403	113	410	285
AGAATAGAGGCGCCACCGTA	AOAH	152	383	562	488	232	477	90	157	276	242	188	344	277	521	224
CACAGGTGTGCCCATTCGAG	AOAH	197	550	522	621	362	673	227	164	544	402	289	420	210	678	357
CGCAGATATGAATGCTGATG	AOAH	154	142	193	342	331	297	38	74	278	176	16	209	76	303	113
CTTGTCAATGACTAAATAGC	AOAH	327	917	965	833	476	1035	187	344	925	729	781	595	374	702	554
TACACACTCACCTTGGGAAG	AOAH	678	840	703	665	483	1118	266	262	765	619	725	897	346	835	487
TATTTAGTCATTGACAAGTT	AOAH	1216	1625	706	1878	1171	1794	457	852	1277	2473	985	1500	746	2113	1576
ATAGCGAGTCAGCATCGTCT	AOC2	1300	1744	896	959	994	1168	620	606	1593	1269	1235	980	663	1526	967
GGACTCGGCCGTAACAGCCG	AOC2	318	625	363	500	533	758	64	439	786	393	464	454	339	432	236
GGTGACCCCACGCATTAGTC	AOC2	272	222	384	257	101	289	76	100	158	166	490	227	221	387	159
AGACGTGGTGTTTAAACCTG	AOC2	287	286	502	551	298	300	133	111	304	484	394	287	68	499	172
GGCAACCAACCTCTCCTAAG	AOC2	101	357	404	659	244	671	79	186	298	258	391	406	145	412	142
ACCCTCAGGACTAGAAGCCG	AOC2	106	152	361	284	198	193	53	59	238	209	123	241	31	219	169
CCTCTTCCAGTTCGACTCAC	AOX1	301	662	455	823	332	301	177	41	491	675	623	728	239	252	301
TGCACGGTACCTTATCCTCT	AOX1	488	598	520	683	264	909	139	241	655	100	436	560	129	394	312
GCTGCCGTCACCACAGTAGA	AOX1	118	169	97	225	50	110	14	28	105	140	85	295	57	82	81
CACCTGAACAGGATGAATTC	AOX1	475	988	1802	1773	1210	1785	447	610	730	1513	1897	1600	474	1150	1119
ATACGCTTCTTCCTCAAATA	AOX1	219	421	215	462	170	552	79	134	256	206	335	444	160	428	231
CAATGCTGTTGCCTTATTTG	AOX1	194	814	425	346	553	420	176	135	669	554	553	764	209	522	311
AGCATTGTAGAATGATACGT	APAF1	759	1344	1004	1356	1180	3054	788	378	1821	1433	909	1242	324	1476	794
GAAACCCAATGCACTCCCCC	APAF1	31	135	189	270	72	352	27	25	214	93	191	177	73	132	145
ACAGCCTGCCATTCCATGTA	APAF1	267	969	832	832	637	569	317	202	662	780	378	607	318	1098	609
CCAGGATGGGTCACCATACA	APAF1	267	872	845	781	674	1184	197	369	897	1049	806	858	277	1847	562
TACAATGCTCTACTACATGA	APAF1	432	709	439	900	488	496	145	93	500	647	616	545	228	943	409
ATGAGCACCAAGCCTACCGC	NUDT2	707	620	651	1505	634	966	373	332	912	738	518	1038	317	702	352
AATTGCATTGTTGTCCACTT	NUDT2	1342	2049	1522	1972	1375	2246	779	491	1657	346	1904	1985	1552	1616	870
TAACTAGGCCATGTGGAACC	NUDT2	1719	1559	3217	2274	1774	2952	1422	658	1786	1407	2306	1998	535	1950	1414
CATCAGATGGCATTCATCAC	NUDT2	852	875	713	1311	1394	220	342	358	848	769	806	896	449	908	672
TCTCCTTGAACTGAGCCAAC	NUDT2	398	654	839	1066	454	851	208	273	602	609	464	467	343	965	470
CCATTATTGAGGGGTTCAAA	NUDT2	290	324	408	341	318	180	115	189	250	200	253	290	173	266	165
ACAGCTACAGCTCTACCGCC	APOF	501	778	632	684	611	722	187	140	394	807	472	554	289	288	474
GCACTGATCGCTAGACCCAT	APOF	986	1026	1288	1327	1290	277	404	614	963	941	482	795	456	475	1034
TTCTCAATGACTGGACTGTG	APOF	861	1442	943	1013	915	1473	396	617	1513	1428	1263	1728	541	1534	1070
AGTGGGAACCTTCTACAACC	APOF	949	730	569	1118	368	661	145	121	860	349	387	748	233	475	432
GGCCCCTCTACCCAAGTTCT	APOF	252	464	422	520	135	168	159	137	381	519	369	382	222	401	218
TAGTAAGTTCAGCTCCCTAC	APOF	233	242	739	736	531	940	237	161	497	874	311	872	172	581	424
CGTCGGAGCGCTCGTCGTAA	APBA1	323	202	307	449	148	214	72	178	245	452	247	218	118	278	173
AGGCCGCCGTAGTCGGCATA	APBA1	69	139	238	270	166	290	30	26	84	110	143	84	71	239	110
TCATTCCCAACCTACGTTGA	APBA1	404	464	455	385	339	547	85	188	375	74	400	395	72	230	299
GCACCCTACCTCTTTATTAG	APBA1	91	188	111	206	72	92	49	227	139	186	280	250	69	167	59
GTGTTCTAGTCTCCGTCTCC	APBA1	385	562	605	611	300	182	134	180	522	623	393	276	131	501	329
TCAGCTCTTACCTTCAACGT	APBA1	654	1142	2076	1708	959	1442	529	511	1230	1542	1602	2273	846	1723	1140
CAAAGATGATCCCGTCGATG	APBA2	164	259	124	257	53	227	135	127	217	151	86	296	48	135	157
CATCAGAATGATGCAAGCGC	APBA2	210	263	164	346	526	609	57	100	303	623	347	335	80	331	180
GGAGGCGCCGGTGTTCCCGT	APBA2	73	181	153	170	22	148	22	15	113	40	210	134	34	264	43
GAACGACTGCCATGGCCCAC	APBA2	467	1257	1082	1067	1050	1284	514	658	1020	1220	1136	1192	910	1398	749
CAGCAGCGCTCTGATCTCAA	APBA2	42	292	212	185	65	127	55	55	177	282	162	177	33	269	156
TTTCCAGGTTTGCAATGGTC	APBA2	193	606	851	374	454	380	100	216	562	732	427	484	149	591	357
CCCCCACGGAATACCAACCC	APBB1	394	66	645	669	563	639	103	136	326	229	356	535	218	542	363
CCCAGCGCCTAAGAATGAGT	APBB1	302	372	180	379	253	411	179	172	277	272	320	173	117	482	186
GAAGTTCCAAGTCTATTACC	APBB1	395	605	419	749	531	580	235	234	245	471	226	585	140	272	357
GCGTCGGGCGGGACAGTGGA	APBB1	84	130	159	185	28	61	2	32	73	88	94	91	52	131	109
CCCAGAGCCGTTGCCCCAAG	APBB1	69	98	78	170	82	88	63	17	151	82	66	123	54	106	63
TTTCCTGGCCATTATCCTGC	APBB1	1046	1365	1227	1605	1702	1989	1149	913	1580	1123	943	1119	609	1074	1476
CCCCGGTAAAAGTAGTGTTG	APBB2	214	249	403	431	191	542	107	88	83	335	378	598	103	451	211
GTTTCAAAGATGCATAGCGT	APBB2	171	331	227	460	243	221	115	124	658	441	1036	548	201	638	277
CCCAAATCCCGACTGTGTCT	APBB2	716	543	1262	1627	652	479	312	319	845	628	318	762	410	1287	640
GCATGCAGCCACTGTTAACC	APBB2	489	500	1053	758	525	258	198	398	563	426	996	953	483	769	662
TCTTTACAAACCTTGGCTTC	APBB2	805	679	656	988	409	1483	150	579	804	2700	1139	1153	379	932	774
CTACAAGAATCATCATCATC	APBB2	825	863	1390	597	509	1356	206	580	747	739	1069	1007	397	1089	663
TGTAAACTTGATCACACCGC	APCS	492	768	832	617	714	876	233	228	651	373	780	426	260	340	400
ACTATAGGCTCGAAAACACA	APCS	608	853	205	787	448	1035	283	224	587	439	596	357	169	646	229
ATATGAACAAGCCGCTGCTT	APCS	211	388	733	558	469	1456	219	249	550	309	450	600	259	593	492
CTCCTTACCTGTGTGAGCAA	APCS	920	795	1070	1164	943	1609	328	290	1251	1176	1225	777	314	1172	723
GTAGCTCATTATCCCTGCCT	APCS	469	1016	1044	951	638	243	452	483	1338	628	821	897	737	2684	1055
AGCTCAGCCCAAGATTGTCC	APCS	1077	1399	1339	1359	887	868	183	528	619	963	849	1058	393	1484	826
GTGGCGGTACCAAAGCCTTG	AIRE	306	397	311	794	477	934	61	214	383	424	328	442	192	710	271
CCCCGCTCACCGTTCCCGAG	AIRE	96	178	95	201	66	27	24	56	225	164	141	166	19	261	126
GCAGCCGGCCATAGCGCTCC	AIRE	376	297	557	735	487	774	129	155	739	214	225	412	152	563	372
ACAACCTGGAGCGCTATGGC	AIRE	248	224	338	526	249	265	128	84	250	407	364	257	190	395	248
CGGGACGTCCCCGGAGGACA	AIRE	32	173	67	129	51	168	0	18	108	52	112	96	29	101	66
GAAGCCCCCGGCCGTCCCCA	AIRE	76	116	77	143	116	63	28	15	53	117	115	134	24	147	124
GTGTGTCTCCGAGTGCGACC	APEH	239	396	362	378	217	456	112	92	401	287	341	351	183	85	83
GAGCTTCAACCTGTCAGCGC	APEH	130	466	572	615	522	265	60	128	311	173	329	344	93	255	212
CCTGGCTATCTCATCATCGC	APEH	633	711	551	923	646	1070	141	183	487	389	544	346	101	610	350
CATGTTTCTCCAGCGCTGAC	APEH	629	761	911	558	578	578	363	294	978	678	541	562	348	621	318
CATGAAAGCTGTGCTGCGCA	APEH	177	754	582	877	441	256	299	441	541	593	588	933	211	1234	383
CTTGCGCAGCACAGCTTTCA	APEH	361	798	403	561	263	226	192	559	693	178	272	502	227	271	375
GTAACGGGAATGCCGAAGCG	APEX1	93	124	105	184	195	222	3	23	117	125	121	108	12	161	96
TTCACGCCACAAGAGCGCCA	APEX1	1588	1373	1624	1979	958	2361	580	335	669	1811	1658	1673	972	2449	1336
AATTGACCTTCGCAACCCCA	APEX1	626	1158	1137	1147	761	515	521	764	1703	813	646	970	350	1639	533
ATGTGGATGGGCTTCGAGCC	APEX1	274	669	282	434	425	531	131	185	301	265	343	510	301	871	487
TCAGCTCCTTCGGACAAGGA	APEX1	310	714	319	660	246	666	85	233	545	260	358	551	250	744	287
ATGCCGTAAGAAACTTTGAG	APEX1	97	394	309	206	130	272	49	102	478	278	293	340	49	75	101
TGTCATGATGAATACACCTG	BIRC2	1981	1989	1150	1976	2411	675	484	656	1634	2125	1970	1815	475	1985	1714
CAAAGTAAAATCCTGACAAC	BIRC2	596	648	396	1009	479	1118	148	367	1039	1033	645	1043	268	634	961
ATATCCTCATCTTCTTGAAC	BIRC2	781	1361	1255	1232	901	1154	221	662	663	1745	940	1696	206	1313	900
GGCTTGAGGTGTTGGGAATC	BIRC2	155	284	377	456	159	151	50	242	733	390	326	502	212	416	455
GTTAGTAGACTATCCAGGAT	BIRC3	168	330	87	294	293	260	60	77	388	316	90	280	99	230	117
TTACCCTCATCTACTTGAAC	BIRC3	250	956	634	436	720	713	110	255	790	323	331	627	228	786	521
CCTACCTGTTCAAGTAGATG	BIRC3	302	958	751	828	35	999	174	155	680	483	324	504	221	762	418
GACTTGTGTAATTCCAATCC	BIRC3	2	128	138	174	52	195	15	18	113	159	101	119	39	93	96
CTATCCACATCAGACAGCCC	BIRC3	307	596	491	1048	384	580	123	152	528	502	522	647	182	549	460
AAAGTGCCATTCTATTCTTC	BIRC3	1373	1512	1847	2180	901	2363	509	597	2195	1745	1179	1842	825	1993	1351
CCATCACTAACTAGAAGAAT	XIAP	965	1631	1645	1328	1325	955	303	1030	1657	1122	1347	1146	415	1498	1051
TACAAGAAGCTATACGAATG	XIAP	701	543	572	752	1483	592	184	303	478	523	517	1150	224	759	748
CTATAAATCACTTGAGGTTC	XIAP	1155	1124	1629	1033	1353	2359	280	842	1953	1213	2018	1046	976	1469	642
CCAATTCTTCTAGTTAGTGA	XIAP	91	124	275	256	213	229	67	34	228	228	142	239	64	367	121
CAAATATCTGTTAGAACAGA	XIAP	322	578	826	696	649	521	231	122	247	404	326	578	293	1311	305
ACTTACATGGGGTCGTCATC	BIRC5	120	388	623	277	284	776	47	135	899	385	472	451	98	528	319
GCGCCGTGCCATCGAGCAGC	BIRC5	473	652	417	921	496	749	120	198	505	319	291	637	117	733	675
GAACATAAAAAGCATTCGTC	BIRC5	438	863	1021	769	868	1050	227	117	997	1099	746	1107	155	1525	429
CAAGTCTGGCTCGTTCTCAG	BIRC5	371	545	542	484	239	517	189	247	354	501	288	581	242	1094	328
CAGTTTGAAGAATTAACCCT	BIRC5	344	650	661	417	273	650	206	268	764	550	787	542	141	288	321
CATGGCAGCCAGCTGCTCGA	BIRC5	155	500	445	401	254	130	128	252	467	980	639	859	293	454	525
TAGGATGCGCCAGATTAATG	APLP1	706	631	935	1007	170	1002	146	260	860	876	515	711	315	548	538
TCCACGAAGTAATCATCTAC	APLP1	819	888	637	1084	797	1094	180	288	303	1189	738	667	516	862	655
GTAAATATCCACACCGTCTG	APLP1	235	557	500	568	266	222	122	130	194	225	369	404	190	279	341
GCCAGTAGATGATTACTTCG	APLP1	642	323	346	619	126	281	233	177	497	330	808	407	225	542	274
ACCCCCGCACCAGCGCTCCA	APLP1	661	951	818	1116	357	1558	123	480	1107	899	663	726	213	545	810
GGCTACGCAGGCCATCCCCA	APLP1	1020	812	698	704	900	1686	223	208	701	692	418	833	235	493	702
TTGCCTGCGTCCGTAGACCG	APLP2	185	260	174	398	121	110	16	71	255	168	169	198	79	327	105
AAAAATGCGCGTCCGCGACC	APLP2	119	318	500	590	576	940	130	239	516	362	302	472	172	542	714
GATGACGATGACCGTGGCAA	APLP2	434	328	414	456	614	838	184	72	208	290	419	363	132	531	347
TCCTCCTTTCTTCAATCACG	APLP2	162	425	491	453	230	610	83	94	343	244	204	360	113	344	313
AGACTGAAGTCCTCCCGCAG	APLP2	110	318	448	354	358	358	105	206	290	413	30	300	45	106	197
ATCTCCACGTGATTGAAGAA	APLP2	133	39	43	110	48	270	25	48	114	90	146	112	32	176	64
CTGGCGCAGCTCGTCGCTGT	APOA1	159	607	653	494	321	673	164	140	539	456	503	253	218	642	331
GGCGTGGTACTCGGCCAGTC	APOA1	183	313	335	243	211	302	9	97	382	359	185	230	212	335	159
GCTGCCAGAAATGCCGAGCC	APOA1	266	521	240	614	681	563	95	194	349	401	335	463	98	212	211
CAGGTCCTTCACTCGATCCC	APOA1	527	962	709	1643	575	772	179	431	832	705	670	1081	310	228	443
CCTACCCGTCAGGAAGAGCA	APOA1	104	479	333	384	220	566	149	120	315	409	309	475	244	408	362
CTTGGCCGTGCTCTTCCTGA	APOA1	654	574	910	418	599	923	135	304	307	707	822	646	479	603	920
CCGTTCCAGCCTTCTTGATC	APOA2	1369	1744	695	2171	2875	1712	768	435	1571	1775	1387	1130	591	1579	1235
GTCCTTGCCATAGTCAGTCA	APOA2	233	780	1000	1261	654	839	368	505	915	844	389	704	382	1196	645
TTCCAGACCGTGACTGACTA	APOA2	839	756	1171	994	1103	2053	352	609	772	390	901	1264	309	1310	796
TAACTTCTTGAGCTATTTCG	APOA2	466	875	1099	1261	833	678	409	594	598	783	695	1347	360	994	557
CTCACCATCTGCAGCCTTGA	APOA2	690	1323	2454	1855	1492	2293	342	725	1977	1782	1237	1488	1094	2049	968
CCCACCTTCAAGGCTGCAGA	APOA2	537	398	613	720	433	312	131	156	435	617	414	524	215	772	491
CAGGTTGCCACGCACGTCCT	APOA4	564	577	1313	782	866	383	61	241	996	778	916	907	260	957	460
GACTTTGAATTCGTCAGCGT	APOA4	582	1245	1247	1039	388	1679	277	302	1280	653	881	1510	339	631	601
GAAGTAGTCCCACATCACCG	APOA4	609	1340	668	835	924	1076	205	553	1352	1358	1243	1270	789	1554	828
ACTCACCGGCGACAGCCACC	APOA4	348	565	574	922	568	803	198	269	413	316	451	661	213	319	698
GTCCCTCTTACTTGAGTTGC	APOA4	837	1139	1209	1596	1001	1742	315	539	1042	1234	872	751	471	1415	915
GGGTCAGGACCACGGCCTTC	APOA4	285	357	451	249	530	311	195	164	661	501	46	451	125	270	294
CGACCCGATTCAAGCACCTC	APOB	290	237	437	473	216	329	105	244	373	222	345	331	473	700	313
CTGATTCAAGAAGTGCCACC	APOB	954	1906	1481	1715	639	948	294	559	1608	1522	1626	951	1124	1177	1026
AGCTGGCGATGGACCCGCCG	APOB	99	105	149	167	54	241	39	65	123	71	124	139	32	24	85
ATGCCTTACTTGGACAGACC	APOB	258	719	841	910	222	1092	155	689	1050	186	507	949	328	765	800
CGCCAGCAGCGCCAGCAGCG	APOB	44	208	287	305	99	174	197	162	171	265	46	263	47	326	172
TCTTACAGAAGAGGAAATGC	APOB	1283	1195	231	1197	1107	873	435	477	1257	1233	1139	915	768	1263	740
GTGGCGGAATCGTTTGGTAA	APOBEC1	435	368	497	489	352	457	85	172	398	439	188	457	106	482	392
TGGTCAACAGGTCCTTCAAC	APOBEC1	607	786	864	894	667	1270	399	348	808	576	846	871	641	964	546
CGGAAGATCTGGCGAAGCTC	APOBEC1	58	95	140	109	87	539	21	78	90	92	58	106	17	153	108
GCGTACAACATCATCCACAG	APOBEC1	482	446	553	1245	712	556	163	338	886	654	887	905	825	1869	757
CCCCAGAGAACTTCGTAAAG	APOBEC1	329	350	346	332	365	675	170	128	454	380	573	552	167	439	204
GTATCAGCCCTGTAGCTAAA	APOBEC1	149	94	317	197	342	117	45	69	118	236	291	160	59	333	181
TGGAGACGTCTGGGGTCCCC	APOC1	281	210	230	128	201	192	71	21	113	148	42	210	55	323	31
AAACTCCTTCAGCTTATCCA	APOC1	588	903	1375	1575	696	283	305	308	1179	803	631	812	261	910	748
AAACTCAAGATTGACTCATG	APOC1	1095	1156	1434	1285	604	954	671	723	907	2199	669	1611	719	1075	1075
AGAGACATTTCAGAAAGTGA	APOC1	21	73	165	120	90	231	26	23	54	89	115	163	21	134	55
CTGCACAAACCGTTCGTACC	AQP8	713	1233	776	1655	923	1635	161	721	803	1342	839	1069	284	795	638
ATGAATCCCGCCCGTGCTTT	AQP8	696	1662	1475	2038	942	1516	162	288	872	715	1826	1493	336	1619	953
TGGTGATGCTCCTCCCGTAC	AQP8	506	1744	1559	1642	367	1047	564	280	1298	741	1090	1164	609	1730	836
TGCCGTCACCGTGGATATCC	AQP8	827	2311	3110	3146	1355	2256	943	763	2056	1677	2815	1928	992	1624	1508
TCCCATTCTCAATGACCGAC	AQP8	553	746	853	1040	760	797	264	305	857	759	846	1356	335	1192	437
GATCATCCTGACGACGCTGC	AQP8	105	244	182	369	82	183	97	50	181	202	241	272	32	147	200
GCAGGTATGTCTTCTCGTAC	APOC2	290	700	349	827	499	164	107	418	452	76	336	625	172	736	175
TAGCCCGACCTTCCTCACCC	APOC2	1438	2431	2013	2202	794	2322	692	618	1192	1212	2030	2875	605	2134	1522
ACTCACCAAATCCCAATACC	APOC2	2050	1800	1185	2293	1111	1653	458	681	1255	1468	280	2360	593	2297	1211
GCAGCCATGAGCACTTACAC	APOC2	548	1277	985	1133	799	1927	226	697	1087	510	542	1116	571	1851	486
AATGCCTGTGTAAGTGCTCA	APOC2	228	502	326	580	262	196	155	146	434	458	184	520	207	697	214
AGCTCTGTTTCTTGTCCTCC	APOC2	825	1195	1323	1186	826	1467	161	392	952	683	1238	1434	507	2580	571
GGTCAGACCAACTTCAGCCG	APOC3	343	296	577	409	370	592	95	208	509	374	205	409	161	292	346
TTTAGGGGCTGGGTGACCGA	APOC3	413	352	213	345	234	484	215	217	205	389	285	341	210	358	290
GCACGCCACCAAGACCGCCA	APOC3	1190	1666	1972	1716	909	1708	989	999	874	407	1374	2314	660	1870	1161
GAGCAGCGTGCAGGAGTCCC	APOC3	1221	935	1333	2246	970	2037	368	442	1219	759	697	1225	399	1258	1106
AGTGCTTACGGGCAGAGGCC	APOC3	236	424	393	184	270	346	147	117	285	335	413	376	105	305	223
ACTCCTTGTTGTTGCCCTCC	APOC3	536	945	398	1018	647	1090	528	320	839	755	724	941	348	631	338
GAACCATTGCCACCCGTCTC	APOC4	2068	2219	1545	1647	1710	1709	798	918	1898	2125	1284	1513	1107	1542	1790
CCTACTATGACGACCACCTG	APOC4	471	900	791	644	667	1293	244	307	731	1533	1048	972	409	997	535
CAGCGACTCATCTTTAGCTT	APOC4	286	651	634	485	361	375	158	227	215	545	310	568	458	491	430
GTCTTTGGATTCGAGGAACC	APOC4	198	404	454	466	262	352	68	125	548	249	376	541	122	542	259
AAATGTCCCTCCTCAGAAAC	APOC4	282	432	713	542	489	437	143	88	698	545	609	361	107	736	207
TGCCCTGTGCCTCTGCGTGC	APOC4	838	1147	1165	1354	283	151	427	465	451	1326	963	1077	288	1789	684
AGAACCTGGTTACGAGAGCT	APOD	1317	1776	1088	1864	463	1504	347	856	1877	1270	1177	2969	576	2492	1295
TGCAGGTACAGGAATACACG	APOD	32	177	131	147	166	393	28	63	72	135	96	163	141	222	140
CTCTGCAGTATCTCGGAAGA	APOD	97	283	300	291	219	395	85	60	192	18	267	312	54	180	97
GTCCCTCTGCCGCACCGAAG	APOD	279	378	166	570	350	612	95	77	602	308	508	322	121	771	257
GATGCAGCGTCCATTCTCAA	APOD	135	184	378	302	137	190	27	85	295	280	231	235	66	385	165
GGAACTGTGAATCAAATCGA	APOD	661	373	257	292	329	274	66	82	163	611	114	536	110	624	271
CGGCGTTCAGTGATTGTCGC	APOE	1215	1132	871	1000	788	1497	337	560	1600	952	1329	1236	1277	1134	754
CGCTCTGCCACTCGGTCTGC	APOE	366	400	608	491	342	1001	109	125	444	270	488	371	192	867	315
TGCGTTGCTGGTCACATTCC	APOE	461	1358	1735	2223	1084	2645	1753	363	1210	2091	1364	1475	400	844	1212
ACAGTGTCTGCACCCAGCGC	APOE	286	840	780	820	332	489	157	115	509	342	554	644	371	878	404
GCAGGAAGATGAAGGTTCTG	APOE	101	59	144	154	41	67	13	27	67	139	48	85	10	56	75
TTCAAAAGTCGTATAGCGTA	APOH	983	847	1006	2105	1001	1220	425	455	1274	1359	1029	1647	282	1086	811
TCCGTCCTGCAATAGCAACA	APOH	680	622	880	632	430	673	162	210	351	468	690	472	68	678	239
GATTACGTATTCCTGCAAGC	APOH	450	340	979	585	563	880	158	165	201	650	526	500	227	628	266
GAATACGTAATCTCTTCTCC	APOH	686	944	726	1083	385	639	410	398	690	985	741	1136	239	766	410
CTCGAGAACAAGATGAGCAC	APOH	201	273	303	228	169	42	64	117	156	264	175	205	107	214	227
ACAAGAAAAACTGATCGTGT	APOH	164	672	942	638	972	1076	105	244	748	349	426	735	230	467	428
GAACTACATCACCGCTCTGC	APP	1210	1707	1317	1614	880	1384	664	1522	712	1319	1264	1863	427	3485	1454
GACAAGTATCTCGAGACACC	APP	158	787	510	819	316	511	151	185	399	423	379	518	331	237	441
TGTCTCGAGATACTTGTCAA	APP	472	714	658	832	616	1101	184	221	384	887	351	1009	270	646	299
GCTCAATGACCGCCGCCGCC	APP	306	198	96	208	146	243	38	60	157	33	171	113	44	243	128
CTTGCCTAAAGCTGATAAGA	APP	57	176	217	379	117	214	40	74	237	108	311	171	77	191	85
ACTGCCTTCTTATCAGCTTT	APP	240	218	61	232	136	193	15	48	302	198	84	185	119	244	71
CGCCTGCGATGTAGTCGATG	APRT	222	651	893	974	413	1197	202	355	960	826	1509	1019	370	1115	500
GGCCGCATCGACTACATCGC	APRT	499	877	1551	353	1078	629	335	308	853	779	465	575	417	1200	821
ACGACGACCACCCTCTGTCC	APRT	1022	1120	1355	1570	1470	1016	323	355	909	795	1169	1566	277	2081	711
GCTGCGTGCTCATCCGAAAG	APRT	266	387	192	348	296	160	17	157	332	26	313	435	144	427	111
AGGACAGAGGGTGGTCGTCG	APRT	87	432	233	300	246	199	32	96	348	246	352	304	170	482	233
CTGACAGGCCTAGACTCCCG	APRT	754	605	535	678	923	694	217	329	888	352	526	817	232	319	779
TGCGCAAGTTCACCCTCAGA	KLK3	1139	578	555	707	369	1290	276	269	507	757	863	803	286	842	398
AACTTGCGCACACACGTCAT	KLK3	677	554	1023	568	372	497	332	326	912	500	638	650	250	1079	480
GCAGACTGCCCTGCCACGAG	KLK3	144	221	253	98	232	556	48	83	248	781	207	342	157	383	205
GACCATGCCAGCCCTGCCGA	KLK3	211	694	856	1037	1483	1302	404	571	586	821	896	1084	390	976	771
GTGTAACATACCTGGAGGAC	FAS	413	704	706	771	513	1133	88	157	351	632	667	601	481	810	245
TACATCTGCACTTGGTATTC	FAS	2171	2504	4269	3973	2466	4081	1308	1242	3637	4700	3509	4639	1674	4120	2796
CTAAAACTTACTTGGTGCAA	FAS	865	1344	734	979	377	889	227	393	1022	717	1267	335	382	555	515
GACTGCGTGCCCTGCCAAGA	FAS	100	576	412	686	282	1042	255	156	194	268	272	723	121	430	260
CACTTGGGCATTAACACTTT	FAS	892	1277	756	1587	898	1612	360	422	1364	1507	1010	1682	321	981	1355
CAATCTACATCTTCTGCATT	FAS	348	958	724	819	987	341	243	632	692	600	434	785	425	1126	672
GGTTGTTGCAAGATTGACCC	FASLG	232	708	530	654	541	799	82	177	543	954	237	827	275	813	344
GAGGAACTCTAAGTATCCCC	FASLG	513	776	359	323	638	732	183	229	188	607	473	1062	254	664	348
TCTGGTTGCCTTGGTAGGAT	FASLG	530	406	486	756	237	407	93	216	721	508	436	465	304	681	520
ACCCATATCCCCAGATCTAC	FASLG	1626	2166	1496	1806	3461	2374	405	385	1525	1803	1269	1848	1118	840	1065
CAGATACAGACCTGTTAAAT	FASLG	339	336	455	325	148	278	91	114	349	364	314	366	87	589	314
CGCGCTTCTGTCTGTACACG	SHROOM2	848	1015	974	900	939	1199	338	416	500	1056	576	994	367	876	786
GTGCCTACCTCGCGTGGTGT	SHROOM2	701	805	1371	1005	695	1649	269	435	1187	776	1398	1398	360	1048	73
ACCTCGAGATTATAGATACT	SHROOM2	664	1166	1522	921	1055	1360	630	361	1525	787	1193	1239	577	1343	1087
AGTCTTGTCCTCGAGCATGC	SHROOM2	831	368	155	555	163	336	123	198	200	246	376	465	211	475	163
GGTCCGGCCGACACCACGCG	SHROOM2	624	477	706	802	461	902	168	259	772	574	416	553	190	988	355
GCCCATCAAGATCGTGCACT	SHROOM2	1955	1264	649	641	1001	1688	366	705	1314	736	2705	1071	687	1468	1033
ATTAACCCTGCTCGGTCCTT	AQP1	964	845	882	1109	420	2570	172	522	667	1116	842	989	322	941	508
TCCCGATGATCTCGATGCCC	AQP1	880	1400	820	1212	693	994	319	515	817	1268	1103	1061	361	1314	640
GGCCTGGGCATCGAGATCAT	AQP1	495	379	508	346	308	451	64	120	258	339	402	334	326	39	342
TTCTGGGGTACCAAGACCAG	AQP1	362	426	300	319	175	187	163	101	153	427	251	369	121	484	285
CCTAATACCTGCCTAGACCC	AQP1	1390	791	1200	659	765	885	533	295	982	1020	1339	1005	780	821	703
CCCTCACAGATTGACTACAC	AQP1	924	1191	1419	1574	468	1421	271	269	1005	1015	1090	1751	665	1001	746
TCTCCGAGCCGCCTTCTACG	AQP2	202	702	472	775	225	878	173	186	648	380	857	681	201	1003	398
ATCACGCCAGCAGACATCCG	AQP2	512	830	1070	992	905	1672	333	430	1316	827	1204	1479	196	768	757
CCTCAGGCCTTGGTACCCCG	AQP2	519	1182	666	1602	1023	1317	495	565	1233	1223	802	843	265	1166	934
GCCTCCACCGATGAGCGCCG	AQP2	133	249	307	305	79	705	18	74	305	140	157	272	58	310	204
CACCGATTGGGAGGAGCGCG	AQP2	279	261	249	285	309	249	24	31	198	86	176	220	57	353	134
AGAGCTCCACAGTCACCGCC	AQP2	293	1146	600	1148	819	1113	420	408	675	810	677	932	326	1169	922
AGATGCTCCACATCCGCTAC	AQP3	295	328	310	410	433	448	88	64	575	360	181	338	77	213	301
CCCCGCCATGGGTCGACAGA	AQP3	62	350	264	308	140	394	61	141	209	233	349	234	190	249	196
TGATCCAGGGCTCACGAGCC	AQP3	302	344	319	402	364	464	70	159	331	307	314	324	197	355	126
TGCCCCGGCTGAGCACAACC	AQP3	187	531	392	585	237	451	187	122	295	262	457	375	143	95	167
CAAGCTGCCCATCTACACCC	AQP3	541	1150	720	897	826	1807	461	259	742	610	1293	687	517	1377	923
ATCTTTGCTACCTACCCCTC	AQP3	775	863	1020	1592	682	1410	71	349	619	775	433	770	279	964	632
ATGAATCCCGCCCGATCCTT	AQP4	1545	1748	2124	1893	1325	796	523	669	885	721	1145	1449	338	1620	1342
ATGTGATTATCAACTCAACC	AQP4	488	825	918	1148	505	797	330	220	983	1138	543	1278	253	656	531
TGCATGTGATTGACGTTGAC	AQP4	603	1048	1278	798	177	917	112	220	1065	695	654	709	391	1148	615
GAGATGAGAACCATGTCGAC	AQP4	502	948	1407	912	675	1414	168	291	613	1357	741	820	312	869	679
GTTCATGGAAATCTTACCGC	AQP4	244	262	322	392	273	408	179	234	634	540	242	409	153	578	191
GGATCGGGCGGGATTCATGC	AQP4	76	213	116	172	129	22	88	34	174	137	59	153	30	311	62
AACCGATTCATGACCACCGC	AQP5	429	1049	711	921	789	685	165	450	885	988	817	833	224	845	597
GCAGCGCCGACGGCCACTTG	AQP5	137	109	150	248	205	127	31	31	100	105	161	211	57	299	125
TACCATCCTGCAGATCGCGC	AQP5	600	1034	701	1026	503	1509	440	364	605	732	747	1502	492	1702	867
TACTGCTCACTCCGACAAGG	AQP5	357	1229	1067	1322	458	1195	319	471	701	906	708	932	284	1359	480
AGGCACGTATGAGCCTGACG	AQP5	155	287	525	291	227	723	62	133	452	366	367	380	188	419	285
GCCCATCGTGGGGGCGGTCC	AQP5	70	131	246	190	131	184	10	22	134	73	28	111	20	228	66
GTCCGGAACAGTGTCTCAAC	AQP6	341	619	624	523	651	1509	167	336	690	535	761	913	200	667	268
ACCGACAGCCGTCAGACATC	AQP6	1177	1249	1543	1214	484	2169	409	388	1306	1345	1162	1723	688	1403	931
AAGCCTGCACGCCAACATGC	AQP6	217	373	704	355	694	120	472	118	449	640	459	355	109	357	382
ATGAATCCAGCCCGCTCCTT	AQP6	818	909	858	664	381	1702	292	196	697	721	875	672	179	514	441
CACCTACCACGTTGATCCCA	AQP6	709	655	1088	830	586	1571	236	573	1109	651	844	838	475	861	490
GGATAGCCAGCCGCTGCGCC	AQP6	177	168	131	269	144	292	59	38	100	212	293	266	21	210	91
GCCCAGCGCACAGTTAGCAA	AQP7	67	250	240	419	268	237	56	145	405	163	379	247	85	316	240
GACCTTTGCTAACTGTGCGC	AQP7	590	923	844	1079	553	1830	278	536	718	810	786	1131	698	1111	868
CACTGTCTTAGGTCCACCCG	AQP7	617	1213	1012	926	933	1499	128	285	425	1059	806	745	262	882	515
CACGTGGCAGGCCGCATCTC	AQP7	770	714	679	597	310	966	186	381	302	328	472	453	151	982	459
TCTTCCTCTGCAGTATTTCC	AQP7	525	905	875	968	1123	356	317	262	691	299	649	748	647	1079	425
GCCTGCCACGTGCACTCCCA	AQP7	586	1291	769	1785	1307	1887	402	642	1811	1154	1518	1336	731	1497	1454
GTCCTCGACTGAGAATAGCT	AQP9	213	280	413	627	50	756	126	150	361	600	415	327	252	459	398
GACACCGCCAGCCACATAAA	AQP9	162	313	444	411	319	306	119	220	387	310	277	197	218	247	450
ACCGTCTTTGGCATTTACTA	AQP9	198	370	608	563	314	593	119	56	437	153	486	492	203	353	226
CCACAAAGGCTCCCAAGAAC	AQP9	58	410	412	448	326	759	50	95	363	313	328	395	338	485	258
ACGTGCCCAAGAACTCAGAG	AQP9	75	205	176	195	57	105	69	36	91	262	214	288	22	228	153
AAGCCCCAAGATGCAGCCTG	AQP9	392	273	685	408	81	307	78	178	386	294	166	273	93	639	281
CATTTCCGAAGACGACAAGA	AR	351	417	390	396	362	544	126	168	577	173	307	306	238	506	308
TGTCCAGCACACACTACACC	AR	664	458	966	906	407	788	189	310	695	309	635	741	295	1404	669
GCACTATTGATAAATTCCGA	AR	149	281	200	134	144	571	28	57	91	188	126	211	64	231	92
TTCTTCAAAAGAGCCGCTGA	AR	243	586	651	558	439	459	115	250	626	1105	569	721	308	831	449
AGAGAGACAGCTTGTACACG	AR	493	877	604	1136	507	1518	165	411	373	731	847	806	398	321	493
AAGCTTCATCTCCACAGATC	AR	486	804	481	707	416	1147	290	277	651	698	197	1005	212	1006	482
TGTGGTCTACCGACTCATCA	ARAF	680	905	1082	1569	1649	1459	342	238	1167	735	672	845	449	463	1178
CGTAGACACTCATGCCATCC	ARAF	820	1559	1103	1761	349	4446	527	688	1067	764	1698	1099	567	1237	833
ACGGAAGACCTTCTTCAGCC	ARAF	449	504	1035	1165	682	1369	365	230	561	96	130	966	821	2317	727
CTGGGCTCACTGTTGGCGGT	ARAF	163	346	294	487	198	1021	209	193	80	294	421	444	149	330	315
GGCCAGAGTTTCAGCACTGA	ARAF	827	740	696	923	881	1167	228	329	531	993	745	696	140	1045	578
CACCATCAGTGCTGAAACTC	ARAF	611	485	650	1602	782	601	218	339	746	691	854	921	634	1172	704
ATAAGCCCTCAATCCGAGTT	ARCN1	610	480	857	433	1022	700	203	281	745	506	569	606	182	1185	312
AGTACGCTTGCCCATACTAG	ARCN1	129	119	163	147	106	110	50	46	148	83	190	103	57	103	65
AATGACCCGAACTCGGATTG	ARCN1	531	1013	494	805	383	1212	331	559	704	538	669	922	246	1093	637
GCATGCTCCACCCATTAATA	ARCN1	896	1093	987	960	794	848	335	208	910	1046	1025	701	323	1404	536
GACTCAAGAACGTGAAGCTA	ARCN1	387	321	531	436	464	644	242	157	344	188	570	394	406	193	442
ATACCGGGAGAATGTTAACT	ARCN1	347	241	140	346	270	2	179	77	367	318	244	204	109	197	104
GATCGACAAGTAACAGACCT	TRIM23	181	363	594	338	229	259	111	81	273	398	394	238	108	547	322
TCTGTTACTTGTCGATCAAA	TRIM23	472	577	530	478	634	356	216	194	916	552	500	566	296	390	323
GCAGCTCCATACTGACCAAT	TRIM23	255	387	493	532	374	429	225	90	303	279	250	413	81	382	245
TTGCAGACACAGCACATGAG	TRIM23	59	145	343	466	183	335	51	39	200	257	92	319	157	157	238
AAATTCATACCTTGTGACCC	TRIM23	209	275	231	346	88	354	110	71	174	212	158	204	80	75	268
TACCTCTCCAGATATCCCAA	TRIM23	245	252	375	164	175	59	74	107	225	180	224	277	104	612	162
CCGCATTCATGGCGTTGGGG	ARF1	61	74	86	103	201	174	28	26	66	83	139	109	48	107	78
CCCGCACCCAGGCTTCAACG	ARF1	521	560	573	782	246	630	86	190	494	551	583	674	361	417	433
GATCCTCTACAAGCTTAAGC	ARF1	252	417	318	383	313	639	75	68	355	207	194	302	187	230	259
TGCTGTCCACCACGAAGATC	ARF1	270	607	693	501	385	509	162	203	685	607	587	399	162	743	515
CCCGGCAGGCCTGATCTTCG	ARF1	33	174	177	185	166	142	39	35	224	159	154	167	45	116	141
TTCATAGAGCCCGTCGCCGC	ARF1	370	533	504	336	221	607	94	107	339	289	379	350	112	576	292
ATTCCCTTCGTCACCGTAAC	ARF3	1091	1318	1058	1493	634	1942	161	655	905	577	736	1180	289	1309	615
AGGACAAGATTCGACCCCTC	ARF3	119	397	924	726	648	441	260	294	696	733	715	701	319	1021	360
TTCGTACAGCCCGTCCCCGC	ARF3	724	728	847	780	555	689	529	187	774	523	462	939	581	666	429
CCCCGAGTTTCAGCTTGTAT	ARF3	46	204	149	222	106	341	75	108	306	171	206	245	61	270	130
GAAGGAGATGCGCATCCTGA	ARF3	162	349	209	108	186	144	24	73	133	93	299	218	69	235	123
TGATCGGGAGCGAGTAAATG	ARF3	356	503	1706	302	660	429	190	259	947	713	1015	558	163	519	436
TCCCTCTTCTCCCGACTATT	ARF4	735	531	724	959	481	546	737	190	598	886	495	814	240	563	567
TATCCCTTACCTGGGTATTC	ARF4	538	1086	1516	740	1253	1689	292	534	886	1182	206	888	1059	1406	832
TCTGCTTCTTGCCAAATAGT	ARF4	1393	2134	840	1865	717	2104	556	422	1329	1291	1498	1490	837	1700	1380
TTTCTTACCAATGGTAGGAA	ARF4	563	433	498	802	362	354	191	147	452	658	546	507	212	213	274
TTGGTGGTCAAGATAGAATT	ARF4	133	327	407	228	147	272	55	87	284	404	232	237	73	778	225
CTAGTTGGATTGGATGCTGC	ARF4	350	455	812	619	189	972	119	233	613	162	528	565	129	880	479
TCTTATACCCGCCGGACAGA	ARL4D	301	311	303	228	204	461	93	42	253	322	223	415	58	374	232
TGATGCCACGCGATCCCCCG	ARL4D	670	842	449	699	524	1166	88	444	555	548	434	907	560	1233	383
GATTCGGTGCAACTCCACCT	ARL4D	23	114	312	497	197	222	120	124	250	297	228	325	134	586	261
TGGGCGCCATCTCAGTCAAG	ARL4D	169	690	637	668	821	745	93	114	322	472	594	425	115	549	462
GCCCAATGACCACGACATGC	ARL4D	182	633	178	602	882	916	132	191	565	681	446	779	211	1158	406
CGGGTATAAGAGCGCCACAG	ARL4D	370	530	931	971	709	452	206	197	670	450	516	464	252	806	263
GAAGATCCGCGAAAAGAGCG	ARF5	56	96	114	117	59	85	17	12	82	70	50	135	13	123	65
TGGACAGTAATGACCGGGAG	ARF5	57	127	132	94	116	128	0	81	76	150	46	110	0	112	65
GGGCTCACCTATGGTTGGGA	ARF5	349	905	438	806	295	1515	137	289	520	848	459	761	198	1016	448
CCCCCAACTTCAGTTTGTAC	ARF5	841	1103	1266	943	379	386	220	292	392	497	789	1036	265	799	999
AACACTCCACCTGAGTGTTC	ARF5	163	208	185	329	255	231	60	54	179	271	222	303	72	427	178
TACTGTCCACCACAAAGATG	ARF5	1272	923	756	337	1006	621	221	211	1151	893	655	1047	275	834	559
GAGCCTCATCGATGCGGTCG	ARF6	770	726	992	1550	253	1182	146	486	960	582	650	819	367	1049	300
CGACCGCGACCGCATCGATG	ARF6	753	1455	767	1282	573	1676	249	287	931	1258	1092	638	343	1285	743
AACTGGGCCTGACCCGGATT	ARF6	176	618	548	806	778	617	128	448	671	835	415	818	1727	845	394
ACCAGTTCCTGTCCCGAATC	ARF6	342	582	533	705	274	423	263	149	498	451	276	468	497	835	226
GTGTAGTAATGCCGCCAGAG	ARF6	184	234	213	191	111	55	73	133	100	199	253	174	73	181	17
CTCTGGCGGCATTACTACAC	ARF6	24	124	170	120	54	104	5	13	106	95	131	107	5	78	54
TAATTGTTCAGCCACGAGGA	ARG1	443	384	1021	595	648	583	141	228	727	295	239	733	226	970	393
GTATATTGGCTTGAGAGACG	ARG1	170	235	187	104	100	274	38	114	81	257	92	149	94	232	195
ACCCTGATCTTGGAGTCATC	ARG1	1402	1235	785	999	1106	1445	231	326	713	924	1305	1242	445	1356	850
ACCCAGATGACTCCAAGATC	ARG1	155	327	292	286	286	321	64	59	195	123	164	195	106	394	185
AGATATACAGGGAGTCACCC	ARG1	198	462	192	1127	937	773	230	201	757	794	460	500	318	413	664
CCAGCCTTTCTCAATACTGT	ARG1	519	1274	1350	1394	1006	918	451	355	804	413	1356	1073	324	1021	643
GAAGAAATCCGTCCACTCCG	ARG2	780	454	763	541	714	1071	205	142	567	496	493	421	300	965	369
TGCTGCGGATCATGTCCCTA	ARG2	492	834	922	1518	460	1150	381	436	521	967	1208	888	502	1500	1091
GATAGTGAATCCACGCTCAG	ARG2	687	776	834	397	971	606	127	354	560	792	673	567	264	810	487
ATGAGAGATATTGATCGACT	ARG2	585	520	1194	1195	530	1089	401	520	682	949	938	784	338	916	1010
ATGTTCGTTCCATGACCTTC	ARG2	1507	2519	2320	2505	2106	1878	235	757	1661	1855	2440	2073	1028	938	1560
GGCTGCCACCTAAAAGACTT	ARG2	57	147	94	138	127	251	63	12	104	140	180	116	38	242	47
ATCGACAGCCCTGATAGTTT	RHOA	483	380	554	848	807	5654	254	180	452	1237	497	795	492	831	586
GCTGCTCTGCAAGCTAGACG	RHOA	169	343	228	453	186	238	112	66	252	229	338	385	99	195	232
GGCCACTCACCTAAACTATC	RHOA	246	933	1126	881	793	1128	178	648	743	699	289	807	659	786	731
TATCGAGGTGGATGGAAAGC	RHOA	193	565	441	539	341	256	180	195	418	485	376	572	135	702	376
GAGCAAGCATGTCTTTCCAC	RHOA	936	1357	800	1395	919	1398	201	409	1366	1357	1638	1313	389	1331	1082
GGACATGCTCGTCGCTGCGC	RHOB	366	340	583	572	257	566	154	235	274	290	393	480	82	86	293
GACCTCGCGCACGCCTTCCT	RHOB	176	87	484	316	233	360	90	123	377	1128	411	324	275	379	335
AGCAGTTGATGCAGCCGTTC	RHOB	728	953	886	1627	446	815	268	348	677	823	647	924	783	1249	893
CCTTACTGAACACGATCAGC	RHOB	309	288	319	393	734	312	61	125	373	344	325	313	141	380	499
GAAGCAGGAACCCGTGCGCA	RHOB	828	640	769	765	252	516	143	255	473	787	736	801	305	603	486
CACATAGTTCTCGAAGACGG	RHOB	38	87	136	131	57	44	22	20	33	111	55	83	27	107	78
AGGTCCGCAAGAACAAGCGT	RHOC	332	1002	836	476	483	299	146	257	1171	612	559	940	452	528	547
TGATCCGGTTCGCCATGTCC	RHOC	494	1310	1091	1689	1340	1247	260	566	1207	1554	762	1159	751	1295	992
TGGTGTGCTCGTCTTGCCTC	RHOC	176	916	306	1072	1281	954	558	270	829	633	900	1032	321	1019	544
CAACGATCACCAGCTTCTTT	RHOC	420	783	924	657	616	1615	149	219	745	552	456	728	264	813	452
GATCCTTGCTGAAGACGATG	RHOC	198	156	252	181	191	210	80	65	111	137	163	104	58	208	135
CGTACCCACCTGCTTCATCT	RHOC	1120	1977	1672	1811	2219	2646	452	519	2019	1843	1034	1699	610	2655	1194
AGTTGCTACGGACTTACGAA	RND3	773	1019	1254	1120	468	831	137	257	320	738	714	827	339	894	496
GTAGCAACTGCCGAGAGTTC	RND3	414	455	604	441	272	919	98	163	432	372	368	414	166	585	377
GCAGCCGACCAAGAGCATTT	RND3	464	865	700	729	549	865	159	431	714	485	600	943	196	646	459
GGGCGGACATTGTCATAGTA	RND3	282	453	383	319	388	492	186	76	544	387	328	290	96	696	268
TCTTACCCGAAGTGTCCCAC	RND3	528	999	1059	1565	604	2078	276	814	875	499	671	1303	238	1008	1026
TAGTAGAGCTCTCCAATCAC	RND3	318	654	702	464	385	1374	224	117	495	712	356	596	133	531	342
AACCCCACGCCGATCAAGCG	RHOG	195	285	179	244	265	268	86	160	306	229	341	215	119	387	131
AGCGCGCAGAGCGCAGTTGA	RHOG	215	310	432	367	265	1038	48	401	365	361	126	410	92	349	225
ATTCGAGGTAGCGCACAGCG	RHOG	129	274	331	375	141	398	47	119	374	160	172	269	348	230	100
CGCCGTCCTATGAGAACGTG	RHOG	252	283	199	283	270	266	143	119	247	225	234	249	130	512	221
CCGCCCACGCTTGATCGGCG	RHOG	152	125	195	202	105	243	63	37	146	230	212	275	62	280	163
CGCGCTGTAATTGTCGAACA	RHOG	204	534	372	554	514	275	302	122	616	250	673	531	138	764	167
TGCCGGGCGATGTCATAGTA	ARHGAP1	113	361	411	381	104	191	98	178	372	367	268	397	67	396	245
ACCCATACTATGACATCGCC	ARHGAP1	669	673	1395	1369	192	844	437	727	1004	1069	640	1835	473	2178	1011
CGTGCTCGCTCAGCTCGCTC	ARHGAP1	935	1544	1865	859	449	2624	363	537	1546	1523	1707	1412	576	2760	732
CTCACCGTGGGCCTGTAAGT	ARHGAP1	120	184	297	281	151	267	21	145	143	75	224	313	147	136	234
AACAGTCTCCCTGAGTACAA	ARHGAP1	34	319	412	356	210	106	86	150	383	207	267	207	75	555	220
TCCACCAACAGCTTCAAGTT	ARHGAP1	612	590	717	658	304	1779	183	188	579	685	866	943	340	392	208
AAGCCAGCAGCTCGCCGAAC	ARHGAP4	134	528	562	462	298	603	74	192	439	506	348	435	187	133	168
GCCGAGCGCTTCTCCAGCCG	ARHGAP4	159	235	295	378	423	407	78	59	315	331	144	286	150	296	211
ACATCACCTACCGGAAGCTT	ARHGAP4	1233	977	1759	1514	998	2828	612	680	1828	1712	1493	1610	910	1529	1143
GTGCTCCACCCTCTCCGCTG	ARHGAP4	690	632	562	369	477	491	169	171	1264	346	511	320	186	771	647
GGGTGCTGAAGCTCTACTTC	ARHGAP4	241	417	323	325	243	604	50	85	496	152	214	187	118	296	78
AGCACGTGAGCCGCCTGCTG	ARHGAP4	442	791	607	846	796	782	255	311	705	400	603	678	291	710	369
CTCTTAGGGTTATGTACCGA	ARHGAP5	386	507	648	580	370	428	219	179	631	198	580	623	209	443	442
CTTGCTGCTTCCAATAGTTC	ARHGAP5	187	317	213	254	161	382	28	68	169	150	201	236	66	269	244
ACGTGATAACACATCTAAAC	ARHGAP5	129	459	248	596	204	711	101	132	410	105	203	393	199	99	360
CTTTCCCAATTTCTACGTGT	ARHGAP5	488	952	1306	927	1473	1270	441	439	977	704	727	1312	336	971	575
ATCCACCAACACGTAGAAAT	ARHGAP5	218	1012	659	551	539	1200	317	501	606	428	396	979	172	558	488
ATTCAAAAGCAGTTTGATCA	ARHGAP5	148	337	286	320	140	383	55	174	164	142	163	220	171	195	148
CTCGGATTTCCACACGACGT	ARHGAP6	966	717	1404	1109	1075	600	795	677	877	537	1134	891	270	853	834
CTCGCCCGCTTCAAGTAGCG	ARHGAP6	309	423	363	371	244	891	169	250	631	853	362	707	405	730	406
CTGACCTCAGCCGTACACTG	ARHGAP6	365	797	664	935	849	502	139	172	669	730	681	521	442	231	354
GCATGTCAGGCCGCAGTGTA	ARHGAP6	395	581	538	469	308	557	62	147	519	373	722	445	382	642	410
AAGGAGAAAAACAAAGACAA	ARHGAP6	120	106	108	168	205	151	38	52	84	106	83	144	45	102	87
CCCCAACGTCCCCAACGTCG	ARHGDIA	426	1078	800	507	521	1047	70	217	752	768	681	721	370	1029	622
GTTAACCGAGAGATAGTGTC	ARHGDIA	210	610	622	367	445	372	197	109	545	1191	409	383	159	643	606
CAGGCCAGTCACCACGACGT	ARHGDIA	316	422	672	404	363	457	102	179	400	302	603	554	178	632	263
AGTACATCCAGCATACGTAC	ARHGDIA	1028	1735	979	2263	1814	2003	1423	853	1122	1310	1890	1836	620	2543	1418
ACAAGACCGACCACCTGTCC	ARHGDIA	793	1308	871	1438	383	1304	332	909	794	1177	921	1482	332	1332	586
GAAGCAGTCGTTTGTGCTGA	ARHGDIA	254	688	582	880	521	491	472	346	730	532	710	983	473	556	341
GAGCCGGGTGACAACGACAT	ARHGDIB	92	585	332	731	278	979	338	132	518	495	1006	739	170	869	306
CAGCTATGGACCTCGGCCTG	ARHGDIB	271	648	671	980	628	942	237	205	661	550	825	658	222	290	390
TCCACTCCTTCTTAATCGAC	ARHGDIB	756	1481	1052	1176	316	1164	340	425	976	801	823	629	449	567	536
AATACGTTCAGCACACCTAC	ARHGDIB	1504	3102	2587	1414	7420	2997	849	1059	1908	2698	2208	1691	1091	4294	2066
CCGGGGCACTCTCACAAACC	ARHGDIB	539	537	678	949	263	624	389	330	663	616	604	589	258	808	426
GTGAACAGGGATATTGTGTC	ARHGDIB	447	626	931	1669	633	814	173	710	460	1071	1454	912	636	526	692
GTCTGCACCACACCTACCGC	ARHGDIG	727	842	1061	1084	229	1709	486	290	1108	822	656	352	323	1238	396
GCCCCGGAGCCTGTTCCGAC	ARHGDIG	693	599	1018	659	349	1703	350	335	1388	973	915	911	352	945	840
ATGAGGCTGTGCCCGAGTAC	ARHGDIG	765	760	660	1149	461	426	275	173	665	672	874	530	202	377	464
CAAGTACAAGCGGGTGCTGC	ARHGDIG	641	803	721	909	885	1263	159	510	448	1126	433	694	282	728	429
GTCCACAGGGAGATTGTCAG	ARHGDIG	219	144	479	189	259	290	160	122	405	357	359	476	66	358	273
GCTGTACTCCCCGATTGCTA	RHOH	403	526	216	605	247	880	67	366	283	461	246	427	177	498	276
CTGGTTGACGGCAGTTCGGA	RHOH	310	879	1187	703	659	1355	331	229	987	329	495	993	287	1163	514
CGTCCGAACTGCCGTCAACC	RHOH	414	369	335	593	397	115	151	100	425	376	446	431	127	445	269
TGAGCACTCCAGGTAGCCCT	RHOH	395	843	658	777	395	539	174	229	515	781	519	537	234	1147	255
GTCCTACCAGCAGGCAGACG	RHOH	406	231	287	368	424	212	133	120	207	154	214	242	284	175	269
GAGTTCCATCAAGTGCGTGT	RHOH	1097	1341	1027	476	977	411	308	469	222	835	1114	1274	250	528	752
TTCCCGAGTTCCAAACAGAC	ARL1	975	1207	899	595	445	567	330	198	650	1004	596	719	192	596	698
ATCAGAGTTAGTTGCCATGT	ARL1	1144	1808	901	1415	430	1593	523	1546	732	1701	1321	1263	333	971	1179
CATGGCAACTAACTCTGATT	ARL1	847	870	1101	962	1239	1499	372	446	1541	1157	1284	1210	562	991	808
CGTCTCTACATTAAATCCAA	ARL1	112	129	200	194	35	201	21	20	166	176	74	206	42	135	100
TAGGAGGACAGACAAGTATC	ARL1	266	633	498	500	586	304	175	610	478	717	1013	630	212	835	538
TTGTAATCTGTACAAAATTG	ARL1	551	1112	1400	573	750	1347	203	332	521	940	879	1370	299	1133	378
CAATTCGTACGACTCGTGCG	PHOX2A	230	485	401	316	0	101	127	30	266	439	298	163	88	503	304
CGCACGAGTCGTACGAATTG	PHOX2A	677	1194	1024	2004	749	1977	524	480	1310	944	1334	1583	717	854	1055
CCCCGACATTTACACGCGTG	PHOX2A	253	568	582	549	307	871	213	198	642	536	319	819	127	439	230
CTCCTCACGCGTGTAAATGT	PHOX2A	945	991	1386	904	723	1296	355	250	963	1136	604	618	310	1174	802
TGGCCGCGCGCTCCTGTTTG	PHOX2A	550	1237	492	1026	614	2263	151	182	745	925	441	876	465	879	730
GTTCCGCAAACAGGAGCGCG	PHOX2A	148	227	44	277	414	317	41	85	179	228	340	358	108	423	257
GTCCTCTAACGCCATCCGCG	ARL2	856	572	401	873	304	484	128	278	553	710	753	553	127	593	413
AACTACTTTGAGAGCACCGA	ARL2	476	875	787	835	585	522	323	220	708	569	858	927	253	633	447
ACCTGCTGCCGGGCATCGAC	ARL2	618	708	756	1086	1014	559	208	315	824	1193	648	886	216	778	879
CACCTCGCGGATGGCGTTAG	ARL2	106	271	256	270	144	0	128	85	125	193	254	269	69	339	220
ATCAAGACCCTGGAGCACCG	ARL2	455	576	543	329	282	484	140	297	906	730	438	536	234	425	262
CAGCAGGTTCTCCCCGGTGA	ARL2	96	286	295	352	359	269	111	68	36	388	227	287	119	186	208
ATACCATCCGCGACCGAGTC	ARL3	53	105	151	151	51	55	0	7	119	138	68	99	0	102	58
CCAGGAACTAGCGGAATTAC	ARL3	602	551	490	567	559	362	150	137	698	733	280	599	184	713	444
TGCCAGCATTATCCAAGCCC	ARL3	106	114	255	137	107	250	17	17	121	75	128	163	64	185	112
AGTATTCTCACCTCCTGGTC	ARL3	263	636	1483	638	1172	708	231	452	751	766	1064	1083	775	1941	681
AAACTGAATGTATGGGACAT	ARL3	696	839	535	800	598	215	167	363	392	873	526	423	484	440	581
AGAGGAAAATCAGACCATAC	ARL3	80	100	50	164	24	164	0	35	87	38	109	58	56	121	75
TTATCACACTACGGAGTCGA	ARNTL	591	733	264	1005	602	264	152	232	928	459	408	750	214	765	491
GGCGTACTCGTGATGTTCAA	ARNTL	775	1066	1641	1304	1409	612	275	356	1846	1342	1203	925	457	219	338
GGGTCATCGCCTTCTAGCTG	ARNTL	64	143	112	160	167	226	13	34	126	108	49	155	96	133	141
TTTCATGAACCCTTGGACCA	ARNTL	545	1207	324	1722	1067	1839	131	479	1423	658	1000	955	345	1031	926
GTTCATGGTACCTTCCATGA	ARNTL	323	725	792	830	958	923	394	352	1109	295	969	292	280	1159	973
ACAGACAAAGATGACCCTCA	ARNTL	451	507	471	739	629	554	210	250	222	471	253	587	247	514	584
GAGCGACTACTGCACAAGCT	ARR3	141	237	194	242	115	333	0	53	186	123	178	164	65	275	66
ACGGGACTTCGTGGACCATG	ARR3	544	525	498	314	135	342	217	186	567	914	114	426	111	262	422
TGTGCAGTAGTCGCTCCTGT	ARR3	622	682	1000	1661	964	1309	150	417	1088	775	1062	624	226	1902	772
CCACGAAGTCCCGTTTCCCC	ARR3	752	768	738	498	355	866	160	477	1005	855	412	616	267	614	553
CTCCACAGACGGTGTTGTCC	ARR3	125	149	294	185	165	167	6	75	156	270	164	106	16	186	53
TCTCACCTTCCCATTGGAGC	ARR3	949	1525	724	2008	1590	2207	719	858	1973	320	1108	1222	843	1444	1489
TGTGGACCACATCGACCTCG	ARRB1	1094	1828	2194	1319	1251	1172	534	832	1460	2704	1033	1452	539	1805	871
CAACGTACAGTCGTTCCCAC	ARRB1	401	272	475	629	227	933	109	124	274	470	377	503	149	1068	319
TTCTTGTCCTCGGGGGCCGG	ARRB1	337	534	446	441	76	491	85	94	528	172	377	367	96	360	242
TCGCGGACCATGGGCGACAA	ARRB1	97	295	275	320	279	524	103	76	214	177	180	178	33	299	145
ACTCACCCACAGGGTCCACG	ARRB1	126	266	464	430	111	326	45	92	361	131	472	334	150	354	128
CCGGGTCCCTTTGTCGCCCA	ARRB1	65	302	228	316	236	351	92	74	370	413	347	338	128	200	229
GCGGGACTTCGTAGATCACC	ARRB2	274	664	521	479	286	536	151	150	395	146	360	473	459	893	346
GACTACCTGAAGGACCGCAA	ARRB2	53	76	107	127	60	119	0	23	0	120	97	120	19	161	63
GAAGTCGAGCCCTAACTGCA	ARRB2	317	342	401	408	177	270	74	29	143	209	367	279	71	293	297
CAGTACCTTTGCGGTCCTTC	ARRB2	275	399	443	373	222	592	193	279	526	548	383	353	690	385	206
CCTGTTCATCGCCACCTACC	ARRB2	1147	1026	838	1724	1052	1506	226	549	1148	712	497	1290	440	1498	576
CCTGGTAGGTGGCGATGAAC	ARRB2	108	229	436	284	44	45	41	87	241	150	238	251	43	327	142
GAGACCATGCGTATGTCCCG	ARSA	336	445	742	610	283	201	120	135	737	352	333	376	268	234	276
TTACGTGAGAGGCATAGTAC	ARSA	339	825	927	810	703	1292	295	258	445	349	359	936	549	1385	683
TGCTCCGGTCTCTTGCGGTG	ARSA	476	993	350	902	661	551	226	327	635	238	350	900	285	1096	621
GTTCGGATGGGCATGTACCC	ARSA	1176	1724	1132	1952	1213	1933	738	324	879	1477	2540	1345	427	1752	892
CATCCCGTACTCCCACGACC	ARSA	1831	2118	2276	1265	847	2328	508	866	931	2098	710	2169	1054	1782	1222
TATGAGGGCTATAGCCCTTT	ARSB	610	1053	1971	1304	762	1019	376	925	564	951	1067	1089	356	179	937
GAATGCCTTCCAACCCGCCG	ARSB	617	1527	1141	1407	831	946	187	362	1014	794	876	1167	235	1115	731
GTCTGTGCATGAGCCCCTTC	ARSB	508	763	1035	1180	1043	618	446	409	757	680	779	837	244	887	580
CAATTAATGTACAGCGTTCA	ARSB	300	76	319	499	78	505	196	136	383	320	214	560	128	712	231
CTACCCATATGGTCGGAAAA	ARSB	223	338	582	336	354	657	66	105	253	402	377	388	197	293	345
TGCAGGAATGGTGTCCCTTA	ARSB	292	886	798	1063	1012	1377	114	1374	1558	516	829	917	306	811	826
AGGAGGTTACCTGATCGGAC	STS	333	601	486	814	756	266	194	225	739	411	447	834	301	561	697
GGCCGGTACCCTGTCCGATC	STS	221	361	198	433	191	373	179	69	488	355	372	399	99	320	342
CGAGGTCGTCAGCCATCACC	STS	1229	1961	1909	1877	749	3705	489	675	1018	1092	2247	1923	985	1694	1595
GGTTATTCAACAGCACTGAT	STS	269	462	490	614	258	633	261	159	417	318	271	794	260	924	405
TGTTCGGCCTTGATGCTGCG	STS	35	151	147	84	64	224	0	16	145	170	84	81	22	151	21
ATCCTTCAGAAGCTTAGCAA	STS	259	472	697	940	162	629	138	196	633	668	294	576	255	719	481
CCTCCGCGCGGCGGATCGCA	ARSD	222	717	584	942	829	430	228	139	430	347	678	575	174	373	441
GTGACACCAACCTGATCTGA	ARSD	424	1207	719	889	698	1618	241	321	508	573	472	860	276	1190	833
TCCCTGTGAGGAATGCAGCT	ARSD	218	542	562	538	636	317	111	121	750	633	468	426	210	944	165
CATATCCACACCTATGAGGC	ARSD	288	319	195	593	463	339	192	141	584	449	354	409	193	291	433
CACACCTGATACCCGTCTCG	ARSE	737	1647	1045	921	880	1203	357	371	944	402	420	997	331	1719	725
AGAGACTGACCTGATCGCAC	ARSE	2284	995	1537	1064	965	2084	410	416	1471	1761	1114	1266	788	1461	1400
AACGACACCCCTTATTCTGC	ARSE	404	936	1177	499	922	1060	95	439	1051	1041	574	888	294	347	961
GAATATTGACCGCCTTGCAG	ARSE	430	235	520	603	138	447	181	129	207	356	335	359	84	443	225
TACCGTGTTCTTCAGTGGAC	ARSE	535	761	735	883	312	881	210	446	583	664	515	515	515	610	422
GTACATACCAATGAGTCCAG	ARSE	559	1151	1430	1872	553	730	416	290	1145	993	1369	1405	1109	1220	805
GGAAGATACCCCATCCGATC	ARSF	112	206	149	345	118	155	62	91	237	78	304	238	60	348	158
AGTTTGCGCACCTGATCGGA	ARSF	233	160	257	205	216	388	275	101	161	350	302	252	97	363	141
CAAAATCTTGCAGTCCCCGC	ARSF	329	472	363	347	198	622	100	138	354	577	386	263	416	401	413
CATCTAGGTATGGTTTCTAG	ARSF	34	107	108	150	124	309	3	45	152	15	141	142	47	118	54
ACCATGATTAGGACAATATT	ARSF	647	696	431	998	686	1059	276	147	1030	992	766	1224	302	876	361
GCCTAATATTGTCCTAATCA	ARSF	435	549	600	737	465	381	281	220	582	367	464	447	177	527	380
GGGCCACCCCATGCTCATCG	ART1	327	756	533	1040	857	856	236	274	753	425	294	658	148	627	338
TCCTTTGATGACCAGTACGC	ART1	347	557	510	560	230	293	228	315	475	767	444	486	216	677	396
CTGGAAAGGCCCTCACCACG	ART1	88	139	119	160	30	113	32	40	144	119	107	176	48	368	52
ATAGACAAGAAGTGCAAGTC	ART1	629	1325	1412	1039	1214	1368	382	288	860	828	834	1206	434	855	1195
CCTTACCTGAATTATCCAGA	ART1	282	412	807	761	158	450	161	150	608	724	409	671	227	789	399
GCTGCTGCTCTGGTTCCTCG	ART1	422	412	643	597	694	424	182	263	285	123	158	306	121	496	221
ATGCCATCAGGGCTATTCCA	ART3	159	352	324	269	160	291	78	72	197	176	199	338	97	281	248
TAACCATGGAATAGCCCTGA	ART3	311	352	372	287	294	391	96	114	141	210	62	222	101	173	292
CTTGAACCCACCCAAATACC	ART3	249	361	480	484	287	429	59	138	175	684	363	691	151	374	430
GAAAACTGTATTGAGAACCT	ART3	269	697	539	495	514	496	123	127	341	402	737	341	205	562	312
AGCTGTCTTACCAGGTATTT	ART3	973	1068	1244	894	527	402	352	353	915	1275	707	861	430	973	773
TACCATGGTCTTCAAGCTTC	ART3	499	707	537	987	368	1303	124	300	374	925	617	629	222	789	350
ATCGACTTCGACTTCGCACC	ART4	1163	920	1609	1339	1380	1655	532	511	1474	1035	1014	774	836	1461	1110
AGCCAGATTCTCATCGTTGC	ART4	487	686	651	1323	503	337	266	230	732	482	677	1021	243	795	558
GTCCACTTTAATGCCTACAC	ART4	490	819	572	1376	485	615	635	268	895	1110	798	750	211	818	554
CTCCTGCAACGATGAGAATC	ART4	454	440	724	589	363	170	164	194	317	461	342	597	240	682	450
GATGCAATAGCTATAGGATC	ART4	339	254	188	379	161	445	53	228	270	292	270	302	44	501	236
GATGATGACACTGGTCAAAA	ART4	295	328	490	246	252	669	170	120	273	300	326	418	195	514	285
GACCACTCGGACAGTACGCC	ARVCF	349	718	509	587	245	337	265	121	520	301	438	573	140	547	447
CACCTGGCGTACTGTCCGAG	ARVCF	774	968	203	1222	545	2250	354	483	1475	1464	762	917	430	1006	506
CCGGAAGGACACTGACAACA	ARVCF	805	775	1168	513	674	1621	187	350	843	1412	973	1083	231	745	746
CTGAGGCCCGGCGGCGACTC	ARVCF	62	231	197	185	222	210	74	142	116	175	37	244	42	293	178
GGAGGACTGCAATGTGCACT	ARVCF	410	287	115	361	144	402	1	108	76	230	240	390	83	436	268
TTGCGTCGCCTTAGTCCTCC	ASAH1	606	962	732	983	480	1209	102	306	934	524	1030	663	366	464	357
GGACTAAGGCGACGCAACTC	ASAH1	129	188	285	235	207	455	31	280	250	61	212	272	73	138	193
GTGAAAAGCGCGCTGAGACT	ASAH1	481	563	721	601	290	400	112	244	469	400	545	566	554	715	402
AGAAAGCTCGCGGGTCCCAC	ASAH1	222	207	318	521	292	414	66	119	267	333	396	370	191	574	199
TTTACTCACGTTGGTCCTGA	ASAH1	1071	1311	603	1657	1142	1229	965	748	1873	1516	1129	1348	550	2354	1092
GTTCCTCACTAGAACAGTTC	ASAH1	599	562	477	465	1629	283	578	89	519	399	606	686	322	1044	481
AGAGCCCTCGTCCGACGAGT	ASCL1	30	84	192	125	116	285	0	16	130	51	88	26	55	87	71
GCGCTCGTTGCGGCGCGCCA	ASCL1	54	217	203	290	201	157	26	167	612	302	257	230	59	206	206
CGTTGGGGACGTGCTCCCGA	ASCL1	19	249	573	503	298	107	96	384	148	391	360	174	127	170	243
CGAGCGCAACCGCGTCAAGT	ASCL1	229	386	83	404	278	268	76	129	365	377	526	593	66	444	393
GCGCTGTCGCTTGACTTGCT	ASCL1	384	252	111	288	180	191	51	105	62	136	226	197	75	220	101
GCCGGTCTCATCCTACTCGT	ASCL1	1216	315	432	526	282	578	107	218	649	529	696	373	267	641	336
TCGAGTAGCTCGCGCTCCGC	ASCL2	46	392	568	886	559	660	167	55	258	403	498	626	240	29	386
TCCCGCCAGCGCGTTGCGCA	ASCL2	381	465	401	341	382	401	139	120	200	402	394	551	105	576	263
CCCGCGTTCCGCCTACTCGT	ASCL2	536	827	1794	1396	1425	543	297	501	760	895	927	1380	530	1021	778
GCCGCTGTCGTCCGACGAGT	ASCL2	117	385	421	516	49	588	58	161	517	336	103	281	206	867	204
AACTGTTGCGCTGCAGCCGG	ASCL2	428	567	882	967	270	295	548	238	1210	695	347	1098	387	753	363
GAAGTCGCTAGAGTCCCAGC	ASGR1	622	748	889	937	431	628	305	346	293	651	364	687	204	865	385
CAGCAACTTCACAGCGAGCA	ASGR1	65	141	11	199	130	91	33	46	107	114	123	113	61	166	92
CTGTCAGATGGCGGCGCTCC	ASGR1	515	682	586	797	528	1013	134	242	309	714	866	784	178	615	575
CAGACACGAACTGCTTCACG	ASGR1	443	1129	1257	1008	611	322	432	289	798	633	871	852	351	1775	826
TCTGGCAGGCCACGAAGCGC	ASGR2	203	338	329	408	334	389	26	247	187	327	372	460	92	502	191
CACCCCTACCGTTGCTGTGG	ASGR2	1036	1146	915	1028	538	246	259	191	959	1347	1135	818	548	934	1004
GGACCTGCTGCCCCGTCAAC	ASGR2	290	436	394	345	488	516	15	140	249	457	312	259	165	270	294
GGCGGAGAAGTACTGCCAGC	ASGR2	312	301	227	354	162	465	63	120	187	193	103	282	472	294	190
GAGCTTCAACATCCTGCTGC	ASGR2	314	518	705	494	328	418	392	138	410	544	505	479	224	72	517
TCCGCTTCCAGGAGGCAGCG	ASGR2	266	229	304	416	213	324	212	130	455	517	199	334	105	456	408
CCGCAACAGCTGCAAGCCGC	ASIP	233	321	392	364	220	207	55	99	132	309	333	335	66	546	220
GGATGTCACCCGCTTACTCC	ASIP	559	972	767	1265	353	658	357	308	549	755	661	630	264	1280	624
CAACTCCTCTGTGAACCTAC	ASIP	928	504	664	683	159	222	100	209	829	452	932	751	177	910	794
CCCCCTATCTGCGCCCTGCG	ASIP	5	249	385	315	170	360	149	69	283	374	115	244	119	39	197
AACAAGAAATCCAAACAGAT	ASIP	102	144	169	148	89	296	17	79	47	118	115	123	113	179	165
AGAAAAGAAAAGATCTTCTA	ASIP	143	278	124	145	156	265	50	40	177	279	173	265	219	99	103
ACGCGTCCATTGCCTACGAC	ASL	1085	1208	1713	1180	1047	1608	297	641	1197	672	2134	1282	772	571	902
TATCTGGTCCATCTCGGCCT	ASL	702	797	886	678	215	1127	143	288	240	527	361	740	204	1163	573
GGAACGTGATGTTCTCTTCC	ASL	505	735	93	761	570	1767	123	304	913	681	556	760	215	861	489
TGGCTCACCTCAGAATCCAG	ASL	514	295	759	324	449	556	156	95	586	446	582	415	124	765	339
ACCGCCCAACATGGCCTCGG	ASL	116	278	473	141	215	198	116	121	203	304	214	127	119	404	233
CAAGTACCTTGTCTAGGCCA	ASL	1036	1363	984	1228	596	1565	379	288	1105	924	564	796	223	1272	612
TCCTCCTCGAAGAACTCGTC	ASNA1	165	472	1114	626	769	1230	202	335	907	944	951	653	210	637	699
CAGAACACTCTCACGCCCCT	ASNA1	504	671	745	952	1005	564	170	197	385	607	1080	655	313	614	557
TGAACTGTTCGCTGACTGAG	ASNA1	74	96	105	85	37	647	21	25	172	123	54	113	5	172	43
GCTGCCTGACGAGTTCTTCG	ASNA1	520	652	685	650	367	634	140	239	502	730	345	611	184	757	459
GGTCTGCGTTCATGTCCCCC	ASNA1	481	553	755	811	501	655	446	172	452	534	750	321	346	1040	328
CAGGCCCCGCTCCACGATGG	ASNA1	131	84	223	263	148	325	75	268	190	161	97	222	96	213	179
GGAAGACAGCCCCGATTTAC	ASNS	126	289	252	369	116	509	57	53	236	324	188	244	110	200	98
AACGTTTGATGACAGACAGA	ASNS	20	92	24	185	89	83	0	19	180	65	107	106	18	189	71
CTCCATATGTATCTCTACCC	ASNS	1096	1153	867	1194	1193	531	160	275	1158	568	771	1243	270	114	913
CCATGCCAATTGCAAATGTC	ASNS	120	118	47	192	130	76	0	66	96	154	163	175	83	23	81
AACGAGTGGTCGCATATTTG	ASPA	1093	1607	1765	2763	884	2717	522	777	454	728	973	2095	658	1625	1135
CTCAATCAGATAAACGTAGC	ASPA	424	530	973	1114	308	1009	186	302	932	976	475	582	293	494	611
AAGAGTGCACCCCATGTTAG	ASPA	1235	2393	798	1873	1840	1274	315	807	1662	1756	2004	1332	1284	820	1534
ATTTCCTCCCTGCGCCATTG	ASPA	730	563	468	812	456	828	146	182	254	490	277	524	131	678	458
TAGAGAAAGTTGATTACCCC	ASPA	281	669	757	627	712	350	232	180	696	817	646	575	191	891	601
TCACAACACCACCTCTAACA	ASPA	916	1177	594	783	312	1035	276	662	672	774	1019	1241	161	906	207
CTGCAGAAAAACTCCGTAAA	ASPH	35	117	68	162	27	71	14	5	120	95	104	12	41	184	85
CTAGGAATCTATGATGCTGA	ASPH	42	313	239	266	105	430	77	44	206	174	180	259	110	406	181
CAGGAACTTCATTCTTCACG	ASPH	57	93	197	217	105	88	36	97	144	144	198	130	37	196	91
GTACTTGCCTAATAAAACTT	ASPH	205	394	547	425	339	497	134	59	434	317	381	313	217	390	194
TCAAATTTATTTAAAAGTTT	ASPH	466	533	473	122	387	771	31	112	348	830	495	334	136	674	513
TCAGGCCAACATTGGCCAGA	ASS1	408	563	685	713	521	816	233	221	593	794	495	1037	328	800	594
CCATGCTCATTTAGACATCG	ASS1	176	250	368	561	258	498	81	88	56	207	249	266	72	380	222
CCTCGATGTCTAAATGAGCA	ASS1	527	890	601	961	579	1169	256	482	672	431	926	685	300	496	377
CCCGGCCGAGGATGTACACC	ASS1	1107	411	701	876	737	1007	179	290	661	125	469	604	260	653	448
AGTCGAGGGTGCGCGTGACC	ASTN1	258	200	159	488	121	481	73	109	198	273	225	399	225	617	181
TGATGATCCTGTATACTCGC	ASTN1	713	2732	2257	2108	1804	3542	523	1601	1888	2845	2949	2188	869	1941	1084
ATATCCCTTTGGTGCGCTGG	ASTN1	538	1010	1150	1497	609	1523	269	466	2109	835	797	1169	1273	1160	1330
TGCTGCCTCCAGCGCACCAA	ASTN1	398	702	780	94	256	508	345	198	740	70	428	434	219	777	402
TATTATAGCCACTAGCCCTG	ASTN1	513	848	652	694	493	1098	143	266	474	496	636	745	145	485	597
TGTTGTTGATCCGCTTTCTC	ASTN1	846	960	201	1246	607	2415	269	350	731	653	907	910	190	937	695
CATGTGCATTTACCGCTCCC	SERPINC1	156	1000	1063	1674	471	2775	162	234	707	863	879	955	394	1120	903
CAGTTCCCAGACACGCCGGT	SERPINC1	134	872	1039	1277	898	1078	223	259	980	841	759	709	212	625	584
ATTGGCTGATACTAACTTGG	SERPINC1	1150	1366	586	1065	868	901	373	613	1122	1464	769	1128	1224	946	1439
TACCTTCAATGAGACCTACC	SERPINC1	394	1322	1327	1246	1105	1080	383	396	922	1369	1229	2057	465	1254	776
GCCATGTATTCCAATGTGAT	SERPINC1	280	612	742	930	373	864	200	124	1529	696	563	589	199	767	604
TCCTATCACATTGGAATACA	SERPINC1	711	1036	1032	1649	826	806	283	369	609	795	590	774	324	1393	569
CGTCTGCAACAAGTTCACGA	ZFHX3	167	223	291	208	175	560	175	72	214	288	187	198	153	128	190
CGTCGTGAACTTGTTGCAGA	ZFHX3	346	446	331	373	451	420	107	121	401	556	327	367	208	635	222
GGCAGATCTTCACCATCCGC	ZFHX3	418	476	682	787	602	912	55	181	568	500	541	600	261	139	359
TGGATCAGCAGCTGTTTCAC	ZFHX3	270	817	1083	1034	922	482	180	328	320	682	847	843	294	923	857
TGAAACAGCTGCTGATCCAG	ZFHX3	613	877	484	730	544	337	222	248	565	655	1220	873	390	1383	455
CTATGCTGTCGGATGAGTCC	ATF1	300	698	1017	901	1946	706	226	215	859	1170	766	677	196	1069	524
GATACTTGTGCCCAGCAATC	ATF1	334	608	959	496	456	1092	120	214	739	793	273	574	201	491	367
CAGGACTCATCCGACAGCAT	ATF1	927	1082	1875	1458	785	1716	503	459	1374	864	1489	1304	442	858	996
TTGTACGACCACCTGATTGC	ATF1	647	807	714	1216	200	439	140	169	274	262	427	578	799	236	402
ATCTGTCTTAGTTGTCTGAG	ATF1	215	766	606	957	618	1090	193	752	734	715	634	670	331	1187	459
CCCATCTATCAGACTAGCAG	ATF1	115	411	432	722	475	903	78	265	366	210	368	625	131	1172	208
CTGAGCCCGGACAATACACG	ATF3	209	604	440	382	204	842	67	177	64	586	268	284	394	731	271
CCACCGGATGTCCTCTGCGC	ATF3	553	923	902	951	394	1170	260	249	747	852	447	698	158	992	489
GGTGTCCATCACAAAAGCCG	ATF3	168	157	461	311	81	192	59	33	144	99	227	137	147	161	116
TATACATGCTCAACCTTCAT	ATF3	957	1016	1286	921	913	739	207	477	743	1017	625	1142	310	981	777
TGAGTCAACAGCCCATATGC	ATF3	0	753	832	905	282	933	116	355	962	801	285	660	399	709	457
AGGATCGTAAGGTTTGGGAC	ATF4	298	486	670	468	308	513	103	111	301	370	315	434	147	537	289
CCACTCACCCTTGCTGTTGT	ATF4	831	663	1404	1229	656	550	462	398	780	491	687	787	248	955	753
TCTCTTAGATGATTACCTGG	ATF4	224	204	174	120	181	225	90	70	168	185	229	236	115	253	197
GCAACGTAAGCAGTGTAGTC	ATF4	672	517	941	1049	536	836	235	417	614	1091	710	1113	249	1382	1061
TTTGCAGAGGATGCCTTCTC	ATF4	556	606	499	719	253	993	621	75	348	591	464	824	310	562	583
TGTGCGATGCTTTGAACGCC	ATIC	452	673	441	864	303	707	130	263	224	393	437	461	208	623	647
TCTTGCATATGCCGCTGAGA	ATIC	648	436	410	752	295	1232	329	260	931	493	365	365	323	898	459
TTCTAACCAGGTGCTGCTGT	ATIC	305	1524	1291	1308	799	1236	295	273	1003	638	902	1010	214	1216	587
TCTGATGGTATAATTGCCCC	ATIC	1060	1553	732	1063	769	1071	262	367	768	762	1481	1374	301	185	845
AAGGCTTCTTCTTCATATCC	ATIC	34	239	425	236	215	154	66	196	208	265	222	266	82	214	127
CCAAGGCTATTCAGTGTGCG	ATM	620	1037	1312	782	618	1186	342	469	1290	736	694	1033	285	1241	749
TGATAGAGCTACAGAACGAA	ATM	123	177	284	313	147	276	48	106	204	75	274	259	225	180	99
CCTCGCACACTGAATAGCCT	ATM	309	171	540	567	391	219	106	104	383	322	251	443	175	489	255
CTCTATCATGTTCTAGTTGA	ATM	873	1217	930	1531	377	675	965	391	986	2118	570	835	205	541	780
AAACAATTAAACATCTAGAT	ATM	491	821	607	332	477	390	148	480	634	659	885	571	314	679	291
TCTAGATGTTTAATTGTTTC	ATM	429	402	620	502	201	655	113	133	639	351	476	431	191	343	636
AGTACCATTTGACGTTCATG	RERE	1145	1103	1144	1508	568	1515	1071	468	968	708	1311	2064	731	2285	793
ATCTCCTCATGAACGTCAAA	RERE	159	581	429	563	376	1078	95	193	581	127	440	443	139	479	380
CAACAATAGTGCCACCGCAG	RERE	65	157	141	324	138	116	17	26	157	52	150	155	52	175	89
AACATTGCGCAGCTGGTCGA	ATOH1	302	505	609	661	458	517	179	177	608	60	235	466	222	794	233
GAGTACCCTCCCGCAGAAGC	ATOH1	246	191	303	445	236	282	25	137	222	218	49	321	227	223	162
GCGGGCAACGCGACCGCAGC	ATOH1	327	409	425	492	331	142	73	59	427	101	319	334	75	527	135
CGTTTGTAGCAGCTCGGACA	ATOH1	203	362	313	370	518	193	151	104	462	219	299	348	93	49	312
GTTGCCCGCGCCCCCTTCAT	ATOH1	419	600	809	860	647	458	202	135	627	789	318	388	292	436	294
GAAGCGAGTCCGGCAACTCC	ATOH1	98	62	114	255	136	246	19	72	256	128	129	231	94	195	168
TTCAATGCAGACCTTCTTGT	ATOX1	2193	1721	2180	2648	2979	4782	591	1326	1408	1817	2848	2421	536	1016	2084
CATTGACCTGCCCAACAAGA	ATOX1	826	621	813	540	314	843	286	282	493	459	612	553	337	200	373
TCAGAAGCACGAGTTCTCTG	ATOX1	1146	871	801	810	840	655	380	243	1287	856	696	1072	291	783	984
ACTCACCTCCAAGCTTATTG	ATOX1	130	536	432	394	52	359	475	296	436	463	298	321	263	286	286
GCTGTGCTGAAGCTGTCTCT	ATOX1	135	195	424	242	156	319	47	36	210	253	116	179	94	243	135
CTTGCAACCCTGAAGAAAAC	ATOX1	309	555	493	699	337	545	151	317	566	665	519	595	137	440	396
CGTTGGGACCATCTCGCGCC	ATP1A1	771	929	1180	2027	725	1411	267	541	484	1517	1273	1217	843	1177	1105
TCAGCCGTTGTAATCATAAC	ATP1A1	353	969	1536	1170	676	1398	245	478	795	1984	780	1270	807	633	1214
GATGAACTTCATCGTAAATA	ATP1A1	491	480	460	434	431	448	144	196	514	375	373	471	173	815	430
CGACAAAACTTGATCCATTC	ATP1A1	664	1113	782	1508	956	1778	285	558	1721	1103	798	922	391	969	721
GCAACCAGTTATGATTACAA	ATP1A1	124	439	476	685	271	707	89	107	483	839	277	437	112	305	196
ATTTACGATGAAGTTCATCA	ATP1A1	1246	988	1061	1674	941	1364	1293	310	1065	726	822	1480	380	1683	1201
TTGACAAACGATCCCCTACG	ATP1A2	567	830	513	740	799	1143	167	310	823	751	484	776	303	976	589
CTGCAACCGCGCCGTCTTCA	ATP1A2	483	680	1183	911	787	1278	108	472	865	434	805	818	337	424	377
GAAGATGCAGATCAACGCAG	ATP1A2	234	127	207	168	162	286	65	62	149	143	144	185	121	160	120
CACAGCAAGCCCTTGTGATC	ATP1A2	1384	1105	1159	1748	774	1307	340	312	889	1023	1226	1241	328	480	875
AAGTGCATTGAGCTCTCCTG	ATP1A2	555	537	544	1237	684	655	149	476	305	1001	920	731	377	518	271
CAAGCAGACCTGGTACTTGT	ATP1A2	218	374	542	416	497	711	119	191	572	509	73	476	204	310	438
GTGCTCAATCTCGATGGCGA	ATP1A3	327	368	703	530	422	725	158	278	791	518	456	307	185	667	490
CGTATCGCCACCCTGGCATC	ATP1A3	92	126	202	42	49	64	69	90	150	251	148	205	88	208	124
CCACGAGGCTGACACCACTG	ATP1A3	208	536	522	395	746	373	93	238	597	645	257	563	156	653	362
GACGCTGACCGCCAAGCGCA	ATP1A3	732	479	587	646	189	1018	325	231	780	343	557	671	143	445	351
CACAGTCTGTGTTGTATTTC	ATP1A3	323	553	608	328	663	631	218	323	666	439	810	488	116	807	532
ATACAACACAGACTGTGTGC	ATP1A3	584	1058	1108	811	408	1305	598	316	507	490	743	689	227	834	620
AACCCCAGAAATTTACTCCG	ATP12A	78	152	241	233	89	400	76	37	103	128	105	214	42	260	140
GGACATCGTGAAAACAGACA	ATP12A	321	497	504	614	367	141	275	157	270	300	404	316	94	691	431
ATGACCACAAACTCAGCAAT	ATP12A	1456	1649	1491	1042	1491	1646	500	627	1831	1733	1882	2072	475	1964	875
ATTCCCTATTGCTGAGTTTG	ATP12A	1114	1575	776	1408	530	617	148	437	972	1657	900	1225	330	1237	1118
CTTAGTTCCGCTGAGCTCCA	ATP12A	307	287	703	429	285	456	116	102	388	203	310	400	254	554	244
GCTGAGCACCAAGTACTCCG	ATP1A4	496	331	705	384	412	554	211	180	453	421	442	524	162	336	266
GCAAAGGAAATCCTGACTCG	ATP1A4	661	526	506	650	246	837	239	369	686	729	699	806	246	509	300
TTCGTCTTGGACTCTGGTCA	ATP1A4	149	130	200	345	165	425	136	72	388	148	208	456	105	544	248
GGATGATCACAAATTAACCT	ATP1A4	482	553	71	423	376	348	133	254	428	655	486	754	254	520	523
AAAACAGAAGCGCAATATGG	ATP1A4	130	315	226	516	310	226	49	42	216	351	215	247	150	388	71
GTCCTTCCCGTTCAGTGCAC	ATP1B1	492	1761	2155	1006	1413	1562	360	480	889	1064	1338	1124	804	1780	770
ATAAAGCTCAACCGAGTTCT	ATP1B1	181	480	636	717	524	929	134	173	656	727	638	736	181	692	439
TAATGATCCCAAGAGCTATG	ATP1B1	392	801	773	999	883	581	344	1088	1339	1057	716	878	262	764	558
TCATGAACGAGGAGAGCGAA	ATP1B1	478	812	725	779	378	1057	78	434	1529	334	753	787	281	1814	819
TGAATTTAAGCCCACATATC	ATP1B1	264	480	582	905	456	1055	116	308	227	389	434	569	326	482	266
CATATGTACTGAACATAGTT	ATP1B1	482	965	513	926	953	1220	255	216	703	605	600	852	467	1615	746
GTTCGTAATAGCGTCCAGGG	ATP1B2	377	496	686	719	492	654	227	652	341	477	451	707	179	719	317
AAGAATGATGTCTGCCGCCC	ATP1B2	691	650	1117	630	265	651	62	319	696	954	737	808	297	894	822
CGACCATACCCCCAAGTACC	ATP1B2	728	569	1167	1156	758	1439	209	286	658	680	1234	655	463	541	849
CAGGTCATCAACTTCTATGC	ATP1B2	923	1430	1747	1484	1608	772	612	373	663	1498	442	1898	370	1502	865
AGCATGAATGTTACCTGTGC	ATP1B2	860	931	1371	1257	1419	920	456	407	385	783	441	1038	265	1282	640
ACTCACCCGGTGTGGCCAGT	ATP1B2	76	327	341	238	182	462	60	72	113	85	236	251	28	253	190
TCCAAAACCAGTGACCGCAT	ATP1B3	1595	2165	1592	2216	2469	1918	523	611	2464	1202	884	2841	551	2115	782
GCTTCAGACTCTCAACGATG	ATP1B3	192	539	418	199	546	697	159	133	345	330	58	369	92	246	160
ATGTACCCTGCATACGAAGT	ATP1B3	482	540	727	718	331	789	189	205	861	855	352	742	171	757	300
CGTGACCAGATTCCTAGCCC	ATP1B3	1008	939	978	1828	911	883	311	537	935	987	1340	837	422	890	616
AACTGACATGCAACATAAAC	ATP1B3	911	1232	1385	1143	1434	1462	815	704	846	1315	1136	1076	331	1439	603
ATAATTGGATTAAAGCCTGA	ATP1B3	522	307	669	648	325	427	151	581	667	395	744	820	133	626	543
GACTATGAGACCGTTCGCAA	FXYD2	495	1530	435	1646	1299	2469	265	570	1576	1262	999	1144	613	1241	875
GGGCCTGATCTTCGCTGGAC	FXYD2	60	137	100	264	227	113	41	19	101	99	147	171	19	200	207
GCTTCTTATTGCCCCCACAG	FXYD2	267	497	394	435	109	846	92	124	277	381	409	465	918	481	197
CCAGGCTTACCATAGTAGAA	FXYD6-FXYD2	663	1334	1354	984	866	1113	331	405	733	701	695	1279	428	1046	518
CAAGGCAGAAGATTCCGCTG	FXYD2	564	818	741	1153	485	1508	233	278	861	939	748	948	268	1190	321
TCTCCTAGGCGGCAGCCCCA	FXYD6-FXYD2	1085	1765	2512	3391	1793	1707	932	1298	962	2110	1369	1997	570	3238	1221
AACCTGCCAAACCCCCACGA	ATP2A1	332	326	241	276	303	388	9	96	334	264	316	232	85	252	185
CTGACCGCAAGTCAGTGCAA	ATP2A1	672	1175	1331	961	911	1008	91	263	538	1401	947	1318	540	931	583
GAACGCAGAGAACGCCATCG	ATP2A1	88	301	48	317	140	147	221	59	196	448	255	82	60	296	217
CCTCATTGCCAATGCCATCG	ATP2A1	732	1004	1134	1285	827	976	301	506	1266	748	571	1328	283	1451	1135
GCGAGGATTCGGATGTCTGC	ATP2A1	480	813	511	563	464	486	234	172	626	272	533	589	72	844	517
CTGGTCAACCCGCAGCGTGG	ATP2A1	227	321	343	522	338	249	175	164	638	337	523	500	100	638	374
CTCAATCACAAGTTCCAGCA	ATP2A2	267	1046	866	1167	478	742	240	347	722	647	617	671	371	945	702
CCATACACCCACAATTGCAT	ATP2A2	690	1288	1975	1330	1676	3308	295	824	2071	1168	695	1657	945	1647	811
ACAGAGTTACCGGCTGAAGA	ATP2A2	83	117	250	270	276	162	40	164	325	130	263	83	67	615	106
ATTAGTAGCCAATGCAATTG	ATP2A2	74	238	206	348	77	212	70	125	50	209	306	328	192	548	471
AGTTTGAAGACTTGCTAGTT	ATP2A2	191	350	325	396	307	486	44	128	413	221	219	298	282	300	165
TTAAGATTACCTTCTTCAGC	ATP2A2	513	969	752	1291	888	1271	534	317	321	431	841	781	209	924	515
CATCGGCCACTTCGCCGACC	ATP2A3	425	969	914	764	310	911	268	429	923	915	770	1078	257	1688	729
CAAGTCCACCACGCTGCGAG	ATP2A3	82	425	375	323	157	500	77	92	315	170	239	287	58	250	141
GGGGGCCTCACCCGTCAGGA	ATP2A3	116	108	139	145	182	371	2	89	185	133	139	125	51	97	121
GTCCGTGACCAAGCACACAG	ATP2A3	204	711	491	477	294	324	175	394	364	450	194	459	109	417	390
AGACCCCAGAGCTGTGAACC	ATP2A3	154	453	389	459	455	703	73	99	430	277	94	326	66	428	199
TGAATAAGTATGCCGTCAGC	ATP2B1	289	526	358	345	169	406	91	230	601	411	771	456	189	680	346
TTACGTGCATTATCCCCTTC	ATP2B1	989	1987	1950	2287	3331	4074	470	1145	1752	2343	2153	1884	1037	2108	1034
GATATTGCTCAAGTGAAATA	ATP2B1	318	418	319	466	279	775	68	80	444	297	300	106	232	296	115
CCACACACACTACAGACAAG	ATP2B1	287	275	361	376	225	341	77	111	371	210	228	312	216	338	345
ATTGATGAAAGCTCATTGAC	ATP2B1	351	1346	1169	1021	1005	856	179	456	853	1088	588	719	411	2070	545
GGGCGAGTTCGGGTGCACAA	ATP2B2	231	266	461	355	311	240	39	214	348	533	285	258	41	201	227
TGCACCCGAACTCGCCCCCA	ATP2B2	418	800	1142	683	481	1372	130	191	792	695	684	804	386	799	359
AACAGAAATTTACCGTGGTC	ATP2B2	363	454	281	323	428	576	54	179	261	184	541	435	158	244	287
CTGTCCTTCTACCACCCGCC	ATP2B2	198	1305	1184	1114	1322	1454	213	564	1723	1882	902	1135	670	1425	1221
CTTACCTTCGTTGCCCTCGC	ATP2B2	588	752	1496	1368	559	1325	219	243	895	833	964	1491	259	886	353
CCTGCAGAGCCGCATCGAGC	ATP2B2	103	261	368	335	148	292	63	68	157	0	360	213	98	245	176
CTCTCGTTCTATGCGCCGCC	ATP2B3	347	603	419	635	402	422	131	227	681	672	434	643	260	407	542
GGCACTCACCGTACTTGACC	ATP2B3	659	486	714	783	700	914	159	354	526	454	328	707	319	712	468
CGAGGCGCTGCAGAAGATCG	ATP2B3	101	189	218	152	181	210	93	75	180	225	66	104	36	243	84
CCTGCAGAGCCGAATTGAGC	ATP2B3	212	445	691	312	363	319	153	277	462	361	397	603	150	452	360
GAGCCCGCTGACATCCCCGT	ATP2B3	0	63	206	120	73	160	87	66	117	215	101	162	58	229	106
AGAAGCGCAGGCAGATCTAC	ATP2B3	1074	1315	1842	847	916	1288	425	885	1088	532	1272	637	513	1777	561
GCTGCAGTGCCGCATTGAAC	ATP2B4	136	226	387	388	185	138	44	129	602	489	290	310	82	319	145
CTCTCGGCCATCGAGTTGGC	ATP2B4	320	547	452	622	421	1109	118	283	595	465	361	434	287	491	413
GCTGGATGAGTTGACCGTTT	ATP2B4	231	561	282	574	390	1188	129	143	170	463	385	405	109	276	513
TGTCTTGCCTGCCAACTCGA	ATP2B4	494	783	836	670	636	1109	199	277	409	770	480	729	156	682	550
TGTCCAGGGACTTCTTGACA	ATP2B4	330	494	698	966	446	1138	359	196	799	772	789	838	287	1058	176
AAAGACCCCATGTTGCTCTC	ATP2B4	101	341	193	345	16	297	32	137	440	311	263	434	79	549	139
TTGACCAATCTGTCACGCTT	ATP4A	1360	4722	1862	5438	2231	7250	424	1125	4711	2893	2329	3300	1092	3673	3254
CACTGACTACTTCACGGCAA	ATP4A	78	158	143	126	157	231	19	52	93	131	126	149	36	83	66
CAGTGCAGAGTTCGATGAAG	ATP4A	469	1177	1235	965	613	929	533	293	1074	1066	489	1046	358	920	585
CAACCCAAAGCGTGACAGAT	ATP4A	329	724	644	705	672	513	156	251	264	514	570	624	857	217	404
CGCTGACGGTGATGTAGATG	ATP4A	391	496	473	395	490	709	62	319	567	681	411	433	161	655	355
AGCTGTCCTGCAGATCTTGT	ATP4A	638	1660	1318	1908	699	569	265	418	1284	898	867	725	391	1447	780
TCTTGGTAGTCCGGTGTGTA	ATP4B	275	1400	1089	1288	569	1643	287	625	852	784	945	1428	454	1098	846
GTGGATCAGCCTGTACTACG	ATP4B	167	568	555	663	374	307	218	284	577	685	438	627	150	628	175
TCTCTCCAGGGGTAACCTTA	ATP4B	163	370	365	460	348	212	93	196	320	471	369	534	98	316	236
CCGGATGTTTACGGGGAGAA	ATP4B	138	286	285	276	303	139	37	65	361	143	294	367	237	393	300
CAGAGTGGACTGCGCCTTCC	ATP4B	1022	1636	1309	2290	1564	4828	299	1013	1365	1085	1329	1621	1758	25	1138
CAGGAAGGCGCAGTCCACTC	ATP4B	257	185	191	276	332	311	10	65	73	205	202	427	91	340	161
ACCAACTCGCCTACGCGTCT	ATP5A1	775	687	832	1012	491	1742	315	519	873	1414	687	1073	257	808	665
CAATTGGTTCCAAGACGCGT	ATP5A1	842	1247	935	1246	964	1119	270	603	737	1179	1039	855	833	526	763
GACAGACCAACGTTAATTGC	ATP5A1	272	281	170	390	225	141	32	215	311	461	338	528	94	419	223
ATCCGCCCTGCAATTAACGT	ATP5A1	501	1610	1556	1183	822	1549	197	630	1353	939	913	1023	331	1392	1297
TGCCATGAAGTACACCATTG	ATP5A1	392	522	685	807	206	1047	133	253	967	570	630	690	261	505	553
CACCACAATGGTGTACTTCA	ATP5A1	370	367	310	653	269	554	99	470	540	563	439	276	104	366	386
CATTAGGTTATGGATCGCCC	ALDH7A1	756	651	1107	1485	516	599	137	394	1369	1093	869	660	400	954	515
CCTTTCTAGGATAATAGCCA	ALDH7A1	128	252	341	250	125	434	90	66	181	330	191	359	77	343	212
GCAGAATCTTTCGCTGGCTT	ALDH7A1	725	1433	1270	1059	1187	1189	478	571	3230	1159	716	1154	604	1325	690
CTGGAGGACAACAAGCTGCC	ALDH7A1	621	514	342	432	317	458	138	189	301	460	154	301	303	605	298
CCAAGACCTGTCACAATTGT	ALDH7A1	653	935	1042	1212	986	1324	427	512	1187	1129	760	1041	588	575	990
TAGCATCTTTACCAAAGATC	ALDH7A1	189	620	564	440	495	533	59	271	502	436	323	321	196	785	264
AATGACCGCCACGATGCGCC	ATP5B	453	828	560	723	376	804	153	283	628	691	709	725	292	591	508
TGGCAAGACTGTACTGATCA	ATP5B	296	635	503	505	487	762	205	179	265	477	572	576	144	494	346
CGCCGCCACCGGGCGCATCG	ATP5B	242	296	426	414	282	413	81	120	293	707	314	488	119	696	363
TCTGCTAGCTCCCTATGCCA	ATP5B	1193	1369	828	1684	769	1139	606	887	2176	1425	841	1072	414	2072	1330
CACCAGAATCCAGTACTTTC	ATP5B	490	754	673	834	433	1327	148	434	729	84	832	1320	295	1155	673
AATTCTGGTGACTGGTATCA	ATP5B	980	719	655	490	838	445	273	302	717	443	372	738	243	356	450
CAGGATTCAAGTTCGAAATA	ATP5C1	177	426	397	208	161	498	100	65	196	411	121	244	140	355	300
GACTGACGCATCTCCAAAAG	ATP5C1	447	323	481	492	285	623	59	227	481	408	284	608	170	354	202
AAATCAGAGGCATACTTTAT	ATP5C1	453	833	788	537	533	655	225	289	821	441	522	510	407	415	391
CCCAATCCATATATTCGAGC	ATP5C1	582	688	618	543	383	814	149	207	546	421	429	550	199	608	447
CTGAAACCAGCTCGAATATA	ATP5C1	681	684	713	607	515	634	239	213	631	243	574	875	278	550	576
GGAAGAAAGCCCCCCACTTT	ATP5C1	156	234	205	296	80	82	36	106	493	99	304	303	49	247	196
CGTTGGCCTCGATTCGGATC	ATP5D	816	1879	1222	548	1364	1202	189	563	1818	818	1289	1318	915	1385	787
GTGGACGTGCCCACGCTGAC	ATP5D	398	622	521	562	471	426	174	121	710	380	660	853	108	473	430
CCACGCCCGTGCCTATGCCG	ATP5D	917	2391	1958	2006	1273	1677	609	920	1259	2056	1083	2094	534	1696	1591
GGCCGAAGAGGCCGTGACGC	ATP5D	223	141	172	237	116	104	49	89	290	57	264	309	55	83	165
CGCAGTGAACGCCGACTCTT	ATP5D	525	773	513	567	994	514	147	199	480	675	444	805	150	399	547
CGGCGGCCTCGGCATAGGCA	ATP5D	372	999	980	811	725	1150	559	303	839	1108	808	485	507	1208	618
AAGCCCAGTTCCGAGTACAT	ATP5F1	674	1197	1021	1599	359	2947	422	266	631	926	1184	1844	496	608	1388
TCGTTATGGACTGATCCCTG	ATP5F1	330	529	878	637	792	632	78	586	747	711	695	568	393	658	436
GCCCCAGAATAACATTGCTA	ATP5F1	174	255	217	363	44	121	414	250	478	530	411	439	96	188	205
GCAGAACATGATGCGTCGAA	ATP5F1	127	154	45	120	88	226	9	46	209	121	43	170	38	142	106
GTAGGGTATTGCAGGCAACA	ATP5F1	224	862	408	348	523	823	108	352	528	562	344	589	184	473	342
CTCACACTTACCCTGGACCT	ATP5F1	1122	1521	1258	1343	892	2564	383	340	1416	838	1425	910	294	1414	1121
TACAGATCCGCTGTTGTACC	ATP5G1	978	1977	1584	794	1828	997	327	607	1259	1167	1343	1181	638	1273	978
CCCAGTGAATTCATCTAAAC	ATP5G1	293	289	272	249	73	337	48	147	383	252	171	254	124	299	213
GCTGGCATTGGAACCGTGTT	ATP5G1	254	480	476	488	327	523	105	216	294	415	414	545	226	745	321
AATGATCAAGCTGCCAAACA	ATP5G1	134	605	170	486	685	128	112	216	593	404	246	318	245	789	301
ATTATTCATTTCTCCAGCTC	ATP5G1	371	522	526	445	219	886	185	214	592	705	327	495	58	740	267
ACTGAAAAAATGCAGACCGC	ATP5G1	277	208	220	251	145	145	74	121	330	157	242	285	90	172	134
ACCGGAGATACTGACAGATG	ATP5G2	434	790	661	777	394	571	117	220	538	972	494	953	305	852	627
GCAACATACAGGATCAGCTC	ATP5G2	411	425	311	462	286	585	172	80	292	453	450	470	171	376	347
ACCTCATCTGTCAGTATCTC	ATP5G2	760	1684	1697	896	467	1182	264	296	1195	402	849	899	323	502	970
TTCACAGAGCCTCAGCAGCT	ATP5G2	2396	1472	1680	2119	804	2090	1239	374	1720	2173	748	875	588	1232	994
GGTACTCACCAAGGAGGGAG	ATP5G2	71	199	162	154	99	287	4	54	132	99	103	197	75	77	159
AGCCCCAGCTCCAATGAACT	ATP5G2	69	118	126	136	199	261	23	56	183	169	193	188	45	111	87
CAGGGCTCTACGGTATTTAA	ATP5G3	276	738	530	472	240	273	69	126	479	462	280	474	111	532	166
ATCAGTGTTATCTCGACCAG	ATP5G3	557	1217	704	1164	1101	1175	381	381	1277	943	1191	1421	445	1238	707
GAGACCCATAGCTTCAGACA	ATP5G3	134	213	186	124	181	164	28	66	151	194	90	242	74	539	133
GCTCGCCTGCACCCCCTCTC	ATP5G3	2276	3630	2299	2361	2135	3757	705	988	2685	2038	2443	2727	1554	4496	2416
GTGTGTCTCAGCTAATCCAA	ATP5G3	226	291	90	270	152	424	199	95	242	144	112	140	101	451	124
ATGCAACTCTGGATCCAGCT	ATP5G3	498	692	960	1374	433	820	248	270	440	565	723	696	151	242	409
CGGTCACTCACTGTAGCGCG	ATP5I	203	303	418	538	178	937	220	34	346	109	389	439	198	446	357
[truncated: 107,573 more rows]
