# Supplementary material for: JACKS: joint analysis of CRISPR/Cas9 knockout screens
Source: Genome Res. 2019 Mar;29(3):464–71. doi: 10.1101/gr.238923.118 (PMC6396427; doi:10.1101/gr.238923.118)
Supplement: Supplemental Material [file supp_gr.238923.118_Supplemental_Table_S5.csv]

#Random replicates generated by shuffling labels of sgRNAs from Avana data.
sgRNA	RAND2 KM12-311Cas9 Rep A p5	RAND2 JHOM-1-311cas9 Rep A p6	RAND2 HEC-251-311Cas9_RepA_p5	RAND3 CCK-81-311cas9 Rep A p2	RAND3 JHH7-311Cas9_RepA_p6	RAND3 LS513-311Cas9_RepB_p6	RAND0 NCI-N87-311Cas9_RepA_p4	RAND0 HEC6-311Cas9_RepA_p6	RAND0 HCC1806-311cas9_RepC_p5	RAND1 CAL-29-311Cas9_RepB_p6	RAND1 SK-N-DZ-311Cas9_RepA_p5	RAND1 NCI-H441-311Cas9 Rep A p6	RAND4 HS578T-311cas9_RepC_p5	RAND4 NCI-H2087-311Cas9 Rep A p4	RAND4 NCI-H2023-311Cas9 Rep C p6
AAAAAAATCCAGCAATGCAG	640	266	727	658	461	772	561	489	988	589	497	312	354	438	480
AAAAAACCCGTAGATAGCCT	404	926	417	567	642	1577	1071	273	1115	989	252	555	577	891	668
AAAAAAGAAGAAAAAACCAG	112	127	93	87	105	237	134	70	206	20	58	60	34	84	102
AAAAAAGCTCAAGAAGGAGG	180	336	265	207	197	149	347	261	463	191	211	222	148	168	332
AAAAAAGGCTGTAAAAGCGT	292	291	504	252	209	387	334	375	221	12	275	314	254	181	260
AAAAAAGGGCTCCAAAAAGG	329	444	363	371	422	375	628	157	622	596	344	498	302	247	301
AAAAACAACACATCAGAGCG	251	516	307	228	255	353	211	462	297	359	249	71	150	85	292
AAAAACTCTGGGAAATGACT	573	378	353	548	557	522	401	695	332	463	475	306	500	269	509
AAAAAGACAACCTCGCCCTG	401	513	603	770	603	780	811	1148	645	617	616	534	803	604	529
AAAAAGAGCTGTTTGAACAA	632	1224	1298	878	826	536	1141	1180	1085	1145	868	757	873	1920	1176
AAAAAGATCATGATTGAGCG	1467	530	308	390	858	733	554	347	678	806	333	157	654	766	692
AAAAAGCCTGGATAACGGAA	211	195	204	161	183	304	168	144	433	145	187	183	141	227	250
AAAAAGCTGGGTTAGAAGCG	411	520	564	441	357	539	699	458	925	276	434	401	310	529	712
AAAAATCCGGACAATGGTGG	487	444	399	392	373	718	645	694	535	289	517	201	339	446	354
AAAAATCCTCTGAAGCCGCA	504	528	404	265	390	292	452	347	592	428	348	302	376	538	462
AAAAATGCCAAAAAGCAAGC	118	428	263	276	209	70	314	256	499	434	191	223	145	231	276
AAAAATGCGCAAATTCAGCG	301	481	354	217	373	392	375	224	447	199	92	209	244	67	355
AAAAATGCTGAATTTCCCAG	672	602	813	1181	1672	2776	1562	366	2281	1225	1008	1471	785	1293	2845
AAAAATGGTTGACCTCACCC	279	556	338	330	376	65	473	467	455	368	154	252	369	645	551
AAAAATGTATACTAACCAGG	537	321	566	555	323	428	811	275	702	897	384	238	268	611	437
AAAAATTGAGAGTAACACAG	190	520	147	372	229	671	307	374	367	28	349	251	278	356	258
AAAACAATCTCACCTCTGGG	171	484	205	173	238	208	267	175	421	311	173	174	84	174	98
AAAACACAGCAATCTCCAGA	360	550	649	358	360	356	409	494	782	432	362	206	402	166	511
AAAACACATCAGTATAACAT	920	1429	1506	1149	1106	3042	1350	2989	2300	3034	1132	553	1510	1642	1393
AAAACACCAGACGAATTGGC	260	317	279	345	153	62	543	377	818	173	215	224	237	476	375
AAAACAGCTGAGACTTAAAA	291	262	169	192	166	234	242	179	436	248	169	136	223	197	217
AAAACCCAGGAAATTAGCAA	637	887	487	502	466	563	839	404	754	1620	674	674	407	1211	1140
AAAACCTCAGGGCATCCCGA	127	289	198	249	144	453	282	266	365	110	254	174	219	211	564
AAAACCTCGGATTTCAGCCG	80	90	115	66	65	188	162	175	163	205	35	56	59	115	105
AAAACCTTCCCTCTTACCCG	136	241	205	137	134	192	333	199	338	218	168	226	208	194	97
AAAACGCCCCCTACTGCCAG	583	364	1174	551	379	887	687	808	1694	874	239	660	440	582	783
AAAACTACAGAAGCCTCCCG	285	1313	863	867	381	533	1052	317	1711	1505	1087	1011	734	892	837
AAAACTGGTTTCCAGCAGAG	352	276	497	174	170	313	293	377	461	261	208	233	247	300	398
AAAACTGTACGAGTGACGGA	227	700	291	523	794	778	567	590	102	666	321	246	454	500	347
AAAACTGTATTAAATAAAAT	277	784	494	586	353	746	551	378	919	960	364	544	305	297	713
AAAACTGTCCATAGTGACCG	173	156	116	151	102	128	210	196	120	274	183	124	202	310	105
AAAAGAACTGAGCCAAGCAG	556	908	1045	491	800	1036	837	786	188	696	217	156	515	331	996
AAAAGAAGATGACCCAAAAG	164	173	106	101	79	205	233	198	377	241	200	119	136	304	222
AAAAGAATAAGAAGAAAACG	509	343	1019	536	518	651	1159	449	771	493	546	288	470	532	692
AAAAGAATCAGATAGACCCG	282	256	116	224	219	294	361	307	447	169	192	244	235	505	96
AAAAGACTGCCAAGGCCACG	163	287	313	315	111	471	360	298	313	517	448	212	239	145	348
AAAAGAGCAGGAGTTCCTGG	197	82	335	256	212	345	296	381	414	306	289	197	199	239	432
AAAAGATCACTGAAGTTGGA	353	918	231	428	288	388	654	490	725	552	354	314	387	397	822
AAAAGCAGCCAGCAACTTGA	168	198	189	284	164	266	275	195	335	432	228	283	89	232	97
AAAAGCCTCGACCACACACA	492	302	649	839	587	2137	752	488	130	1032	434	540	677	400	779
AAAAGCGCTCCCTCTACCGG	368	433	521	531	455	557	546	480	338	598	487	335	545	526	327
AAAAGCGTCTGAAGCTCTGG	154	194	299	209	202	1244	343	107	443	314	191	135	249	56	756
AAAAGGATCCTTGCTCCCAG	581	151	333	348	256	1351	539	441	700	1156	234	252	398	606	629
AAAAGGCAGGGTAGTCACCG	376	374	141	381	237	345	484	480	560	752	251	476	228	230	361
AAAAGGCATGATGCTCACCA	443	369	303	343	697	640	446	582	507	336	367	395	403	562	505
AAAAGGCCTGACATATCTGA	270	444	427	349	274	314	321	270	352	685	563	309	78	223	396
AAAAGGCTGTCCCATCCAGT	55	176	210	37	89	290	236	206	32	292	133	167	147	126	395
AAAAGTACTGAGGGTCCCCA	254	372	382	391	260	760	338	318	138	576	422	297	297	313	489
AAAAGTATAGAAAAGTCTGG	1585	926	2347	2022	851	1506	3158	2219	2446	2265	2317	1216	1193	1328	1740
AAAAGTATGGAAAAGTGTGG	163	982	903	672	352	1720	1009	292	701	558	589	778	718	1239	705
AAAAGTATTCTCAAACTAGA	229	236	138	152	145	212	312	192	294	209	206	127	137	190	393
AAAAGTCCACCAGAGCCATG	462	717	439	332	356	434	793	441	997	576	522	234	485	890	691
AAAAGTGCAGGTAGTCCCCG	512	219	323	512	143	120	561	269	659	1365	42	458	316	453	854
AAAAGTGTAGTTGTACTGCA	1401	1089	1561	1015	1391	3224	1421	65	2249	2944	778	478	1516	657	1322
AAAAGTGTCGAGGAGGGCGT	235	295	327	233	100	125	327	348	283	383	228	155	144	175	377
AAAAGTGTGTGTGGGAGCTG	1674	3294	3288	2162	2302	4189	2759	810	2986	2847	2288	1309	1677	3067	2651
AAAAGTTCTCGCCATCTCCG	424	884	721	688	688	879	781	436	889	987	63	542	960	858	1031
AAAAGTTCTTTCACATCGGA	108	174	257	185	47	231	270	255	494	156	234	219	154	141	217
AAAATAGAGGAGGAACAAGG	601	448	1457	474	389	1116	822	83	546	1150	152	748	629	474	715
AAAATAGCAAACGATCCAGA	289	323	110	236	277	485	373	367	368	493	358	70	203	580	542
AAAATAGCAGAAGATCTGGG	546	780	488	1375	1216	1039	1286	535	1606	1061	199	979	823	1069	1962
AAAATCAGATGAACAATTGA	493	467	188	259	334	612	562	315	568	44	222	189	458	593	489
AAAATCCAAGCTTCTCAAGT	274	361	495	325	516	344	630	180	347	291	460	180	353	266	594
AAAATCGCTCAGTTACAGGA	308	544	557	403	268	734	524	560	545	477	464	349	306	537	383
AAAATCGTCCCATCCCCCAG	660	171	678	349	194	425	829	779	703	470	591	377	252	466	376
AAAATCGTCCCATTCCCCAG	1325	1101	1550	885	736	1273	1432	697	949	1220	1008	668	943	650	1923
AAAATCTCCTCAAAAAGTAG	187	449	317	214	104	334	319	188	548	277	262	125	149	301	177
AAAATCTCGTTTCTGCCGAG	229	610	149	383	238	585	453	408	455	483	297	415	239	263	654
AAAATGATCGAAGAGAAAAG	90	189	92	111	63	240	196	163	282	94	113	93	148	98	192
AAAATGCAGGTGAAGACCCA	621	650	278	548	480	1286	633	342	918	796	553	479	505	453	373
AAAATGCCGCAGCTGAACGG	258	351	325	306	235	580	309	92	357	236	262	178	181	293	263
AAAATGCTAACATTACCTCA	359	761	384	272	305	245	349	254	352	528	435	261	225	592	311
AAAATGGCAGCAAACTCTTC	246	396	390	364	361	425	495	438	732	256	382	162	273	293	450
AAAATGGCCAATTCTTTAAG	425	628	470	320	225	508	574	400	1034	920	656	209	276	189	460
AAAATGGCTACACCTCCCGA	1325	1586	801	1258	756	1613	1471	809	2453	1376	1188	1347	1252	357	2125
AAAATGGGAAAAAAACAGAA	308	304	310	178	252	227	324	370	94	264	163	217	59	261	283
AAAATGTCTGGATTTCTAGA	363	462	339	275	378	303	673	779	897	337	450	290	215	498	444
AAAATGTTGTAGGAGCCCGT	255	724	826	550	264	499	849	160	310	400	104	352	446	340	336
AAACAAATAATGAATTCCTG	656	301	385	280	293	215	548	549	58	821	220	216	336	286	665
AAACAACGACAGCGAGACCG	171	236	243	225	162	260	214	132	346	204	283	22	200	254	165
AAACAACTATCATGAGCGCG	1197	869	1231	781	981	949	1129	1435	967	628	568	740	505	1010	1132
AAACAAGAAAACAGATCGCA	117	204	177	141	175	346	359	256	262	477	172	194	246	168	254
AAACAAGGACGATAGCCAGA	728	947	950	558	486	815	909	712	57	401	749	233	744	693	537
AAACAAGGCCTTCTGCACCG	444	499	281	314	171	816	544	69	508	423	308	394	314	350	556
AAACAATCGGAATCATCCAG	320	417	340	293	388	363	420	417	379	369	187	79	196	195	74
AAACAATGAGAGGAGTCGAG	184	757	278	246	139	303	291	313	486	224	289	147	200	224	316
AAACAATTAGCAAAATTGAA	177	167	104	100	86	231	111	0	260	215	226	68	110	85	43
AAACAATTCGATATGAACCA	362	738	910	553	296	325	574	1060	707	364	453	365	159	827	888
AAACACATAGAGCAGCCCGA	371	334	238	456	203	996	641	439	924	666	484	477	286	257	1320
AAACACATCTCTCACCGCGG	2058	1256	1183	1696	1608	694	1731	591	2050	1067	955	1229	1325	912	2326
AAACACCAGGAAAAGAGCCA	383	504	223	419	55	614	421	403	613	446	295	374	384	853	540
AAACACCTCTACCTCCTGCG	479	274	656	654	510	539	576	912	1005	641	577	336	556	639	478
AAACACTGTGAGCAGCCGGA	352	322	352	362	209	343	358	424	388	232	230	178	75	298	426
AAACACTTCTGAATCCCACG	98	93	516	275	247	221	327	394	533	450	162	235	127	337	442
AAACAGCTCCTCCGATTCCG	997	910	1315	1062	622	1079	1389	1682	1700	629	1088	496	1329	1768	759
AAACAGGCGCCACATGACCG	87	116	8	130	154	399	108	79	132	69	57	174	153	114	125
AAACAGGGAGGTCAAAACGG	128	610	376	404	242	420	363	490	690	456	161	152	370	312	368
AAACAGGTCCACCCCGACAC	204	255	138	222	198	681	332	251	451	466	170	222	237	269	316
AAACAGTCCGAAGAGCACAG	182	238	564	247	239	276	332	380	277	151	254	170	151	213	212
AAACATCTCCACTAACACCT	467	647	623	670	568	1061	846	1129	490	330	444	626	601	735	718
AAACCAATCCTTCAGCCGGG	333	333	264	180	267	33	331	419	286	487	235	263	178	114	96
AAACCAGAGTGGTGAGGCCG	619	619	239	555	334	102	597	851	801	367	551	364	228	484	846
AAACCAGATGGGGTCCAGCG	233	281	278	137	218	107	286	345	41	247	256	219	186	257	385
AAACCAGCATCACGTCCATG	204	124	118	280	146	400	327	261	351	475	217	142	238	342	399
AAACCAGCTTCCCTATTCCA	439	1320	306	739	642	1314	1365	757	747	1272	1046	821	621	463	1042
AAACCATCAGGGTTGAAGCG	261	399	335	258	167	146	285	254	350	188	190	107	228	487	169
AAACCCACAATGTTAAAAAA	636	1234	635	1260	763	2270	897	1350	1856	1781	349	543	726	770	1149
AAACCCAGAACATAGCCACA	615	752	676	794	425	1534	1556	831	1725	475	1413	1335	1044	767	520
AAACCCAGACTCGCTCCACA	720	1351	921	1012	846	972	807	610	1370	1159	139	654	712	938	674
AAACCCATAGTGGTGCTGCA	1110	1462	1339	1166	872	2168	1426	2491	2217	1246	1479	767	1120	749	948
AAACCTATATCCCTCCCAAA	3001	1336	2801	2554	985	3847	3479	1971	4241	2600	2348	3239	2012	1932	1113
AAACCTCGTGTGCAGTCGCA	272	436	315	362	280	282	416	525	339	502	382	155	515	213	362
AAACCTCTATCAGTCTGCAG	491	606	327	423	338	889	636	385	642	367	714	371	271	278	733
AAACCTGCTGATATTCCTGG	601	410	404	437	633	383	712	860	474	450	634	677	353	589	107
AAACCTGGTCATCATCACAG	111	202	118	177	151	455	312	225	160	207	227	111	55	187	165
AAACGAACGCCAGCTTTCAC	220	208	244	251	263	308	384	190	280	477	152	178	31	320	255
AAACGAGGCCAGTTACCCGG	759	255	562	495	624	1233	724	573	632	394	649	538	578	659	490
AAACGCTCTCGGAATTATGG	482	392	417	282	348	639	576	481	604	319	359	307	329	221	640
AAACGGAGTAGCTCTCCTTG	273	518	242	223	367	327	356	233	448	213	283	290	154	154	383
AAACGGTGCCTGTAAGTACG	130	166	221	172	52	270	135	105	145	0	140	145	141	190	108
AAACGTGCACGGTCCGGCCG	111	21	109	106	63	286	200	140	153	279	58	160	121	255	47
AAACGTGTCTGGCTCCTGAG	508	1009	905	409	446	626	657	506	1433	924	756	414	645	533	913
AAACTCACCAAGACACAGGA	496	824	438	529	370	608	685	580	490	874	258	215	736	502	503
AAACTCAGTGACACTCCCAA	1324	935	1215	1348	799	2295	1510	1833	2250	2274	989	744	602	1156	893
AAACTCAGTGACTCGATCCA	688	925	826	668	353	540	865	377	1469	495	591	439	900	864	1534
AAACTCATCACAATTCCGAA	404	1294	1058	489	548	681	1193	651	1449	1077	729	788	597	391	1017
AAACTCCCATCCTATCCAGA	182	116	164	193	218	53	279	337	100	289	298	162	149	286	322
AAACTCCTCCAGATGCCAGA	325	584	495	466	187	262	606	394	793	427	419	348	331	307	295
AAACTCTGCATGGTCCCCTA	160	484	405	242	421	1077	408	283	848	377	45	432	297	456	497
AAACTGACGGAGGAGAGGGA	908	1540	1619	851	579	1182	1286	628	1112	2350	650	938	992	753	846
AAACTGCCGGAGTTTCACGG	262	322	479	285	197	278	235	462	290	269	328	187	263	287	371
AAACTGCTGCTATCTCCCGG	594	834	530	517	422	1251	532	330	762	602	358	451	350	460	643
AAACTTACCGAATCTTCAGG	1814	1811	1559	1335	619	3413	2011	2534	3418	2094	1835	990	1441	878	2050
AAACTTAGGGCCACTGTTTG	409	778	585	409	397	749	593	278	507	214	429	163	356	544	484
AAACTTCCTCAGGGTACCCA	246	364	184	306	92	392	396	439	433	301	138	190	351	190	375
AAACTTCCTGGCTTACACGG	374	636	642	643	117	266	628	359	1380	864	698	343	571	470	599
AAACTTCTCCAGGAGCTGGA	816	772	1334	505	174	1026	710	1270	865	516	804	243	332	535	596
AAACTTGAAGAGCATCTGGA	643	672	1054	584	530	97	1063	429	838	1151	48	428	552	496	795
AAACTTGCTGACGTGCCTGG	398	551	503	205	938	616	500	399	296	626	321	329	177	462	749
AAACTTGGCAAGCAAACCTG	239	326	211	169	319	637	280	324	460	82	68	67	127	260	209
AAACTTGTGCAAGCAGAAGG	293	370	238	206	170	220	331	209	308	336	105	116	76	267	249
AAACTTTCGGAACACACCCA	368	116	347	517	156	842	563	337	746	638	96	217	370	385	615
AAAGAACACATACAGCCCCG	513	229	784	713	257	444	820	305	521	631	514	441	782	526	978
AAAGAACCTACAGAGAACTG	663	110	532	823	584	1418	811	1879	1124	802	519	438	892	526	950
AAAGAACTGCAGTTTCTGGC	1181	943	1584	600	495	2391	1095	1139	1632	746	1086	718	897	1231	1267
AAAGAAGAAAATACCCTCCA	195	266	285	163	163	261	220	64	384	134	163	103	410	114	212
AAAGAAGTCCCAGGAAACCG	753	1242	1875	1137	1431	1124	1754	1361	1223	811	769	814	1566	1722	2291
AAAGAAGTCTGATTATCCAG	689	409	408	507	539	556	451	235	956	322	434	204	359	605	712
AAAGAATGAGAACTTCGACA	369	513	451	336	331	560	522	551	696	701	313	60	176	337	873
AAAGAATGATTGCAGCCGAA	852	677	862	701	956	719	880	933	950	744	428	503	655	1106	717
AAAGACAGAACACAACACTT	380	267	422	186	381	1066	535	282	869	795	583	511	335	394	396
AAAGACAGAATCCAAGGCCG	563	161	277	663	335	556	679	334	222	488	534	488	435	1114	999
AAAGACGACGGAGTTGACCA	1977	1306	1913	1568	1671	3010	2230	1351	3544	3199	1822	491	1867	1522	2984
AAAGACTGACCCATTGACCG	377	672	499	443	325	370	487	617	332	835	8	239	271	314	137
AAAGAGAAGGAAGTACATGG	1621	2777	856	1304	1432	2776	1741	1886	2575	2726	2292	1198	2400	1266	2891
AAAGAGAGCCAGAATTGCCT	762	1392	1798	931	1091	1442	1708	875	2228	1318	998	1315	2162	1403	1505
AAAGAGATAGAAACTCACCA	250	494	354	401	358	732	382	536	567	320	135	264	267	239	420
AAAGAGATAGCAGTGAACCA	403	948	1026	759	866	2760	1128	351	2102	1004	657	847	1299	983	536
AAAGAGCGTTTGGATCAGGA	265	285	257	232	297	262	407	391	219	276	275	190	276	113	465
AAAGAGTTCGAATCACTGGG	646	645	722	366	402	623	719	1067	1180	423	430	389	261	713	518
AAAGATATGTGGCCACAGGA	535	524	745	551	662	291	646	1019	1067	922	411	137	355	495	632
AAAGATCACTACAAACACCG	1532	2869	1624	1590	693	1896	1800	1346	1799	704	1104	909	950	2095	772
AAAGATCTCCAATATCTCCT	503	1413	1496	799	1137	1986	1029	914	1382	2189	658	364	1101	1685	1296
AAAGATGACGGAGTTGACCA	1144	1075	1490	987	1218	2512	1507	729	2098	820	494	722	792	425	1067
AAAGCAATCCAGGAACTTGG	504	307	355	230	253	434	525	536	779	68	356	273	251	399	386
AAAGCACCGGAAGATCCTGA	680	756	869	694	239	354	766	441	1213	815	311	239	640	651	113
AAAGCACTACCCTTAGTGGG	315	267	292	301	232	453	408	33	89	345	169	245	311	289	307
AAAGCAGAGCGACTCGGTTA	157	187	463	196	175	289	252	207	71	468	175	120	79	360	291
AAAGCAGAGGAATCAGACCC	404	1286	452	592	505	1250	751	1093	1155	883	916	337	664	505	949
AAAGCATCACCTGCAAGGCG	336	376	332	236	131	626	448	359	552	148	391	267	379	283	608
AAAGCATCATTGTCAGGCAA	82	171	169	93	43	135	161	153	201	6	77	52	41	66	26
AAAGCCAACAACCAAAGCCA	308	414	437	306	438	74	509	636	767	502	279	199	111	187	453
AAAGCCAGCAGCCATAGCCA	350	275	461	411	469	903	539	761	926	606	474	204	275	256	781
AAAGCCAGCGACCATCAGCG	292	664	240	292	144	628	489	369	450	438	487	200	287	70	694
AAAGCCAGTCAGCAAAAAAG	262	399	133	276	265	685	257	249	352	341	298	164	257	419	374
AAAGCCATAGAGGTGCCCCC	341	310	145	253	144	299	346	185	241	304	392	202	204	137	157
AAAGCCATGTTGAGTGGCCC	469	303	448	285	158	359	518	330	616	57	250	256	234	223	75
AAAGCCCAGGAGTATGGGAG	378	584	497	270	111	933	467	472	469	407	408	356	525	325	458
AAAGCCCCTGAAATCAACAG	543	596	583	603	381	1154	663	525	717	645	398	381	702	399	850
AAAGCCCGCTCACTAGACGA	351	1043	289	650	395	1135	1129	405	1348	751	562	231	932	354	593
AAAGCCGATGAAGAAGAAGG	165	229	211	260	159	549	308	442	293	326	209	182	182	274	290
AAAGCCTCGACCACACACAG	339	417	278	269	328	985	463	237	695	303	354	313	259	701	379
AAAGCGCTCCCTCTACCGGC	673	2080	1245	1504	1334	1170	1218	904	1743	308	1235	1080	830	1139	1318
AAAGCGGAACCGGATCACCG	169	503	256	357	410	551	569	512	154	398	400	276	490	97	333
AAAGCGGCTGGAGGCAGCCG	121	314	297	268	280	380	330	261	367	451	217	226	260	352	380
AAAGCGGTCACCTTCCACAT	1137	1283	1300	982	780	982	985	1050	1585	705	998	645	1612	825	1511
AAAGCGGTTGAACCAAAGCG	306	512	659	507	520	779	746	781	1856	451	311	824	508	769	837
AAAGCTCTACAAGATGGCGG	430	1012	741	664	318	1050	762	981	1243	697	802	673	559	802	881
AAAGCTCTTGAACACCCGCG	248	293	320	246	510	400	347	251	627	235	326	180	109	178	228
AAAGCTGCTGGACAACACCA	143	0	245	165	36	220	243	0	261	278	158	83	124	55	207
AAAGCTGGAGGATTTGGCAA	134	211	62	117	89	113	135	74	144	71	59	30	88	86	83
AAAGCTGGTTTGGAAGTGGG	435	849	432	594	587	927	635	66	878	826	163	168	444	602	266
AAAGGAAGCTGAAAAAGGAA	219	439	265	217	208	471	277	173	197	453	390	86	374	395	451
AAAGGAAGTGTGCTGCCGCG	495	79	405	305	147	629	641	109	612	606	141	325	313	423	339
AAAGGAATGGAGTCTTCAGG	681	905	483	669	757	931	1013	842	1447	1275	447	379	588	390	1185
AAAGGACTGATGACATCGGA	959	1238	1114	812	668	685	1187	1361	1695	895	364	505	1136	492	1482
AAAGGAGCAAAACTTGACCA	215	171	427	309	76	617	385	596	660	431	198	204	241	546	47
AAAGGAGTCGAAGAAGTCCG	824	1086	336	864	853	660	1135	847	1257	870	737	771	832	2518	596
AAAGGAGTCTTTATGTTCCA	766	428	650	602	335	932	556	708	802	1226	592	444	225	636	668
AAAGGATCCTGACACTCGCG	172	235	195	285	316	178	460	386	472	208	195	194	329	115	287
AAAGGATGAAAGACTCCGAA	144	246	160	92	74	293	186	122	207	284	0	90	107	86	166
AAAGGATGCCTTCTGCACGG	540	461	376	457	395	422	488	436	598	419	386	262	254	337	674
AAAGGCAGCAAGAGGAGCGG	139	280	330	222	310	177	310	427	475	224	267	217	361	237	242
AAAGGCAGCAGATCTCTTAG	1088	2026	830	1177	808	2529	1522	730	2127	2171	2008	1227	1104	1716	1861
AAAGGCAGCGAGGAAGCCAA	126	151	187	115	19	119	173	243	266	76	99	27	97	129	30
AAAGGCATCGTGCTGCTCGA	34	260	413	225	240	350	414	222	575	480	220	105	333	83	382
AAAGGCCATCAACATCACCG	249	339	221	290	213	430	326	158	472	383	258	260	252	179	371
AAAGGCCGTGATCAAAAATG	519	595	627	441	376	383	617	518	795	893	650	387	425	390	445
AAAGGCCTCATGACAGCACG	339	639	832	475	391	1104	461	81	780	489	22	478	372	355	585
AAAGGCCTCCAAATAGACGT	1122	1932	1589	2348	1829	2742	2362	1978	5099	1950	1682	1578	1840	1491	2223
AAAGGCTACGGTTATGGCCA	228	232	415	209	192	69	252	228	374	305	208	200	162	214	441
AAAGGCTGATGGTCACCAGC	808	441	647	532	641	976	790	1180	861	281	155	209	360	369	580
AAAGGCTTCAGCCCACACCG	150	748	390	394	283	341	458	345	405	570	297	228	198	307	508
AAAGGCTTCGGTTCTCCGGA	427	311	322	339	416	232	434	771	691	745	309	234	302	685	512
AAAGGCTTCTTCAGCTACCG	264	296	263	200	278	33	391	182	499	419	94	201	245	309	531
AAAGGGCGAGAAGTCCAAGT	1238	1480	922	1388	1081	794	2348	1916	2083	482	1119	971	1205	2302	1512
AAAGGGCTAAGGGATCCATG	1993	965	1043	678	793	4127	1665	1076	2134	1270	1235	923	707	3078	2437
AAAGGGCTCATCCTTCCAGA	517	373	403	737	551	388	636	499	786	507	456	446	380	232	77
AAAGGGCTCTCTGGTCTACG	553	899	789	725	701	499	988	1235	800	874	684	365	338	1050	428
AAAGGGGTCATGGAACCCAT	251	618	415	298	221	694	406	396	566	498	483	348	164	86	532
AAAGGGTGTGTCGATGACAG	242	935	526	357	360	631	419	314	511	423	221	137	297	500	204
AAAGGTAGATACACTCACAG	214	490	581	471	402	152	718	1018	719	348	676	215	327	444	383
AAAGGTCTCGTACCTCTCAG	773	2169	1169	946	827	1403	915	677	1700	1447	665	359	882	984	922
AAAGGTGAAGTCGCTATCGA	750	587	1324	746	872	1343	1240	1072	2007	2013	915	450	1262	1318	1509
AAAGGTGCCGAAGAGCGCCC	1203	2047	2941	1986	969	1631	2147	2340	3100	2010	2300	1421	1547	1238	1942
AAAGGTGTGGAAACTCGCAG	248	336	270	344	204	374	397	500	567	158	248	201	312	380	259
AAAGGTTGAGGAGGAGCCAG	422	1000	653	526	319	864	810	593	1203	125	453	534	741	640	563
AAAGTACCAGAGCTGAGCCG	120	339	287	177	280	359	330	259	249	150	298	466	172	206	201
AAAGTACTCGAAGAAGTCCG	535	935	796	495	481	95	623	362	921	411	516	298	136	1114	571
AAAGTAGCTGAGTTTCTCAG	528	1876	832	1128	425	1939	919	377	1242	1376	288	769	1125	478	1250
AAAGTCATCTGGCAGGACGA	254	334	373	270	227	230	351	262	492	256	251	93	238	266	301
AAAGTCCTCGGACAAAACCT	1437	1027	1490	1135	734	1489	1626	667	1877	1756	65	473	833	1622	1381
AAAGTCTTCTCGGGGAGTGG	538	1027	467	706	570	150	872	789	1102	508	442	866	128	624	1057
AAAGTCTTGGAAAAATGCCA	188	220	173	53	160	350	221	63	266	121	187	116	177	368	139
AAAGTGACTGATTTGATACA	293	678	427	402	480	995	528	656	1185	445	262	198	467	242	660
AAAGTGAGATCATTCAGACG	455	289	520	176	183	576	346	184	543	598	329	322	264	441	192
AAAGTGCAAGAGGATACCCA	957	1111	1341	1209	734	1408	1280	668	1696	427	253	974	834	967	1289
AAAGTGGCAGAAAAACCGGT	360	555	602	294	298	124	416	205	570	503	328	259	24	193	463
AAAGTTCCCAGGGAGTAACA	353	518	347	326	178	279	429	168	249	558	74	245	316	369	425
AAAGTTTCTGTCTTACCTGG	2452	2714	1785	1822	1946	2299	2665	1460	2596	1660	2000	1393	2510	1185	2133
AAATAAATATTGTTACCTGG	500	368	611	352	278	548	539	462	593	323	508	299	478	308	606
AAATAACTCACATCACACAA	271	790	558	482	363	533	574	668	675	952	84	191	334	830	103
AAATAAGGCGAAGATCAACA	227	401	553	412	206	648	508	788	144	111	330	250	424	584	53
AAATAATTAAGTATGCACAT	1331	1542	1177	1070	1389	774	1609	654	2517	1725	581	1343	1242	1137	2237
AAATACCTCAAGAAGCCCAA	591	1005	961	569	541	1389	738	687	1186	1498	454	509	669	915	734
AAATACTGCAAGGTAATGAG	236	404	258	268	107	196	258	299	278	182	274	32	205	165	261
AAATAGCTACGGTGAACCCG	200	167	283	140	92	138	225	154	315	70	146	114	165	89	170
AAATAGTAAAGCCACCAGCA	113	22	116	90	105	138	115	57	83	113	107	103	62	92	71
AAATATCAACAGCTACAGAA	153	530	786	507	348	468	874	133	554	923	311	371	326	541	197
AAATATGGAAGAAAACAGGG	338	970	447	555	651	1142	826	418	1049	493	501	450	422	562	675
AAATCACAACGACATCTAGG	716	935	299	541	450	533	680	915	922	978	65	645	596	1010	877
AAATCACATTCTCCAATAAG	462	826	670	483	667	434	806	721	822	666	174	378	311	558	1226
AAATCAGAGAAACCTGAACG	80	251	107	68	85	352	133	152	321	118	218	40	137	194	212
AAATCAGCCACAACACCCGG	491	581	698	745	565	798	847	807	947	1021	640	291	232	413	1127
AAATCAGTAGAGGCTGAGAG	245	419	137	238	261	408	385	115	54	236	344	177	266	156	440
AAATCATTAGTGAAGAGCAC	622	474	650	456	606	1488	896	321	456	948	438	485	730	839	450
AAATCCACCAGGAAAACACA	222	208	277	226	167	186	312	365	382	217	210	192	222	219	361
AAATCCAGAGAGGATGAAGA	211	235	209	193	128	378	217	145	363	336	188	147	177	70	214
AAATCCCCCTGAAGGTACCG	266	343	240	273	255	496	282	150	527	269	55	203	199	214	405
AAATCCTTGCAGCAACCCAG	183	221	134	130	225	113	142	161	273	108	153	148	58	103	161
AAATCGATCCCACCATCCAG	386	568	505	458	482	370	516	587	435	574	256	364	240	92	731
AAATCTCCAGACGTTCTAGA	266	578	335	341	402	563	468	585	837	498	550	308	515	306	623
AAATCTCCTCAGAGCCGCCG	620	670	271	398	180	503	459	365	809	230	256	178	391	267	498
AAATCTGGATTATCACTTGG	864	787	935	846	462	1125	1268	229	1167	400	858	245	716	425	769
AAATCTGTACAAACCAACCG	372	412	194	227	249	110	317	204	639	281	229	134	42	482	425
AAATCTTACCAATACACTTT	604	886	607	776	852	331	884	406	573	955	525	429	618	700	1310
AAATCTTCATCGTCGCCGGG	527	517	543	543	213	975	727	577	73	489	748	328	339	305	724
AAATCTTCCCAAACTCCGTG	389	187	526	427	228	1136	573	530	9	800	321	237	271	623	558
AAATCTTCGATGTGAAGGGC	893	1562	1174	778	575	1219	1177	1392	2270	1104	791	857	901	609	1327
AAATCTTGTGAACCTCATCG	208	385	359	192	388	553	362	303	346	407	269	160	226	466	251
AAATGAAGATGCCAACCAGG	259	379	216	242	169	308	327	120	271	445	179	203	360	215	260
AAATGACAGCAACTGAACAA	1026	1653	970	1200	612	570	1405	833	1030	1451	945	453	1096	220	1550
AAATGATGCAGGACTCACAA	785	620	800	462	900	1271	938	688	1356	736	802	572	612	854	727
AAATGATTCTGCAAACCTGA	541	537	409	532	299	13	625	566	578	796	299	86	18	380	680
AAATGCACACAGATAATCAA	314	706	730	418	347	413	735	356	110	803	355	357	320	473	841
AAATGCCCAAACCGTCCACG	1532	692	1353	1040	386	1369	1386	631	1421	415	1046	777	1059	396	1318
AAATGCGGCCACATGAAGAG	703	2205	1101	779	458	626	821	1656	954	1669	991	207	876	721	743
AAATGCGGCGCGGGGCACAG	141	161	188	160	125	129	224	338	77	0	194	60	108	155	183
AAATGCTTCCAAATGTCACG	172	387	537	261	309	314	333	502	570	363	350	112	152	297	340
AAATGCTTCTGCCGGTCCAA	479	67	655	614	547	230	1192	544	689	47	650	382	414	532	813
AAATGGAAAAGAAAGCACAT	536	312	345	326	512	1182	621	736	869	315	244	218	352	360	547
AAATGGAGCAGGAAGCCGAT	581	430	297	594	525	489	623	768	590	147	546	266	376	423	542
AAATGGCTCGGGAGACCCTA	142	24	83	135	128	93	198	16	200	38	80	125	139	40	248
AAATGGTACCGAGAGAGCCA	518	169	632	567	412	596	645	802	531	504	333	381	416	374	274
AAATGGTGTCCGAGAGACCG	352	180	316	304	180	457	414	257	653	398	250	107	138	182	314
AAATGTAAAGAAGGATACCA	372	554	455	343	290	190	439	676	684	493	353	134	407	439	481
AAATGTACTGTGATGTTCCA	392	879	828	284	501	488	862	493	1209	1318	631	463	125	312	1060
AAATGTCAGACAACAAAGAA	325	110	181	266	175	142	326	265	64	361	204	156	93	304	315
AAATGTCTCCCAATGAGTGA	320	199	427	250	293	256	557	356	260	452	291	95	302	300	385
AAATGTCTCCCGCAGACCCA	278	542	256	322	286	784	476	315	1013	767	214	258	312	408	410
AAATGTCTTCAGATAACCAG	681	1963	1454	1747	757	2011	1631	1551	2320	1735	1277	959	1032	287	1766
AAATGTGCCTGAAAACCAAA	359	482	271	276	323	279	519	480	907	275	112	282	212	381	324
AAATGTTCTGTACCACACAT	645	709	992	661	243	1258	830	357	670	1155	634	804	542	633	1224
AAATGTTTCGAGAAGATCAT	587	905	575	434	567	303	876	706	1104	847	124	375	699	511	779
AAATTCATGGGACTTGAAGG	350	552	264	321	54	86	293	345	550	166	243	215	209	230	518
AAATTCATGTCCAATTTGCA	527	291	513	396	420	57	400	278	251	350	372	108	321	198	396
AAATTCCTCCACCAAAACAG	413	328	634	342	187	267	414	425	651	433	435	252	271	357	556
AAATTCCTCTTGGAAATAGA	398	619	624	317	198	459	440	393	360	234	418	285	256	305	303
AAATTCTGCATCAGAGGCGG	278	406	283	422	296	673	550	280	664	414	214	175	457	468	465
AAATTCTTCCTTAATGACAT	813	1349	519	915	281	1310	1145	389	717	649	579	693	737	708	1189
AAATTGAAAGAACTACCAAA	655	1481	1141	1050	543	1276	835	146	1671	629	557	268	485	1150	875
AAATTGCCTGAGAAGCCAGG	123	220	312	297	29	434	272	63	293	279	205	116	338	264	294
AAATTGGCAAAGTCAAAACG	316	997	683	692	539	709	692	761	1027	360	776	164	710	597	474
AAATTTATCCAGACCCACCA	778	695	691	975	594	2015	1231	1029	1550	1416	628	505	1170	941	1145
AAATTTGCGTACAAGAAAAT	161	462	178	251	193	418	223	204	372	356	296	76	231	358	314
AAATTTGTTTGGCAGCCCCG	376	943	870	1137	353	1128	899	496	1522	843	522	601	682	637	722
AACAAAAGTAACAGATGTAG	449	282	239	269	190	459	658	267	681	450	361	357	387	163	471
AACAAACCTGAGGGATACAG	213	404	336	186	344	167	337	127	186	36	316	172	231	368	430
AACAAACTATAATTAACAGG	1294	1541	2147	1132	1826	3952	1805	1709	2646	1504	1282	1003	1477	2408	1868
AACAAAGCAGACTACCCAGA	440	651	829	465	469	642	593	649	647	727	862	333	423	578	1305
AACAAAGGAGATGGACCCCA	387	694	732	527	180	433	672	386	883	721	398	315	484	363	521
AACAAAGTCTTGCAGTGGCG	289	321	300	132	165	368	226	133	61	331	123	151	209	86	68
AACAAATCCACCTTACAGAG	360	565	377	240	68	445	494	630	896	339	255	215	248	443	653
AACAACACTCACCCACTACA	606	586	996	1374	1144	4068	1038	1150	1379	1789	208	623	918	1137	1327
AACAACAGAGGAGAAAAGCA	480	306	358	492	353	424	483	166	510	429	439	266	286	570	168
AACAACAGCTTGAGACTGCG	382	414	132	396	194	598	415	645	932	417	566	225	414	712	357
AACAACCCCATGAATCCAGG	295	343	698	365	288	240	526	963	639	496	534	238	464	81	492
AACAACTACCATGGTGGCCA	231	254	136	172	157	311	257	58	364	218	186	160	96	174	257
AACAAGAAGGAGATTCAGAA	1043	2825	1117	1343	1126	1524	1503	1265	1949	988	2043	981	1014	1685	1739
AACAAGATAAAGACCAACGG	751	1188	845	932	743	1315	1083	675	337	1665	727	182	379	1396	413
AACAAGCGCCTTACGAAAGG	240	244	203	218	231	54	331	118	492	322	216	152	266	249	429
AACAAGCTAGAACTGCAGTT	346	264	230	342	494	334	512	496	234	424	669	149	356	912	446
AACAAGCTCCCCAGTAACCG	586	377	623	355	465	317	540	496	914	429	311	426	311	482	220
AACAAGTAAAGATCTCCGAG	292	473	547	432	463	950	541	66	687	677	565	430	393	580	490
AACAAGTCTTTGGCACCACA	462	562	417	296	314	665	592	381	986	686	218	230	315	275	416
AACAATATCTGGCTCAACGA	420	240	247	249	179	323	437	161	536	208	322	271	210	228	370
AACAATCTCGTAAAACATGG	478	530	348	412	226	407	442	616	650	362	383	353	298	555	520
AACAATGCCCGTTTGCTGCA	154	145	288	194	89	290	291	101	411	170	240	76	112	175	384
AACAATGTAGAAAATCACAT	553	628	359	1059	479	1087	558	540	653	371	472	333	141	357	340
AACAATGTGAGTGATCCGAA	143	252	83	176	127	116	264	117	349	169	158	93	96	149	178
AACACAACAGTGTTAAACCG	268	770	660	732	343	1074	642	673	778	450	563	217	176	440	920
AACACAATCTGGCATCCAGA	432	611	542	440	278	317	512	418	1140	605	470	348	288	291	557
AACACACGTGATAATCCAGG	378	516	483	386	254	588	579	470	520	424	212	287	550	294	302
AACACAGCAGAGCAGAGTGA	188	148	291	208	258	351	270	30	196	260	161	201	256	141	229
AACACAGGAAGTATGCCAGA	201	306	356	442	206	484	562	221	157	279	515	370	96	192	638
AACACAGGAGGAAATCAGTG	371	778	581	803	548	1638	746	1043	1466	706	552	482	249	1108	561
AACACAGTCACCATGAAGCT	272	456	306	259	180	360	274	132	578	285	314	187	214	173	276
AACACATCTGACCTACAGGT	436	369	556	356	232	294	556	515	794	763	269	223	150	205	532
AACACATGCCATTTGTACGA	491	610	433	421	104	428	558	199	514	1511	939	380	501	346	712
AACACATTAACCTTGACAAA	387	466	291	245	157	284	520	279	67	359	241	45	145	261	92
AACACATTCGCAAAAGAGTG	409	548	507	251	232	883	533	316	972	702	372	535	254	337	596
AACACCAAAGACTGCACGCG	637	849	604	941	915	1232	1522	888	1073	1839	1186	775	1136	1228	1294
AACACCAAGACTTCCCCAAG	247	210	145	187	144	352	255	271	270	243	45	192	26	148	220
AACACCAGCGAGTAGAGCGG	303	660	324	398	199	451	509	387	432	605	51	330	311	465	420
AACACCAGTAAGACACGAAA	260	517	462	346	418	513	548	168	587	591	484	218	310	423	557
AACACCAGTGAGTAGAGCGG	398	124	456	434	281	61	433	646	125	717	532	250	235	805	399
AACACCATGTCAAAAATCCG	365	445	186	266	211	275	496	347	445	338	261	107	334	283	413
AACACCGAGTCCTTGCAGCG	250	356	389	252	70	599	335	307	255	580	72	223	174	179	250
AACACCGGTGAGGTATATCG	186	539	151	250	258	398	396	386	245	627	188	187	246	365	293
AACACCTAGCACAGTTCCCG	792	1072	842	853	144	1094	795	1001	196	862	624	261	812	822	108
AACACCTCGTCCACTGCCGG	596	326	154	522	103	530	706	506	932	264	465	368	295	429	726
AACACCTGAGAGCTTACCAT	357	562	324	255	350	783	463	232	468	278	95	224	10	441	448
AACACCTTATGGTATGACAA	1007	1114	752	702	541	1832	942	317	1777	1500	1048	545	1093	767	714
AACACCTTCATGAGTCGCAC	507	503	237	682	101	603	561	848	959	708	465	478	672	638	1618
AACACGACCAGGAGCTACAA	585	800	542	701	818	927	1003	1091	1343	718	303	498	163	533	944
AACACGCTCATCACAATGAG	374	668	787	438	497	256	769	740	848	2102	542	361	702	877	540
AACACGCTCTTCATCCAGCG	320	556	541	344	540	1200	697	398	775	510	528	383	415	568	404
AACACGGGACAGCCACCGAG	252	187	460	321	150	371	416	171	324	351	161	34	182	157	415
AACACGGGCACATTCCCAAA	822	788	601	924	591	936	1137	1483	1440	1196	730	766	897	1335	922
AACACGGTCTTACACCCAGG	356	252	251	186	256	379	368	357	419	436	223	73	214	175	288
AACACGTTCCAGGTGAGCCG	511	1240	780	491	560	631	765	589	986	980	476	159	459	754	923
AACACTCTCGGCGGTCCACG	85	525	421	507	204	486	448	463	28	381	397	331	283	126	61
AACACTGCTCCCAAATAACG	586	445	540	600	517	714	917	801	1190	704	396	832	256	1203	1248
AACACTGTGTCGAAGATCCG	278	417	223	466	65	633	458	7	319	679	178	284	277	364	502
AACACTTACTGAACTATCAA	459	434	354	401	764	463	563	398	835	1273	356	246	277	365	580
AACACTTAGGAGCACCATCG	776	1771	1317	882	954	877	1040	1020	1184	1061	899	499	605	1013	1027
AACACTTCAAGATAATCAAG	443	374	560	463	592	270	501	396	331	663	355	313	235	571	738
AACACTTTGAGCACTCCCAG	1791	1170	2840	2876	1400	1555	3303	976	3453	1588	1417	2220	2063	2093	1789
AACAGAACAAGGATCAGGGG	774	843	953	1165	731	1576	1440	892	1328	581	631	645	703	341	924
AACAGAACAGTGAAACATCA	1467	2033	1763	1149	779	920	1138	1745	2290	2977	1566	1059	1275	1425	1532
AACAGAAGCACTCTGCCTGG	311	233	483	197	173	508	400	479	36	295	352	268	95	276	410
AACAGAAGCATCTTTCACGA	618	818	795	479	330	814	652	535	1072	533	654	447	231	524	434
AACAGAATGGAGAAACACAG	389	280	351	286	164	251	427	467	519	445	313	177	261	129	430
AACAGACCAGAAGATTACCA	688	531	784	1837	367	710	1096	666	739	1080	944	664	1223	1017	110
AACAGACTCACAGTTCCACA	489	669	701	823	450	1109	1298	281	1523	1425	664	420	202	981	1023
AACAGATGCTGCGATCCGGC	460	278	183	407	321	750	481	307	751	273	395	212	293	299	371
AACAGATGTGGCAATAGCAG	248	383	155	253	102	214	282	229	479	174	98	116	22	207	385
AACAGATTCAAATATAAGTG	663	240	681	770	599	582	762	1095	521	533	648	255	538	719	573
AACAGCACAGGACCACCAGG	273	733	631	419	290	540	614	451	882	238	231	210	110	687	476
AACAGCAGTGAGGATGGTGA	244	488	299	343	295	728	435	533	736	312	233	199	122	398	444
AACAGCATCCCACTGATGCA	132	137	259	161	141	240	321	299	355	194	151	51	155	79	269
AACAGCATCTGGATAAAACA	250	501	458	372	129	90	597	395	751	506	290	241	379	567	804
AACAGCCCAGGAGACTTCGG	628	640	715	463	366	424	391	197	490	577	500	429	164	329	578
AACAGCCTCACTTACCAGCG	204	243	98	125	174	718	279	280	99	432	135	175	192	248	4
AACAGCCTCAGGCTGAGAAA	796	1060	1454	360	897	728	965	487	1073	1436	933	343	634	1044	1039
AACAGCCTCCAGCACCCGGG	1137	979	595	658	553	287	667	170	1238	1347	560	471	406	855	1184
AACAGCCTGGATCCCCACCA	315	296	293	305	179	258	380	452	482	249	245	314	234	650	288
AACAGCTACTACTTGTCCAG	452	495	545	451	180	713	502	750	518	251	317	272	251	183	487
AACAGCTGTTTACCAAGCGA	308	626	478	204	91	189	485	261	55	231	406	314	361	378	528
AACAGGAGAGGATTGAGGAG	220	569	616	346	277	193	358	457	668	484	260	112	10	480	293
AACAGGATCCACTCACCCTG	86	446	374	402	211	433	532	417	624	445	408	128	204	346	423
AACAGGATTGAGGAAGCCAA	340	477	441	363	550	375	461	590	417	529	458	401	150	654	447
AACAGGCCCGAGCTACCAAA	230	170	32	205	133	118	341	172	292	158	87	209	180	260	301
AACAGGGTATAGCAGATACA	388	633	581	413	423	267	558	26	404	389	265	264	330	305	684
AACAGGTCATCGAAACCATG	352	457	90	249	220	726	463	429	671	217	358	344	242	329	494
AACAGGTTGGTGGTGCTCCG	254	447	599	446	387	313	495	710	531	302	466	393	202	380	463
AACAGTATCAGGGACAGGCA	206	329	215	289	476	1152	469	281	504	698	337	221	205	383	331
AACAGTGCCAAGCAGCCATA	415	743	419	338	566	391	682	342	755	564	306	456	440	623	540
AACAGTGGCAACATGCTTGG	380	594	683	358	313	388	593	496	732	720	483	497	78	448	482
AACAGTGGCCTATATCTTCG	470	720	690	350	615	304	573	545	624	803	537	281	155	505	592
AACAGTGTAGACTTGATTGA	1571	2663	2436	1758	1189	2822	1715	2030	1144	1197	671	1482	874	2375	1776
AACAGTGTCATGGAACCCCG	960	607	1201	879	672	892	1023	736	1746	1071	734	433	552	251	1218
AACAGTTCTTCATCCTCACA	470	493	509	299	136	451	556	290	303	713	359	171	561	398	622
AACAGTTCTTGTGTATACCG	333	267	514	208	112	409	346	441	440	512	212	121	217	402	139
AACATAAGCAACATACCTGC	944	1033	733	803	488	944	1051	1104	958	525	506	447	545	664	1281
AACATCACCGACCCGCCGCG	507	1004	1192	830	449	1176	712	1072	1306	705	669	269	1052	655	916
AACATCATCCTCTATTCAGA	1989	1716	1454	1062	1162	739	2119	1476	2709	1815	1630	565	1249	1196	1588
AACATCATGTGGCAGAGCCG	543	892	495	515	308	1545	507	407	670	498	142	230	370	384	757
AACATCCTCTTGCATGACCG	934	1016	536	1147	511	1323	1518	1314	1815	1116	618	1407	556	1118	619
AACATCCTGAGACAATCCAA	1657	882	1154	1068	591	1307	1207	1077	1570	1779	910	1368	903	798	1844
AACATCTGAGAAATTTACGT	1565	2466	1442	1327	1426	775	1561	1633	1258	1038	1574	1349	717	1446	1057
AACATCTTCCTGGGGCCCCG	565	622	432	494	356	245	603	484	664	718	344	531	369	454	760
AACATGAACGGACAGCTCAA	229	394	240	161	179	286	369	61	371	655	198	129	217	254	0
AACATGAAGAAAAAACATGA	197	173	282	119	160	110	193	93	61	127	182	119	87	35	239
AACATGACTAGCAAGAACCG	544	489	306	747	376	1215	601	505	928	248	475	374	268	681	690
AACATGAGTAACCATCACCG	1071	1212	749	693	232	1584	1153	623	1325	1993	939	718	707	1693	927
AACATGATAGAAATCATCCG	134	204	465	202	96	348	203	318	232	137	180	128	165	417	130
AACATGATGTTGGTGACCGG	650	747	557	424	289	1000	608	687	1246	629	228	252	476	461	822
AACATGCTAATGAGTCCCCG	624	500	305	525	228	860	495	392	1125	370	409	365	600	419	113
AACATGCTCCGCCAGATCAT	773	1354	929	598	620	618	909	887	835	946	613	660	500	1367	736
AACATGCTGCTTCATGACGG	444	299	339	196	233	556	501	475	503	350	373	319	542	271	299
AACATGGCTGAAGGAAGCCG	47	451	307	223	91	199	312	297	375	381	179	160	51	232	86
AACATGGGAGAAATTGCATG	3923	601	2265	1449	768	1896	2777	1761	2889	2374	548	1384	1559	2657	2965
AACATGGTCACCTTCCAGCA	880	651	461	684	470	665	1218	910	1224	657	537	574	798	899	995
AACATGTCTGAGTCGGAGCT	482	607	180	466	241	273	619	380	736	523	365	317	290	359	400
AACATGTGCCTCCATCCCCA	370	441	392	404	387	783	658	370	461	441	1052	330	459	241	276
AACCAAAAGTTGATAGAAAC	873	1228	1038	975	1204	645	1800	1409	433	1165	1230	960	1299	1177	1656
AACCAAAGAGTGGGTCATGT	1184	1471	1334	925	968	1878	1327	459	2481	1741	519	436	1079	520	1294
AACCAATGAGGCCATAACGA	500	585	556	299	155	917	542	425	783	489	392	306	554	676	601
AACCAATTCGAAGATCCAGA	340	274	586	266	334	438	511	242	977	881	501	269	460	611	421
AACCAATTGGACAAGTCTAT	555	774	978	843	642	497	946	832	1181	402	564	344	429	1079	628
AACCACAGCAAATATCGTGG	655	461	1147	752	295	1277	774	772	580	1095	606	689	767	562	1239
AACCACTGCGAGTTTGTGTC	1311	1656	1213	1005	976	3209	1228	1194	1811	978	951	583	1306	1755	883
AACCACTTACCCAAAAAGAA	1079	440	1365	881	977	1489	1384	1192	1648	1157	815	643	1352	817	1351
AACCACTTACTAGAGTGCGG	1100	539	608	511	1129	454	719	569	1095	914	345	439	361	522	635
AACCACTTTCCAAAAAGCAG	488	677	722	585	739	850	822	448	1214	200	861	378	283	949	691
AACCAGACCCGCACCTACGA	395	711	765	392	186	842	715	479	630	563	329	300	390	666	758
AACCAGAGCGTGAAGAAAAG	201	369	383	337	154	721	271	317	188	215	277	125	249	324	111
AACCAGCAGCGCAAAAACGG	232	291	406	479	56	355	360	527	666	360	328	131	99	368	264
AACCAGCCGCACAAGTGCCG	358	203	359	303	286	89	600	273	451	405	253	156	141	199	424
AACCAGGCTGAGATTCTGCG	886	988	689	728	633	937	1261	1427	1325	1193	698	654	712	1705	1256
AACCAGTGCTGCCAGCCAAA	144	276	146	178	115	65	243	288	337	249	137	63	161	155	282
AACCAGTGCTGCCAGTCAAA	183	286	319	324	162	501	358	192	450	234	11	752	267	342	434
AACCAGTTCGTGCTGACGGC	286	406	615	313	237	584	521	266	751	475	351	290	303	148	248
AACCAGTTTGAGAGAAAACA	313	368	350	197	135	323	396	454	260	403	308	208	200	121	449
AACCATACTTGGCATCTCCG	82	133	17	76	66	174	123	209	88	191	0	39	94	96	174
AACCATCTGGAGGATCCTGA	352	435	475	282	261	466	466	292	557	316	450	348	446	394	551
AACCATGAGAGCCAAGATGA	262	354	221	281	273	389	456	340	455	296	111	268	304	373	313
AACCATGCACCATCACCAAG	1074	863	985	1123	1234	3740	1375	1174	1388	2591	1433	842	1324	837	429
AACCATGTTCAGCAATCTCG	308	349	240	277	142	275	449	257	411	54	255	228	770	351	546
AACCCAACCTTCTTTCACAA	641	428	460	599	519	1186	971	845	1047	800	550	665	721	861	1015
AACCCAATAGTACCTCTGTA	372	288	274	304	171	343	422	413	486	185	299	226	219	268	506
AACCCAGCCACACTGAGCGG	124	186	185	97	43	180	151	131	248	155	88	68	78	72	143
AACCCAGGTGACCATCGCGA	422	208	176	238	300	54	510	539	631	244	269	266	327	230	412
AACCCATCATACTCTCACAT	1037	1013	776	898	622	733	1436	1290	1661	884	491	278	621	934	1147
AACCCATCTGCCAAATCACG	220	384	519	342	264	632	504	357	556	718	422	261	514	272	740
AACCCATGTCAACAAAAGAC	144	85	242	179	80	159	190	298	256	151	126	61	232	162	273
AACCCCAGCACGTTCCACAA	224	402	242	262	234	278	332	303	270	83	321	242	221	270	232
AACCCCAGCCAGTATAAAAG	517	1234	1389	1215	850	1443	1124	972	1374	1219	849	942	393	624	1178
AACCCCAGCTCATATTCAAG	581	1296	745	397	1367	1316	1044	440	1726	1601	1509	607	978	637	1456
AACCCCAGTGAAAGTGACAG	409	729	453	407	101	392	531	317	242	266	435	364	360	442	356
AACCCCATACTCAAACTGCA	433	883	391	502	192	155	656	265	127	790	335	128	510	619	672
AACCCCATCATCAGCTACGA	413	206	300	292	252	366	462	434	529	492	356	120	203	300	402
AACCCCATGATATTCCCCAG	515	798	595	483	354	1039	784	465	856	648	549	374	445	530	1060
AACCCCCAAGAACTTCACAG	1064	869	1006	779	1127	468	1383	925	779	1418	591	257	987	726	923
AACCCCTTCGAGCAAGACGT	296	469	333	381	154	469	572	264	751	685	442	224	338	772	529
AACCCCTTGCAGCAGCCCCG	359	410	331	218	47	24	421	431	458	515	361	342	200	392	549
AACCCGAACCCACCAACCAG	809	1163	960	484	307	1275	430	486	1092	672	640	488	479	448	793
AACCCGCTCAAGGAGCCACT	628	335	349	562	526	808	732	383	587	320	342	396	204	511	602
AACCCGGACGAGGACCCGCG	441	111	381	344	241	694	461	528	742	360	456	221	366	400	362
AACCCGGCACCACCTCCAAG	631	607	443	518	415	797	810	414	826	396	439	1820	530	861	719
AACCCTCTCTTATTGCGCCA	748	575	475	602	279	266	596	449	1287	717	105	353	438	711	1068
AACCCTGCTTCCCATCCCCA	1216	1434	1573	838	831	1719	827	801	1042	1391	625	620	1053	669	1318
AACCCTTCAGACACTCACAG	409	469	612	363	325	511	569	295	532	150	235	234	217	259	275
AACCCTTCTGGATCTCAGCA	540	1233	1176	980	565	1564	1578	1356	972	3021	363	621	412	1388	1153
AACCGACGATGACAAATACA	1168	1026	1215	668	729	897	1516	887	1450	1076	748	450	591	1337	930
AACCGCTACCCACCTCAGGG	53	133	118	48	29	100	81	55	115	66	71	81	29	59	126
AACCGCTCGAAATAAGCCCG	306	172	241	163	246	335	334	379	131	556	189	311	251	400	502
AACCGGACAGAAATTCACCC	680	831	786	786	1021	1677	1023	375	643	1184	789	791	609	849	1312
AACCGGCATGGCCAAAGCCG	186	280	281	156	97	43	239	272	11	288	151	75	165	156	204
AACCGTCGTCACCTAATCCG	1200	1675	691	782	672	1215	1481	632	2176	1062	1250	544	853	1161	724
AACCTAATATCTTCAAATGG	702	249	1006	605	691	353	791	358	347	804	1099	606	638	374	813
AACCTACCAGAGCACACCCA	2143	2850	1071	1390	1720	1967	2375	1455	2961	1253	2188	1011	1751	1906	3724
AACCTACCTGAAGACTGCAA	1225	2248	1837	1012	628	2566	1551	820	1734	1472	1018	1039	532	1366	648
AACCTAGAAAGGCTGTTACG	278	342	784	459	871	464	840	851	1342	1375	286	342	443	751	588
AACCTCAGTAGCCAGTTCAG	521	1330	1271	827	579	427	745	810	1068	845	926	642	698	678	884
AACCTCCACTATACAGACAG	897	653	433	621	574	393	1047	1179	1173	1242	695	460	755	901	755
AACCTCCCACCAAAAAGCCC	1843	485	512	605	410	218	910	598	914	1609	821	747	706	1041	1254
AACCTCCGCGACAAGCTGGA	296	80	523	244	355	520	441	351	708	439	57	222	383	454	236
AACCTCCGCGGAAGCCACCG	373	285	340	507	193	136	588	1101	926	767	558	420	477	917	618
AACCTCCTCCAACTGGGAAG	264	396	303	236	259	741	312	267	690	477	285	226	243	247	294
AACCTCCTCCACCCGGACCA	266	323	434	199	217	176	440	641	469	242	351	161	301	521	378
AACCTCCTTGGGCTTTACGA	373	574	582	588	358	885	563	736	764	474	171	312	540	290	514
AACCTCGAAGATCAGACCCA	2027	1427	2709	1770	636	5683	1868	3456	2741	1933	1495	1511	1349	1204	3677
AACCTCTCACCAGCACACAA	960	1248	551	430	745	667	723	537	1481	506	670	531	580	947	1409
AACCTCTTAGAAAAAAGAGT	488	723	502	623	415	719	765	472	558	842	28	37	338	246	494
AACCTCTTCCACCTTCCGAG	575	344	631	538	378	852	553	446	811	553	273	419	504	381	145
AACCTCTTCCCCTTTCCCCA	338	718	1886	596	471	494	796	332	466	804	921	655	509	910	887
AACCTCTTCTTCCTGCCGGG	407	880	401	583	332	504	601	652	901	817	490	146	299	652	468
AACCTGAAAGAGTAAAACCG	258	203	283	110	134	161	274	112	391	261	146	172	156	167	293
AACCTGACGGAGATGTCCAA	762	882	1088	773	395	1470	899	1103	1413	1455	678	578	831	898	917
AACCTGCGTGAGGTTCCGGA	194	494	346	354	181	326	428	556	186	875	87	101	332	499	447
AACCTGCTGCAGCAGCCGCG	970	1023	1329	642	714	1534	1123	536	1168	1436	1129	819	917	1084	991
AACCTGGAGAACCGCTTCAG	318	193	105	285	307	393	346	428	505	296	228	209	247	243	635
AACCTGGTAGATTACCTGGG	322	178	245	211	127	321	269	395	396	255	68	474	132	259	151
AACCTGTCTAAGCTCCGAAG	340	439	543	465	474	1194	705	614	784	820	509	179	302	851	446
AACCTGTCTGAAAGATTGCA	319	264	564	288	36	451	555	487	653	377	355	439	333	278	816
AACCTTCCAGGAAGTGGCAG	668	805	714	496	545	626	827	1164	1587	934	382	382	391	1061	966
AACCTTCTCCAGAGGTCAAA	592	182	414	376	559	805	735	175	776	751	303	417	457	337	457
AACCTTGATGAAATTCCCGA	1073	2459	2020	939	1332	976	2242	1907	3620	2601	1093	1361	1616	1844	1635
AACCTTGGAGACCCACAGAA	205	226	550	330	161	400	358	598	744	266	353	217	234	185	425
AACCTTGGCCGCCAGCCCCG	362	401	855	286	275	702	467	373	453	521	543	287	472	512	346
AACCTTGTAGGAATACGTGG	482	549	647	530	626	791	747	503	1033	265	447	494	377	733	866
AACCTTTCACACAAGATGGA	478	754	535	385	351	677	642	407	909	737	622	350	388	778	465
AACCTTTCAGAGGAGAAAGG	261	393	336	277	79	725	379	365	390	628	328	245	243	275	455
AACCTTTGAAAGATACCACA	3293	2820	3140	2068	1560	3985	2203	1836	3134	473	1882	7644	1659	3021	1823
AACGAAATAGCCCGAGACCG	151	211	133	120	129	260	279	38	443	244	115	105	138	233	313
AACGACGTCTTCACAACCAG	487	554	221	438	323	1590	520	746	547	283	377	378	277	379	680
AACGAGGAGGAGAAGCGGCG	273	410	332	229	171	379	340	529	225	292	213	151	230	261	500
AACGAGTCTGAAGTGAACCG	263	453	545	493	343	401	448	328	102	570	368	445	274	204	389
AACGATCTCATCCTCAAAAG	450	520	506	518	522	449	635	259	1007	369	454	447	508	497	480
AACGATGGTGATGACGTAGG	204	437	395	340	312	995	444	670	280	340	227	238	395	591	288
AACGCACTGGAATCTCTATG	453	321	427	533	424	541	582	545	661	519	198	370	415	478	549
AACGCAGCTGAGGGAGGTGG	337	494	475	333	199	769	565	357	610	394	240	215	249	337	351
AACGCAGGAGACACAAGAAG	644	344	1514	999	855	1350	1206	1782	1295	735	472	296	650	1022	545
AACGGAGGATCACCGCCAGA	170	278	125	137	127	156	163	273	167	206	134	111	108	39	182
AACGGAGGCGAAAGGAACAG	233	128	208	240	125	305	290	148	381	119	173	90	200	205	149
AACGGCAGTTGGAGGCTGCG	523	681	706	694	556	1073	1001	917	1194	658	897	253	390	681	689
AACGGCATATGCGGCCACGA	400	247	275	210	298	0	323	546	407	483	214	237	348	373	658
AACGGCCGCGACGCAGAGAG	334	463	201	345	223	470	500	279	496	606	330	156	408	693	541
AACGGCCTCCCAAACGGCGG	377	409	430	402	217	972	634	404	666	111	632	486	387	412	465
AACGGCTTCCCAGGGCCCCA	321	407	227	272	366	382	325	294	624	100	170	227	209	295	133
AACGGCTTCGTGGTGCTCAA	724	518	240	447	177	888	476	491	460	438	13	231	247	287	285
AACGGGACAGAGCGCGTGCG	231	95	326	250	258	455	289	295	560	193	450	222	193	126	120
AACGGGCACATGATACCCAT	1015	952	753	862	961	1561	1782	1374	2182	1328	738	311	452	1236	1408
AACGGGCAGTTATAACACCA	694	796	573	759	546	305	1109	293	534	686	422	906	476	753	976
AACGGGGTACTCCACCACCG	247	295	412	230	221	326	370	576	233	277	237	163	324	157	374
AACGGGGTGAAAGAGAAGCA	552	777	729	461	531	564	839	859	945	422	499	408	402	392	664
AACGGGTGTTACAGCAGCAA	187	262	182	279	407	365	266	457	466	270	309	81	263	140	68
AACGGTACCTTGAAACCCAT	395	792	408	531	139	815	689	507	861	387	638	379	433	545	969
AACGTCTACTTCAATTGCAG	1115	1404	1229	1798	1042	1250	2233	1464	2225	451	1526	1355	1459	1699	780
AACGTCTTTGAAGAAAGCTG	263	633	506	398	502	254	424	836	734	766	401	295	244	508	313
AACGTCTTTGAAGGAAGCTG	338	451	336	334	284	439	504	503	532	629	133	217	358	322	672
AACGTGACAGATGAGCAGGA	233	415	315	227	137	586	352	371	421	294	150	183	145	355	400
AACGTGATGTTCTCTTCCCG	900	780	847	1330	808	1552	1343	2075	1496	1091	605	431	834	1046	798
AACGTGCGTCCTACTCTCCG	448	766	410	536	272	385	558	456	1157	431	438	439	856	546	791
AACGTGCTCATGAGCCCACG	396	825	813	354	284	595	479	909	859	726	100	342	283	336	561
AACGTGCTCATGAGCCCGCG	324	491	290	353	329	932	485	422	771	534	358	157	231	418	634
AACGTGCTCATGAGCCTGCG	357	401	582	611	550	1227	882	1021	1248	551	93	346	683	790	370
AACGTGCTGGAGAGACCCCG	243	327	451	275	330	592	322	226	449	416	215	160	302	285	243
AACGTGCTGGAGCGGCCCCG	428	725	444	296	218	492	450	119	12	338	264	363	370	177	448
AACGTGCTGGAGCGGCCGCG	336	290	154	222	171	790	246	266	845	317	318	518	249	423	307
AACGTGGGCAAGTTGCTCAA	844	378	770	545	606	369	616	714	778	823	836	447	743	1030	483
AACGTGGGCGACAAGAAAGG	302	453	532	321	253	190	627	120	898	682	271	331	856	461	600
AACGTGTGTAAAGTGCAGAA	355	829	470	542	744	484	695	430	1152	821	654	502	392	435	666
AACGTTCCTCAAAGTAGCAA	282	425	320	219	195	392	458	334	45	322	289	197	251	394	189
AACGTTGGTGAAGATCCGCA	195	253	212	120	91	324	263	329	393	260	215	185	233	248	132
AACTAACTGGAGATAGGCAT	424	901	132	362	214	841	766	589	462	763	574	272	596	523	545
AACTACACCAACCTGCCCCA	1617	3259	2660	1989	1522	3319	2858	2781	2387	3081	1942	702	2032	2946	1961
AACTACACCGGCAAGCTCCG	235	251	280	173	128	528	311	139	169	315	146	54	289	238	225
AACTACAGCCGCGAACAGCA	413	204	574	337	379	657	544	383	805	886	216	442	468	263	404
AACTACCACAAACAGCCACA	1527	3360	3145	1489	1982	2671	2247	1332	2245	2506	2277	1350	2151	2864	3426
AACTACCTATGACAGTGCCG	287	277	385	269	110	272	418	207	380	287	321	163	190	171	292
AACTACTTACATGATGACAG	667	1077	1178	684	354	1057	895	259	734	739	440	320	507	822	837
AACTAGAGTGAACTGCAGAA	392	347	80	262	216	1206	511	692	522	422	126	254	456	293	721
AACTAGATGGAGTTACCATG	327	157	627	170	323	432	419	316	537	357	326	443	435	518	604
AACTAGCCAGGCCTCTGCCG	422	449	148	416	264	426	632	340	548	665	400	302	133	547	686
AACTAGTGTTCAGAATCAAG	299	501	265	166	154	451	333	47	251	17	342	271	136	249	206
AACTATATATCAGTGTTCAA	519	414	411	334	269	1402	526	657	604	595	99	254	368	527	486
AACTATGGAGAATATGGCGG	361	366	411	272	255	440	602	296	657	345	252	354	253	685	357
AACTATGTCTTCAAGCACAG	425	324	365	461	324	780	478	595	58	661	333	236	296	478	309
AACTCAACAAGCTACCCCAG	443	656	529	388	460	467	500	387	702	540	397	233	180	448	813
AACTCAAGACACCTGCAGCA	1495	1485	1126	963	671	1195	1316	2018	1234	1473	146	780	663	426	1311
AACTCAATCTCCTCATCACA	1172	1565	466	1599	1080	435	1701	1243	1637	1543	735	1491	417	1101	858
AACTCACCCCTGAAGCAAAA	264	522	493	342	324	223	463	236	19	483	364	151	344	442	653
AACTCACCTCCACCACAGAT	777	878	1329	1149	515	1360	1258	918	1380	870	628	481	821	811	1213
AACTCACCTTGAGATCCGGG	856	1064	491	846	699	860	1389	1364	1197	1815	1226	600	429	574	1309
AACTCACCTTTACAGCAGCG	482	908	484	290	311	363	561	87	932	627	363	583	271	445	428
AACTCACTCCTCAGAGACCA	483	468	684	458	369	278	499	239	873	200	425	223	316	648	683
AACTCACTGCAACTTCCACG	442	364	568	270	291	1465	504	903	911	371	453	363	574	400	497
AACTCAGCTGGCACTCCTGT	363	855	252	602	662	1894	824	422	1159	742	510	214	585	895	177
AACTCCACCTCCACTGACAA	782	830	629	428	452	1577	567	1303	1419	759	504	526	691	257	679
AACTCCATCACAATACCCAG	271	525	732	392	366	1172	555	688	183	651	200	244	456	383	1021
AACTCCATCAGGGTGGAGAG	680	1207	692	552	377	1253	609	212	1117	736	475	403	501	780	595
AACTCCATCCGAGTAGACAG	450	32	738	523	444	574	985	205	759	1077	600	576	506	984	787
AACTCCCGCCCTACAAGCAG	1275	1111	1227	1165	1564	1202	1561	1845	554	617	579	966	780	1195	1109
AACTCCCTAAGCAACTCCAG	901	2329	1483	1206	1011	919	1349	1985	1433	1002	627	971	1084	1344	2828
AACTCCCTGATAGTGTGCCG	220	404	388	262	199	534	330	245	489	328	118	215	353	379	396
AACTCCTCATCTCTTCCCCG	1877	1882	1725	1304	807	1599	2574	1755	3483	2009	964	910	1137	2003	1913
AACTCCTCGGTCTCTCTCCG	367	933	763	633	503	303	981	990	929	135	690	485	651	976	323
AACTCCTCTGAACCACAGGA	274	553	428	453	241	309	396	88	766	216	313	420	474	622	686
AACTCCTCTGAAGCAAGCTC	356	303	296	510	312	628	439	160	591	304	224	103	159	141	110
AACTCCTGTGGCTATGGCTC	683	873	1060	597	213	1430	866	951	511	705	299	357	451	1243	1007
AACTCCTTCCACAGCCACCA	2458	1972	2824	2808	1815	2220	2861	1212	4548	2608	2924	1182	2296	1496	2436
AACTCGCTGGAGCAGGCGGA	198	146	361	160	19	111	236	273	486	309	30	244	260	331	427
AACTCGTAAGTGCTACCGCA	1056	1048	759	1006	790	1084	1260	1040	2288	749	957	405	683	1079	1032
AACTCGTGCTGAAACCCGAG	300	146	89	249	159	108	281	270	314	134	186	130	157	313	169
AACTCTAAAAAAGAACCGAG	336	545	486	423	325	524	386	303	893	577	212	346	339	749	584
AACTCTGAACCTCAATAACG	247	419	156	222	194	313	335	183	0	414	218	340	196	308	439
AACTCTGCCAAGAAGTCGAA	227	925	487	593	197	743	818	928	1279	1096	642	599	571	563	644
AACTGAATCTCACTGACCAG	401	644	487	278	227	494	525	426	782	308	328	200	128	214	312
AACTGATTCCCAAAAGCGAA	233	283	446	320	78	271	307	153	538	373	19	127	205	293	556
AACTGCACTTGCCCGCCAAC	201	425	201	177	179	371	293	132	373	359	168	196	141	244	186
AACTGCCAAGATGGAGCGAA	152	134	245	137	91	250	184	146	283	163	151	81	78	48	164
AACTGCCCACAGTTACCCTG	147	222	185	282	115	10	316	156	513	333	113	175	342	186	9
AACTGCTTAGCCGCGTAGCG	240	164	217	232	77	272	336	322	421	229	72	184	117	151	365
AACTGGACACAGAAGAGAAG	367	430	293	214	244	491	552	379	725	489	182	279	309	411	511
AACTGGACCAAATTAGACAG	196	190	244	117	186	301	264	132	289	184	351	66	85	340	205
AACTGGACCATCCACCCGGA	989	164	1484	775	452	231	1501	1293	1549	1074	873	711	919	1092	1169
AACTGGATATCAACTTAGAA	137	223	115	148	106	408	233	125	271	210	2	121	109	172	308
AACTGGATGAGAAAGCACCT	299	924	615	421	467	842	557	609	848	783	546	287	236	881	456
AACTGGATGCATTTGTAGAA	1132	1480	1020	1278	596	2170	1195	1470	1660	777	181	691	249	665	988
AACTGGCAAGAACTACACAA	725	636	637	823	560	847	637	899	1009	524	1010	275	741	576	1244
AACTGGCTAAACATACCAAA	280	72	269	167	168	395	225	98	338	360	5	226	171	179	245
AACTGGTCCATGATGCCACA	579	721	399	371	105	1084	632	573	1034	404	477	382	504	566	876
AACTGTACTGGCTACTCACA	412	585	493	351	447	625	526	204	1360	475	158	409	299	474	658
AACTGTAGCTCTGAGAAGCG	537	715	400	432	430	1107	846	723	291	803	688	327	724	441	946
AACTGTATGCAGCAGATCAG	535	685	469	591	325	514	638	809	1316	473	206	481	607	782	507
AACTGTGTCAGAACTCACTC	754	1235	841	997	405	1380	808	985	1676	1109	760	759	773	497	1243
AACTGTTCCTCGGAGGGCCG	782	346	371	289	202	141	458	286	653	391	343	224	195	353	624
AACTGTTGAGACCCTTACGG	409	521	310	426	481	356	561	404	451	541	0	83	131	608	491
AACTGTTTACCCTCCAGAAG	315	447	196	359	215	321	325	245	163	344	268	153	299	252	405
AACTTAACGTCACTGCCACC	967	1201	950	875	1373	1321	1320	1441	1190	796	849	508	806	1898	2351
AACTTACCGAGGCTGTTCAG	402	701	402	399	394	647	477	570	775	351	363	191	486	365	686
AACTTACCTTCATAAGACCA	338	320	359	263	222	497	508	302	539	181	305	234	328	408	304
AACTTAGATGATCCTCCGAA	414	591	347	383	186	472	396	445	275	207	364	216	110	310	390
AACTTATCCCAGATTCCTGA	641	1216	1250	852	231	1061	1132	334	1498	808	656	896	569	711	2421
AACTTCACTGATATTCCCCC	1379	1846	1954	1698	807	1198	1617	1878	1775	2172	1054	830	965	780	1164
AACTTCATGAGCTCTAGGAG	898	546	616	318	111	1051	613	407	971	810	349	249	273	583	755
AACTTCCCACCAACACACAG	710	787	1308	519	488	462	890	437	158	894	1988	401	522	1308	1056
AACTTCCTAAAAAAGCTAAA	620	628	803	417	429	366	766	770	780	829	472	433	285	636	860
AACTTCTATGAGAAGCAGGA	79	77	122	118	69	200	131	19	244	54	103	56	109	117	131
AACTTGACTGAGGAACAGAA	975	1031	1686	1097	634	1223	1034	1014	1058	1160	986	932	210	1757	810
AACTTGCCTACCTTTAGCCG	265	370	256	352	285	247	424	229	361	349	80	226	321	453	687
AACTTGCTCATGACCGACAA	281	407	306	226	201	258	349	194	163	140	296	156	145	348	459
AACTTGGCTGTGCTTCACCG	318	335	777	551	422	352	742	465	605	716	266	443	528	356	640
AACTTGGTCTTAGCACAAAG	288	311	296	251	277	160	387	334	767	309	140	179	252	297	356
AACTTGGTGGGGTCTCCGAA	624	736	695	494	404	426	734	551	929	1008	386	305	406	491	362
AACTTGTCCTGGACAACAGT	631	884	831	894	468	992	939	501	363	1165	650	605	402	747	892
AACTTGTCTGAGACCATCCG	357	396	128	463	46	543	466	378	430	171	386	259	106	302	326
AACTTGTGTAGCAAACGTCG	329	644	270	317	62	268	411	332	207	536	360	221	107	227	527
AACTTGTTAGAAAAGACAGG	414	549	539	337	253	347	505	73	641	577	378	273	113	463	422
AACTTTGACACCTCGTCCCG	529	730	371	500	268	817	818	405	844	415	373	476	616	483	558
AACTTTGGCTCAGTGCGCCA	47	112	188	158	115	199	323	186	381	193	217	136	149	186	194
AACTTTGTACTGAATCTGAA	327	359	282	395	239	70	384	642	551	525	307	331	554	378	517
AAGAAAAACAAGAAATGCCG	504	1184	574	859	490	961	1162	907	996	1174	120	540	597	1112	764
AAGAAAAAGAAGAAAACCCG	303	452	313	298	69	146	369	176	382	290	309	237	355	346	448
AAGAAAACCATCTCTTACCA	1340	1767	1726	1449	1772	1661	2467	2303	2540	2144	288	1447	1652	1764	1659
AAGAAAAGAGGCCTACCAAG	253	399	760	279	267	801	601	566	1024	47	379	159	324	446	522
AAGAAAAGCCAAAATCAGGT	2948	2269	3679	2722	3133	3591	3804	2603	2621	4439	3173	1894	3570	1855	3132
AAGAAAATCCGAAAACACAG	572	1012	609	403	361	962	848	720	728	220	469	449	561	505	660
AAGAAAATCCGACTTCCCCA	679	668	1144	608	168	1224	702	465	1268	650	269	278	612	663	836
AAGAAAATGTGGAAAAAGAG	346	410	205	294	143	476	260	74	19	396	36	176	251	276	315
AAGAAACCCCAGAAAAGCCC	1157	2914	2951	2402	1897	3331	3371	1241	3129	2336	1236	1978	1690	2429	2111
AAGAAACCTGCAACTCCTCA	150	103	145	150	68	267	208	0	0	152	47	103	127	67	273
AAGAAACCTGGAAAGCCACG	291	567	500	359	368	461	474	203	328	242	404	333	245	274	218
AAGAAACTCCCAGATTTAAG	224	297	275	296	313	713	461	417	840	707	638	234	437	455	546
AAGAAACTGATGTCTGACAA	246	142	184	201	132	358	253	285	266	362	248	91	90	180	270
AAGAAACTGTGACGAGTAAG	464	626	950	792	566	2223	928	215	1571	898	684	903	790	682	466
AAGAAAGACAGAATTGCCCA	361	1099	442	543	514	619	708	509	834	431	113	449	149	442	821
AAGAAAGACTACCAACGTGT	396	413	415	231	197	212	493	255	443	115	267	35	338	546	438
AAGAAAGGCGAGCAGAACAG	287	482	446	434	130	529	577	580	24	192	356	424	229	267	344
AAGAAAGTCGATGTCTCGGG	446	520	476	571	341	276	580	491	1060	496	243	231	611	577	457
AAGAAAGTGATGATAACGAT	506	778	416	490	101	751	659	676	972	769	282	550	238	499	441
AAGAAAGTGTACTTACCCAA	356	471	606	350	282	685	539	194	589	199	199	334	412	649	438
AAGAAATACTTAAAATAACA	505	407	197	426	356	641	431	685	866	411	134	269	257	389	646
AAGAAATATACACAAGGCCG	180	330	506	181	243	135	335	16	483	671	169	121	235	170	362
AAGAAATCCCCAGTGCCAAG	726	679	502	516	164	809	783	149	1194	598	77	524	599	334	619
AAGAAATTAAGAAAACCTAC	571	1536	552	725	165	1225	851	721	1896	562	647	222	450	723	106
AAGAAATTCTCAATTGTAAC	431	76	381	545	343	758	356	280	949	612	369	356	481	497	746
AAGAAATTCTCTCGTCAACG	447	378	442	305	403	921	624	604	430	469	651	375	284	683	794
AAGAAATTCTGGATAGGAAA	472	867	718	628	353	188	1239	668	1501	645	954	532	891	1306	976
AAGAAATTGAACTTACCGCG	670	1556	329	785	535	1166	1038	401	1813	1255	884	555	693	761	633
AAGAACACGATGTTGCGCCG	544	603	842	395	391	431	521	220	576	489	493	350	356	487	410
AAGAACAGATGAGTGCCAAA	238	228	233	170	156	406	260	357	315	208	193	69	66	136	266
AAGAACAGCCTTCCTCTGGA	585	528	724	375	480	315	731	306	961	338	552	243	303	445	677
AAGAACAGCGCCTCGCGCCG	218	261	270	221	129	531	349	501	396	158	207	238	306	276	476
AAGAACAGTGTGACTCTGAG	697	152	409	487	592	1246	643	1071	1039	1139	840	329	322	367	849
AAGAACATATTCATACCGAA	959	1186	708	1902	942	2194	2035	887	1435	2623	1755	1100	1578	1591	1462
AAGAACATCACCCAGATCGT	435	1170	615	631	327	857	1080	784	534	991	895	541	651	263	691
AAGAACATCATGGCGCTGCG	381	508	591	417	377	401	568	333	371	435	545	250	366	316	385
AAGAACATCTGGATCAAGAG	577	140	512	357	216	466	571	188	789	562	361	323	339	602	590
AAGAACCCGGAGTCCCAGCG	211	497	49	178	258	358	534	245	451	511	199	263	265	334	546
AAGAACGCAGACTTGTCAGA	750	823	224	544	336	354	579	760	385	377	380	322	529	370	746
AAGAACGCCCTGACAAACTA	298	544	466	208	293	669	422	388	746	443	350	252	366	361	429
AAGAACGGAACACAGGTCCA	290	502	641	413	231	379	376	78	1235	312	213	414	332	403	547
AAGAACGGCAGGGAGTTCCG	178	193	206	219	146	375	301	200	326	249	76	160	21	163	177
AAGAACTGAATTATTCACCG	637	1091	996	979	741	2023	1576	2195	3116	1881	1325	766	1065	960	963
AAGAACTGCACATGTATGCG	250	435	240	332	280	363	424	434	10	450	193	199	277	385	22
AAGAACTGCCCCATGCCCCA	971	650	566	484	382	135	1005	498	460	490	432	412	143	555	1217
AAGAACTGCTGGTTCACAGA	663	735	680	754	476	1076	960	647	935	1292	469	635	686	984	973
AAGAACTTAAATGGACTGGT	190	940	1057	502	522	774	740	521	319	350	463	489	547	71	792
AAGAACTTGGAAAGCCACCA	441	699	436	728	581	683	1104	1287	56	563	518	588	582	551	498
AAGAAGAAGCTGAATCCCAG	166	71	169	212	299	444	364	278	612	319	283	159	255	399	246
AAGAAGACAGGGGGGCCCCA	47	130	78	122	93	11	134	174	149	154	96	20	58	83	143
AAGAAGACCAAGTAGATCCG	447	306	263	344	467	941	443	85	577	409	329	159	196	504	417
AAGAAGACCTAATTTCACCA	638	799	779	830	545	797	537	590	899	355	550	371	972	371	66
AAGAAGACGATCACTTACGG	444	260	866	573	558	464	778	834	1164	767	642	406	397	738	702
AAGAAGATAATCTCCTACAG	416	390	516	232	183	438	540	164	679	459	115	493	235	330	359
AAGAAGATCATGGTCCTGGG	400	667	599	574	555	1245	985	358	1124	825	1019	710	410	1136	1050
AAGAAGATCTTGGACAGCGT	1192	2488	1008	892	1404	3158	1433	530	2779	1305	1387	1268	1066	1840	1310
AAGAAGCAAGAGTTAGCCCG	224	332	303	292	91	307	206	430	274	504	535	325	266	394	73
AAGAAGCAGCAGCATCCCGG	441	691	552	329	256	418	426	316	22	544	257	88	218	346	243
AAGAAGCATTTCTTTCCGCG	218	339	878	549	271	408	608	202	777	591	152	505	521	348	715
AAGAAGCCAACGATGACCAA	199	239	250	247	419	130	544	268	581	548	343	148	34	228	441
AAGAAGCCAGGAAATTTCCA	563	403	549	270	607	1176	436	233	667	328	557	343	292	409	576
AAGAAGCCGCAACCAACAAG	314	212	501	235	254	472	507	332	859	402	251	325	512	527	336
AAGAAGCCTCGTTATGCAAG	267	633	325	552	574	1012	608	297	689	1002	252	357	230	708	272
AAGAAGCGCCCGAAGCCTGG	299	525	588	392	382	323	648	584	737	299	652	467	363	286	318
AAGAAGCTACTCCTTCCAGC	787	619	325	924	475	852	834	1017	1377	404	96	391	638	567	940
AAGAAGCTAGAAGGAAGAGG	477	558	240	379	244	306	486	404	620	471	319	204	299	509	379
AAGAAGCTGAAGATGGGTGG	485	80	494	391	317	638	679	671	1204	890	364	432	321	345	88
AAGAAGCTGCTGAAGAGCCA	348	153	156	249	375	614	478	320	642	481	211	213	358	492	322
AAGAAGGACGAGCCCAAGAG	241	365	508	275	186	840	491	557	349	165	223	367	140	456	409
AAGAAGGCAAAAAGGTCCGG	180	201	129	68	2	185	249	69	331	150	90	186	195	159	137
AAGAAGGCTGTGCAAGGCGG	324	728	433	391	460	873	569	497	833	375	77	255	526	461	482
AAGAAGGTGCTACTATACAG	131	505	369	199	154	331	360	187	236	365	115	245	246	279	333
AAGAAGGTGGTGACTGGCCG	1606	2245	2144	1388	1750	1599	2740	1322	1407	2689	2130	1661	1275	1934	1483
AAGAAGTACCTGAAGCCCAG	292	696	256	247	72	425	478	469	488	224	195	192	297	373	386
AAGAAGTGATAACGAAGGCA	770	720	664	687	1096	1378	1230	1367	1311	1320	449	704	448	923	1017
AAGAAGTTCCAGAAGCGGGA	266	644	296	248	307	296	361	433	738	877	603	291	356	305	323
AAGAAGTTCTCAAAACAAAG	157	423	225	282	149	506	415	218	547	159	239	134	223	469	389
AAGAATATAAACCAAAACAA	192	635	433	281	349	571	310	271	496	392	144	98	230	376	433
AAGAATCATGAAACTCTGCG	250	102	364	314	189	396	509	304	887	590	31	435	358	414	631
AAGAATCCGTGGGAAACGGA	120	12	121	52	74	168	117	119	166	187	58	38	88	98	110
AAGAATCGAAGTCCTCCATA	509	291	741	519	119	526	921	603	785	371	563	315	613	778	666
AAGAATGAGACCCGCAGCCA	559	822	983	477	463	1444	791	287	745	636	565	333	275	614	710
AAGAATGCACTGCAGTACCG	411	394	678	412	387	557	443	271	851	365	441	232	331	351	621
AAGAATGTCCCGATGAACCA	1814	2814	2592	1349	1601	998	2663	1641	354	2869	2154	1681	1561	1516	286
AAGAATTGACTGCCTCCGCC	581	1070	450	637	272	953	1398	1926	2290	2082	1253	322	591	722	1105
AAGAATTTAGGATTTGGTGG	530	1155	1014	1042	974	1677	1320	1645	1353	1387	538	970	875	1008	1841
AAGAATTTATGCTTAGACGG	150	602	664	360	255	557	575	820	41	509	304	177	0	221	462
AAGAATTTCGAGAGTTTGCG	757	1769	1309	970	498	1813	1476	1311	2200	994	244	870	513	1466	1207
AAGAATTTGGACTTTGTACT	325	730	658	351	340	1447	676	335	192	581	351	407	431	504	704
AAGACAAACACAACAAGGAG	332	339	279	321	216	120	423	134	434	500	221	275	588	406	469
AAGACAACAGCAGGTCCAAG	229	474	288	215	230	420	351	591	361	612	108	225	304	99	380
AAGACAACATCATCCTTCAG	299	932	531	611	358	490	576	590	997	800	365	301	503	498	518
AAGACAACCAGTGATGGACG	405	442	465	328	15	69	521	527	462	507	725	358	301	333	638
AAGACAATCGATCAAGCCAG	311	383	490	268	291	227	741	338	45	537	562	286	379	629	736
AAGACAATGTCACCTCGCAG	851	1219	763	718	659	955	1125	818	1660	890	142	467	477	535	534
AAGACACAAGAGAGATTGGG	1673	1765	1642	1546	836	1685	1470	1489	2738	1570	827	1169	1553	2120	1639
AAGACACCCAGGAAGCAGAG	530	944	1113	878	632	916	973	538	1781	1633	722	524	1075	1331	727
AAGACAGATGAAAACCACCT	350	681	437	313	274	441	557	424	1050	322	324	251	465	299	453
AAGACAGCACCAAGGTGGCG	170	359	60	137	21	214	306	208	610	199	307	141	190	177	52
AAGACAGCCAAGAAAGAAAC	135	517	586	318	566	345	481	572	751	414	360	953	442	393	677
AAGACAGTGCAGCTGAGGAA	241	224	486	231	51	416	294	538	472	184	164	343	152	493	359
AAGACAGTGGAGTAGCCAGA	593	366	309	474	299	967	608	731	639	420	406	487	353	621	579
AAGACATCTCCATAACGCTG	521	643	1568	665	483	477	705	574	1052	874	453	336	150	230	1027
AAGACATGAAAGAATCCACA	344	749	596	397	220	135	479	125	335	512	599	257	331	465	459
AAGACATGACAAAATTCAAA	198	408	212	391	243	438	298	200	736	203	392	438	185	236	388
AAGACATGTGCAATTACAGA	468	509	427	500	435	397	517	394	849	390	407	323	197	517	669
AAGACCACCCTACTGCCCAG	882	1079	644	743	681	1054	1333	1632	1761	882	1259	615	566	469	1194
AAGACCATACAGTACAGCAC	1174	1644	1650	799	1047	2321	1293	577	722	1231	1012	678	1055	846	316
AAGACCATACTGGAGTCGGT	305	285	134	237	328	516	336	250	475	307	431	160	386	241	244
AAGACCATATTCATACCGAA	1109	1469	1098	875	1551	1815	1560	1216	1386	142	1109	663	1561	1766	2235
AAGACCATCACTATGACCGA	1861	2443	1677	1548	1032	2099	2385	2344	3718	1704	1364	782	981	2913	1910
AAGACCATCACTCAGCTCCA	492	482	430	425	332	935	661	633	857	509	343	332	421	246	122
AAGACCATGGAGAAACCACA	708	765	587	679	612	1093	835	558	1557	1111	365	365	464	504	434
AAGACCCTGCCCTTACCGGT	299	175	269	377	216	378	450	309	469	213	275	301	254	265	375
AAGACCGCTGACAAGATCGA	304	182	236	258	108	102	314	244	553	519	338	169	151	490	407
AAGACCTAGGAAGATCGCAT	583	1055	815	605	628	731	1027	1191	945	1062	572	583	646	461	992
AAGACCTCGCTGCCAGAACG	269	622	295	341	394	453	521	572	472	564	483	297	200	99	560
AAGACCTGAACTATCCCCAG	369	585	403	266	319	619	567	829	529	492	386	356	66	323	485
AAGACCTGCGCTTCACACCA	360	339	330	319	31	886	361	231	86	310	352	203	317	208	441
AAGACCTTCGCGAATCCAAG	801	883	648	525	529	1089	799	596	937	911	354	376	783	885	801
AAGACCTTCTGCTTACATGA	485	1119	609	645	371	1373	755	1041	832	662	615	655	271	506	761
AAGACGATAACTACACCCAC	1283	1136	1969	1141	1185	839	1797	1726	2190	1080	1408	687	1823	774	1807
AAGACGCCGCTTCCTCCAGA	392	568	704	257	66	351	241	214	593	601	240	147	274	316	609
AAGACGCCGTGGAACAGCAA	427	566	408	349	308	474	621	463	685	585	318	279	317	280	787
AAGACGCGAGAGGATGGTAG	421	589	360	326	437	190	371	441	783	519	391	307	151	157	459
AAGACGCTCTTCATCTTGCG	520	678	537	421	379	909	606	796	812	616	551	511	369	783	492
AAGACGGAAGAGGATGGCCG	384	492	1031	542	477	1146	732	480	1010	1093	88	1624	632	782	614
AAGACGTCATTACTCTACGG	270	428	603	185	331	403	521	58	540	426	511	421	352	473	484
AAGACTAGAGAAAATAAAAC	498	551	726	582	247	1000	503	447	943	661	623	427	424	684	521
AAGACTCTCTTGTCTGTCGG	421	701	895	520	317	884	426	363	693	517	490	394	168	534	224
AAGACTCTGCAGGAATGGGA	201	527	184	423	224	650	415	338	645	766	362	156	406	235	297
AAGACTCTGGAGACAATGGG	256	648	623	606	641	610	727	300	676	790	667	268	185	424	626
AAGACTGAGCCATTGAATGT	357	543	300	259	400	151	499	390	619	416	294	274	273	355	376
AAGACTGCCCTCATCCACGA	284	354	672	277	257	256	467	714	138	463	237	101	292	356	332
AAGACTGCGCTGCTGCAGGA	333	115	556	290	274	369	482	65	272	361	191	182	221	419	350
AAGACTGTGGAGCCTCTCCT	934	254	452	329	439	932	605	398	221	943	401	617	555	353	425
AAGACTTCAAAAAATCCTAC	232	534	548	400	340	695	704	343	639	289	398	348	388	432	466
AAGACTTTACGTTTCCTACG	476	488	760	447	242	854	719	794	731	541	236	345	393	550	903
AAGAGAAAATTCCAGCCAGA	670	1238	858	678	599	1209	957	186	1282	362	644	1039	623	868	941
AAGAGAAACGGACTGCAAGG	1085	224	659	706	735	895	1336	1092	1015	1328	739	222	960	1089	750
AAGAGAAAGTTCCTGTCGCG	400	250	413	454	173	713	414	436	527	514	303	629	311	192	396
AAGAGAACAGACTTGCAGCA	385	316	363	336	297	1060	479	380	705	432	286	183	315	259	664
AAGAGAACTTACCTGAACAG	296	260	286	166	156	242	258	311	306	538	48	243	372	260	585
AAGAGAAGCAGGATATGCGT	240	350	457	397	254	533	453	590	547	312	290	202	447	638	411
AAGAGAAGCGAGAAGAACGG	500	223	598	343	221	433	436	410	426	342	277	122	308	248	370
AAGAGAAGTTACAACCCCAG	1020	1188	984	904	573	793	887	789	1217	1004	757	1037	981	1314	1291
AAGAGAATAGCTTTCTCCAG	308	81	424	259	211	333	222	458	372	439	395	191	184	270	158
AAGAGACAGCTGAACCCTCG	1318	2320	779	922	995	1844	1436	168	1752	511	1054	255	544	1328	714
AAGAGACCAACAGAATCCAA	555	1024	573	232	305	192	695	453	603	408	363	366	456	596	592
AAGAGACTCTTCCTAATGTC	1057	972	636	678	1101	890	1033	1088	1320	722	417	706	1158	819	655
AAGAGACTGTTACCATGGCA	821	1097	580	689	637	1035	1159	524	57	456	1332	491	345	1496	409
AAGAGAGCAAGCATACTGGG	422	622	447	596	179	843	724	737	879	422	419	297	555	515	446
AAGAGAGCATGGAAGAGGCA	330	230	417	326	239	789	435	241	449	337	136	313	346	459	330
AAGAGAGGCAAGAGGCCGAG	225	52	488	288	138	353	457	229	329	324	200	194	137	279	307
AAGAGATAGCTGATTCCAAA	327	516	471	221	216	497	398	299	556	369	134	361	244	261	316
AAGAGATCAACATAGTCAAG	322	78	482	427	338	664	634	119	348	478	210	525	533	646	230
AAGAGATCAATCTTACCAGA	833	585	937	745	361	837	825	1080	929	876	599	674	450	545	660
AAGAGATCCAGACCACGACA	1823	2434	2394	1766	1146	1832	2502	2204	1819	2359	2425	1274	1408	1119	2174
AAGAGATGCCAGTGTCCGGA	425	617	258	378	386	772	538	422	1003	461	487	415	329	331	386
AAGAGATTCAAGCTCAGCAA	141	440	142	234	169	323	210	293	386	474	142	131	214	213	106
AAGAGCAAAGACCACAACGC	1126	1783	1365	824	513	1327	1319	1093	1871	516	717	1033	1197	1687	1873
AAGAGCAATGAAAGAAAAGG	617	709	554	755	282	638	1342	293	818	677	826	521	988	740	1515
AAGAGCCCTCAGGTGACCAG	361	283	268	301	228	606	413	599	16	176	362	283	91	80	279
AAGAGCCGATCTCCTCACAA	625	205	584	575	769	938	659	183	243	938	200	402	824	316	776
AAGAGCCGCTGGACGTACCG	151	167	301	182	124	23	323	269	535	345	65	111	94	216	252
AAGAGCGCGCCGGCTACCGG	604	792	704	435	419	786	569	457	501	698	469	363	373	546	641
AAGAGCGCTCCAGCCACCGG	282	376	319	258	212	195	410	409	392	215	114	190	143	281	335
AAGAGCGTATCCCGAGCTCG	136	109	221	214	117	411	183	251	341	226	153	138	204	134	199
AAGAGCTCAGAAAAACCAAG	353	571	452	272	305	704	559	517	698	251	322	245	347	319	443
AAGAGCTCCTCCCAAAACCG	444	875	1025	622	250	394	599	532	640	448	560	201	319	542	551
AAGAGCTCTTGTCTGAAGCG	146	383	249	176	128	332	250	416	318	316	170	218	138	69	333
AAGAGCTGAAGAAAGCTCAG	312	441	699	375	304	277	625	517	467	490	393	568	178	695	621
AAGAGCTGTGAAAAACCATC	442	461	209	333	269	777	632	577	140	484	202	340	449	531	548
AAGAGCTTAAAGCAGCGCCT	87	155	275	195	178	330	287	117	478	579	253	302	269	328	369
AAGAGCTTAGACCCGACAAC	528	820	832	552	555	1855	802	757	972	793	326	348	513	575	413
AAGAGCTTCAGCACCACCGA	290	822	769	402	393	1345	645	408	928	825	70	304	642	809	1004
AAGAGCTTCATACTCCGCAG	243	271	239	144	165	68	268	352	29	384	145	64	89	304	253
AAGAGCTTGGAAAACTAAAA	163	233	89	119	97	105	214	139	194	210	75	141	73	113	88
AAGAGGACAGAACTGATGGG	499	731	328	690	456	538	714	504	902	382	87	470	395	678	921
AAGAGGACAGTTTCTAGTGA	595	509	790	445	532	296	523	752	674	810	485	225	325	308	578
AAGAGGACCCCATTGACGAA	393	298	494	184	289	348	389	343	339	535	183	250	258	253	419
AAGAGGAGAAAATCAGTCAC	553	569	569	288	434	840	687	1234	831	676	376	312	509	531	1067
AAGAGGAGAAGCCAAAGCGA	175	327	362	424	275	358	238	142	356	265	220	114	193	398	275
AAGAGGAGCAGGACCCCAAG	512	1153	973	802	461	603	1034	687	591	362	689	669	578	789	522
AAGAGGAGCCTTCCTCCAAA	728	1428	878	967	1056	1063	1319	1131	1833	1375	1065	1017	1056	948	845
AAGAGGAGTCTCTGTCCGCG	684	917	1539	1162	536	1607	1391	1463	1049	1235	1120	696	916	1952	1812
AAGAGGAGTGAAAAGCCAGA	531	565	458	291	231	44	610	423	964	680	47	276	538	435	522
AAGAGGATCATGCCACACCA	792	1215	850	626	804	918	970	1161	1667	977	389	820	684	552	1504
AAGAGGATCCTGGCAGCCCA	106	385	469	337	158	205	362	100	337	391	223	401	144	387	394
AAGAGGATCGAGGCGATCCG	132	277	173	230	284	454	303	397	352	373	104	140	310	174	23
AAGAGGCAAAGAGAATCGGT	67	189	104	76	70	77	105	100	201	98	74	55	72	98	153
AAGAGGCATCACGCACCCAA	310	457	238	297	284	728	402	502	933	513	371	229	572	460	411
AAGAGGCATCTACAAAAGAG	333	444	373	562	301	111	452	336	829	133	316	376	254	139	286
AAGAGGCATGAACTGGTGAA	395	1066	438	427	334	384	757	151	980	131	192	338	532	509	564
AAGAGGCCGGTCAAATTCAG	277	731	492	311	276	585	353	326	217	387	155	370	163	335	162
AAGAGGCGCCTCTTCAGTAT	345	811	710	360	299	822	591	620	924	88	625	333	473	434	613
AAGAGGCTACAGGAAGAAAC	176	389	629	436	417	476	500	637	467	1094	320	303	181	679	589
AAGAGGCTAGGGAGGAACCA	324	530	586	299	286	321	300	429	751	664	699	202	284	436	312
AAGAGGCTCAGGAAGAAGTG	232	460	356	238	219	620	395	312	457	379	248	257	108	307	423
AAGAGGCTCGTGAATATGGA	962	595	1385	1045	794	1925	1624	1234	1363	1115	469	568	719	1775	1174
AAGAGGCTCTCCCAGAAAAG	1209	927	1294	1461	1102	1764	2065	2308	1918	1819	1008	1155	1215	1336	1178
AAGAGGGAAGAATAACACCG	370	360	372	267	292	555	324	212	701	303	224	456	332	181	433
AAGAGGGGACGCCCTTGTGG	1113	815	704	677	551	2075	1348	920	199	1406	814	804	1021	1225	810
AAGAGGGTACACAAAACACA	451	536	290	315	398	476	360	199	459	394	420	220	280	407	350
AAGAGGGTCGCAGTCCCAGG	174	172	186	135	169	133	183	130	311	241	191	192	102	133	161
AAGAGGGTGCCCCTGCCAGA	372	779	759	550	578	976	1300	832	2139	441	628	456	777	394	511
AAGAGGGTGGAATAGCGTAG	446	45	790	648	676	2191	884	680	1346	834	584	271	374	286	437
AAGAGGTCAACATAGTCAAG	272	426	424	411	251	949	433	334	891	477	116	280	333	145	644
AAGAGGTTGCTCTCCTTGGG	481	925	547	599	97	1307	617	532	1179	779	781	661	383	601	980
AAGAGGTTTGGCTTTCCAGA	273	360	202	373	246	885	466	650	422	187	169	374	236	407	567
AAGAGTACACTCACCAGCCG	292	47	268	234	161	355	306	137	412	841	191	295	276	483	651
AAGAGTACCAAATATCAAGG	271	352	291	230	182	310	276	132	168	208	142	240	0	297	219
AAGAGTACGCACCTTCACCA	1658	866	1726	1402	1553	1246	1616	201	2183	1689	895	900	751	1364	1636
AAGAGTATATCCTAACACAT	191	588	458	539	527	141	614	416	884	491	506	469	457	749	613
AAGAGTATCCTGCCTACGGT	498	383	774	468	542	533	586	320	991	191	768	522	410	217	844
AAGAGTATCTGGAGAAGGCA	813	625	909	797	1020	2099	1111	1240	1302	940	878	473	423	842	1584
AAGAGTATGCCAATACTACA	416	419	310	399	133	294	371	472	608	713	39	220	141	274	494
AAGAGTCCTTCACAGATCCG	532	572	808	509	424	1059	794	812	71	657	571	632	504	500	803
AAGAGTCTATACCTGCTTGG	346	333	265	258	326	881	479	240	664	516	306	322	385	413	450
AAGAGTCTGCTGGATCATGG	653	758	359	490	373	396	683	414	815	681	502	405	271	646	729
AAGAGTGAAGATACTCGGCA	611	731	162	520	514	1054	653	855	690	448	674	352	519	631	508
AAGAGTGATAAGGAAATTGT	711	1034	495	439	464	736	1066	805	1637	179	784	804	542	637	1061
AAGAGTGCCAGGTTTCCGAG	501	691	588	447	386	337	671	587	550	899	434	229	504	570	347
AAGAGTGTGAGAGTCCCCAA	415	304	156	363	290	410	478	724	552	514	426	447	390	496	515
AAGAGTTCCTCAGCTCCAGG	589	568	532	502	301	512	547	777	814	496	592	200	234	507	700
AAGAGTTCGACATAGTCAAG	1001	1030	1070	859	581	1388	1018	716	1264	884	681	580	466	1102	1236
AAGAGTTGAGAACCAGTTAA	185	347	333	356	296	395	401	519	248	452	330	186	211	324	339
AAGATAAATGAAAATGCAGA	498	238	474	302	230	520	272	403	611	636	299	376	513	234	709
AAGATAACAGTGATGTCACA	893	902	1219	633	861	621	1272	1385	1712	937	1054	650	923	1486	1278
AAGATACGAATCTCTTAAGG	478	459	415	449	350	1216	673	371	1437	815	90	871	382	570	1151
AAGATACTGAGAGACTCCCG	404	119	437	437	444	653	612	617	375	354	219	257	449	449	554
AAGATAGAGGAGGAACAAGG	1815	2305	950	939	794	1431	2072	306	1984	633	1280	1103	1062	1665	2112
AAGATAGGTTCTTCTGGCAG	214	62	563	339	333	400	437	498	397	490	284	445	421	500	542
AAGATAGTCTGAAAATTCAG	352	623	297	529	491	457	541	682	608	333	216	323	396	339	805
AAGATATGACACTTACAAGG	727	802	544	802	567	1037	804	132	157	833	516	512	487	478	636
AAGATCAAACCACAAACCAG	114	511	187	264	361	694	322	161	486	522	302	250	262	232	170
AAGATCACCTTAAGCCAGGT	528	1302	1005	1019	872	1572	1392	1808	2093	1785	1375	530	900	980	1570
AAGATCACTTCGAAAAACCT	751	643	1203	532	477	995	1223	705	495	464	96	555	661	686	453
AAGATCATCTGGTTTCTCCC	342	1485	1592	875	905	2621	1136	1330	1219	1864	698	502	1060	861	1413
AAGATCATGTCCAAACAACG	386	375	467	275	275	543	494	223	635	679	133	292	265	351	440
AAGATCCAGGATTCTCCCAG	348	722	631	444	341	213	793	634	438	421	380	205	390	619	509
AAGATCCCCCTGGTATTCCG	422	1441	769	736	950	1453	1675	1252	1676	1479	1113	670	723	1317	1001
AAGATCCGAGTGCACTCGCG	303	600	591	225	281	620	429	325	489	444	318	402	400	237	847
AAGATCCTCCTGCCGCTCAG	629	337	781	429	570	601	671	736	878	409	462	479	506	292	788
AAGATCCTGAACAAAAGCCA	216	338	339	261	260	609	420	394	554	355	29	253	217	464	237
AAGATCGCAGTGCACACCAA	267	362	263	99	152	240	218	440	69	136	75	180	93	298	194
AAGATCGCCAAGACTCACGA	621	128	831	603	294	374	780	395	123	682	352	290	400	381	575
AAGATCGTAGCCAGACCCCC	678	428	247	540	126	772	747	483	954	756	484	340	414	513	422
AAGATCGTCGACATGTACAA	398	114	626	427	319	1428	615	349	640	411	226	340	215	429	831
AAGATCTGTGACCAGCTCAA	424	386	272	179	184	660	404	96	284	404	129	170	334	296	306
AAGATCTTCCACCCGAACGT	96	388	517	366	190	318	312	246	436	619	256	271	322	286	568
AAGATCTTGATGGTTCCGGG	1140	1915	1733	1892	820	2965	1501	1617	164	1762	840	1876	919	2013	1160
AAGATCTTTGCGTCCAAACG	338	988	241	433	280	1062	373	175	691	984	62	119	323	352	577
AAGATGACCACAGAAACCAG	574	458	262	315	291	510	461	150	584	525	319	223	256	205	491
AAGATGAGAGTGATTCGCGT	1043	1473	959	889	993	1212	934	584	1970	1437	1142	897	580	1031	1203
AAGATGAGATTGCGGCCGAA	279	275	281	239	238	343	383	360	377	348	316	174	27	265	374
AAGATGATAGAACAGCTGAA	867	297	146	185	221	124	367	516	407	428	185	108	213	351	504
AAGATGATAGACCTTTCCAA	2101	1309	1677	1801	849	1679	1666	1845	2188	1435	1631	2010	633	945	2063
AAGATGATCCAGCAGAAGAG	268	553	368	167	140	531	430	139	511	484	180	346	417	325	20
AAGATGCAGTAGAAAGACAG	220	498	452	241	376	308	464	317	468	414	231	112	380	588	379
AAGATGCCATGGCTAGTCCA	374	325	639	423	425	439	560	666	420	110	236	348	425	483	349
AAGATGCCCCTGAAGCTGCG	101	67	174	102	112	123	148	210	219	145	91	98	6	101	162
AAGATGCTCTGGACACTCGA	418	410	409	356	263	895	515	655	751	541	295	199	80	226	744
AAGATGCTGGAATAGATCAG	334	129	475	390	197	330	612	278	972	822	333	264	474	506	507
AAGATGGTGCCGGTACCCGA	365	44	536	275	321	338	248	253	394	347	320	107	269	358	443
AAGATGGTTCCACAACCAGG	539	221	422	425	311	1072	409	627	801	750	654	451	216	220	632
AAGATGGTTTACATCTCGAA	315	238	300	198	169	386	307	206	564	360	254	95	335	157	376
AAGATGTACCGAAGTATAGA	388	265	408	640	455	307	510	280	608	446	492	255	439	579	784
AAGATGTCAGACACTGAGAA	145	273	78	184	105	330	195	70	0	128	98	152	95	49	109
AAGATGTGCATGTAGCTGGG	488	466	606	486	159	567	503	405	751	354	510	250	829	721	500
AAGATGTTCTCATTCCGGAG	847	680	290	633	562	676	803	691	563	708	485	598	569	685	666
AAGATGTTCTGGTAGACCAG	186	266	336	312	289	1204	584	788	564	654	312	355	315	419	769
AAGATGTTCTGTCAAAACCC	486	1271	472	561	356	665	829	768	1272	230	309	815	907	817	1128
AAGATTATAGACGGGAACGG	375	412	161	452	196	292	523	884	493	366	375	384	343	519	338
AAGATTCAACATATTTCCCG	266	116	465	304	439	377	500	644	826	517	296	286	764	704	538
AAGATTCGCATGCGGTAGAG	434	630	375	424	313	62	519	747	487	461	248	494	361	443	484
AAGATTGGTACAAAAATCAG	361	322	705	535	311	535	396	386	305	391	77	433	291	514	699
AAGCAAACAACATCTCCTGG	380	454	550	533	607	596	657	628	1025	698	636	441	240	233	810
AAGCAAACAGAGCCAAACGC	275	241	756	292	286	1393	474	342	629	707	507	273	312	759	666
AAGCAAATCTTGTAACCCCG	431	510	740	334	267	167	607	523	617	741	425	234	364	572	637
AAGCAACGCAGGGAACCAAA	118	131	117	87	135	235	168	78	228	47	91	38	41	147	111
AAGCAAGGAGGTCAAGCACG	308	295	318	286	484	366	563	445	404	352	191	221	224	198	628
AAGCAAGGCGAAGACTTGGG	311	494	288	404	43	771	649	307	879	287	365	298	391	592	367
AAGCAAGGTCCAAGGAGGAG	233	65	169	283	111	414	322	179	444	538	28	199	274	335	332
AAGCAATCGATAAAGTCCCG	312	284	232	242	366	311	326	18	193	241	329	270	299	504	402
AAGCAATTCTTTCTGCCATG	1746	1621	2237	1813	975	3299	1967	395	3494	3173	1027	1499	1691	1505	880
AAGCACACCAAGGAGTCCAA	650	141	646	1112	668	1022	1200	809	1434	1234	901	331	569	1006	1149
AAGCACACCCAGTTACCAAG	301	546	323	266	290	801	525	682	692	351	441	172	241	572	379
AAGCACACTAACCTAAAACA	342	885	812	492	135	887	693	335	603	286	186	232	466	581	641
AAGCACAGCAAGCACCGCCA	312	553	660	314	44	220	530	534	400	477	320	237	248	278	469
AAGCACAGCCGTCATCCCAG	395	503	472	287	287	537	537	402	61	444	271	174	254	252	111
AAGCACCAACAATATAGCCC	608	811	363	413	392	373	839	133	790	150	441	393	530	934	726
AAGCACCCCCTCTACCTGCG	353	295	560	461	205	304	586	310	318	388	317	337	41	312	165
AAGCACCTAGAGCAGCAGGA	877	928	927	995	761	940	1272	591	1225	823	873	1170	853	1309	998
AAGCACCTTAGACATGCACG	341	327	252	315	396	1065	413	364	488	333	346	200	327	392	286
AAGCACGCGACAGCTCCAGC	832	1391	469	852	894	1846	1634	1295	1452	1603	683	826	1155	620	1519
AAGCACGTGCAGTCGCACAG	112	0	88	124	61	42	151	87	298	47	86	23	73	122	111
AAGCACTCACCATCTTCCCA	206	649	426	449	423	487	670	137	1025	328	196	319	255	474	600
AAGCACTGCCGACTACAATA	306	397	500	403	396	482	488	346	785	573	260	362	322	573	512
AAGCAGACATAACCAAGCCA	306	415	384	431	353	701	648	338	588	529	175	276	201	451	579
AAGCAGACTGAAGCAGACCA	641	1787	1467	1248	1313	3573	1559	1770	1043	1830	1032	2431	1241	1736	2180
AAGCAGAGAGATCTCTCGGA	1078	1075	389	646	486	899	1038	973	901	2035	659	704	860	1256	1220
AAGCAGAGCCGACTTCCCCA	394	776	542	411	325	341	533	316	452	474	472	355	477	483	731
AAGCAGAGCGACTCGGTTAA	184	176	489	333	119	807	442	424	228	360	320	214	275	337	543
AAGCAGAGCGCCGAGCGCCG	318	579	714	490	185	898	893	466	855	578	125	531	659	831	509
AAGCAGAGCTGACGACCAAG	280	315	178	374	166	499	539	303	744	422	288	405	341	169	128
AAGCAGATGCGGATTCTCAT	1504	557	610	1031	662	937	990	655	1355	1029	520	730	1205	837	1859
AAGCAGATTGAAGAGCTGAA	120	130	53	76	90	33	115	94	181	144	80	36	30	83	47
AAGCAGCAAAAGCCATTGGA	404	474	556	487	380	420	660	292	591	229	391	261	223	101	100
AAGCAGCAAGAAAATGTGGG	1941	1671	551	1643	1607	4273	2325	1879	2645	1438	1421	890	1319	1421	1743
AAGCAGCATGAACTCAGCAG	427	76	624	507	433	599	576	570	663	206	543	240	356	433	712
AAGCAGCCGAAGCAACAGCA	167	400	500	454	214	368	489	256	856	353	410	314	288	467	663
AAGCAGCCTCAGGATCTCAG	1391	1380	1454	906	589	1913	1113	534	1674	1536	1051	1098	914	2020	1497
AAGCAGCTCGGGCAGCTCGG	616	297	836	823	412	950	538	1323	1064	937	216	551	397	390	806
AAGCAGCTCTGGACACAGGG	314	1198	692	512	441	393	648	351	1127	266	479	326	550	379	540
AAGCAGCTGCAGGGGCCGCA	403	485	416	522	469	958	943	423	1131	769	787	775	578	850	1116
AAGCAGCTGGAGCAGCTCCA	257	144	572	396	86	66	501	451	695	263	170	395	561	430	321
AAGCAGGCACCAGAAATCCT	974	848	342	558	410	1119	602	1061	1233	368	206	478	286	858	568
AAGCAGGGAGAGGACAAACA	463	1180	1689	399	682	2775	1251	1893	1615	1022	689	667	835	602	1518
AAGCAGGGAGATGTCATCCG	880	552	831	872	124	391	1049	663	1090	757	673	768	500	71	721
AAGCAGGGCTGTCTTTACAA	978	152	821	706	472	1704	933	1219	128	1362	506	740	503	678	1083
AAGCAGGTACTCACCAAGGA	273	99	231	206	171	474	299	229	539	350	124	164	192	259	372
AAGCAGGTAGAGATCTTAGG	363	474	493	345	136	895	527	729	610	513	289	166	304	600	381
AAGCAGGTCCACCCTGACAC	303	77	318	313	268	527	525	468	632	297	462	294	333	263	665
AAGCAGTGTTCCAATGCCAG	172	346	168	186	293	158	237	237	410	159	145	202	164	261	205
AAGCAGTTAAACAAGAAGGG	622	430	293	503	266	874	604	378	131	416	412	379	382	560	192
AAGCATACACATCATGGCAA	266	504	143	260	217	410	262	236	189	541	196	152	48	517	451
AAGCATCTCTGGCCATGCCA	279	297	213	255	224	629	389	495	352	538	282	310	320	199	522
AAGCATCTTGGGAGACAGCG	716	758	1001	460	289	1208	1092	259	1080	718	1247	412	360	1247	765
AAGCATGATAATGTGCCAGG	550	393	570	435	505	304	601	370	493	779	401	402	334	676	536
AAGCATGGAGAAAAAGAAGG	1266	2036	3255	1797	1289	2627	2046	1447	3231	1652	1713	1223	1469	1126	1998
AAGCATGGCTTGTAGACCCG	553	1723	690	665	699	1632	974	1113	1333	1141	530	591	806	590	938
AAGCATGTCAAGAAGAACAG	1662	1864	1879	1821	1403	2632	1877	743	2254	1506	780	1238	1164	2408	3741
AAGCATTTCCCGTTTCAGAG	720	555	389	361	229	772	746	277	1117	884	718	646	591	607	831
AAGCCAAAGATAATACCTTG	476	199	350	333	315	107	502	466	471	459	200	235	146	269	68
AAGCCAAATTTCCCATCCGA	3943	2059	1760	1592	1701	4032	4060	2911	3351	1910	1469	1712	1622	1910	2167
AAGCCAACACAAATGCCCCA	127	404	257	254	481	877	379	262	735	448	272	111	306	299	422
AAGCCAACATCACTTCTCAG	469	831	547	589	388	1093	649	549	914	524	596	566	212	642	1021
AAGCCAACTGAAGACTCCAG	631	1966	967	1171	1038	402	1172	1240	1260	1132	1182	932	1211	1287	1797
AAGCCAAGACCACCAAGAAG	276	286	127	155	227	413	333	96	244	362	64	10	238	191	176
AAGCCAAGATGTCCAGCAAG	480	552	186	208	142	618	458	113	107	291	330	85	430	222	428
AAGCCAATGGTGACACCAGG	975	1058	1350	851	677	969	1184	900	1132	1825	857	526	1155	702	867
AAGCCACAAGAATCCGCACA	419	539	243	333	142	968	501	658	530	253	351	236	128	618	571
AAGCCACCAACGCTGATCCA	814	676	1075	1237	335	869	1479	1364	324	1080	640	384	701	1070	1133
AAGCCACCAAGGAAAATGAA	1688	948	551	894	508	1176	1365	849	2177	533	1803	986	916	856	1329
AAGCCACCCAAACACCACCG	1232	997	2143	1481	1088	1516	1868	911	1620	1715	1869	589	1203	1454	1586
AAGCCACCTACAGCTATCCG	698	484	305	436	465	285	619	106	515	403	260	457	438	567	553
AAGCCACTACTCGAACGCCG	170	660	809	615	400	211	651	476	1020	615	403	362	366	764	647
AAGCCACTATCGATTCTGCA	507	316	903	702	497	1155	745	387	1015	1125	380	324	589	821	743
AAGCCAGAAGATGCACAAGG	761	1127	633	1064	543	2088	1338	928	1078	1528	1127	866	477	1436	1385
AAGCCAGACTCAGCTCCTCG	510	775	406	380	325	714	561	0	144	1062	530	316	456	547	970
AAGCCAGCCGAGCTCCCAGG	988	1286	1531	999	1208	1593	1390	702	2229	1461	1532	845	1094	1527	1130
AAGCCAGGAACCAAGCCAGT	726	432	435	739	541	802	504	989	338	787	838	544	510	616	881
AAGCCAGGATAAAATCCAGA	290	126	129	168	211	536	302	170	512	244	106	143	271	224	166
AAGCCAGGTAGAACAAGAAG	694	83	667	398	455	1198	494	670	960	834	334	286	389	357	778
AAGCCAGGTGGTGTACAACA	376	610	589	479	348	441	629	1403	714	436	355	449	516	459	945
AAGCCAGTACCTGAGATCCA	138	529	328	249	269	417	416	277	549	206	486	192	58	315	451
AAGCCAGTGAAAACTCCAGG	671	517	659	475	177	831	624	594	688	668	504	267	266	579	891
AAGCCATATGAATCTTACAT	1961	3427	2541	1983	1313	1632	1757	1269	3705	1637	1432	1460	1142	998	1476
AAGCCATCCTCAACTGAAGG	781	290	1584	1147	269	714	1312	1378	1729	2744	717	227	958	1211	502
AAGCCATGAATGAATCCAGG	833	565	1075	967	550	345	874	677	1287	1052	527	1094	542	575	1655
AAGCCATTCTCGCCACCCAG	573	484	247	384	351	286	678	464	685	509	773	168	505	214	569
AAGCCCATAAGCGTGTTGGT	867	90	411	524	518	602	570	725	640	405	518	451	356	398	826
AAGCCCATCATTGTTCTGGA	252	459	167	329	244	704	580	421	510	362	370	472	388	501	417
AAGCCCCCCGAGATTGCACA	709	388	2187	1658	1445	2806	1854	3065	3566	1185	1508	2126	1897	1372	1806
AAGCCCCCTGAGATTGCAAA	421	415	555	518	358	324	587	364	1120	597	401	384	275	547	506
AAGCCCTCCACAAAGTAGCA	239	400	205	258	308	336	388	296	442	260	207	116	270	422	364
AAGCCCTCCAGCACCCCGCG	417	840	606	500	360	269	523	142	449	893	426	361	62	299	412
AAGCCCTCCCCAGATTTAGC	1041	1686	1811	1066	1172	2245	1674	261	847	1242	937	1298	1580	1796	1739
AAGCCCTCCTTACAAATGGG	118	449	344	163	338	928	581	180	735	448	344	353	396	277	420
AAGCCGATGTAGAGGAGCCG	319	411	220	271	133	204	348	119	321	115	161	191	157	206	407
AAGCCGCCCTCACCATCGAA	568	997	466	672	482	635	853	697	887	509	594	309	555	979	854
AAGCCGCCGGGAAGACCCCA	551	604	892	938	486	595	984	1469	698	958	1197	459	894	482	565
AAGCCGCTCACCGAAGCGCG	290	412	321	441	292	449	516	409	29	676	294	196	292	463	506
AAGCCGCTGCCTATCTACCG	571	551	785	222	268	1000	761	91	815	525	297	262	70	433	541
AAGCCGGACGGCGAGCACGG	503	18	496	370	205	1289	477	353	842	259	373	289	607	404	33
AAGCCGGGTAAGAAGACCCG	77	127	66	137	114	161	129	126	283	5	94	57	233	106	150
AAGCCGGTACAGGTGCCCTG	561	843	483	400	334	1674	524	343	253	661	314	429	418	470	643
AAGCCGGTAGAGGATCCTTA	348	868	588	789	826	2799	834	664	1164	1141	938	645	660	660	969
AAGCCGTCAGAAATCAGCCA	238	64	392	269	293	267	410	175	317	109	230	183	152	195	274
AAGCCTACTCAACTGCTGGA	1425	445	998	1013	739	1242	1280	1054	1811	1229	1177	740	1300	1302	1301
AAGCCTAGAAAGCAATGTTT	1611	1434	797	753	594	1595	865	2090	102	1917	1476	742	903	1322	356
AAGCCTAGAGACTTACACAA	399	557	390	226	190	1211	444	311	508	473	179	310	213	161	353
AAGCCTCTAGGCAAGATGGC	411	293	257	404	462	343	740	585	615	587	60	178	532	326	426
AAGCCTCTATCAGTGCCAGT	439	660	298	278	374	559	517	597	664	545	388	232	464	569	451
AAGCCTCTCCCGAAGCCGCG	323	307	244	295	320	140	304	282	529	522	179	143	101	411	184
AAGCCTCTGAATCTAGGCCG	112	42	96	119	111	209	149	163	204	413	137	114	133	110	200
AAGCCTGCACGGCGGACGCG	752	810	342	439	327	773	693	619	861	526	525	209	369	502	907
AAGCCTGCTCTCCTATCAGG	242	302	615	383	232	867	613	369	809	872	525	434	349	540	453
AAGCCTGCTGACGATGATGA	421	654	663	313	279	444	618	134	1005	577	361	409	800	632	584
AAGCCTGTGAATCTTCACCG	307	250	625	501	412	843	510	268	526	417	191	317	373	506	893
AAGCCTGTGATGTTACACCA	973	425	888	617	394	411	788	625	956	708	129	409	462	692	663
AAGCCTGTTATGTTTCCAGT	518	825	761	332	462	1023	944	754	119	653	637	290	515	389	806
AAGCCTTGAACACAGAAGCA	187	297	253	219	168	448	275	267	240	292	122	95	64	363	193
AAGCCTTGCGAGGAACCCAA	505	790	364	395	545	456	439	687	613	873	496	342	336	543	505
AAGCCTTGTACACCTCTACA	839	968	1484	1070	1040	603	974	2116	96	637	1585	602	525	671	1214
AAGCCTTTCTTGCCAATCGG	488	75	501	513	135	1317	589	677	481	671	461	369	493	875	793
AAGCGAAGACAGCTGGGGGG	607	1158	877	1043	506	777	1355	673	1367	1084	894	749	1083	539	1942
AAGCGAATCCAGATCTGCGG	286	408	351	411	312	380	431	491	677	230	433	241	366	330	568
AAGCGACCCAAGGAGCCGAG	184	497	369	279	101	724	444	676	334	570	287	245	92	498	269
AAGCGACCGGATCTGCCCAA	913	809	714	668	394	1145	809	1003	1476	683	974	510	520	859	887
AAGCGACCTGTGGCCCCGCG	313	613	726	517	535	271	1085	930	1228	618	100	339	530	606	619
AAGCGACGGCAAATACCACG	400	588	448	356	281	733	492	105	747	402	320	193	53	372	448
AAGCGACTCCTCGCCCCCGG	152	262	125	106	147	158	225	181	400	389	434	44	152	292	342
AAGCGACTGAGCTTTCTAAA	282	208	274	170	73	150	380	139	67	502	352	264	259	288	57
AAGCGACTGCAGAGCCAGAA	197	342	430	295	280	355	364	356	701	46	240	191	142	104	290
AAGCGAGGTGATAGGACTAG	553	1058	326	479	483	884	507	717	279	571	55	317	123	791	387
AAGCGAGTGGAAGCCATACA	286	575	711	448	313	496	492	459	458	170	417	581	774	244	106
AAGCGATCCTGAAAGAGCTG	290	422	365	315	431	714	534	324	505	549	423	311	178	272	273
AAGCGATGACAAAAAAGCCA	817	813	818	427	648	831	989	600	994	484	981	722	799	812	773
AAGCGATTCATCTAGGACCT	566	619	912	743	479	602	931	426	824	541	590	610	568	998	753
AAGCGCACTCACCACCACGG	386	408	453	339	260	938	542	408	549	585	318	415	305	344	424
AAGCGCAGTTCAGTTTCCAG	1005	1088	1403	964	726	710	1253	1900	1731	1722	401	787	875	1700	709
AAGCGCCCAGACCAACCACA	493	686	222	268	384	490	429	233	605	268	334	657	356	414	659
AAGCGCCTCCAGAATTCCAA	246	480	323	364	407	771	543	356	842	425	419	507	267	176	615
AAGCGCCTTCAAGCTCCTGG	205	271	257	125	229	391	341	185	277	201	118	78	228	227	421
AAGCGCTCCCTCTACCGGCG	452	219	478	291	139	449	499	43	703	604	240	293	142	464	45
AAGCGCTCGAGGAAGAGCAG	45	111	99	14	77	84	119	17	108	73	37	6	66	65	146
AAGCGCTGCTTACGAAGAGA	538	485	550	179	349	370	584	826	584	277	151	344	630	509	537
AAGCGCTTGGTGAATATCGG	857	843	869	442	1271	1389	870	1254	1171	456	781	427	613	477	806
AAGCGGACATCACTTATGAG	696	923	382	710	754	1301	1237	777	969	1449	987	612	731	673	1735
AAGCGGAGAACAAGCAGCTG	463	456	319	231	205	241	521	542	636	496	226	104	288	540	609
AAGCGGAGACTGTACAGAAA	171	369	238	247	208	403	246	131	53	289	319	164	217	109	380
AAGCGGAGTGGACGACTGGA	434	368	486	312	247	375	444	391	627	416	370	367	418	332	95
AAGCGGGCGCAAAGCCCCAA	186	481	328	227	192	825	371	422	602	319	320	229	368	141	404
AAGCGGGCTGAAGCACCACA	425	567	442	401	239	1029	622	350	715	611	386	265	227	511	551
AAGCGGGTCCCGAAGCGCCA	278	359	230	255	82	394	541	236	381	265	255	128	157	324	78
AAGCGGGTCCTGGTGACCGG	579	922	739	441	323	798	643	465	672	407	466	396	504	293	638
AAGCGGTCAGGAAAGCCCCG	674	1095	454	507	688	768	961	1217	1233	625	839	509	796	675	316
AAGCGGTCCATGTCGTAGCG	328	337	299	407	240	571	533	644	814	392	538	343	443	515	829
AAGCGGTCGCCATGTCCGCG	469	503	1296	819	775	635	908	784	500	962	515	442	980	1640	733
AAGCGGTTATACTTGGTGCG	880	1331	1211	1131	710	741	1365	808	1795	1716	897	483	1220	982	1258
AAGCTAGCTTTGCAATATGG	1939	2133	1310	1628	1286	1702	2194	2016	1317	1663	1294	894	689	1422	2355
AAGCTAGTCTGGCAGCTGCG	450	572	377	263	336	656	544	260	990	653	29	285	392	351	642
AAGCTATCGCCTTCGCCGAC	907	1308	613	1244	765	1903	1418	970	944	595	652	682	913	1051	1472
AAGCTCAGTAAAAAGGACCG	167	212	58	115	126	200	132	203	203	150	224	96	151	68	278
AAGCTCCCCTTACCTGAGGA	750	450	732	536	441	1352	786	479	506	569	472	324	43	449	550
AAGCTCCCTCAGCTGAGGGA	238	437	165	250	217	340	492	504	557	330	240	117	188	138	169
AAGCTCCTCAAAATAGTGGA	544	1270	808	953	1365	1135	1492	2275	1501	1655	1002	705	613	1561	1098
AAGCTCCTCGGAGCTCTCCA	1162	1640	1310	1075	1112	2606	1638	1143	2712	1630	1080	507	1099	1636	2051
AAGCTCCTTAAAGTACCGAA	539	863	656	322	335	335	573	285	723	172	516	292	273	461	699
AAGCTCCTTGATCTGAGTGA	455	240	303	323	427	741	598	500	331	459	345	538	283	790	418
AAGCTCGGAGAATTGCCCAT	510	503	434	518	333	924	581	369	332	410	401	332	487	719	231
AAGCTCGTGGTCATAACCCA	385	299	534	293	283	572	412	440	332	330	262	210	291	415	530
AAGCTCTGAGAGAATGGCTG	171	227	544	426	84	233	465	625	434	251	283	292	328	335	296
AAGCTCTGCAGAGCTCCAAG	394	300	463	439	120	454	603	358	945	231	408	269	292	432	300
AAGCTCTTGATGGAGACCAA	323	162	411	84	253	741	313	247	499	230	274	189	200	157	306
AAGCTCTTGGAGCAAGCCGG	231	353	342	200	166	354	367	182	221	331	33	209	200	393	150
AAGCTGAACTGACTCGTCCG	482	541	129	669	232	760	676	547	676	734	561	380	581	842	642
AAGCTGACGGACCTGAGCAG	458	285	616	314	165	455	446	559	490	271	327	255	305	341	358
AAGCTGAGCCTTCTATTTGA	462	916	187	666	374	342	799	422	647	445	636	382	484	187	561
AAGCTGCACGAGATCTTCCG	167	377	345	277	127	348	299	200	381	459	25	290	177	195	424
AAGCTGCCAGAAGTGGGGCA	266	235	220	237	330	273	351	307	403	153	38	261	305	293	300
AAGCTGCCAGACCTGGTGAG	686	693	910	618	661	933	792	906	1050	1188	942	549	335	1112	1126
AAGCTGCGCGGTCCATGGCG	220	420	463	318	76	234	416	560	548	242	299	182	181	337	208
AAGCTGCTAAGATCATGGAG	295	372	553	304	368	577	398	207	254	415	327	219	214	627	586
AAGCTGCTCAGAGAAACAGT	292	529	321	382	213	601	483	462	41	297	441	257	336	425	415
AAGCTGCTCGATGAGAACAG	197	77	240	177	51	324	222	43	249	130	121	74	147	106	180
AAGCTGCTGCTGGAGCCCCA	718	124	804	454	484	915	1025	1059	726	484	575	309	686	401	862
AAGCTGCTGGAGTATCTGCG	452	551	537	310	313	252	553	464	594	517	624	192	543	259	556
AAGCTGGAGCAGAAACCCAA	134	329	231	231	102	323	221	5	49	164	297	83	108	82	193
AAGCTGGAGGTAGAGTACCG	120	174	100	184	88	854	346	144	178	312	280	111	209	337	462
AAGCTGGCCTGGCTGCCGCG	298	266	433	245	109	308	635	358	430	433	262	348	169	389	489
AAGCTGGCTGGAAAGAAAAA	144	182	216	121	112	184	193	195	299	203	196	123	94	115	203
AAGCTGGCTGGGCAACTAGT	528	834	821	542	390	910	587	126	491	454	374	512	361	692	533
AAGCTGGTCAAATTTCGCGA	439	918	440	516	391	968	660	802	639	455	1434	349	128	533	489
AAGCTGGTCGTAGATTCCCG	507	895	354	632	447	553	982	239	1470	500	376	361	501	521	66
AAGCTGGTCTCCTTTCCCAT	1078	1302	667	812	743	966	857	743	799	806	478	632	629	1058	1299
AAGCTGGTCTGGCAGCAGCT	174	252	257	312	122	236	334	551	484	172	153	288	202	175	317
AAGCTGGTCTTAGTGGGCCG	240	400	124	216	192	1017	323	324	906	276	254	160	261	124	626
AAGCTGGTGCGCTCCCCGAG	201	182	116	287	172	961	353	265	48	417	197	176	259	112	104
AAGCTGGTGTTCCTACAACA	533	389	657	432	465	913	543	347	728	78	334	264	316	739	418
AAGCTGTAGAACTCTTCCAA	462	671	687	524	377	695	702	660	1101	790	57	436	1013	578	929
AAGCTGTCGAAGCTTTGCAG	360	1058	909	470	564	730	613	444	144	863	340	485	306	508	447
AAGCTGTTTATCCATTCCAT	267	738	691	918	697	1076	944	1115	1357	344	174	282	1060	677	489
AAGCTTATCGGCTATAGCCA	380	500	606	308	255	587	389	662	150	677	327	296	112	533	492
AAGCTTATGTGGGGAGACAG	315	505	435	360	411	516	452	424	743	447	395	170	435	465	109
AAGCTTCCAAAGATGCCCAA	442	758	396	440	333	246	659	630	878	359	205	475	463	476	681
AAGCTTCCAGAAGAAATGAA	214	589	369	284	328	573	476	569	570	379	158	176	217	407	616
AAGCTTCTACAGTCCCCACA	689	640	298	378	210	387	486	216	653	556	613	199	247	572	372
AAGCTTCTGCATAAACGGAG	293	721	203	169	102	428	387	145	691	378	273	188	156	208	356
AAGCTTGGCATAAATGGCGG	159	483	299	360	289	253	439	269	416	311	483	181	347	338	416
AAGCTTGTATGCCCTCACTG	1063	494	807	415	397	1174	607	407	592	207	348	658	704	531	336
AAGGAACTCCAGATCATGCA	624	804	310	260	245	809	489	360	652	539	463	195	406	195	361
AAGGAACTCGAGGTTCAAGG	723	1952	537	924	511	1606	881	770	1160	493	1230	659	789	1250	1397
AAGGAACTCTCATATCCACA	561	708	636	548	280	914	672	56	919	840	230	334	504	613	564
AAGGAAGAAGACGTACACCG	1188	1338	1257	808	595	1455	1031	753	1247	1520	766	879	796	1923	1312
AAGGAAGCAGAGCTCTCCAA	313	305	300	291	307	601	419	412	564	462	361	396	302	376	385
AAGGAAGCGAAAGTTCCGCG	216	231	251	205	177	47	334	146	298	564	202	137	296	208	111
AAGGAAGGCAGGACTCTGCG	463	333	847	409	309	255	571	278	758	426	398	251	395	420	827
AAGGAAGGCGAACTCCTCCG	271	127	315	259	267	441	465	495	390	415	281	146	120	294	301
AAGGAAGTGTCATAGATGGA	197	564	731	360	356	589	431	522	642	523	368	192	360	445	270
AAGGAATGACCAAAGCACCT	2070	1924	1621	2029	1436	1960	2280	976	4060	3752	1948	1223	990	3004	2613
AAGGACAGTCCAGAGAGCCG	237	411	298	176	114	188	347	403	469	213	230	253	250	229	597
AAGGACCATTAGCCACACAA	610	514	488	853	816	896	1164	1260	1282	740	816	741	698	864	413
AAGGACCCGGGATTGCAAAA	216	246	219	275	82	323	286	48	378	389	178	305	292	314	280
AAGGACGAGTTTAAAAACAC	386	730	387	449	380	763	523	474	775	48	441	372	327	235	824
AAGGACGGCACTGAGAAGCG	296	271	614	308	286	454	526	265	630	232	474	200	286	214	441
AAGGACGTCCACCAACTGAA	191	887	418	393	266	527	647	156	834	632	454	313	335	654	452
AAGGACTTCATGATCCAGGG	3543	2060	2745	2115	1262	8027	2454	2706	4846	3530	1378	2298	1402	1969	1165
AAGGACTTGAAGAAACCTCG	95	161	302	193	152	196	207	131	40	262	118	93	135	136	215
AAGGAGAAAGAACTTCCAAG	379	492	340	268	275	440	383	248	990	568	53	426	186	537	347
AAGGAGAAATGAGCAATCCG	696	1174	1135	1098	1055	1595	1150	630	1640	522	1559	762	298	1449	1207
AAGGAGAATGGGGAGCCCAG	281	313	434	346	296	516	437	414	617	578	164	149	159	112	442
AAGGAGACAGAGAATCCAGT	401	684	457	516	249	1010	670	240	1278	1030	462	288	555	877	327
AAGGAGACATAACCAAGCCA	851	995	587	1144	975	2332	1383	1562	2445	519	1181	788	552	1661	1191
AAGGAGATACCGGGAAAAGG	512	672	126	498	330	772	580	315	547	623	502	256	416	508	358
AAGGAGATAGTCCTGCCGCT	194	259	349	325	185	97	597	285	473	428	364	101	259	372	357
AAGGAGATGGAGAATGCCCG	1298	1154	1243	895	473	1521	1293	161	2337	642	1055	489	675	1272	1110
AAGGAGCTCCAGAAACAGGT	958	1062	1266	767	667	684	805	443	1176	1569	955	419	474	1085	1031
AAGGAGCTCTTCCAGCCAAG	276	243	348	277	233	310	445	123	311	383	302	416	285	271	251
AAGGAGGCAACAGTGCCCAG	88	198	290	157	245	236	269	200	450	325	136	200	280	320	181
AAGGAGGTCTCCATTAAAGA	315	355	531	193	307	379	480	576	493	238	326	413	263	232	297
AAGGAGTCTACGAAACGTGG	716	1154	1074	562	1110	1294	761	611	999	913	531	322	669	804	131
AAGGAGTTAGGTCTTCCCAG	803	735	234	356	280	768	578	67	1010	339	306	153	442	313	1068
AAGGATCACGAAGATGACCA	404	154	295	357	94	786	495	203	443	512	278	119	221	157	309
AAGGATGCTGGAGAAGACAA	485	607	509	657	840	966	628	443	427	492	331	384	724	428	485
AAGGATGGCGATGGTCCTCA	386	615	535	628	274	746	532	283	656	751	559	414	215	592	490
AAGGATGTCGAGATGCAGAA	200	688	497	623	526	1735	599	587	853	343	177	264	409	620	630
AAGGATTCAGTCCAACACCA	84	805	432	524	231	359	556	517	738	205	101	314	411	361	813
AAGGATTCTTTGTATGCCCA	790	733	868	643	664	224	861	1671	1341	1091	801	554	641	1158	699
AAGGATTTCATGATTCAAGG	274	845	978	681	412	1454	827	775	1503	578	663	771	312	540	988
AAGGCAACTTACAAGCAAAG	252	320	187	235	220	210	247	105	269	531	269	344	94	261	157
AAGGCAAGAAGAACATCCCG	424	1391	1738	1270	628	2907	1424	1892	1780	870	938	1196	739	1603	791
AAGGCAGGTCAAGTGCTCTC	308	667	665	542	327	873	698	862	882	399	418	419	509	358	706
AAGGCATGAGTTCATCAGCA	567	553	879	394	926	414	647	1029	681	1628	505	436	600	406	733
AAGGCATTGCTAGGCCCTCG	220	217	200	97	170	120	295	31	281	157	217	13	192	178	264
AAGGCATTGCTGAGAAACAG	652	486	988	1128	453	1280	1217	1241	1363	1088	73	526	458	874	494
AAGGCCACCAGAAGATTACG	410	725	554	386	636	1307	690	822	507	439	556	302	562	352	382
AAGGCCACGTGAAGATGCTG	843	1532	434	782	637	1089	1060	791	773	2025	430	329	856	732	681
AAGGCCATACCTGGACCCAA	328	555	565	325	221	1091	464	129	486	640	494	227	423	537	572
AAGGCCCCTGAAGAATCCAA	293	440	183	390	231	824	501	129	470	298	314	163	284	278	284
AAGGCCCGCGACTTGAAGAA	1111	2575	959	1071	1223	547	1315	1028	1332	1273	663	1605	863	883	2300
AAGGCCGGCAAGACAGCGAG	264	346	413	344	209	268	258	192	319	463	274	220	314	341	305
AAGGCCGTGTGCGTGCTGAA	322	511	363	367	343	396	460	246	889	420	452	264	571	424	410
AAGGCCTCCAGAAAACGCGG	482	566	444	436	331	952	730	326	608	602	372	485	282	554	236
AAGGCCTGAAGAATCCACCA	296	502	610	322	341	556	575	222	331	497	424	408	348	291	664
AAGGCCTGTTCAACTACAAG	467	225	560	722	608	184	994	479	497	607	201	499	367	866	820
AAGGCGAGAAGAGTGCCCCG	341	597	647	387	114	330	634	1023	693	959	149	320	438	501	936
AAGGCGGTCACCTTCCACAG	317	387	339	387	282	379	450	94	640	870	470	230	458	329	363
AAGGCGTGTCCTGCACCAGG	124	279	1105	432	173	924	397	360	39	364	492	172	404	549	629
AAGGCTACAACAATTAACAG	419	696	651	392	240	558	585	228	1034	484	564	448	459	448	539
AAGGCTCTATGAGAGCAGGT	686	1085	505	486	338	1482	749	505	868	425	472	271	779	536	1146
AAGGCTCTCAGGGAGAGCCG	226	350	283	314	257	853	426	272	362	279	204	327	294	294	447
AAGGCTGGTTGGACTCACAA	184	201	160	94	70	442	317	203	383	221	120	116	47	334	346
AAGGCTTCAACAGATCTGAG	586	818	1188	553	404	2892	1224	355	331	626	311	663	993	886	712
AAGGGAAGAAAATTTCCGTG	464	327	424	324	481	676	359	555	140	1169	355	321	99	339	682
AAGGGAAGAATGTTGTCCAG	207	166	380	306	267	487	545	480	203	393	242	147	366	319	705
AAGGGACCATCAAAATAGCG	552	839	579	519	388	193	437	953	971	650	150	251	375	593	621
AAGGGACTCTGATCATCGAG	642	379	644	493	511	128	590	555	781	375	310	409	393	227	627
AAGGGACTCTGGCATGACCG	254	1016	575	526	445	706	717	582	838	541	706	320	575	753	570
AAGGGAGCAAGGAGGAACAG	1978	717	2238	1924	1761	1351	1963	2555	2985	2605	1463	1650	1085	2448	1281
AAGGGAGTCGGGGATCGCCG	258	250	225	460	310	376	403	280	611	377	449	276	252	387	527
AAGGGCACTGAGGTCCCGGA	384	469	419	401	215	747	303	822	93	508	309	417	416	443	510
AAGGGCTCTGTCCAGCACAA	267	238	111	140	77	192	185	10	308	190	106	82	130	132	61
AAGGGGGCGTGGCTATGCAG	229	355	917	601	489	467	653	595	727	353	344	173	560	367	735
AAGGGGGCTGTGGTTCCTGT	979	3507	3185	2267	1982	1085	3465	2158	4516	1896	1408	1770	967	1616	2577
AAGGGGTGCTGAGCAAACGG	662	461	397	414	519	515	672	894	957	578	563	387	333	525	762
AAGGGTCACGAAGAACTCGG	880	335	720	588	334	870	914	935	1537	919	820	373	308	445	869
AAGGGTCTAAAGCCATCCAG	163	106	290	296	138	86	267	141	318	223	164	149	221	184	241
AAGGGTCTAACAGCTCTAGG	410	679	613	811	600	310	779	669	748	815	361	382	402	542	769
AAGGGTGAGAAGCACGGCCG	83	482	266	195	186	263	348	377	369	220	317	138	3	254	355
AAGGGTGGCGAGAAGAAAAA	273	308	434	285	32	536	354	480	517	608	335	219	313	300	439
AAGGGTTCTCTGCTGCCAGG	419	1006	779	426	494	540	508	646	715	616	229	383	238	179	818
AAGGTATAAACGATTCCACG	453	495	706	564	392	445	679	742	563	261	430	254	349	218	461
AAGGTATCCTTCTCAGACCG	487	260	667	235	304	296	492	364	791	179	44	283	479	432	628
AAGGTCACGGCGCCTCCGGT	69	136	112	198	164	273	204	229	105	233	128	36	129	291	120
AAGGTCACTGAAGTTCCCAA	367	291	327	383	321	326	395	17	473	357	246	220	198	426	480
AAGGTCACTGAGCTGCCCCG	171	309	398	202	312	727	351	402	91	254	101	164	197	287	270
AAGGTCACTGATGGAAACAG	251	294	201	198	45	136	235	287	253	235	226	172	310	237	285
AAGGTCAGCCAGAAAGCCCG	201	247	303	409	162	551	534	382	449	465	315	21	467	286	394
AAGGTCATAGATCGGATGGA	902	1132	350	433	524	894	948	775	497	400	188	449	804	356	799
AAGGTCATCGACCTGCCGGG	292	255	335	310	360	470	529	382	720	549	221	206	414	442	283
AAGGTCATCGTGAAATCAAA	573	1343	1324	781	815	1076	1187	735	1154	992	995	606	1069	1357	1632
AAGGTCATGCGAGACAACAA	302	21	308	233	224	157	363	62	599	388	256	182	77	214	281
AAGGTCCCAGAGTACATGGG	385	667	508	334	500	447	480	403	712	349	400	233	303	297	740
AAGGTCGAGGGGGATCCAGA	364	1209	1059	579	547	1429	879	634	1177	635	777	420	543	727	634
AAGGTCTCTGAGATCCTCCG	271	363	252	248	185	103	300	234	409	58	93	153	94	260	252
AAGGTCTTCAGAGATCCAGG	460	942	528	475	420	1230	619	647	383	525	353	230	334	544	748
AAGGTGCTGTACTCGCACAG	657	863	403	521	866	980	1053	390	1563	1596	591	817	501	769	557
AAGGTGGAGGTGGAAGACGA	763	947	544	557	453	1176	1093	1014	1241	889	590	936	753	1457	752
AAGGTGGTAGAGGAAATGCG	551	459	545	569	632	943	525	328	967	102	162	333	285	626	683
AAGGTGGTGTGTAGGCACAG	531	658	212	401	343	525	533	435	517	639	440	299	409	419	742
AAGGTGTGAGGCCAACACCA	262	214	172	129	117	656	270	44	373	468	294	175	241	345	432
AAGGTGTGAGGTGAACCGAA	1360	954	1346	1166	753	2310	1440	308	1072	1283	846	1053	1515	1720	1883
AAGGTGTTGGACTCAGGTGT	440	710	662	611	414	863	640	781	1169	784	540	362	511	653	645
AAGGTTATGCAAGGTCCCAG	1418	1369	1326	1271	1538	2113	1403	1757	1976	499	1613	459	1033	1692	1180
AAGGTTCCCGGCGTGCAGCG	453	1463	490	715	843	1127	1121	1084	1252	1032	782	408	323	629	1384
AAGGTTGGATTTCAAGGCGG	454	649	635	584	178	544	1089	876	1054	1386	615	349	433	900	548
AAGGTTGTCACTCAGAGCAA	785	868	520	788	606	1313	1145	1214	462	753	435	797	781	684	1197
AAGGTTGTCTGGCAATTCCG	414	422	644	378	288	659	682	748	751	486	83	250	517	977	968
AAGGTTTCTCCAGCTTCAGG	319	597	614	478	408	124	657	645	732	551	271	125	456	289	719
AAGTAAAGAGAAGATCCGCC	2952	3015	4605	3329	2820	6042	3601	3489	4760	2732	1471	1369	2661	2362	4773
AAGTAAATGGAGACACCAAG	254	148	518	240	193	1087	353	266	747	498	70	106	365	359	363
AAGTAAATGTTCGGTCACAG	235	476	528	307	325	238	324	529	88	346	310	216	335	421	321
AAGTAACTTCCATTTACAGG	231	299	158	221	217	208	337	56	131	407	205	205	246	284	367
AAGTACAACCTGAACAGCAA	502	1127	1030	631	462	121	883	548	43	557	465	342	393	850	728
AAGTACACCGGGCTGCACAA	988	533	778	532	587	2156	815	1183	1427	1667	1137	274	875	840	743
AAGTACAGATGGTTGCGCCG	391	555	409	489	268	209	468	619	662	426	433	319	329	552	589
AAGTACATAGGCTTGTGCAG	258	605	576	317	234	280	551	498	399	493	516	212	401	322	622
AAGTACATCCAGACAGACAG	990	879	652	630	857	1187	939	1269	369	692	835	764	688	468	559
AAGTACCTAGTTCTTTAATG	476	584	475	665	298	1075	702	747	586	660	493	362	581	427	671
AAGTACTGAGACAGCCATTC	498	672	524	493	382	825	538	598	867	837	417	350	432	320	606
AAGTACTGCTGAGAAGGTGT	194	321	176	297	266	550	424	228	630	504	219	148	273	442	465
AAGTAGAGAATTAAATTCCG	997	1335	582	779	519	1970	1182	915	1048	1524	546	582	650	1044	1214
AAGTAGAGAGAGAATGACCA	281	669	662	393	320	406	414	329	372	393	361	244	264	323	419
AAGTAGCCTCTGGTTCACAA	352	600	438	572	112	741	562	479	387	657	259	761	381	397	521
AAGTAGTACCTTGCCCCGCA	232	332	329	584	396	658	642	798	1002	497	314	150	423	586	749
AAGTAGTTTGGACAACTCCG	521	506	447	531	212	325	483	715	758	758	287	420	321	751	665
AAGTATACCCCAACACCCAG	1162	922	1143	695	455	2228	1229	804	1438	1209	957	1096	885	1115	1293
AAGTATACCTGCTTGCTTGG	638	712	709	636	329	596	664	1093	313	522	822	311	571	805	448
AAGTATCCTGTCATGACCAA	449	328	686	364	218	706	530	475	102	691	303	303	318	503	504
AAGTATTCATCCGGGCCACA	1036	778	942	1266	840	622	1431	119	1981	1564	1047	746	1331	1096	204
AAGTATTCCCGGCTCCCGCG	73	156	44	108	124	259	163	11	211	181	179	69	200	63	143
AAGTCAACTTCAATGTCGGA	401	573	714	436	480	375	595	502	949	444	569	414	540	581	668
AAGTCAAGCGGGCCACCGAG	197	264	164	275	217	205	361	203	354	213	255	252	529	274	399
AAGTCAATGCTAGCTCTGAG	528	559	908	601	173	1200	912	589	432	558	558	368	434	309	636
AAGTCACTCTGTGGGTCAAG	542	961	797	487	523	1004	749	538	809	787	534	615	341	413	434
AAGTCAGCTCCATTCCTCGG	900	823	1554	820	716	1021	1194	413	2162	1737	1614	1445	786	434	750
AAGTCAGGAGCCAAAAACAG	261	417	555	427	212	195	453	227	466	319	293	156	260	360	433
AAGTCAGGTGGGAACAGCCA	270	229	293	290	291	968	487	272	11	230	161	376	293	449	590
AAGTCAGTATCTCTGAGCAG	350	138	833	667	325	1256	659	271	932	462	345	304	360	548	617
AAGTCATGCAGAGGTTCGCG	571	1217	868	1085	906	1315	1525	1494	1914	1967	1811	854	1324	1088	1926
AAGTCCAAACTCTAGATCTA	360	473	492	564	348	756	488	475	1035	548	469	373	704	226	484
AAGTCCAAGGAGAGAGCCCA	138	503	493	254	216	750	467	243	1076	487	442	139	342	424	22
AAGTCCACCAAGCTGAAGAG	592	1218	1198	777	314	995	1322	587	1436	1361	813	973	640	632	846
AAGTCCACCTCACCGCCATC	1091	1494	515	1189	983	1662	1628	1478	2136	2385	1700	853	843	634	1549
AAGTCCATACCTGAACCACA	184	272	605	291	289	734	523	73	583	237	513	174	465	210	988
AAGTCCATGGAGAACACGGT	483	824	719	661	608	793	816	871	337	526	516	578	480	559	684
AAGTCCCCACCAAAGTACAA	580	848	285	592	475	182	802	322	378	220	244	464	445	1334	231
AAGTCCCGCTTCTTCATGCG	488	411	542	325	300	898	525	188	978	561	290	394	463	192	689
AAGTCCCTGAGGGCTGAAAG	88	559	285	362	436	432	590	809	220	286	404	295	458	654	894
AAGTCCCTTGAGATACTCTG	371	582	264	398	234	956	548	757	886	467	447	328	441	196	719
AAGTCCGTCAGACTCAGCTG	216	290	258	226	177	46	467	383	486	332	290	146	232	316	487
AAGTCCTCTCCAATGCAACA	464	453	1113	453	48	694	672	815	1035	613	119	393	600	510	843
AAGTCCTGAAGAAATCCAGT	1369	1202	2382	1078	553	339	1670	1178	2728	2090	1206	1154	2365	1795	1365
AAGTCCTGAGAAAACAGCAG	172	422	96	306	268	255	454	523	356	464	364	182	353	344	603
AAGTCCTTCCTGCTGTGCAT	318	1166	719	511	452	438	837	748	1302	783	504	335	270	950	340
AAGTCGATCTCATAGACGTA	282	334	200	178	30	524	302	229	588	196	138	137	127	286	559
AAGTCGCGAGACATCGGCCA	1085	897	1077	747	788	1302	1086	791	1649	1066	384	497	300	1089	1125
AAGTCGTTCCCTGTGCCGAG	560	245	626	195	212	645	506	962	971	710	531	581	366	393	554
AAGTCGTTGCCAGTACCCAG	331	603	914	525	408	127	665	647	642	548	228	554	537	362	947
AAGTCTACAAACACAGCCCG	276	296	183	178	215	428	258	246	271	119	269	195	41	173	341
AAGTCTACGATGGCAGGTAA	491	605	674	312	325	594	451	729	739	460	299	324	434	245	53
AAGTCTACTGGAGATCCAAA	535	639	481	537	345	835	752	548	137	613	537	414	575	458	542
AAGTCTCCAGAGATTATCAG	948	1286	1038	876	732	1660	1082	513	1153	834	667	452	649	1481	1160
AAGTCTCCCCAATCTCCTGG	319	395	790	419	279	265	590	394	701	445	312	330	553	422	683
AAGTCTGGTCTGATTGTGCG	508	1073	618	654	665	1248	807	650	1556	609	738	405	828	554	904
AAGTCTGTAGTGGTTGTCCA	867	1362	883	479	679	483	1043	1002	120	430	852	257	556	969	1250
AAGTCTTCCCCAACACCGAA	243	176	309	195	232	300	325	367	516	215	401	169	226	175	288
AAGTCTTCGATTACTGCCAG	461	295	465	562	770	942	559	596	1315	690	659	339	782	307	240
AAGTGAAATCCTGGGCTACG	367	146	592	501	353	330	477	555	515	89	253	220	188	362	272
AAGTGAAATGAAAATCAAAG	716	570	1236	720	628	1230	1141	864	1271	935	672	443	823	906	1233
AAGTGACCCCGGATGACAAG	1028	1569	559	932	822	1722	1552	893	1338	2030	921	1034	666	487	1238
AAGTGACCCGTCTGGCCACG	108	185	260	176	69	214	213	261	311	269	105	46	113	349	121
AAGTGACGCTGAGTCAAACT	568	450	275	356	169	659	915	373	429	392	551	438	739	665	449
AAGTGACTATTGGCTTTGGG	290	224	393	308	179	374	533	328	467	107	187	227	236	527	488
AAGTGACTTGAGGTCATCCA	228	459	991	490	302	636	468	311	847	279	545	297	629	399	510
AAGTGAGAAGAAGATCTGGG	796	1279	655	686	403	1015	836	160	983	759	568	529	631	485	771
AAGTGAGAAGATGATCACGA	217	514	150	127	188	507	213	71	151	296	119	180	115	202	148
AAGTGAGTCTCACTGCCAGG	650	632	1238	464	559	664	960	600	134	804	605	309	533	611	895
AAGTGATACCTGAAGTGCCA	459	284	503	563	224	274	599	496	642	743	58	335	405	442	704
AAGTGATGAATAATCATCAA	478	525	184	348	299	359	531	125	897	436	167	418	273	327	264
AAGTGATGCACAAAGTCCAG	1164	837	1227	877	841	1085	1317	688	974	1900	898	736	761	717	116
AAGTGATTTGGATTTCCAGG	596	585	418	488	997	739	1108	326	1244	687	771	494	406	484	824
AAGTGCATCAACCACTACGG	507	248	387	362	380	326	519	387	517	367	304	289	253	318	693
AAGTGCATCATTGTAGAAGA	1152	2164	2403	1383	586	1211	1518	1408	1083	886	1939	927	1547	630	1338
AAGTGCATCTGAAACTCCGG	1222	1274	949	777	479	449	1319	640	477	1216	810	328	683	600	817
AAGTGCATTGAAGAGAACAA	311	285	321	310	289	950	492	472	417	549	244	314	262	261	567
AAGTGCCAACTCCTGCCCCG	723	580	537	561	540	1351	599	1058	1538	944	585	181	480	496	805
AAGTGCCAGGGTAAAAGGCA	357	203	372	295	250	401	406	540	491	383	503	177	144	335	527
AAGTGCCCAGACCTTCCAAA	791	356	402	712	941	1183	1029	1346	1120	1143	676	399	614	1682	1033
AAGTGCCCGGACATGCTGAG	522	636	213	517	235	989	742	180	929	273	372	526	388	258	646
AAGTGCGCACAGGAACCTAT	1604	2025	1925	2194	1167	2150	1839	2245	1180	331	1268	651	721	2078	2181
AAGTGCGCCGAGAAGTTGCG	306	306	199	153	107	185	292	165	222	110	192	76	190	256	290
AAGTGCGCGTACGCGACGCG	355	147	679	277	129	693	538	347	138	235	265	288	229	207	556
AAGTGCGGAATGGAGCCGGG	397	574	816	337	615	676	581	253	651	459	411	123	406	682	933
AAGTGCGGTGGTGGATAAAG	542	120	408	643	444	590	635	226	930	615	834	465	823	488	594
AAGTGCTAGTAGTAAAACCG	217	401	349	345	272	531	490	316	364	559	348	452	263	263	342
AAGTGCTGCTGTGTTCCCCA	562	416	733	682	491	936	800	931	1015	638	215	349	422	530	698
AAGTGGAAGTGCAGGAGCCG	688	470	995	690	699	1105	1111	713	1876	1122	572	663	603	741	628
AAGTGGACCAACTATCTGAG	90	132	90	112	165	109	213	29	153	316	237	86	122	109	320
AAGTGGACGACACAAGGCCG	319	191	276	224	241	72	388	181	477	269	196	271	218	356	446
AAGTGGAGCGGACACGAACA	121	178	258	131	126	196	235	265	319	175	161	118	177	182	249
AAGTGGATCGGGAACAGCAA	358	581	412	519	125	530	551	550	957	125	385	176	530	281	524
AAGTGGATCTTCACAGTGCA	551	947	1046	656	690	1024	997	607	1539	178	1211	501	761	930	271
AAGTGGCACAGACTGCTGAA	238	372	187	375	121	345	382	170	422	243	180	77	146	178	191
AAGTGGGCACCAAAGTCCAA	272	493	393	349	355	342	431	282	498	508	439	190	645	531	573
AAGTGGGCTGGCTTGTTGAG	2746	1422	2222	1302	1672	1847	2491	3254	1880	1666	2507	1911	3799	2837	2746
AAGTGGGGAATGATTCCCCG	150	186	179	199	37	265	267	114	285	345	102	267	159	270	131
AAGTGGGGAATGGAGTACAA	414	1587	1380	701	1137	1245	1250	1914	986	637	680	1226	127	955	1097
AAGTGGGTAGAGATATGCAG	1241	1135	1489	1051	1400	621	2269	1958	2788	870	1661	962	999	1789	2208
AAGTGGGTCCGACTCAACGT	719	702	406	467	402	454	588	644	596	324	474	687	348	609	108
AAGTGGGTGAGCTAGACACG	338	365	574	468	96	572	470	459	568	226	356	206	265	438	633
AAGTGGGTGGGCTTTCTGCA	330	550	686	492	308	245	565	253	476	1401	56	467	334	345	1033
AAGTGGTCACTGAATCTGAA	575	1615	653	624	338	953	533	863	1016	673	515	304	764	538	567
AAGTGGTCTGGCAGCAGCTG	536	1101	886	813	467	468	962	1136	1322	863	757	434	807	757	1172
AAGTGGTGCACCAGAAACCA	115	157	107	96	134	222	157	74	272	164	0	71	144	256	25
AAGTGGTGCCTAAAAAGCGG	158	260	198	167	242	231	344	182	523	25	295	302	125	81	188
AAGTGGTGCTGGAAAAACAG	176	234	108	169	140	301	206	322	294	188	206	107	206	240	153
AAGTGGTTCCGTACATCCGG	158	322	340	290	195	744	466	209	624	117	463	351	425	360	544
AAGTGTACCCTAACTAGCCG	864	1198	1473	794	559	1319	1181	1391	1324	135	423	928	459	1048	1159
AAGTGTACCGGAATTGACGG	343	1010	426	507	532	293	667	417	713	77	445	265	31	97	502
AAGTGTCTCGGGAAGCGCAG	442	695	294	451	285	1069	780	217	651	700	389	369	161	371	744
AAGTGTGCTCAAGAGCGCCG	399	443	446	723	144	530	679	679	64	847	321	384	402	585	674
AAGTGTGCTGAAGGGATCCA	361	448	493	430	95	857	641	263	397	800	502	329	330	626	802
AAGTGTGTGAAGAGGCTGGA	555	1140	1021	329	351	647	693	780	1160	390	580	249	659	628	327
AAGTTAAAAGATAAGATGAA	192	256	241	111	75	175	308	73	409	92	106	71	43	158	110
AAGTTACCTCACCAGCCGCA	569	774	532	529	324	848	831	892	657	1235	516	660	317	665	595
AAGTTACCTTGGTTTCCTGG	1002	1179	669	1105	1049	1271	1328	586	1164	413	945	808	470	899	1076
AAGTTAGGAAGTCGTGGCGA	388	421	291	247	416	80	407	214	726	280	371	205	437	309	492
AAGTTAGTATACTCACCCAA	2167	872	1792	1513	994	1050	2015	446	1181	885	2116	1515	1346	1743	2105
AAGTTATCTCCACATGGGCA	613	605	328	503	399	127	725	410	772	586	518	169	447	537	517
AAGTTCATCCCTGATCCCCA	524	345	549	373	502	627	454	316	188	397	329	159	415	320	113
AAGTTCCACTACAAGAAGGA	263	212	228	128	634	129	339	203	23	193	189	199	179	434	385
AAGTTCCAGGAACAAGTAAT	238	771	534	590	254	381	666	651	430	601	435	273	89	353	662
AAGTTCCTAGATTTCCCCAT	551	561	828	527	226	451	787	171	849	442	557	314	491	288	793
AAGTTCCTCTGAAGTTCGCA	786	759	773	458	503	857	695	714	1083	763	2008	482	510	715	955
AAGTTCGGAACGGACCCCCG	336	372	474	214	161	361	362	277	605	532	227	192	188	244	554
AAGTTCTCAGATCATCACTT	196	539	331	334	60	366	214	330	674	501	203	292	318	54	278
AAGTTCTCCAAGAAGAGTGA	530	949	649	600	301	479	551	448	300	434	624	222	484	398	734
AAGTTCTCTCCTTCGTCACA	272	454	489	562	534	423	819	460	997	765	312	438	535	508	769
AAGTTCTGCCGGGAAGCAAG	270	617	422	369	251	1029	638	482	134	335	361	518	511	580	446
AAGTTCTGTGAGACCACCAT	351	656	505	436	373	958	518	150	463	587	402	501	217	811	18
AAGTTCTTACCCCTTCCGGG	879	909	422	601	724	1165	1075	882	1529	1283	303	608	366	535	550
AAGTTCTTCCGCGAGTACGA	119	377	312	214	226	491	419	413	582	439	52	346	256	489	476
AAGTTGCGCTCTCTGCCGCA	906	645	598	723	605	1435	802	1166	846	599	524	449	513	541	479
AAGTTGCTCTAGGTCCCCCC	493	1347	1102	901	584	1024	981	656	1245	565	906	792	779	833	823
AAGTTGCTTGAAAATGGCAT	675	996	785	666	473	1223	721	364	360	405	784	794	550	1126	1208
AAGTTGGCCAGGCTCACACG	526	662	393	473	543	726	547	326	148	928	419	109	429	391	455
AAGTTGGCGTTATTAAGCCA	705	797	677	688	584	677	1021	1044	2030	619	183	664	252	1131	766
AAGTTGGCTGAACAATCTGA	1070	947	1076	911	492	679	1077	1811	972	1049	684	673	790	1008	941
AAGTTGGCTTGCAAGCAAAT	124	399	524	372	337	244	520	613	578	605	363	172	340	377	144
AAGTTGGTGAAGGCCCCACA	222	103	92	124	157	498	192	6	281	377	138	40	132	209	247
AAGTTGTGAATGAAAAGCCG	375	365	502	289	236	332	492	423	3	471	269	227	143	579	409
AAGTTTATAGGAACACACTG	133	179	174	149	148	491	264	57	175	18	119	170	180	201	325
AAGTTTATCAAACGTGGAGG	681	1090	1019	744	602	1919	947	722	1156	896	94	559	826	549	680
AAGTTTCTCAAAATGCAAAT	255	397	381	208	170	673	393	410	389	223	279	129	382	235	652
AAGTTTCTCCGGGAACTGGT	753	574	795	387	181	899	562	462	682	351	474	324	391	503	571
AAGTTTCTCTGTAATTCAAA	1199	710	1989	2053	1163	2266	1319	1879	2542	2292	1423	1059	1544	1332	1441
AATAAAAACAGTACGCTCAA	398	470	430	322	305	400	418	212	731	316	222	190	226	95	365
AATAAAAATTCAGTGCCACA	409	665	485	367	266	641	546	241	498	384	299	445	578	529	689
AATAAAATATTCTTACAGTG	663	589	496	467	571	547	642	554	1090	615	667	196	540	589	601
AATAAAGCTGTTGTGTTGCG	394	488	458	242	369	787	715	323	982	310	24	190	261	244	189
AATAAAGGAGAGATAGGCCA	247	897	151	339	211	336	451	594	618	419	391	250	181	370	246
AATAAAGGCACAAAAACAGA	264	413	639	593	339	773	786	586	854	510	333	306	255	394	971
AATAAAGTGGAGCGACACCA	892	886	1100	759	1079	1591	1603	1081	1327	1244	445	1111	1143	1116	1328
AATAAATGTGGATATCCCTG	749	610	955	702	549	981	1068	597	874	655	240	741	520	552	1381
AATAAATTCTCGTAGTCGGA	620	1207	1290	1320	477	1737	1339	1508	1463	798	903	527	792	967	718
AATAACACCTTCATTACCCG	344	180	485	308	149	574	413	252	888	319	132	208	536	200	328
AATAACATATTGCCCAACCA	509	1485	2245	1144	1733	1528	2297	1119	387	1044	1546	1365	1279	1604	1280
AATAACATCGTCCTTCCATT	654	292	829	693	326	971	890	327	1649	472	503	608	595	1132	387
AATAACCCTGAAGAATAAAA	297	524	202	305	338	497	536	106	823	353	414	187	441	510	543
AATAACTGTTCACTGCCCGA	670	1112	1231	995	1338	1555	1553	1884	2252	1792	1051	797	1743	533	712
AATAACTGTTCCATCTTCAG	179	241	160	113	193	88	153	34	192	91	149	68	113	86	140
AATAAGACTCAAAGTTCCCA	387	977	1597	881	717	1057	972	251	1345	676	830	383	505	902	1113
AATAAGAGCTCGAGATCAGG	410	533	432	468	223	1208	461	308	1109	195	400	261	348	340	734
AATAAGATCAAACTGCTCAG	561	380	495	675	222	778	584	347	740	474	409	278	274	1019	442
AATAAGATGTCTGAAAAGGA	676	850	761	405	327	1044	703	741	414	564	114	331	588	421	531
AATAAGGATCTCATTTCCGC	1493	1306	1308	1167	636	165	1892	1566	2455	1829	1121	793	719	1528	2114
AATAAGGTACCCACAATGCC	480	917	793	542	365	381	692	389	740	935	452	225	486	600	293
AATAAGTCCACAGATACAGC	653	956	733	399	405	709	847	287	1584	838	966	412	397	615	521
AATAAGTGAAGCATACCGAG	374	453	339	271	251	361	510	243	500	298	251	132	256	332	206
AATAATAAGGAAGACTGCCG	171	193	236	170	199	283	335	22	448	149	211	193	217	266	461
AATAATAATGCTACTCCAAA	189	146	143	201	81	104	223	115	275	275	134	217	54	214	199
AATAATACTGAGTAATAAGG	1111	994	1186	644	1027	352	1181	1305	726	1320	1114	606	1090	1531	1293
AATAATCGTTGGGATCCAGT	872	1902	2021	1212	1179	1265	2084	2453	2872	1233	2240	1385	1196	1622	1571
AATAATGTCACCATGCGCCA	436	401	473	446	303	508	427	372	559	446	266	285	292	648	547
AATAATTGCAGCGATCACAA	794	1026	1830	898	402	1233	1268	563	846	1159	863	935	241	922	1269
AATAATTTAACAGCAAACCA	108	206	316	111	140	191	202	97	197	181	54	125	87	106	165
AATAATTTCTTAAATCCAGA	740	946	615	665	527	1020	957	579	1326	952	551	347	618	692	1186
AATACAAGCAGCATTTCCAA	475	1375	975	939	469	1386	1108	766	1727	1361	370	439	825	1718	1292
AATACACCAGATGAAAATGA	384	246	493	433	291	702	455	462	763	312	558	341	179	605	478
AATACACTAGGAAAATCAAA	209	167	211	222	189	294	273	232	381	65	76	205	275	153	293
AATACAGTAGACCCACACAC	1988	2302	1043	987	995	1961	1506	2205	996	191	1559	829	948	1472	583
AATACAGTAGGGGGTCTGCG	204	280	237	175	57	285	344	122	357	375	319	178	114	308	509
AATACAGTGGAGCAACGCCA	439	872	932	447	626	630	993	1117	1152	772	802	794	789	628	1056
AATACATCAAAGTAATCGAT	643	644	920	470	776	1168	765	732	1297	267	874	396	589	936	970
AATACATCCTGCAGTGGCCA	1386	745	602	1123	592	391	1442	531	1254	1114	1348	540	706	1066	1880
AATACATGAAGGAGACCTAG	23	177	132	94	70	250	157	68	71	100	69	49	86	132	217
AATACCACCTCAAGACTCAT	623	829	778	609	629	1071	769	870	858	244	888	676	686	1163	1016
AATACCATCCTGCGTCACCT	383	509	461	485	468	1382	725	271	600	693	733	368	694	298	785
AATACCCCAATCTTACCCAG	432	714	729	466	460	393	689	328	749	220	288	364	575	654	837
AATACCCGAATCCCGAAGAG	1228	1366	1458	909	1689	1736	1817	1290	407	1884	1302	1388	1228	580	1648
AATACCGATTTCACTCCCCG	192	459	261	385	285	240	414	400	518	553	314	203	249	461	456
AATACCGTAGATGAAAAGGA	371	358	746	364	196	523	399	183	519	661	324	298	300	538	328
AATACCGTCTACCAGTACGG	622	543	473	269	311	448	462	352	246	550	365	374	502	291	301
AATACCTAGCCACACTCGAG	134	192	277	179	214	258	387	85	662	366	327	155	249	482	98
AATACCTGCATATACACAGA	647	487	481	563	403	1277	590	423	1246	478	508	364	466	360	550
AATACCTTAGAAATATCCAG	499	256	318	367	106	219	384	100	449	337	182	219	240	181	305
AATACCTTCCAAGACCAGAG	951	2045	862	672	877	1225	994	1162	249	1070	331	665	625	2205	508
AATACCTTGTTCCTGCCCAG	739	932	694	466	557	581	768	294	1034	784	499	1021	300	355	96
AATACGACTAGTCATCACAT	462	261	312	356	299	488	439	24	643	478	277	434	207	471	490
AATACGACTGAAGACCCTTG	492	449	438	590	242	942	566	202	885	680	366	303	481	685	570
AATACGATCGTAAGGAGCTT	401	754	472	539	588	1653	829	905	741	164	494	478	675	887	781
AATACGGTAGATGCATCAGT	580	643	1076	733	525	1251	1147	775	531	682	1140	513	626	522	629
AATACGGTGATATTCCTCGA	486	425	512	380	392	484	523	402	120	345	445	185	450	369	895
AATACGTGCAAATGTGGCCG	690	510	456	401	308	685	610	282	922	626	295	414	268	115	1280
AATACTATCCAGTTTCTGGA	1432	2314	1251	1332	1475	631	2216	755	1766	2403	1236	834	1162	1674	1374
AATACTCCGCCTCCACGTAG	328	562	454	381	423	611	365	606	624	417	448	337	312	504	78
AATACTCTTATAATAAGTAA	341	713	564	336	220	552	519	229	292	782	201	236	451	462	627
AATACTGCTGAGTTTCTGGG	333	398	381	326	97	574	427	118	208	314	312	125	271	234	333
AATACTGGAAGAAGCCAGGG	84	173	85	101	51	29	99	176	0	249	26	124	84	71	66
AATACTGTACCTGAATAAGG	634	835	900	472	670	988	671	920	635	927	350	896	602	821	651
AATACTTACCCAAGTCTACA	685	995	562	741	564	1691	854	558	1783	860	668	370	579	484	263
AATACTTCCCGGATGAGTAA	761	1348	813	419	506	1713	1238	456	994	587	744	312	591	1106	901
AATACTTCTCGCCATCCCTG	684	1027	280	583	1003	349	917	1124	628	979	689	719	455	502	1059
AATACTTGATGATATTTGGG	458	1029	323	376	796	1142	614	923	859	581	587	378	756	409	229
AATACTTTACAACTTCAGAC	331	2898	1764	1450	1643	1799	2018	1848	1547	1681	838	991	931	1215	1150
AATAGAAACTGAAAATCCAG	389	468	308	287	217	550	329	567	397	293	385	193	180	336	448
AATAGAACAGATGCAGAAGA	361	408	273	402	227	830	484	182	719	591	378	349	295	419	609
AATAGAAGAACTGCTTAAGG	1240	1231	908	677	235	389	1271	807	785	959	592	543	307	645	781
AATAGAAGCTGTCCGGACCC	378	478	91	409	178	124	387	260	589	470	311	201	301	399	276
AATAGACCCTGAGACACAAA	640	775	1069	323	484	573	719	395	921	859	541	460	473	387	552
AATAGACGCGATCTCTTGAG	634	488	787	712	507	440	860	1085	313	829	347	429	733	829	464
AATAGACTCTGAGAAGCAGA	517	337	434	286	524	590	539	599	314	439	339	203	319	184	390
AATAGAGGAGAAATGCCCGG	90	449	138	310	397	391	450	395	434	495	264	127	261	572	502
AATAGAGGAGATGTGTCACG	424	559	495	275	154	237	512	633	458	104	277	104	258	289	309
AATAGAGGTCTTCCACCGGG	485	636	383	247	501	657	389	246	670	1141	363	148	234	475	587
AATAGAGTAGAAAAAATTGG	345	881	532	558	534	504	757	296	929	578	328	388	654	553	752
AATAGATGCCAAGCGCCCCA	515	593	361	480	533	355	630	473	307	322	268	290	277	505	421
AATAGCAATGGCGAGATCAA	421	174	412	340	250	657	367	91	429	609	14	351	216	498	500
AATAGCAATGTGTACCCTAA	1361	1163	2186	1492	507	2146	1676	1764	1990	798	1120	1093	2015	1670	1470
AATAGCAGAAGAATACCATG	332	660	342	320	310	930	442	453	1055	364	357	265	358	183	203
AATAGCATATCCAATCCAGG	380	521	304	271	279	147	381	425	513	208	207	155	313	209	221
AATAGCCACCAGGATCCAAA	243	385	527	270	244	285	391	402	799	314	208	288	234	250	350
AATAGCCATGATGGACTGGA	401	390	881	393	200	41	580	737	755	540	99	380	465	866	566
AATAGCGCAGATCATGGCCA	349	570	577	477	530	799	572	514	811	628	342	156	163	611	821
AATAGCTACTGGCGGATCCG	145	636	552	530	346	1054	584	90	823	681	507	241	285	550	389
AATAGGAAAGAAAAAACACA	138	424	428	253	319	114	348	17	587	430	510	138	370	332	80
AATAGGAAGACCAATGACAG	324	514	454	415	181	1158	525	140	476	262	331	345	302	477	354
AATAGGCTGGACTCAAGCAA	680	319	910	232	418	572	708	1184	918	714	542	390	441	588	1621
AATAGGGTCAATGATCCATG	365	558	575	429	503	670	772	412	423	665	307	371	205	329	465
AATAGGGTGAATGATCCGGG	330	788	769	510	560	1147	807	1102	802	838	378	680	441	594	544
AATAGTACTCACAAACTCCG	883	2399	1110	1433	748	1532	1728	1429	1701	1174	759	522	821	771	1177
AATAGTATATGGAATTCGAC	730	520	619	433	553	1138	1098	966	1077	2103	767	457	880	1013	1046
AATAGTATGCTTACGTCACA	248	111	713	367	804	393	749	772	640	1281	400	321	478	251	125
AATAGTCCTCTATGTCCCCA	515	817	525	509	417	1349	741	941	973	608	136	411	238	371	1100
AATAGTGGCTAGCTGCGCAA	363	369	502	361	266	479	536	225	512	603	409	505	337	446	403
AATAGTTCTCAACAGAAAAG	505	338	179	289	376	662	644	350	328	307	280	452	341	501	409
AATAGTTCTTCCTCACTGCG	548	186	247	402	419	885	532	368	504	618	488	367	358	555	702
AATATAAGCGACGTGCTGCA	309	202	301	272	301	384	437	601	575	569	232	143	322	406	677
AATATAATCTGATTAATGAA	633	520	1142	648	423	1532	876	573	950	792	785	326	558	647	1173
AATATAATGAGATAAAGCAC	235	336	470	666	331	1199	696	654	674	1126	443	469	373	885	693
AATATACCGGACGAACACAG	922	1735	705	775	225	1975	1425	1181	2133	1223	1074	270	700	576	630
AATATACTAGTGCAAAACCT	2601	2753	870	2449	1040	1697	2595	1416	3253	1728	1157	1481	1649	3196	2471
AATATATGATTTAATCCCTG	260	452	907	562	708	836	1189	806	876	359	549	454	431	602	415
AATATATTACCAAAGTCGCA	443	713	860	522	521	821	688	396	984	629	474	412	410	417	1155
AATATATTCCAACAGCCTGG	218	585	334	547	329	443	514	599	996	379	112	478	459	629	334
AATATATTGTCTGCATCCCA	874	970	675	709	456	338	935	672	63	1076	612	178	478	644	990
AATATCCAAGAAGCAGTAGA	644	484	614	472	368	214	1081	549	972	585	95	242	123	652	675
AATATCCGATTTACTTCAGG	1180	912	1194	583	621	237	841	890	954	1264	647	773	634	686	883
AATATCTCCAGTTCTGGCAG	367	648	474	418	348	390	620	492	750	434	397	504	397	537	355
AATATCTCCCTTGGGTAACG	419	1011	1013	520	357	780	913	570	1120	318	525	657	694	631	1043
AATATCTGAATCTACCCCCG	1178	2872	1936	1209	908	1517	1290	1027	2186	1130	275	774	932	2288	1927
AATATGACTTTACGTCCAGT	661	913	737	585	266	686	675	470	1205	836	465	288	528	305	589
AATATGAGACCAAAGTCCAT	655	557	671	545	477	802	947	805	1083	755	81	912	833	1045	1022
AATATGAGACTCTAGAACGA	735	1009	690	552	764	694	753	1014	1141	371	485	632	613	831	902
AATATGAGCATGAAATGGAG	222	584	469	287	405	893	523	567	274	405	312	683	417	322	524
AATATGAGTTAAGAACTGCT	482	513	1036	376	405	1165	867	765	955	673	566	266	516	439	573
AATATGATAAAGGATCCCCA	1167	1551	1108	915	1072	2769	1623	937	2531	1530	889	1062	1031	1645	1851
AATATGATACACCTACAAAG	481	335	482	297	133	507	393	399	522	315	240	181	334	325	400
AATATGCTATTGTCCACTGG	881	1283	469	698	333	660	1037	664	896	1019	717	522	771	396	617
AATATGCTGGAAGGAGTTGG	675	873	289	602	535	849	747	292	581	774	483	438	547	509	496
AATATGGAAATAATGCCCGA	604	113	581	418	60	392	483	418	653	525	291	313	565	469	486
AATATGGACCCAAGAGTCAG	435	521	415	426	579	478	623	400	837	607	431	288	428	405	569
AATATGGATCACAAACCAGA	498	347	429	358	308	552	548	679	349	857	545	327	279	521	818
AATATGGCGGCGCCCAGTGG	802	1158	939	674	820	1272	1136	525	1135	1765	354	1464	791	1334	1676
AATATGGCTGTTGTTGCCCA	1045	1377	1059	1195	614	1292	1343	1081	198	1375	1749	918	856	2877	250
AATATGGGCTGGAATCTCGT	2139	1937	1200	1564	1116	2024	1548	1766	735	2269	927	1301	1324	1480	1877
AATATGGGTGATGTTGAGAA	362	172	584	259	243	108	448	660	698	347	359	416	307	483	158
AATATGGTAGAGAAACCATA	599	539	857	447	437	990	697	690	1402	520	397	351	593	1317	689
AATATGTGGAAGTTTCCAGG	404	195	328	522	261	959	429	325	268	551	328	319	233	466	566
AATATGTTGAATCTTTCCGG	632	1312	760	743	602	268	921	415	678	1873	455	259	966	495	554
AATATTAAACCAAATCTGGG	289	609	410	252	177	412	335	96	483	564	154	185	243	286	492
AATATTCAGAGGAGCCCGCG	314	373	288	109	29	445	467	353	621	493	423	240	331	381	454
AATATTCTATCGGATCCACT	445	158	1096	582	85	723	895	540	999	842	543	634	703	734	875
AATATTGAACACTTGAAGAA	259	276	153	213	210	626	266	197	478	325	130	109	173	385	329
AATATTGCTCACAAACAGAG	879	1145	615	534	973	2244	1192	1024	1724	1065	788	793	1059	1083	1284
AATATTGCTGGATCAAACCA	582	167	371	243	279	464	432	296	88	331	287	288	249	325	353
AATATTGTCCAGATGAAGGA	1011	1018	1428	818	899	666	1533	596	2940	491	100	446	567	1398	1086
AATATTTAAGACTTACCCTC	1015	867	920	980	1164	1222	1469	1089	873	1202	948	508	712	554	922
AATATTTATGAGCTAATACG	443	517	590	430	450	982	559	205	352	513	484	124	337	339	573
AATCAAAAGCTATAAATCCA	141	701	161	161	331	602	322	201	539	222	343	251	213	379	346
AATCAAACAGGAAGAGAACG	416	619	610	349	301	721	360	226	822	667	361	210	147	720	663
AATCAAAGAGAGCTTCCCAC	1377	2458	2752	1069	463	2683	2079	2823	2769	1809	863	1241	1394	1159	2240
AATCAAAGTGATCCCATACA	489	1411	1916	1400	481	1663	1776	977	1837	1587	1417	615	1749	1349	2074
AATCAAATAGCCCAGAACTG	323	594	363	422	298	828	653	551	963	194	197	472	379	432	368
AATCAACCAGAATTTGGCTG	713	591	210	608	273	621	849	932	1110	1665	167	195	136	934	100
AATCAACCCACAGCTGCACA	913	1590	1487	881	1008	1610	1505	1574	1794	1691	982	965	1134	806	1630
AATCAACCCACGCATCCTAA	361	499	655	213	476	219	618	476	371	404	329	360	517	194	596
AATCAAGTCCAGCATACAAT	509	242	564	553	120	1679	611	92	727	393	404	417	655	335	632
AATCAAGTCCGCACAACCGG	83	268	310	202	132	1677	375	260	466	378	130	104	327	183	411
AATCAAGTCTTCTTACAAGA	519	1009	681	476	424	583	734	503	781	192	361	254	196	415	541
AATCAAGTTCCACCTCCCCT	1210	1862	974	2222	1186	2916	1856	2308	3339	1653	1394	1406	1411	1265	2327
AATCAAGTTCGAGCACAACG	68	280	270	192	262	202	321	76	337	198	69	157	133	109	208
AATCAATTATGCAAAGGAGG	167	676	831	437	325	749	978	570	833	636	293	326	577	770	1430
AATCACACCAATAAGATACA	1030	1130	1013	541	664	1164	1295	596	1549	726	1171	730	303	661	2028
AATCACAGCCCCAAACCCAA	336	713	472	272	216	597	321	395	623	604	405	314	310	573	612
AATCACATATCCCATTCAGA	655	115	626	518	507	811	613	627	880	362	382	324	360	651	719
AATCACATCTGGCTTAGGAA	622	159	807	290	474	547	744	226	622	760	498	421	481	836	546
AATCACATCTTGAAATACAT	588	377	1114	672	737	839	817	698	1979	795	469	715	628	420	927
AATCACCAGTTTCTTCCGGA	262	496	191	378	357	452	429	352	485	186	492	286	328	268	557
AATCACCCCTCAAGGAACCA	439	427	358	462	385	1350	655	425	1302	869	657	666	305	477	667
AATCACCTCCACCTGCCGCA	834	1162	1206	1018	465	2420	1445	891	2497	2634	665	886	469	1088	2004
AATCACTTACTAATGCAAAT	590	838	518	535	360	1022	439	321	597	521	340	292	344	669	654
AATCACTTCCCTCTTCAGAG	459	701	741	352	428	807	666	800	1262	923	593	480	545	402	789
AATCACTTGGAAAAGAGCTG	248	577	494	446	245	651	429	850	941	524	60	111	177	550	150
AATCAGACCAGCCAAAAGGA	223	403	724	456	343	304	499	403	509	435	65	144	300	571	685
AATCAGACCAGCTAGAGTAG	295	379	526	243	325	933	430	309	354	333	123	120	170	231	377
AATCAGACTAGAAAGTGAAG	441	525	336	410	307	946	675	463	1168	1015	310	280	541	310	381
AATCAGAGCAGATAATAAAC	1732	3100	2174	2231	2115	3901	2706	2499	3882	3079	2417	4967	2031	2022	3395
AATCAGCAGCCATATTGCCA	264	296	323	160	125	197	255	0	172	86	225	62	189	196	226
AATCAGCAGTATCCTCCGGG	565	605	905	624	691	127	885	876	825	401	481	359	481	779	590
AATCAGCCAAAGAAGAGCAG	93	183	187	199	261	355	235	130	302	75	125	161	151	230	292
AATCAGCCCCAAATACAAAC	1036	1776	1250	1101	1275	4209	1457	1128	2079	2094	987	676	769	1101	1821
AATCAGCTCTTCTTTCCTCG	540	913	122	263	249	565	479	350	522	637	355	125	339	388	595
AATCAGCTGCCAGTTCCACT	1625	1975	2441	1847	2144	2718	2368	325	359	3241	2494	813	2456	1906	2263
AATCAGGAAGAACGAGACAA	135	163	83	67	86	108	106	69	169	165	73	91	101	80	109
AATCAGGAGAAACGAGAGAG	194	276	105	203	198	266	337	216	423	231	227	123	204	209	218
AATCAGGCCTTGCAGGTGCG	294	324	312	250	225	212	375	304	755	271	687	159	367	534	512
AATCAGGCTGAGGAGAGCAC	334	1756	988	733	240	1344	916	1036	1392	1021	1184	985	381	1295	1268
AATCAGGGTAAGAGAGGGGG	287	535	450	404	339	814	667	702	794	546	385	343	369	414	742
AATCAGGTCAGGATTTCCTA	437	164	276	269	262	532	484	321	407	506	126	22	326	336	230
AATCAGGTGCTCCTTCACCA	379	185	585	239	141	201	446	258	618	372	463	194	281	518	60
AATCAGTCCCATGACTGCCG	53	10	204	112	88	495	295	280	210	421	232	172	129	192	264
AATCAGTGATGGCCATGGAG	374	576	568	280	226	393	484	299	735	104	524	346	360	291	1189
AATCAGTGTGGAGATCAAGG	553	391	443	496	569	1040	1116	587	854	264	599	360	860	285	775
AATCATAACGATCAGAGTCG	355	211	426	426	381	218	463	672	423	155	469	334	338	296	538
AATCATAAGTGTGATCCCGA	530	874	688	314	420	1022	747	512	1047	816	417	342	657	550	1017
AATCATACCAAGTTATCAGG	743	1217	1571	1211	1213	3174	1606	687	2348	3348	126	914	938	1411	1266
AATCATACGGAAATGAGAAG	728	1000	967	250	176	345	851	604	1326	715	568	709	249	1183	1404
AATCATATGCCATTGCCAGG	1311	1302	2947	880	1359	1179	2284	1872	4701	1626	1324	2634	1799	1276	3047
AATCATCCGCCAGATCCGCC	381	271	601	452	303	1094	672	347	605	644	565	260	299	469	493
AATCATGAAATCATGCCAGG	397	515	741	456	190	845	596	400	679	663	429	142	150	635	424
AATCATGGTTGCCAGCAGCA	530	394	400	280	417	90	629	549	687	530	133	179	397	581	776
AATCATTTGAAGCTGCTAAG	278	400	349	314	301	383	377	240	655	304	283	317	355	312	509
AATCATTTGTAGCTTCCAGG	711	348	897	438	750	1161	827	462	832	922	496	509	362	1172	675
AATCCAAACCGGGCCACAAA	136	205	140	175	164	309	286	234	48	183	75	100	221	314	348
AATCCAAGAGGCAAAACCCC	1022	278	937	852	474	825	968	938	1226	653	574	414	639	1236	853
AATCCAAGCCACACCACCAA	457	706	907	635	462	181	890	438	891	1038	690	491	493	1098	883
AATCCACCAGGATATGCCCA	277	142	226	163	162	203	396	53	456	440	306	127	230	197	436
AATCCACCTCGATCTCCTTG	269	609	358	370	517	1339	560	553	521	354	579	308	423	194	975
AATCCACTAATATTCAGCCA	300	422	496	374	363	570	462	591	260	393	504	230	619	378	369
AATCCACTAGTTCTTCCTGG	2382	2457	2343	1709	1162	1506	1592	1612	2893	1813	2055	443	901	1545	3212
AATCCACTCCTACCTCCACT	641	1485	681	1247	733	2367	1470	1068	1684	1678	820	326	753	946	209
AATCCACTGGGACCTGTCCA	281	174	226	388	417	617	398	423	501	555	287	277	184	379	487
AATCCACTGTCTCCACCAGG	525	339	562	355	332	622	613	525	563	426	410	407	305	276	380
AATCCAGAGAGAAATCGCCC	1086	187	1345	830	1038	1795	1472	1358	1878	1062	990	851	674	660	970
AATCCAGAGCTAGTACTGGA	374	395	262	346	597	298	359	532	52	578	35	391	327	395	589
AATCCAGCAGCACAATGCGA	878	706	690	916	632	1197	901	1083	1529	1454	817	695	439	649	893
AATCCAGCCACAGAATACAG	548	668	764	586	865	1131	892	268	297	1117	87	391	670	729	434
AATCCAGCCAGGCGGCGCAG	106	354	286	273	194	139	284	254	329	31	191	225	160	260	238
AATCCAGCCCTTGATGCACG	425	338	614	209	297	1078	495	425	318	437	497	321	463	374	542
AATCCAGGCGATGTCAGCCA	89	609	355	316	469	280	424	361	688	466	508	256	434	474	349
AATCCAGGCTACACTCTCCA	866	682	1249	779	622	746	967	931	1491	758	852	584	867	1104	1054
AATCCAGTACCTCAGACAGA	964	753	1139	807	1055	1665	1198	474	1628	1963	1366	501	1053	516	1912
AATCCAGTCAGCAAACTCAA	427	696	653	550	500	271	622	600	1063	632	376	482	503	491	570
AATCCAGTGGAAATCAGGAG	394	698	580	418	212	137	650	770	1276	832	490	534	398	752	364
AATCCATGCAGAAAAAACTT	452	643	457	563	432	409	573	639	581	513	645	462	197	439	650
AATCCATGTACTGACCAGGA	485	366	670	541	122	287	561	437	452	605	515	253	192	325	434
AATCCATGTGAGCTTTACCA	1540	2333	2866	1604	1497	3042	1740	1132	1978	1716	1131	371	1613	1334	1803
AATCCATTCAAGGACTCGAG	401	370	589	378	173	345	535	493	808	592	223	330	429	413	653
AATCCCACCCAGAAGACAAA	366	602	373	341	452	657	441	471	624	845	469	267	404	512	787
AATCCCAGCAGCAATCACCT	2435	3645	2147	1801	1867	3661	2563	2744	4482	2414	1287	2263	1220	4405	3550
AATCCCAGTTGTCGCCCCCA	2719	3857	2852	2518	1618	2609	4331	4698	5103	4858	3233	2148	3321	4903	4384
AATCCCATCGTAGTGGTCCA	138	378	455	261	270	338	368	650	757	452	256	126	46	285	346
AATCCCCACCTACCTTTGCA	4919	3138	3161	6675	3146	3731	2966	4490	6782	3504	5174	3651	3843	2316	3282
AATCCCCAGTGCCTTCTGAA	752	1281	997	1558	1496	1489	1486	1706	1087	1089	1485	1031	1730	1105	1662
AATCCCCTAGGATCTCAGGT	446	578	438	307	104	323	387	24	270	47	231	217	193	306	547
AATCCCGAGACATCTTTGGG	245	5	224	153	201	625	349	457	656	437	321	201	165	254	429
AATCCCGCTGCATTTCAAAG	1403	1100	1590	1230	1262	2647	1700	794	3129	1315	1167	1495	709	1291	1416
AATCCCTACTGGACCAGCCG	406	267	377	356	263	91	474	85	672	238	109	362	30	446	473
AATCCCTATGAGATGATCCG	319	605	513	230	289	618	455	476	713	269	250	123	277	245	685
AATCCCTCAGACTATCAACT	563	802	643	991	349	504	1030	777	649	948	473	547	458	304	1161
AATCCCTGCACGATTCCCAG	225	351	388	389	457	364	715	102	1657	539	403	431	684	754	724
AATCCCTGTCCAGCAGCAGG	394	375	541	312	154	715	506	358	528	863	297	98	278	345	335
AATCCCTTATGCAGTCAGAG	678	718	853	729	1399	653	1067	1261	1681	1332	710	654	602	875	1485
AATCCGACTTTGCAAAATGG	557	324	302	568	147	855	836	585	1054	1168	451	512	471	478	850
AATCCGAGAGAAAGAGGGAG	511	339	266	228	299	542	501	624	626	462	39	396	158	154	518
AATCCGAGGCGAGTGCCAAG	129	223	191	160	71	310	204	212	293	351	131	106	209	178	250
AATCCGCAAGATAGACCAGA	383	18	194	320	133	321	448	142	683	282	181	248	186	516	203
AATCCGCTCCACTTACTCGA	497	730	520	491	515	644	732	660	840	641	436	419	461	343	431
AATCCGCTGCTAAATTACAT	933	742	394	809	278	109	808	761	1206	1139	829	278	494	600	631
AATCCGGAACCAGATCATAA	296	355	353	369	247	359	416	360	265	390	348	184	318	240	413
AATCCGGACGATGATGCGGA	452	462	344	376	151	337	288	354	247	354	145	247	140	212	379
AATCCGGCTACCCTCAGCCA	333	369	303	435	269	595	530	401	637	519	290	310	138	314	19
AATCCGGGAGAAATACGAAA	298	373	229	142	138	217	232	233	401	334	279	271	242	236	462
AATCCGGGCAGCATTAGCAA	925	1250	1321	949	1005	574	1091	708	1656	1364	1049	867	998	421	1249
AATCCGTAGATGAGAAGCAA	505	945	716	438	347	212	510	42	681	854	262	264	477	793	736
AATCCGTTGAGCAAAAACCG	131	411	259	167	134	213	313	177	324	549	286	111	112	205	365
AATCCTACAGAAAATCCTAA	292	431	362	256	188	579	492	564	362	253	321	271	261	284	441
AATCCTACTGTTGCTGTGCG	799	1805	1500	975	549	2136	1586	569	1794	1572	1524	813	974	2682	1263
AATCCTATAGTGACAGCCCA	643	880	864	623	447	1527	799	660	384	633	211	914	438	741	634
AATCCTCGTTTCAAAAGGGC	2522	1284	3131	1847	1624	2269	2147	1521	2132	1834	968	1449	931	1601	1385
AATCCTCTATCCAGAAAACA	413	318	358	337	236	490	502	528	733	630	35	190	275	255	287
AATCCTCTATGGCAGTCCCG	386	332	733	302	274	226	761	651	786	614	333	493	428	388	541
AATCCTCTCAGCCAAAGCAA	301	484	276	425	350	581	733	477	309	720	390	118	385	435	951
AATCCTCTCGATATTCGGGT	723	1962	645	483	195	842	1054	904	1200	1160	875	368	608	468	775
AATCCTCTGGCGCCTAGCCG	1387	962	736	912	793	2096	1093	509	1530	1129	1263	668	1386	732	1185
AATCCTCTGGTGCTTAAGAA	534	1455	1241	1318	1078	1537	1199	686	1296	1740	885	1185	1113	1686	1076
AATCCTGCAACAATGGCCCA	224	866	290	467	255	1027	538	363	656	507	454	281	236	244	691
AATCCTGTAGATCTCCAGGA	202	263	165	429	199	391	206	272	129	248	262	158	267	191	175
AATCCTGTCGCTTAATCCGC	1602	2356	2118	1350	531	2235	2413	2576	2764	1078	1978	1074	996	1478	425
AATCCTTCTGAAAAGGGCCC	864	1811	1282	1142	1164	966	1401	1844	1824	244	1076	1057	813	1515	1794
AATCCTTGAAGGCCTCAAAG	584	482	525	671	842	531	1140	387	1030	676	338	407	549	575	531
AATCCTTGGAGCCCTAACAG	598	510	364	437	500	571	670	312	735	321	431	297	372	573	608
AATCGAAGACTGTACAGAAA	172	202	353	354	183	7	385	404	739	253	353	211	284	402	175
AATCGACCCCAGCATCCAGA	691	879	298	609	297	227	616	266	711	427	483	231	416	537	278
AATCGACCTTGTTGGCCACG	235	403	329	333	169	296	414	489	517	876	565	56	242	332	479
AATCGACGAGGACCCCCAGG	118	26	108	145	2	107	255	197	163	198	100	89	120	116	249
AATCGACTGGGATTTCCCCG	635	1432	1031	1119	629	507	1184	644	1107	291	1029	342	721	1196	1213
AATCGAGAAGAAGTATGACG	245	447	205	441	273	921	351	187	101	321	274	232	458	436	380
AATCGAGGTGAGCTGCACCC	671	685	440	581	322	374	706	534	792	547	33	415	496	415	734
AATCGATCAAGGAAACTGAG	256	619	358	258	122	258	393	271	230	174	281	333	117	374	415
AATCGATCAGTGGCTCCCCA	248	299	312	279	228	116	239	215	496	396	267	217	253	456	338
AATCGATCCACTGTAATATG	506	679	670	729	1100	1783	999	648	1119	1342	748	324	832	924	901
AATCGATCCCACCATCCAGC	498	908	528	582	405	1365	656	672	988	859	336	325	549	254	748
AATCGATTGGAATCACCAAA	381	508	234	299	53	978	528	347	469	614	599	546	456	378	507
AATCGCACTCAGACTCCCAG	485	642	490	504	134	365	690	513	633	555	395	486	149	564	692
AATCGCCTGCTACAAAAACA	307	315	279	231	279	761	321	321	407	210	245	309	194	116	422
AATCGGACTTATTCACGCAG	467	375	406	356	235	224	369	41	719	329	326	189	287	487	608
AATCGGCCGGAGTCTGGCGG	188	80	144	119	86	243	167	31	294	194	106	147	90	184	178
AATCGGGGCCCAAGAAAAGG	294	234	445	222	311	352	420	149	688	636	325	159	147	330	0
AATCGGGTGAGGAAAAACCG	231	254	207	186	221	295	347	191	350	330	154	176	247	192	247
AATCGGTGCGACACACGACG	186	343	160	219	200	78	409	238	340	550	247	188	171	268	280
AATCGGTGCTCAAAGCAATC	533	570	674	483	288	531	451	257	846	539	525	387	122	339	583
AATCGTAGCAAACAGAGCAG	683	553	578	159	499	797	657	665	983	683	406	263	434	673	408
AATCGTCTAGAGGTTCTGCA	552	502	670	728	525	1056	933	530	589	1125	715	345	810	870	1271
AATCGTGCTGGAGCGAACCA	353	415	474	340	163	675	538	460	481	419	395	256	268	637	258
AATCGTGGAGGTACTTCACG	819	536	658	724	759	1466	1061	856	961	799	691	412	704	602	373
AATCGTTGTGGAGGGATAGG	217	467	296	431	403	69	655	143	646	547	440	284	510	398	148
AATCTAAGTCAAAATGGAGA	1870	1280	723	2034	1545	2118	2852	2034	2527	2567	804	1126	1270	1517	2207
AATCTACCAGAGCACACCCA	718	1168	986	529	518	781	1014	630	903	650	496	665	342	585	797
AATCTACCCAACAACAGCCA	596	473	750	338	465	1352	754	237	856	466	394	390	270	499	570
AATCTACTAGGCAGGCCAAC	391	632	616	360	136	773	548	308	844	697	171	513	480	378	158
AATCTACTATCGGGGTGCCA	1084	672	1607	1253	274	2840	1877	1220	1994	1119	1463	702	788	992	1332
AATCTACTCTATGGAAAGCA	1505	1000	1168	1299	1077	2389	1503	962	944	1319	1052	569	1197	1114	1135
AATCTCACCCAATATCCAGC	2351	1366	3486	1702	1399	1901	2209	1041	3279	3224	2028	1117	725	1294	2690
AATCTCATAGAAGTTCTCGG	236	376	357	381	200	356	557	675	583	475	610	348	158	555	754
AATCTCATGTGTCAGCCCAG	1974	1459	2313	1394	1728	4664	2651	174	667	1376	1944	1523	1373	2315	1320
AATCTCCATCATAATCCCCA	890	819	710	821	608	360	778	97	782	523	576	511	346	689	935
AATCTCCCTCAGAAAAAACG	415	135	430	268	225	627	442	464	347	196	326	105	575	281	413
AATCTCCTAGAAAAGGCATA	350	157	371	270	213	128	368	365	765	374	281	211	345	300	31
AATCTCCTGGATTTCTGGAG	396	639	602	489	329	437	844	518	627	523	475	459	432	412	363
AATCTCCTGTCTCATCCAGT	724	1427	429	885	807	1009	1260	1428	1127	666	644	682	384	591	1184
AATCTCGGATTTCTAAGCAG	699	1068	772	604	373	983	710	757	994	1610	647	755	642	856	241
AATCTCGTCCACCATCACCA	1465	2263	936	842	573	2790	1408	1834	376	1880	1200	717	758	1149	92
AATCTCTACAGAGAAGGCAG	213	353	285	226	184	496	375	201	265	509	257	175	257	211	150
AATCTCTCTTTCATGCACAA	799	550	550	251	475	803	764	451	903	543	403	310	267	641	985
AATCTCTTCGGCACACTCCA	559	875	323	85	402	1268	787	546	998	329	402	543	449	854	25
AATCTCTTCGGTCATGAGGG	1383	1520	1104	1051	514	2776	1500	1236	2203	2051	873	1034	1309	1940	1375
AATCTCTTGTAATTCCACAA	408	375	403	427	325	727	559	325	417	294	206	173	202	406	315
AATCTGATACTGCTTATCAG	395	324	259	479	548	234	429	429	488	217	590	301	477	386	99
AATCTGATGTGGATCCCAGG	426	283	407	285	486	183	467	682	806	346	128	357	336	536	558
AATCTGCAAGGGGTAAATGA	1070	1164	1193	1137	549	1435	1513	2374	1910	209	1080	1024	1022	951	1300
AATCTGCCCTGATTGTCCAG	227	396	596	471	204	498	425	125	191	332	386	372	823	289	355
AATCTGCCGTGGGAGATGAG	795	588	244	199	358	577	733	517	451	757	544	457	447	631	799
AATCTGCCTTTGAGGTCAGG	294	168	579	429	301	754	651	459	793	171	370	333	201	548	613
AATCTGCGCATGAAGTTCCA	231	531	459	457	273	1223	434	416	133	251	340	77	131	692	725
AATCTGCTCCTGGAGTACCT	327	558	460	336	409	1547	866	619	753	357	459	238	245	560	524
AATCTGCTCTGACAGCCCTG	384	257	378	323	159	569	424	326	565	578	379	299	456	402	308
AATCTGCTGAGCCACGTGCA	394	598	534	444	148	664	368	570	470	390	329	232	310	536	480
AATCTGCTTGAAGAGCCGGG	410	756	722	378	93	396	481	859	354	766	362	430	270	397	582
AATCTGGCAGGGTTGTCCCA	576	470	226	446	261	465	716	401	2080	479	590	524	567	618	576
AATCTGGGAGAGTCAAACTG	373	118	368	275	220	504	394	642	632	693	387	364	135	396	325
AATCTGGGAGTGAATCAGGC	872	2544	1854	1543	1180	3371	1622	1300	2456	1587	1766	775	716	801	2309
AATCTGGGATGCAGACCAAA	661	491	1006	281	653	290	746	176	1031	510	439	357	573	585	861
AATCTGGGTGGATTGAGCAG	229	264	576	292	283	509	489	69	524	472	413	319	380	298	486
AATCTGTCACCGAAGCACAG	422	222	492	443	423	335	776	464	1000	651	435	418	472	536	856
AATCTGTCCACACTTCACCA	601	457	571	547	323	365	682	392	423	527	416	459	105	283	618
AATCTGTCTTCCAAGAGCTG	282	588	261	226	289	132	425	459	468	467	17	102	208	605	457
AATCTGTGACTGGTCAAACA	512	355	496	490	522	524	428	562	693	400	542	220	245	382	542
AATCTGTGAGTGAGATGCAA	261	179	114	313	231	302	474	344	61	418	330	108	115	373	257
AATCTGTGCCAAGCAACCAG	103	158	332	305	310	535	436	607	74	394	249	168	227	374	176
AATCTGTGCGAGTCAAGCAT	405	459	390	184	175	800	464	407	365	299	96	320	291	324	434
AATCTGTTACAAAACAGCAG	969	1521	957	813	339	1019	1148	797	662	915	329	830	515	1165	1671
AATCTGTTGAACTTTCCAGA	801	141	591	672	342	1175	573	428	483	469	400	678	396	946	750
AATCTGTTGATGCCGAACAA	515	206	845	624	442	404	754	1114	1125	1271	817	383	807	440	847
AATCTTACAGGTCTTTCAGA	768	969	637	473	514	612	711	993	1235	602	498	214	294	542	904
AATCTTACAGGTCTTTCAGG	3604	3515	5804	3745	2729	2846	4388	6728	4469	3259	2856	3069	3844	4874	5930
AATCTTCAAGAGCCTCACCG	270	204	552	427	321	102	549	343	707	534	217	211	322	553	794
AATCTTCACGTCGAAGTGAA	309	280	370	329	295	1007	462	243	470	234	121	335	342	557	533
AATCTTCAGTCAAATGACAA	399	401	447	262	499	512	417	142	527	291	244	213	355	242	448
AATCTTCCTGAAACGCCCAG	99	307	311	247	230	375	321	280	425	45	464	152	220	193	539
AATCTTCCTGAGAATCCAAA	1474	1247	943	1322	1319	1276	1635	1066	1700	1625	1672	446	883	1614	2094
AATCTTCCTGTGCCGTGTAA	82	199	231	178	258	287	240	169	311	282	150	126	184	214	265
AATCTTCTGCGCCATAACGA	1227	1186	1535	1219	863	731	1370	1964	1504	541	1327	380	916	1199	1577
AATCTTGCAGAAGACCGCAG	230	115	195	224	245	154	574	226	473	191	505	329	302	445	570
AATCTTGGAAACTCACTGCG	377	325	304	266	161	360	485	458	687	384	127	279	366	357	461
AATCTTGGATACTGCAGGAA	1200	1423	790	862	485	2821	1043	772	1331	944	974	571	1140	383	1026
AATCTTGGCCAGAAGAACAA	199	451	504	288	97	111	407	267	733	330	234	229	217	55	356
AATCTTGGCTCTCACCCGAA	1476	1014	1435	1007	958	1600	1419	2109	1795	1538	951	665	807	1400	222
AATCTTGGTGAAATGAAAAG	502	386	272	425	599	165	544	675	644	532	661	488	325	348	413
AATCTTTCGGAGACTTTCCA	404	168	499	290	236	205	413	289	525	342	302	139	225	447	440
AATCTTTGATGAGAAGACAG	445	712	772	476	238	785	703	423	700	426	411	199	451	613	673
AATCTTTGTTGTCCACCGAG	828	269	760	954	119	522	450	446	967	483	414	366	465	294	62
AATGAAACAGTCATAAGCCA	51	100	159	119	75	142	199	90	122	214	20	90	4	50	223
AATGAAACCCCACTTGCGGT	471	509	209	324	389	700	489	614	612	500	297	375	637	438	223
AATGAAACTGAAATAGAAAG	235	573	363	347	118	449	365	470	499	276	268	328	222	135	577
AATGAAATACTCTGGCCAGT	293	952	957	922	987	1202	957	205	1277	446	896	939	851	1167	750
AATGAAATCTTCCAAGTCCA	622	626	331	419	428	337	739	498	595	733	601	362	593	936	512
AATGAACAGCAAGGCTGCAG	238	72	190	242	215	443	218	251	269	116	66	179	36	122	162
AATGAACAGTTGGGACACCG	282	422	251	339	325	387	330	80	93	625	452	230	238	338	539
AATGAACGACTACAAGCTTG	1150	1060	718	959	378	1521	940	870	1842	1026	714	632	440	1308	798
AATGAACGCAAGGAGCTGCA	542	556	1230	602	579	1099	690	8	889	363	440	863	440	583	668
AATGAACTAGACCTTGCGTG	808	806	1352	1016	941	1787	1010	1192	1731	352	633	543	623	663	1556
AATGAACTGTGGGATTATGA	416	1151	516	358	324	790	445	601	877	674	440	282	223	674	636
AATGAAGAAGAAGGGACACA	489	270	475	294	312	795	524	612	696	457	246	363	417	623	674
AATGAAGAGAGAGTTCCCTA	407	486	886	446	364	681	600	409	832	105	941	429	616	350	502
AATGAAGATGAAGACATAGG	137	174	93	177	31	426	223	56	144	243	141	82	103	41	144
AATGAAGATGTGATTATTAA	724	646	392	397	139	598	582	266	924	380	587	262	402	547	766
AATGAAGCCGAAGAACAGCC	727	743	597	537	405	279	675	573	663	477	574	362	851	840	814
AATGAAGCTGAACTTCACAG	575	382	462	600	620	775	796	709	865	927	512	284	514	623	767
AATGAAGCTGAAGCACTGCA	337	315	320	372	134	220	610	294	859	485	334	159	261	210	543
AATGAAGGAGATGTTTCAGT	803	748	1017	639	561	430	840	1191	1471	834	619	536	583	1002	665
AATGAAGGAGCAACTCCGAC	319	29	346	344	102	863	576	243	420	679	151	322	508	558	488
AATGAAGGCACAGGAGCAGA	774	849	895	954	699	1201	828	1353	1074	1091	521	1884	834	1301	784
AATGAAGGTCAAGAAGCCGG	414	578	327	419	417	721	522	291	588	506	587	192	208	448	442
AATGAAGTCATTCTCCCCCA	3490	2103	2435	1660	1832	1822	1918	2032	1667	1847	1402	594	1552	1698	2491
AATGAATGGATCTTTCACCG	345	562	820	521	454	1493	819	180	260	258	592	540	369	901	565
AATGAATGTGAGCAAAACAA	355	503	170	380	397	905	610	451	896	299	100	229	265	317	317
AATGAATTCCTGGATGCCGA	1250	1271	1213	1007	1877	2380	2073	1774	1598	1488	1177	1786	911	2529	1706
AATGACACAGAGATGCAGGA	841	848	1478	569	520	1274	1169	477	665	1192	933	778	748	1970	1133
AATGACAGCACTGACCGAAG	815	1274	1980	1192	943	839	1727	1716	1592	913	922	1200	447	1343	2156
AATGACAGCCCATATCAAGG	510	188	633	419	322	539	541	472	849	575	413	404	194	262	844
AATGACAGTCCCTATCAGGG	1381	833	1271	1358	319	624	1504	1101	2123	345	1490	781	1166	395	1678
AATGACATCGGCAGCCACCG	201	234	371	214	193	610	366	356	303	561	211	207	341	423	313
AATGACATCTTACGCAAAAA	496	907	777	679	828	216	1165	436	1678	261	509	218	738	1341	984
AATGACCACCACAGCTGCCA	328	1198	396	734	525	1427	1262	916	1411	1786	462	832	718	380	1035
AATGACCCAGAATCTGGGGT	1079	1312	937	681	502	675	964	1473	1456	1068	1164	553	720	1268	382
AATGACCCCATATTTGAGCG	311	616	694	471	182	294	558	682	643	617	371	229	468	203	551
AATGACCTGGAGGACAGCTA	202	294	256	288	194	435	312	327	353	249	245	233	137	158	402
AATGACCTGTGGCTGAACGA	264	411	308	404	254	532	464	464	557	704	382	549	478	353	363
AATGACCTTGGGAAGTAGAG	607	1012	586	485	249	630	569	487	788	528	486	286	727	422	717
AATGACTAACTGAAACCGGT	445	531	296	318	409	1036	546	400	574	456	389	269	308	687	448
AATGACTCAGAAATGATGGT	580	387	910	618	266	730	747	203	980	685	694	337	433	710	646
AATGACTGACGTGGAGTCTG	184	208	232	333	185	351	375	117	373	323	216	121	124	348	93
AATGACTGAGTACAAACTGG	1422	2180	3187	1963	1973	3321	1530	2176	2630	1911	349	1439	1688	1118	2979
AATGACTTCCAAGTGCTCCG	358	653	770	421	346	924	730	510	680	565	489	467	354	251	705
AATGACTTCGTTATATACCT	420	1051	680	591	632	904	672	840	78	569	455	258	719	368	759
AATGACTTGGACACGAGCGG	1203	1287	816	1005	859	2369	1403	1610	1332	1633	673	670	436	393	1293
AATGAGACTTTGGAAAGCAA	262	1068	375	882	521	1308	889	224	476	1748	482	627	619	669	1385
AATGAGATAGAAGAAATCAG	1145	528	1055	1231	692	2917	1272	964	1842	1750	525	467	1020	1292	868
AATGAGATAGAGCTTGCCCT	1520	751	2516	1742	2962	1957	2389	880	2859	2855	1183	1066	1403	1868	2259
AATGAGATCAGGAAACTGGA	944	1652	1246	670	488	529	1045	1298	1433	992	273	661	707	793	999
AATGAGATCCTACAGGCACG	657	604	904	645	385	694	1249	659	1494	1210	486	483	796	603	1021
AATGAGATCGAAGCTTTCAG	345	796	856	348	540	588	529	834	395	534	113	305	396	444	552
AATGAGCAGAATCAATATGG	817	1526	1060	1045	656	2003	968	968	1732	184	549	806	673	1315	985
AATGAGCAGAATCTATATGG	2003	2314	2174	1995	1348	2348	2830	2347	3858	3688	2029	1646	1813	2797	4675
AATGAGCCCTACGAGAAGGA	82	119	122	184	68	178	123	165	125	107	155	27	80	90	162
AATGAGCGTCGGAAGACAGA	917	908	1005	745	400	1259	1276	753	1134	877	808	493	707	759	1131
AATGAGCTCCCGCATCGCCA	1309	1071	1194	886	771	1939	1250	1533	1739	1189	542	991	756	1592	1933
AATGAGCTGGACAATCTGGT	1713	1476	1765	1352	1031	1441	2202	1554	1963	3456	1341	1058	1019	1280	1579
AATGAGCTTCCTGAGCAGCG	51	65	199	76	147	402	271	190	241	519	134	214	185	102	220
AATGAGGACGAACTTCTCCA	567	427	235	402	97	499	562	853	967	169	501	145	540	403	526
AATGAGGATGAGCAGAGCCC	439	869	504	453	494	702	528	647	1008	234	608	41	472	345	739
AATGAGGCAGACTTTCTCCA	325	396	753	214	363	573	602	929	363	357	337	271	339	706	541
AATGAGGCGTCGCAGAATAG	363	450	514	261	302	212	396	481	548	397	290	232	131	380	601
AATGAGGTAGAACCTGCAAA	483	379	396	308	436	1333	550	440	670	378	488	426	438	351	493
AATGAGGTAGTCCAACCACC	2316	1479	1560	1528	1632	3572	2243	1667	1961	1462	1402	875	1823	1821	1415
AATGAGTACCGGCAGAAGCA	237	241	406	372	86	552	340	201	636	176	333	200	80	173	444
AATGAGTGACACTTTGACAG	687	688	463	716	586	300	854	730	1478	357	440	500	401	629	578
AATGAGTTCTCCCCTCGCCT	2286	2173	2059	2051	1271	4462	2668	3341	2324	3252	582	1141	1703	1755	2228
AATGATCAGCCTGTTCCCCA	1000	1215	1821	1004	510	551	1797	2447	1830	2740	1581	1060	354	1735	738
AATGATCAGTTCTAGAAGAG	1115	1442	1528	1433	1451	1358	1587	1005	2088	2178	697	1289	1449	841	1353
AATGATCATGAAGAGCCCCA	846	932	287	626	310	487	839	1024	1402	501	624	533	841	672	818
AATGATCCTCAAGAGTGCCA	596	596	773	679	649	519	483	451	943	374	804	501	306	422	872
AATGATCTCCAAGTTCCAGG	362	513	415	452	170	958	359	360	667	367	474	346	499	488	501
AATGATCTTACCCTCCACAA	528	918	582	436	428	1121	806	609	953	367	457	260	409	596	338
AATGATGAAAAGACACCACA	304	469	664	406	631	879	699	695	746	652	592	391	450	483	803
AATGATGAACTTCTTCCCCA	647	370	337	577	146	727	866	947	719	593	197	424	839	469	649
AATGATGAAGGCGAGCCAGG	631	1550	944	1240	1255	1033	1607	2054	2972	1882	1354	844	1201	1773	1643
AATGATGAGCATGTTCCCCA	1658	3096	4322	2698	2095	4217	3496	1056	629	1535	2717	2029	1554	3513	2521
AATGATGAGGATGCAGACAT	1258	1146	1915	1270	811	397	1324	1470	1537	1822	1280	1134	1156	1005	1154
AATGATGCCAGAGCATTAGA	430	383	782	450	294	1052	614	760	406	648	718	419	284	407	326
AATGATGGTCACCTTCTCCA	539	254	580	575	684	1080	618	892	1213	851	692	283	164	553	625
AATGATGTCACACTGAGCAA	355	444	732	443	345	588	615	431	522	385	609	537	772	184	553
AATGATGTCCTCTTCTGCCG	402	384	370	277	407	824	411	330	30	321	377	213	250	335	508
AATGATGTGGAAACTCCGGA	609	410	458	350	240	1229	448	266	1088	595	491	261	351	483	484
AATGATTCCTGGCAAAGCAA	379	498	404	327	178	34	659	122	891	620	332	454	363	375	772
AATGATTGTGAAATTCCGAG	325	632	202	430	277	575	756	419	1470	642	104	392	468	596	838
AATGATTGTTTGCTATACGG	699	1086	477	549	266	2147	881	796	1283	766	414	743	322	838	526
AATGCAAAGAGATCACACCA	970	1107	1263	1347	1037	1813	1266	1434	1838	2192	1599	1655	911	918	1778
AATGCAAGTGCTATTCCAGA	430	496	412	336	210	483	465	542	406	409	336	184	199	385	336
AATGCAATAGAAGCCCCCGG	427	117	357	328	363	579	378	402	387	312	242	192	159	255	17
AATGCAATAGGCACTCTCCA	393	448	411	446	349	695	541	141	638	210	368	142	403	276	369
AATGCACATCTGATCCCAGG	1313	2264	792	2359	362	1000	2279	4145	946	1995	1566	668	1710	1138	3413
AATGCACATCTTCCAAACCA	2278	3390	2868	1752	1872	596	2966	2757	4688	2614	3251	1088	2207	2191	2669
AATGCACCGGAAAAATAGGA	939	1143	1010	1135	186	588	1693	794	1837	1029	770	784	209	1142	1300
AATGCACGAGGAGTAAACAA	297	242	243	179	257	81	298	345	264	321	183	111	102	50	210
AATGCACTAAGGAAAATGGC	1598	2543	1678	1340	1273	1193	1314	3422	588	2059	1264	991	1682	1945	1826
AATGCAGAAGAAGTGTCGGA	1122	1121	1743	1180	837	2456	1915	1566	1211	2035	259	603	1257	926	334
AATGCAGAAGAGGCTATGGA	895	638	371	667	159	435	598	990	894	788	166	296	456	843	538
AATGCAGAGACTCTTACCCA	2156	1927	1971	1714	1579	5940	3223	3544	4252	605	1595	949	2681	2223	3385
AATGCAGAGGAGTAGCACCA	387	257	263	240	518	139	428	43	597	287	185	296	290	489	514
AATGCAGCAGGACCTTTAGT	592	1064	867	736	592	1330	787	1314	1473	942	628	513	149	992	1085
AATGCAGCCCAAGTGTTGGT	377	360	359	535	288	111	486	177	657	306	611	181	306	417	104
AATGCAGCGAGAGGATTGCA	452	151	561	456	321	632	569	143	615	423	404	311	198	307	748
AATGCAGCTAAAGCACCAAT	344	479	295	358	325	1093	600	515	705	1551	541	230	430	666	426
AATGCAGCTGGACCACCAGG	1134	796	509	934	701	937	1431	1055	1006	508	794	603	890	1729	917
AATGCAGTCGATATCCTGGG	921	498	804	1036	719	1360	971	606	366	941	905	543	660	732	976
AATGCAGTCTTCCAGGACAA	431	1026	613	701	712	74	1112	691	1332	1497	619	652	574	595	839
AATGCAGTGCATATTAACAA	348	784	273	330	406	532	715	432	549	424	495	290	379	399	677
AATGCATACGCAAGACTCGG	386	276	169	255	214	488	564	443	353	493	333	223	565	438	477
AATGCATCCATCCTTTCAGA	615	562	1371	881	785	1202	1227	770	1245	1238	68	601	941	945	627
AATGCATCCCTTGTAAAAGA	472	744	254	435	571	231	676	442	832	344	389	236	364	549	838
AATGCATTACAACCATCTGG	1130	1337	1055	1072	808	1834	1239	865	1853	1982	901	856	672	1018	1572
AATGCCACCCAACGGATGAG	232	181	29	179	131	398	321	249	353	264	179	223	222	241	384
AATGCCACCGACATCCCATC	962	642	508	830	410	843	842	605	1194	468	634	367	462	808	849
AATGCCACCGAGGATCGCTG	52	221	140	123	52	110	197	48	254	268	73	55	67	180	185
AATGCCACCTACCATGTGCG	203	350	320	187	302	336	310	385	378	387	264	80	206	330	345
AATGCCACTGATCCAGACGA	1454	1724	1316	1209	1055	672	1504	1293	1029	1289	2092	450	1710	1178	1452
AATGCCAGAAATCAACGCCA	1363	1500	1953	1454	2134	1528	2062	2506	2983	2204	1278	1008	1329	1963	1949
AATGCCAGTCCATTCCCGAG	1408	1075	1334	688	896	1190	1344	671	958	1005	866	855	958	1069	515
AATGCCATAGAACTGCTGCA	382	440	551	510	396	359	698	619	272	476	493	254	540	481	680
AATGCCATCGACAAGATCCG	478	476	602	474	271	426	477	369	1082	313	315	622	537	453	110
AATGCCATGCTGATTAAAGG	670	580	980	667	356	930	970	358	1316	663	541	514	884	936	734
AATGCCCAAGATGACGACGA	190	167	355	296	259	203	317	262	21	256	196	254	292	253	261
AATGCCCAAGGTATTCCAGA	1205	1511	1387	947	1070	3281	1254	936	1634	632	585	1046	1122	629	766
AATGCCCAGAAAAGTCCACA	656	1164	721	610	472	556	856	413	408	749	396	204	295	516	884
AATGCCCCACTTGGAAAACG	449	882	1214	1033	196	1780	1112	1464	1275	1436	1115	563	559	1024	2163
AATGCCCTCCTAGGCCGGAG	718	776	593	840	400	725	877	720	878	1289	541	518	83	470	992
AATGCCCTCTACCTTCAAGA	413	217	111	258	287	639	417	467	441	398	330	180	378	164	366
AATGCCGACCAATTGCGCTG	687	626	565	621	223	1019	935	925	1030	201	380	473	727	568	1222
AATGCCGCCAACCTACCGTG	217	549	464	255	306	563	685	805	662	596	678	201	238	634	344
AATGCCGTAGGCCGTCACGA	192	265	189	201	129	134	249	278	434	200	198	121	318	110	357
AATGCCTGAACCCAGCGCAG	610	772	331	767	185	538	1108	1084	1331	1033	824	699	104	758	433
AATGCCTGAACCCTGCACAG	386	435	411	417	378	464	448	343	825	959	339	494	327	409	840
AATGCCTGAACTCTACACAG	406	613	400	337	246	681	539	496	546	482	275	215	463	512	413
AATGCCTGGACACTGCACAA	297	103	245	275	158	398	307	470	648	308	423	307	264	173	305
AATGCCTGGACACTGCACAG	431	83	369	408	285	495	479	459	823	940	443	310	253	284	858
AATGCCTTCAAGATACCCCT	701	672	678	434	549	653	726	924	926	643	407	288	432	552	119
AATGCCTTGAGACAGCTACA	745	695	641	511	527	729	889	688	796	739	414	353	490	854	845
AATGCGAGTGCTATCCCAGA	348	315	393	446	630	1504	407	483	589	481	634	462	314	438	683
AATGCGATTGTGCATATGGG	457	557	1067	345	346	339	721	393	577	722	421	382	1038	482	531
AATGCGCGAGATGGACCTGC	493	601	500	421	430	730	806	1119	441	561	186	493	536	505	745
AATGCGGTAAAACTGTCCTG	390	238	438	313	325	170	449	290	557	398	553	350	168	248	473
AATGCGGTAGAACGGCCGAT	328	374	382	233	552	507	338	348	529	524	438	340	314	235	524
AATGCGGTCCCTGACATCCA	1352	1817	2325	1255	1088	1227	1871	1338	1448	2743	198	360	1239	1722	1922
AATGCTATTACACTGACGGG	1122	1442	1515	1242	1069	836	1356	1035	2153	2468	1242	1018	1047	1620	1341
AATGCTCCCGCAGAAGTACA	248	971	731	351	147	521	661	185	489	613	549	425	379	574	935
AATGCTCCTGAAAAATAGAC	1097	1184	423	749	719	988	1116	429	1096	898	1243	639	634	863	752
AATGCTCCTGATATATTCAT	1443	2265	2400	2177	1008	1642	2412	2030	3747	1643	1517	1854	1914	1027	2735
AATGCTCTATACTTTAAGAG	272	427	343	354	439	394	477	306	233	563	275	191	337	656	338
AATGCTCTCAGCACCAGCGG	1010	919	938	749	850	1476	1253	690	1039	507	777	641	1013	639	904
AATGCTCTGAAAGACGCCCC	640	707	350	434	768	558	1174	628	940	934	496	501	474	582	610
AATGCTCTGACCCCAAAACG	142	555	712	381	344	607	609	506	883	383	383	324	251	465	607
AATGCTCTGTTCCAGAGCCA	502	240	443	303	180	466	375	392	421	502	246	322	397	330	513
AATGCTCTTTAAAACCAACG	319	319	376	384	242	101	442	21	302	316	124	184	121	269	375
AATGCTGAACTGGGGCCGGG	338	488	623	606	476	572	487	432	871	816	452	224	359	331	523
AATGCTGAGGATGTTGAGCA	1352	524	606	721	676	878	1217	674	733	1327	749	515	1086	1317	299
AATGCTGCAGATATACCTGG	919	1152	1574	971	866	1021	804	567	840	1073	961	710	957	909	1311
AATGCTGGCGGCAGCAGCAA	1123	928	1542	1140	510	1592	1407	1383	1414	649	1041	521	626	1492	1579
AATGCTGGTGAAAGCCCAGA	332	574	590	302	304	504	496	321	630	341	61	335	152	215	435
AATGCTGTATCAAATGCCTG	448	478	495	468	304	579	525	42	791	399	578	395	529	771	795
AATGCTGTCATCAAGCACCG	495	455	222	263	358	548	384	332	287	338	213	264	129	204	394
AATGCTTCACACCATTCAGG	289	324	393	275	247	263	431	368	425	90	144	138	363	299	506
AATGCTTCCAAATGTCACGA	486	598	806	575	516	155	605	429	592	390	408	318	343	582	1025
AATGCTTCCCCAGAACCACT	2058	2656	1538	1257	1013	2284	1358	2260	2603	1233	1174	987	1337	1470	1720
AATGCTTCGGATAAGATCAT	713	663	460	492	579	992	654	854	916	470	353	475	503	778	489
AATGCTTCTTCCCAGCAGGA	330	226	487	260	389	220	412	391	725	224	10	198	344	442	556
AATGCTTGCTGAAGAACACG	950	808	971	419	490	296	821	284	524	329	306	636	459	589	457
AATGCTTGTCGCAACCCAGA	442	915	361	556	412	549	732	61	820	648	278	204	531	911	882
AATGCTTTAGACCACTGCCG	970	1354	1248	1326	674	1766	1841	578	1635	1589	927	834	883	2071	410
AATGGAAAAGTCTTTCAGGG	850	2144	1511	1166	839	778	1103	1424	844	1196	795	1181	851	818	1044
AATGGAAACGCAGAGCGCCA	284	1022	337	317	335	205	549	517	477	328	54	498	216	625	509
AATGGAAACTTCTCTCCGCT	634	625	671	732	575	928	811	371	365	807	682	853	505	476	592
AATGGAAATGGAATTCACCA	311	338	557	480	238	1182	265	268	275	515	919	332	89	554	326
AATGGAACCCCAGAGTTCAG	333	231	447	241	182	612	333	255	354	236	130	141	262	164	163
AATGGAAGATGATCCACGCA	246	732	498	477	561	681	648	164	1565	624	510	434	242	562	194
AATGGAAGATTGCGAAACAA	1304	776	1191	953	463	1463	1097	690	1884	799	400	712	752	1666	1528
AATGGAAGCCGAAAGCCAAA	230	256	181	184	139	159	303	215	508	172	167	132	129	259	275
AATGGAAGCGTCAAGAGAAG	135	162	388	269	352	166	345	263	148	293	336	92	20	322	460
AATGGAAGGTACGGATGCCA	637	709	326	403	468	799	620	947	699	533	566	501	445	793	884
AATGGAAGTTGTTAATACAG	1433	881	618	1269	846	2940	1527	2239	1515	1434	1058	1021	1163	2624	2101
AATGGAATAGACATTAACTG	288	180	258	262	287	264	392	291	689	95	357	207	323	552	528
AATGGAATAGCAGAGCTGGT	200	333	425	338	232	420	470	466	235	245	383	338	286	662	180
AATGGAATATGATCAAGCTA	247	631	358	360	317	519	402	561	419	349	578	171	196	507	520
AATGGAATTCCGCATCCCAG	514	740	305	445	379	547	568	775	758	1654	569	180	383	177	909
AATGGACACGACCTTCACCG	978	329	593	876	997	592	1472	902	1043	640	780	381	1304	1862	583
AATGGACAGTGGCCTCCAGG	1048	2693	1289	1008	947	1952	1247	1041	1865	1501	1447	1063	825	1018	1514
AATGGACCTCGAGAACCTGG	726	2479	1323	1123	1320	2384	2049	1734	1623	2555	502	1878	1421	2695	2923
AATGGACGAAGCCTTCACAG	311	275	403	216	298	369	452	361	532	396	354	168	232	212	373
AATGGACGTGAAGGGAGCAG	763	543	628	771	606	1134	923	490	1108	818	869	607	553	846	863
AATGGACGTTCGATGCCACT	1444	151	2092	1163	1183	1176	1693	1839	2028	1497	532	860	1334	2955	1128
AATGGACTCGGTCTCTCTGA	835	772	668	603	349	749	653	734	1267	682	507	326	486	457	785
AATGGACTCTGATATGGAAG	646	1057	736	1023	1067	1213	1635	455	1800	1184	900	686	701	1477	2079
AATGGACTCTTCGTATTGGC	2671	1607	3030	1700	2277	2688	2271	2490	2299	592	2419	2288	2011	1665	2149
AATGGACTCTTCGTATTGGG	368	398	1075	358	447	1303	607	128	382	859	834	521	195	666	671
AATGGAGAAACAAAGACAAG	292	174	293	198	109	32	252	6	116	215	255	178	137	261	364
AATGGAGACTTATCCCCCAA	590	1268	1014	663	371	902	942	727	987	822	658	397	950	407	217
AATGGAGAGAAAGGGCTCGG	439	1883	303	368	258	1098	641	531	417	684	301	334	389	490	640
AATGGAGCAGATGAGCCGGG	369	276	468	687	266	807	543	372	1008	719	391	305	362	812	537
AATGGAGCTGATGGTGACGC	381	719	484	550	546	534	487	366	887	891	561	351	588	399	614
AATGGAGGTGACCGACCTGG	135	215	280	272	165	517	371	229	164	812	226	172	205	229	455
AATGGATGAACAGAGCGTGG	978	762	808	581	669	507	628	1418	925	509	607	543	813	458	788
AATGGATTTACATAACCAAA	479	624	566	366	325	203	712	712	434	601	418	211	486	944	374
AATGGCAAACCCAGGCCAAA	87	78	182	94	84	245	162	140	74	102	74	92	87	113	127
AATGGCAAAGCAGCACACCA	384	528	399	450	401	904	659	342	709	534	279	653	427	365	486
AATGGCACAGAGATGCATGA	112	236	103	142	205	306	256	113	211	206	0	174	106	193	59
AATGGCACCTCGAAAGGGGA	255	140	179	272	197	166	352	315	482	543	142	160	316	224	352
AATGGCACTTCACGGTTAGA	259	356	339	228	227	428	336	392	530	453	236	254	106	284	272
AATGGCAGACCAAATAGCCA	328	467	381	327	365	779	625	538	558	503	476	373	223	452	424
AATGGCAGCAAGGATGGCGA	2450	1091	1789	1766	802	2193	1663	1795	1854	1988	592	1552	1830	1097	2147
AATGGCAGCCATTTATGGCG	809	602	536	575	658	1860	733	595	1215	787	308	229	349	511	560
AATGGCAGCCCCATCTATGA	158	88	373	239	105	373	243	260	331	121	335	80	97	70	281
AATGGCAGCGAGGAAAGCAA	105	231	234	104	84	305	190	214	231	563	106	97	159	164	78
AATGGCAGTGAATTGCAAGA	598	526	857	553	379	787	654	1105	831	191	593	567	638	600	950
AATGGCAGTGACGGCGTTGG	958	1305	2173	1423	1232	2463	1763	1906	1260	320	1727	977	1461	1109	2677
AATGGCATACGATCGAGCTG	427	480	188	374	242	434	450	411	136	528	337	179	343	433	359
AATGGCATATGACGGCTACG	421	519	380	358	233	567	419	253	671	205	289	79	403	331	359
AATGGCATCATGATGTTCGA	461	825	458	594	605	416	814	741	281	577	306	315	425	579	578
AATGGCATGGATCTCAGCGT	472	501	354	572	460	258	406	323	815	85	434	196	453	655	420
AATGGCCAACAGGAGCTGTA	301	97	427	341	550	268	378	62	147	655	233	187	219	640	313
AATGGCCCCCACAAGCCCAT	677	973	680	684	903	995	877	576	1177	458	725	374	617	656	1166
AATGGCCCTGAAAAAAGACA	330	613	444	383	258	363	532	477	548	736	145	261	32	486	291
AATGGCCCTGGCATCCCCCA	338	115	317	314	190	862	269	55	445	174	249	260	175	107	426
AATGGCCTCAAAAAACTCGT	414	565	498	301	219	264	379	581	912	420	497	219	468	251	379
AATGGCCTGCAGCAGCCCCA	314	319	497	370	217	310	447	396	736	436	401	231	498	499	558
AATGGCGAAGAAGATGAGCG	184	128	143	174	105	112	248	184	224	240	147	37	144	178	268
AATGGCGACTTAAAACCAAA	110	137	169	100	44	62	207	208	148	100	114	30	67	84	21
AATGGCGGACATGTTTGCGA	736	606	853	496	252	484	717	241	1186	974	460	369	460	167	651
AATGGCGGAGGGGAGCCAGT	364	326	430	269	276	401	612	268	488	807	308	107	330	569	639
AATGGCGTCTTCTATCAGAA	207	234	237	311	216	242	333	264	192	152	289	237	337	560	247
AATGGCTCATTGTTGTACAG	581	572	565	781	413	1118	1019	485	994	1056	594	182	572	603	756
AATGGCTCCCACCTGTGCGG	306	396	234	336	466	280	481	411	585	587	468	205	394	349	369
AATGGCTGAACCCTGCTCAG	192	452	442	247	244	412	415	203	521	421	347	341	75	467	412
AATGGCTGAGAAGCTCCCAG	194	457	450	195	74	1330	361	254	175	340	161	139	120	283	392
AATGGCTGAGCTATACACTA	649	1309	1058	920	941	682	2024	454	2168	1224	1253	735	1008	507	1428
AATGGCTGAGGGGAAGAAGA	1272	835	1117	762	696	629	829	666	1787	289	852	902	774	1033	973
AATGGCTGCCGAAAACAAGC	426	656	198	505	425	406	507	496	853	583	458	190	441	526	353
AATGGCTTAGATCCTGAGGT	238	198	250	147	228	393	304	389	460	296	181	145	170	155	16
AATGGCTTATGATTATGCCA	311	689	347	385	352	435	515	161	633	422	368	404	114	609	805
AATGGCTTCACAATTCAGGA	524	339	337	360	200	440	411	636	400	214	455	174	331	188	329
AATGGCTTCAGGACCCCCAG	258	358	305	426	256	729	412	384	576	142	418	346	359	292	430
AATGGCTTGTCTCTTCCACA	1178	1445	1373	1635	1040	1136	1467	438	1006	3016	1373	1328	1308	1178	2572
AATGGCTTTGCCAATCCCCA	730	519	339	502	534	96	708	443	959	882	604	576	1026	796	573
AATGGGACATGGACGCCCGG	826	804	524	362	352	65	597	257	461	399	350	337	419	321	403
AATGGGAGATGAAAATGCGG	1193	2430	1258	972	884	1885	1106	929	536	867	1409	790	1212	2333	1088
AATGGGATATGTGGTACAAA	325	229	291	193	170	167	342	414	306	319	143	111	141	268	212
AATGGGATCTGACGTAGCCA	227	255	588	361	374	463	621	317	542	630	274	279	485	498	414
AATGGGCTACCTGCTCCAGG	232	334	559	350	740	326	577	288	287	530	185	195	624	482	378
AATGGGCTCCAACCCAGCCA	523	772	208	417	254	304	587	272	1159	705	640	358	262	771	265
AATGGGCTCGATAAGAGTCG	1448	3263	734	1124	862	1237	1384	1697	2101	1512	1400	1133	809	1867	510
AATGGGCTCTGAGCTGGAGA	339	372	589	575	262	1034	558	493	128	742	402	440	421	142	435
AATGGGCTGCGCATTCTCAA	85	410	378	307	288	695	360	652	584	23	223	173	175	332	379
AATGGGGAAAAAGAGCACAG	149	180	224	154	102	368	277	139	330	198	191	56	170	275	251
[truncated: 68,304 more rows]
